# Supplementary material for: Spatially and temporally probing distinctive glycerophospholipid alterations in Alzheimer’s disease mouse brain via high-resolution ion mobility-enabled sn-position resolved lipidomics
Source: Nat Commun. 2024 Jul 24;15:6252. doi: 10.1038/s41467-024-50299-9 (PMC11269705; doi:10.1038/s41467-024-50299-9)
Supplement: Supplementary file 4 — Supplementary Data 1 [file 41467_2024_50299_MOESM4_ESM.xlsx]

## Sheet: Sheet 1
Z-matrix (Ångströms) corresponding to the energy-minimized structure of the PC 14:0/16:0
C	1.1494	-1.42622	-0.95291	1.7
C	1.72122	-2.21102	0.24232	1.7
O	2.3807	-1.38262	1.17385	1.52
P	1.23686	-0.61949	2.26789	1.8
O	0.04603	-1.57863	2.54358	1.52
O	1.9856	-0.34489	3.80761	1.52
O	0.56549	0.86517	1.62086	1.52
C	1.61061	1.75334	1.28656	1.7
C	1.8757	2.72824	2.45435	1.7
N	2.9422	3.75041	2.22012	1.55
C	4.26142	3.11261	1.99355	1.7
C	2.61506	4.62816	1.07194	1.7
C	3.03819	4.5932	3.43728	1.7
O	0.55274	-2.37386	-1.76865	1.52
C	-0.16879	-2.19011	-2.89713	1.7
C	-0.78027	-3.37956	-3.56937	1.7
C	-1.77223	-4.14094	-2.67	1.7
C	-3.10743	-3.4174	-2.39991	1.7
C	-3.02142	-2.18246	-1.48552	1.7
C	-4.41372	-1.56	-1.31135	1.7
C	-4.41399	-0.27941	-0.4639	1.7
C	-4.10912	-0.52173	1.02336	1.7
C	-4.25725	0.78886	1.81363	1.7
C	-4.19104	0.59808	3.33542	1.7
C	-2.81947	0.15472	3.86441	1.7
C	-2.88226	0.0209	5.39533	1.7
C	-1.54585	-0.35104	6.05316	1.7
C	-0.50005	0.77159	5.96101	1.7
C	0.75645	0.40985	6.763	1.7
C	1.78983	1.53174	6.71201	1.7
O	-0.33348	-1.08086	-3.36636	1.52
C	2.28335	-0.64921	-1.66781	1.7
O	1.81494	0.35198	-2.50631	1.52
C	2.09681	0.46544	-3.83092	1.7
C	2.11582	1.82807	-4.48824	1.7
C	1.30127	1.93608	-5.79192	1.7
C	-0.17607	2.38959	-5.73157	1.7
C	-1.17312	1.51769	-4.95391	1.7
C	-1.20467	1.74667	-3.42876	1.7
C	-1.73494	3.13691	-3.03841	1.7
C	-1.82688	3.28692	-1.5149	1.7
C	-2.4464	4.64253	-1.13728	1.7
C	-2.62419	4.82547	0.37853	1.7
C	-1.28446	4.91807	1.12711	1.7
C	-1.44561	5.19191	2.63099	1.7
C	-2.11092	4.02951	3.38084	1.7
C	-2.17539	4.30332	4.87969	1.7
O	2.46438	-0.51054	-4.47062	1.52
H	0.38566	-0.71644	-0.56776	1.1
H	2.46882	-2.94072	-0.1374	1.1
H	0.93949	-2.83937	0.72088	1.1
H	2.28251	-1.241	4.10652	1.1
H	1.27822	2.31051	0.38887	1.1
H	2.53391	1.22055	0.98311	1.1
H	0.91423	3.23326	2.69117	1.1
H	2.14342	2.12214	3.34362	1.1
H	5.06727	3.87724	1.91945	1.1
H	4.28622	2.54087	1.04251	1.1
H	4.52081	2.42225	2.8271	1.1
H	1.62631	5.11435	1.2111	1.1
H	2.60223	4.06692	0.11405	1.1
H	3.37491	5.43347	0.95602	1.1
H	2.07383	5.10801	3.64753	1.1
H	3.82027	5.37804	3.32688	1.1
H	3.29888	3.9818	4.33072	1.1
H	-1.29338	-3.08212	-4.51049	1.1
H	0.05277	-4.06473	-3.83626	1.1
H	-1.28995	-4.44453	-1.71523	1.1
H	-2.03297	-5.07128	-3.22081	1.1
H	-3.78301	-4.14834	-1.90307	1.1
H	-3.56417	-3.13958	-3.37529	1.1
H	-2.37605	-1.40758	-1.93375	1.1
H	-2.60119	-2.4849	-0.50323	1.1
H	-5.1199	-2.29794	-0.87119	1.1
H	-4.78921	-1.28516	-2.32211	1.1
H	-3.70176	0.45599	-0.89382	1.1
H	-5.43728	0.15133	-0.53467	1.1
H	-3.08561	-0.92977	1.15305	1.1
H	-4.84559	-1.25896	1.41206	1.1
H	-5.26439	1.20917	1.59735	1.1
H	-3.49646	1.52906	1.48215	1.1
H	-4.97159	-0.13298	3.64168	1.1
H	-4.43665	1.57753	3.80288	1.1
H	-2.06811	0.91197	3.57094	1.1
H	-2.52867	-0.82374	3.42811	1.1
H	-3.61887	-0.77664	5.63747	1.1
H	-3.24493	0.96928	5.84955	1.1
H	-1.1505	-1.29275	5.61335	1.1
H	-1.75576	-0.53225	7.13047	1.1
H	-0.93243	1.70487	6.38405	1.1
H	-0.22333	0.95479	4.90151	1.1
H	0.48146	0.23397	7.82594	1.1
H	1.20696	-0.52142	6.35855	1.1
H	2.10685	1.7217	5.66719	1.1
H	2.68263	1.24256	7.30527	1.1
H	1.36673	2.46634	7.13804	1.1
H	2.88735	-0.12012	-0.90436	1.1
H	2.97136	-1.35839	-2.17948	1.1
H	1.86597	2.65643	-3.79127	1.1
H	3.18226	1.95934	-4.77601	1.1
H	1.40603	0.99375	-6.37277	1.1
H	1.78993	2.73113	-6.3987	1.1
H	-0.50922	2.37576	-6.79314	1.1
H	-0.24614	3.4454	-5.40409	1.1
H	-2.19788	1.75077	-5.31872	1.1
H	-0.97758	0.4564	-5.20923	1.1
H	-0.21187	1.59184	-2.98158	1.1
H	-1.90143	0.99545	-2.99648	1.1
H	-1.07121	3.93587	-3.42728	1.1
H	-2.74886	3.26587	-3.47741	1.1
H	-2.46783	2.47895	-1.10302	1.1
H	-0.80703	3.18709	-1.08861	1.1
H	-1.83074	5.4745	-1.54429	1.1
H	-3.45587	4.70132	-1.60072	1.1
H	-3.17656	5.77629	0.54368	1.1
H	-3.24412	3.99134	0.76704	1.1
H	-0.69723	3.98671	0.9975	1.1
H	-0.70636	5.76131	0.69032	1.1
H	-2.02458	6.12911	2.78233	1.1
H	-0.42916	5.34309	3.05522	1.1
H	-1.51924	3.10609	3.21494	1.1
H	-3.14479	3.86773	3.01251	1.1
H	-2.77396	5.21739	5.07943	1.1
H	-2.65561	3.44441	5.39343	1.1
H	-1.15253	4.43686	5.29241	1.1

## Sheet: Sheet 2
Z-matrix (Ångströms) corresponding to the energy-minimized structure of the PC 16:0/14:0
C	5.95315	2.95497	4.88856	1.7
C	6.62087	2.19802	6.0399	1.7
O	7.43921	3.07067	6.78132	1.52
P	8.78884	2.18931	7.46998	1.8
O	8.84123	2.59573	8.96687	1.52
O	8.59498	0.46109	7.45044	1.52
O	10.3177	2.6769	6.77731	1.52
C	10.3184	2.31465	5.41833	1.7
C	11.7221	2.50791	4.79801	1.7
N	12.2212	3.91409	4.65928	1.55
C	11.3783	4.69075	3.71957	1.7
C	12.2893	4.61762	5.9616	1.7
C	13.5934	3.85378	4.0979	1.7
O	6.96177	3.50865	4.11124	1.52
C	7.2281	3.27846	2.80734	1.7
C	6.28105	2.63322	1.81709	1.7
C	6.86454	1.33479	1.23698	1.7
C	6.89637	0.14596	2.22027	1.7
C	5.49103	-0.44107	2.47707	1.7
C	5.52664	-1.77764	3.24673	1.7
C	5.93641	-1.69006	4.72723	1.7
C	4.87269	-0.98951	5.58724	1.7
C	5.25541	-1.0009	7.07452	1.7
C	4.17547	-0.29851	7.91341	1.7
C	4.49879	-0.21351	9.41281	1.7
C	5.71214	0.68771	9.71005	1.7
C	5.94763	0.91162	11.2112	1.7
C	6.31061	-0.36828	11.9634	1.7
O	8.32094	3.66009	2.37747	1.52
C	5.01114	4.07433	5.37881	1.7
O	3.89545	3.56801	6.03503	1.52
C	2.90203	2.87191	5.42315	1.7
C	1.72966	2.33287	6.19807	1.7
C	0.83474	3.41974	6.81247	1.7
C	1.45931	4.27198	7.93072	1.7
C	1.92088	3.43332	9.13703	1.7
C	2.2272	4.29009	10.3793	1.7
C	3.31079	5.36404	10.2019	1.7
C	4.70066	4.78845	9.90531	1.7
C	5.72539	5.92509	9.80261	1.7
C	7.13556	5.38839	9.54563	1.7
C	8.14014	6.53868	9.39997	1.7
C	9.55942	6.00297	9.15771	1.7
C	10.6643	7.0756	9.06683	1.7
C	10.7723	7.90121	7.76677	1.7
C	9.66601	8.92111	7.52307	1.7
C	8.50478	5.68688	5.81016	1.7
O	2.94286	2.66542	4.212	1.52
H	5.37163	2.22057	4.31208	1.1
H	5.84815	1.77543	6.70498	1.1
H	7.20114	1.37574	5.56171	1.1
H	9.14971	0.13058	8.20116	1.1
H	10.096	1.22679	5.32412	1.1
H	9.55495	2.88264	4.84984	1.1
H	12.4347	1.906	5.40764	1.1
H	11.6909	2.03758	3.78779	1.1
H	11.7879	5.71469	3.56545	1.1
H	11.3194	4.1928	2.72617	1.1
H	10.3478	4.81414	4.09992	1.1
H	12.773	5.61473	5.85392	1.1
H	12.8751	4.03069	6.70349	1.1
H	11.2797	4.8142	6.37429	1.1
H	13.6015	3.34689	3.10647	1.1
H	14.2798	3.29437	4.7727	1.1
H	14.0197	4.87291	3.95556	1.1
H	5.26543	2.44814	2.21689	1.1
H	6.14844	3.36025	0.98799	1.1
H	6.27653	1.03078	0.34375	1.1
H	7.89781	1.54714	0.88316	1.1
H	7.49521	-0.65215	1.72928	1.1
H	7.40964	0.42848	3.16326	1.1
H	5.04743	-0.67054	1.48328	1.1
H	4.82194	0.28675	2.97584	1.1
H	4.51904	-2.2462	3.20016	1.1
H	6.22758	-2.46015	2.71822	1.1
H	6.03637	-2.73159	5.10424	1.1
H	6.92454	-1.19353	4.82996	1.1
H	3.9002	-1.51515	5.46407	1.1
H	4.74925	0.05924	5.25082	1.1
H	6.22699	-0.48654	7.18588	1.1
H	5.37086	-2.04829	7.42915	1.1
H	4.02015	0.73023	7.53652	1.1
H	3.22218	-0.85842	7.79352	1.1
H	3.61203	0.23044	9.91658	1.1
H	4.65289	-1.23794	9.81116	1.1
H	6.6332	0.26164	9.26484	1.1
H	5.53001	1.68507	9.25292	1.1
H	5.04412	1.36946	11.6696	1.1
H	6.79118	1.62719	11.3241	1.1
H	6.51054	-0.12474	13.0281	1.1
H	7.22352	-0.82558	11.5262	1.1
H	5.4795	-1.10167	11.9323	1.1
H	4.66674	4.68287	4.51363	1.1
H	5.56215	4.75415	6.06177	1.1
H	2.06848	1.62895	6.97957	1.1
H	1.0897	1.75152	5.49863	1.1
H	0.47823	4.09263	6.00206	1.1
H	-0.05828	2.91241	7.23986	1.1
H	0.66417	4.97248	8.26852	1.1
H	2.30141	4.87757	7.53764	1.1
H	2.80175	2.81709	8.86019	1.1
H	1.09938	2.74297	9.42914	1.1
H	1.28869	4.80718	10.6776	1.1
H	2.51721	3.61641	11.2151	1.1
H	3.36717	5.93649	11.1541	1.1
H	3.01212	6.07525	9.40271	1.1
H	4.68484	4.22425	8.94805	1.1
H	4.9935	4.09813	10.7269	1.1
H	5.73044	6.50737	10.7507	1.1
H	5.43036	6.60124	8.96953	1.1
H	7.12877	4.79637	8.60847	1.1
H	7.43676	4.72839	10.3888	1.1
H	7.798	7.16143	8.56214	1.1
H	8.13838	7.15177	10.3278	1.1
H	9.80615	5.36858	10.0379	1.1
H	9.59816	5.35277	8.26019	1.1
H	11.6238	6.51544	9.12668	1.1
H	10.6206	7.74702	9.95165	1.1
H	10.871	7.23444	6.8843	1.1
H	11.7133	8.48726	7.85032	1.1
H	8.72721	8.43398	7.21462	1.1
H	9.95419	9.57558	6.67327	1.1
H	6.99259	7.82076	5.10995	1.1
H	6.99259	7.82076	5.10995	1.1
H	8.89059	6.73233	2.79733	1.1

## Sheet: Sheet 3
Z-matrix (Ångströms) corresponding to the energy-minimized structure of the PE 16:0/18:1(9Z)
C	-9.4731	-2.76003	-2.58565	1.7
C	-10.2604	-3.42106	-3.73602	1.7
O	-10.9106	-2.51374	-4.61342	1.52
P	-10.0332	-1.76974	-5.72232	1.8
O	-8.63113	-2.21677	-5.93113	1.52
O	-10.2	-0.23626	-5.30504	1.52
O	-10.9575	-1.85641	-7.04592	1.52
C	-10.3977	-1.25874	-8.21321	1.7
C	-11.1625	-1.76171	-9.42754	1.7
N	-12.6181	-1.63978	-9.15784	1.55
H	-13.19	-2.14333	-9.84578	1.1
H	-12.9218	-0.65926	-9.12904	1.1
H	-12.808	-2.03985	-8.22471	1.1
H	-9.1634	-3.56211	-1.90061	1.1
O	-8.28306	-2.07026	-3.04097	1.52
C	-7.22878	-2.89762	-3.2964	1.7
C	-5.90022	-2.19516	-3.46111	1.7
C	-5.86666	-0.67017	-3.4043	1.7
C	-6.35635	0.0667	-4.65387	1.7
C	-5.70906	-0.39627	-5.96441	1.7
C	-5.93806	0.54731	-7.15601	1.7
C	-7.36504	1.08571	-7.24841	1.7
C	-7.62964	1.85857	-8.54517	1.7
C	-8.94731	2.59886	-8.60032	1.7
C	-9.90272	2.59395	-7.65647	1.7
C	-11.1621	3.4102	-7.6814	1.7
C	-12.3792	2.52766	-7.96476	1.7
C	-13.665	3.12131	-7.37907	1.7
C	-14.9262	2.49771	-7.98101	1.7
C	-15.1193	1.01332	-7.65007	1.7
C	-15.8425	0.29554	-8.79156	1.7
C	-16.1152	-1.1719	-8.46725	1.7
C	-16.5862	-1.92586	-9.70135	1.7
O	-7.32092	-4.12131	-3.31963	1.52
C	-10.3048	-1.79329	-1.73235	1.7
O	-10.692	-0.60811	-2.45041	1.52
C	-11.5584	0.17114	-1.72764	1.7
C	-11.98	1.39008	-2.50901	1.7
C	-13.4973	1.47957	-2.693	1.7
C	-14.0274	0.64269	-3.86338	1.7
C	-14.1528	-0.84803	-3.54604	1.7
C	-14.4105	-1.66488	-4.81249	1.7
C	-14.3444	-3.16717	-4.52525	1.7
C	-14.1233	-3.96348	-5.81222	1.7
C	-13.7763	-5.42303	-5.51231	1.7
C	-13.3544	-6.22345	-6.74945	1.7
C	-12.1326	-5.62911	-7.45839	1.7
C	-11.5207	-6.60578	-8.46363	1.7
C	-10.4963	-5.94799	-9.39524	1.7
C	-9.33865	-5.21712	-8.70753	1.7
C	-8.41961	-6.14703	-7.9174	1.7
C	-7.25805	-5.38232	-7.30052	1.7
O	-11.9541	-0.08713	-0.60166	1.52
H	-11.0464	-4.05019	-3.30445	1.1
H	-9.62415	-4.08179	-4.33291	1.1
H	-9.76545	-0.07475	-4.44201	1.1
H	-10.4967	-0.17531	-8.12554	1.1
H	-9.33912	-1.51545	-8.31545	1.1
H	-10.936	-1.19655	-10.335	1.1
H	-10.9809	-2.82557	-9.59321	1.1
H	-5.2834	-2.55628	-2.62745	1.1
H	-5.43872	-2.56027	-4.38333	1.1
H	-6.43664	-0.31203	-2.53821	1.1
H	-4.82627	-0.36604	-3.22922	1.1
H	-7.44301	-0.03821	-4.72248	1.1
H	-6.15369	1.13532	-4.50899	1.1
H	-6.10123	-1.38425	-6.23059	1.1
H	-4.62784	-0.51695	-5.82565	1.1
H	-5.24461	1.39352	-7.07734	1.1
H	-5.67721	0.0127	-8.07766	1.1
H	-8.07254	0.25463	-7.17281	1.1
H	-7.53864	1.74976	-6.39368	1.1
H	-7.58949	1.16384	-9.39326	1.1
H	-6.82923	2.59277	-8.69689	1.1
H	-9.08388	3.22173	-9.4844	1.1
H	-9.77743	2.00007	-6.75398	1.1
H	-11.1018	4.21005	-8.42917	1.1
H	-11.2601	3.89952	-6.70482	1.1
H	-12.4793	2.40806	-9.05131	1.1
H	-12.2272	1.52498	-7.5494	1.1
H	-13.6911	4.20022	-7.57481	1.1
H	-13.6655	2.99465	-6.28964	1.1
H	-14.9011	2.65059	-9.06683	1.1
H	-15.8007	3.05	-7.61439	1.1
H	-15.6958	0.92167	-6.72185	1.1
H	-14.1626	0.51402	-7.47174	1.1
H	-15.2244	0.36141	-9.69607	1.1
H	-16.7894	0.80286	-9.01206	1.1
H	-16.8763	-1.24147	-7.68201	1.1
H	-15.2113	-1.65307	-8.0801	1.1
H	-17.4981	-1.48019	-10.1109	1.1
H	-16.7959	-2.97055	-9.45299	1.1
H	-15.8186	-1.91262	-10.4827	1.1
H	-9.69758	-1.47465	-0.87588	1.1
H	-11.1963	-2.31902	-1.36797	1.1
H	-11.4678	1.4242	-3.47567	1.1
H	-11.625	2.25711	-1.93901	1.1
H	-13.7401	2.52847	-2.90537	1.1
H	-14.0256	1.21478	-1.76948	1.1
H	-13.3827	0.79463	-4.7374	1.1
H	-15.0205	1.01857	-4.13964	1.1
H	-13.2348	-1.21467	-3.08261	1.1
H	-14.9614	-1.00931	-2.82329	1.1
H	-13.6529	-1.39994	-5.5601	1.1
H	-15.387	-1.40897	-5.23957	1.1
H	-15.2644	-3.49541	-4.02744	1.1
H	-13.5191	-3.37219	-3.83338	1.1
H	-13.3036	-3.49775	-6.36719	1.1
H	-15.0156	-3.90996	-6.44667	1.1
H	-12.9623	-5.46462	-4.77769	1.1
H	-14.6415	-5.91297	-5.04934	1.1
H	-13.1311	-7.24916	-6.43124	1.1
H	-14.1926	-6.28412	-7.45391	1.1
H	-11.3782	-5.35236	-6.71268	1.1
H	-12.4272	-4.71414	-7.9847	1.1
H	-12.3163	-7.03582	-9.08482	1.1
H	-11.0585	-7.44306	-7.92813	1.1
H	-11.0236	-5.22992	-10.0356	1.1
H	-10.0909	-6.71427	-10.0673	1.1
H	-8.75021	-4.71022	-9.48297	1.1
H	-9.72185	-4.42747	-8.05206	1.1
H	-8.97607	-6.64763	-7.1181	1.1
H	-8.02492	-6.92596	-8.57972	1.1
H	-6.58245	-6.07008	-6.78288	1.1
H	-7.61698	-4.6506	-6.57119	1.1
H	-6.68287	-4.85159	-8.06603	1.1

## Sheet: Sheet 4
Z-matrix (Ångströms) corresponding to the energy-minimized structure of the PE 18:1(9Z)/16:0
C	0.9314	0.5358	2.0283	1.7
C	-0.22003	-0.42925	2.36023	1.7
O	-1.10549	0.08749	3.34379	1.52
P	-0.63505	0.06278	4.87173	1.8
O	0.79514	-0.21632	5.17322	1.52
O	-1.1358	1.49298	5.40581	1.52
O	-1.66546	-0.96043	5.56291	1.52
C	-2.39501	-0.55735	6.70356	1.7
C	-1.48734	-0.22735	7.89149	1.7
N	-2.2059	0.63712	8.86386	1.55
H	-1.60846	0.85109	9.6732	1.1
H	-2.45957	1.53698	8.43043	1.1
H	-3.06571	0.19816	9.218	1.1
H	1.46037	0.82899	2.94213	1.1
O	0.4425	1.72277	1.3653	1.52
C	0.04606	2.73592	2.18142	1.7
C	-0.15798	4.00973	1.39549	1.7
C	0.16373	5.23652	2.25417	1.7
C	1.65473	5.32024	2.62326	1.7
C	1.91054	5.78262	4.0631	1.7
C	1.51779	4.72205	5.09844	1.7
C	1.8842	5.14126	6.52242	1.7
C	1.33269	4.17937	7.5814	1.7
C	1.94935	2.77578	7.59248	1.7
C	3.4226	2.77508	8.01004	1.7
C	3.95153	1.38121	8.35699	1.7
C	3.95558	0.34565	7.22778	1.7
C	4.97238	0.61823	6.11459	1.7
C	4.38105	1.36317	4.91677	1.7
C	5.43882	1.59627	3.83753	1.7
C	4.87342	2.37964	2.66456	1.7
O	-0.10294	2.64074	3.39634	1.52
C	1.933	-0.15253	1.09323	1.7
O	2.69488	-1.09809	1.86169	1.52
C	2.9974	-2.27936	1.25897	1.7
C	3.81067	-3.14202	2.192	1.7
C	3.16567	-4.49686	2.48249	1.7
C	1.8963	-4.41343	3.34208	1.7
C	0.61651	-4.31881	2.50788	1.7
C	-0.62407	-4.14873	3.38968	1.7
C	-1.87114	-3.90258	2.53603	1.7
C	-3.1082	-3.64003	3.39797	1.7
C	-4.2942	-3.30006	2.54043	1.7
C	-5.03574	-2.18	2.55188	1.7
C	-4.89729	-0.97985	3.44323	1.7
C	-4.55883	0.28413	2.64792	1.7
C	-4.514	1.51376	3.5606	1.7
C	-4.12362	2.77586	2.78901	1.7
C	-4.27775	4.06133	3.60846	1.7
C	-3.33785	4.14265	4.8128	1.7
C	-3.50293	5.47063	5.55361	1.7
C	-2.55873	5.56959	6.74083	1.7
O	2.65164	-2.60435	0.13449	1.52
H	0.16766	-1.38598	2.71545	1.1
H	-0.82129	-0.6156	1.46434	1.1
H	-0.71276	2.17158	4.81533	1.1
H	-3.03509	0.2896	6.43441	1.1
H	-3.06744	-1.37816	6.97575	1.1
H	-0.57883	0.31087	7.61293	1.1
H	-1.19207	-1.13756	8.42251	1.1
H	-1.20143	4.03927	1.06539	1.1
H	0.48674	4.00408	0.50958	1.1
H	-0.47032	5.23392	3.14689	1.1
H	-0.10894	6.13922	1.6936	1.1
H	2.13708	6.02927	1.93867	1.1
H	2.16061	4.36057	2.46595	1.1
H	1.37054	6.71706	4.25596	1.1
H	2.98001	6.00238	4.16893	1.1
H	2.01392	3.77726	4.85228	1.1
H	0.43859	4.54594	5.05456	1.1
H	1.46217	6.13516	6.71718	1.1
H	2.97095	5.23876	6.61887	1.1
H	1.47027	4.63448	8.57011	1.1
H	0.24953	4.07791	7.44114	1.1
H	1.37819	2.16805	8.30573	1.1
H	1.82687	2.29978	6.61446	1.1
H	4.04534	3.23336	7.23625	1.1
H	3.53731	3.40209	8.90348	1.1
H	3.351	0.97998	9.18374	1.1
H	4.97124	1.48358	8.7492	1.1
H	2.94992	0.20728	6.81954	1.1
H	4.2268	-0.61441	7.68711	1.1
H	5.83824	1.16053	6.51251	1.1
H	5.34956	-0.34837	5.7557	1.1
H	3.97051	2.32622	5.2297	1.1
H	3.55256	0.78126	4.49575	1.1
H	6.28702	2.14781	4.25966	1.1
H	5.82284	0.63422	3.47866	1.1
H	4.52343	3.36594	2.98494	1.1
H	5.64192	2.52375	1.89885	1.1
H	4.03324	1.84954	2.20819	1.1
H	1.40804	-0.61082	0.2466	1.1
H	2.63054	0.58456	0.68054	1.1
H	3.99542	-2.60626	3.13091	1.1
H	4.78986	-3.28572	1.72047	1.1
H	3.90421	-5.09177	3.03486	1.1
H	2.96341	-5.0366	1.54999	1.1
H	1.96421	-3.56856	4.03793	1.1
H	1.83393	-5.32095	3.95587	1.1
H	0.68105	-3.47806	1.81233	1.1
H	0.50861	-5.22459	1.89872	1.1
H	-0.47658	-3.3045	4.07361	1.1
H	-0.76555	-5.04292	4.00824	1.1
H	-1.69768	-3.04437	1.87519	1.1
H	-2.04622	-4.77097	1.88827	1.1
H	-2.89073	-2.84529	4.11482	1.1
H	-3.34528	-4.53603	3.98371	1.1
H	-4.57361	-4.07218	1.82175	1.1
H	-5.86154	-2.12631	1.84073	1.1
H	-5.85065	-0.83781	3.96709	1.1
H	-4.14307	-1.13525	4.21853	1.1
H	-5.30886	0.44306	1.86283	1.1
H	-3.5924	0.1588	2.14509	1.1
H	-3.79528	1.33785	4.36702	1.1
H	-5.49682	1.65488	4.02627	1.1
H	-4.75799	2.86436	1.89844	1.1
H	-3.09071	2.68518	2.4334	1.1
H	-5.31748	4.15608	3.945	1.1
H	-4.08276	4.91418	2.94625	1.1
H	-2.30097	4.03872	4.47545	1.1
H	-3.54017	3.31954	5.50701	1.1
H	-3.30916	6.30639	4.87125	1.1
H	-4.53579	5.57229	5.90668	1.1
H	-1.51587	5.53556	6.41233	1.1
H	-2.72546	4.75	7.44712	1.1
H	-2.71489	6.51364	7.27219	1.1

## Sheet: Sheet 5
Z-matrix (Ångströms) corresponding to the energy-minimized structure of the PS 16:0/18:1(9Z)
C	2.41119	4.3733	3.8292	1.7
C	1.22573	5.04039	3.10251	1.7
O	0.70911	6.16828	3.7978	1.52
P	-0.11855	5.97477	5.14309	1.8
O	0.00504	4.69539	5.88323	1.52
O	0.32395	7.26565	6.00733	1.52
O	-1.61335	6.41422	4.75211	1.52
C	-2.57905	6.48852	5.79161	1.7
C	-2.89699	7.95723	6.08054	1.7
H	-3.03632	8.53926	5.16506	1.1
C	-4.13015	8.05542	6.96249	1.7
O	-4.01876	8.34062	8.14985	1.52
O	-5.31409	7.83097	6.37124	1.52
N	-1.72538	8.60422	6.78355	1.55
H	-0.80616	8.27108	6.42437	1.1
H	-1.76121	8.38255	7.79199	1.1
H	-1.74519	9.62777	6.71668	1.1
H	2.01508	3.75727	4.6416	1.1
O	3.28481	5.39557	4.35392	1.52
C	3.27122	5.50562	5.7084	1.7
C	3.98858	4.38843	6.4323	1.7
C	3.08237	3.77971	7.50564	1.7
C	3.51542	2.38692	7.97516	1.7
C	3.3513	1.27269	6.93426	1.7
C	2.0087	0.53005	6.9413	1.7
C	0.79056	1.40282	6.64057	1.7
C	-0.44413	0.55909	6.31502	1.7
C	-1.69301	1.39558	6.2568	1.7
C	-2.2921	1.88643	5.159	1.7
C	-1.79326	1.73375	3.74897	1.7
C	-2.75939	2.27012	2.68207	1.7
C	-2.94728	3.7911	2.73098	1.7
C	-3.87204	4.27422	1.60879	1.7
C	-4.32136	5.7277	1.78532	1.7
C	-3.19782	6.74684	1.59232	1.7
C	-3.69714	8.16732	1.86092	1.7
C	-2.57489	9.18599	1.75306	1.7
O	2.71237	6.45056	6.26207	1.52
C	3.20206	3.4813	2.86657	1.7
O	2.42692	2.31971	2.52718	1.52
C	2.95576	1.11977	2.89612	1.7
C	2.07847	-0.03575	2.4773	1.7
C	1.67174	0.02892	1.00606	1.7
C	0.28516	0.65509	0.8216	1.7
C	-0.0368	0.94778	-0.64627	1.7
C	0.63912	2.21647	-1.17787	1.7
C	-0.05774	3.49635	-0.7051	1.7
C	0.70428	4.74258	-1.16082	1.7
C	-0.10203	6.01499	-0.88844	1.7
C	0.65993	7.28665	-1.27601	1.7
C	1.69203	7.73719	-0.23615	1.7
C	1.03834	8.41417	0.97164	1.7
C	2.07288	8.83687	2.01531	1.7
C	1.40682	9.57196	3.18044	1.7
C	2.41929	9.93148	4.26612	1.7
C	1.76277	10.6899	5.40859	1.7
O	3.98616	0.98209	3.5413	1.52
H	0.42385	4.31955	2.9162	1.1
H	1.55428	5.41824	2.12919	1.1
H	1.29106	7.13344	6.23063	1.1
H	-2.23641	5.96601	6.69264	1.1
H	-3.47314	5.96491	5.43762	1.1
H	-5.36147	7.64064	5.41206	1.1
H	4.8985	4.80222	6.88055	1.1
H	4.31268	3.6397	5.70601	1.1
H	2.04874	3.74958	7.15798	1.1
H	3.08154	4.45241	8.37316	1.1
H	2.9629	2.12259	8.88459	1.1
H	4.5735	2.44196	8.26136	1.1
H	3.54295	1.653	5.92935	1.1
H	4.12854	0.52179	7.12729	1.1
H	1.87003	0.03675	7.91116	1.1
H	2.07038	-0.27008	6.19242	1.1
H	0.58306	2.04584	7.50376	1.1
H	1.00493	2.05058	5.78439	1.1
H	-0.58758	-0.21019	7.08374	1.1
H	-0.28613	0.02259	5.37271	1.1
H	-2.1566	1.59341	7.22292	1.1
H	-3.21517	2.44227	5.30624	1.1
H	-0.82959	2.24691	3.65043	1.1
H	-1.62717	0.66998	3.54194	1.1
H	-3.73282	1.77486	2.78813	1.1
H	-2.3723	1.99406	1.69371	1.1
H	-1.97217	4.28108	2.64261	1.1
H	-3.37193	4.08239	3.69718	1.1
H	-3.37695	4.14904	0.63827	1.1
H	-4.77086	3.64546	1.59024	1.1
H	-5.11383	5.93574	1.05552	1.1
H	-4.77036	5.85019	2.77874	1.1
H	-2.36076	6.52464	2.26019	1.1
H	-2.81645	6.67992	0.56684	1.1
H	-4.13558	8.22575	2.86387	1.1
H	-4.48817	8.42381	1.14673	1.1
H	-2.95811	10.194	1.9397	1.1
H	-1.79058	8.98154	2.48857	1.1
H	-2.12677	9.17156	0.75476	1.1
H	4.17876	3.23508	3.2978	1.1
H	3.41926	4.01856	1.93584	1.1
H	2.67189	-0.94595	2.62908	1.1
H	1.2166	-0.09168	3.15015	1.1
H	2.42932	0.56797	0.42711	1.1
H	1.63711	-0.99161	0.60414	1.1
H	-0.46215	-0.04941	1.20797	1.1
H	0.19027	1.56594	1.41868	1.1
H	0.26917	0.09224	-1.26061	1.1
H	-1.12323	1.04331	-0.76299	1.1
H	0.60649	2.18998	-2.27432	1.1
H	1.69748	2.23732	-0.8969	1.1
H	-1.07889	3.51626	-1.10515	1.1
H	-0.14173	3.5127	0.38685	1.1
H	0.91714	4.67479	-2.23467	1.1
H	1.66894	4.78174	-0.64243	1.1
H	-1.02358	5.97258	-1.48263	1.1
H	-0.40797	6.04817	0.16205	1.1
H	1.16555	7.12684	-2.23617	1.1
H	-0.06111	8.09748	-1.43762	1.1
H	2.36997	8.45627	-0.7126	1.1
H	2.30773	6.8914	0.08824	1.1
H	0.48283	9.29683	0.63215	1.1
H	0.31331	7.73954	1.43854	1.1
H	2.60191	7.95143	2.38744	1.1
H	2.82203	9.48983	1.55158	1.1
H	0.61549	8.94754	3.61106	1.1
H	0.92566	10.4846	2.80783	1.1
H	3.22054	10.5464	3.8402	1.1
H	2.88302	9.01911	4.6586	1.1
H	2.50313	10.9338	6.17672	1.1
H	0.97345	10.093	5.87525	1.1
H	1.31988	11.6261	5.05401	1.1

## Sheet: Sheet 6
Z-matrix (Ångströms) corresponding to the energy-minimized structure of the PS 18:1(9Z)/16:0
C	1.74657	-0.01622	-0.06126	1.7
C	0.75926	-1.12362	0.36866	1.7
O	-0.57431	-0.65941	0.5382	1.52
P	-0.95814	0.35766	1.69865	1.8
O	0.12772	1.15164	2.3623	1.52
O	-2.11265	1.2525	1.06373	1.52
O	-1.76651	-0.51188	2.79003	1.52
C	-2.37919	0.22683	3.84847	1.7
C	-1.3411	0.65453	4.90085	1.7
H	-0.3435	0.24794	4.72089	1.1
C	-1.28557	2.17241	5.02282	1.7
O	-1.8905	2.7255	5.93574	1.52
O	-0.53448	2.83618	4.13611	1.52
N	-1.74283	0.10143	6.25501	1.55
H	-2.53409	0.65902	6.6173	1.1
H	-1.99215	-0.89374	6.25222	1.1
H	-0.99676	0.24894	6.95132	1.1
H	1.93373	0.62395	0.80271	1.1
O	1.15829	0.7581	-1.1313	1.52
C	0.76057	2.00802	-0.77931	1.7
C	1.88321	3.01373	-0.67143	1.7
C	2.03199	3.48417	0.77375	1.7
C	3.055	4.60959	0.93464	1.7
C	3.56613	4.72489	2.37711	1.7
C	2.47769	5.07439	3.39921	1.7
C	2.95741	4.9372	4.85075	1.7
C	3.04516	3.47363	5.29829	1.7
C	3.64285	3.2912	6.69458	1.7
C	2.86544	3.91952	7.85322	1.7
C	1.41208	3.44708	7.95222	1.7
C	0.82224	3.77719	9.32741	1.7
C	-0.65403	3.39317	9.45441	1.7
C	-1.58502	4.41336	8.79595	1.7
C	-3.04871	3.98984	8.92356	1.7
C	-3.97622	4.98404	8.24375	1.7
O	-0.41609	2.26696	-0.54214	1.52
C	3.08839	-0.58562	-0.55064	1.7
O	4.07187	-0.54628	0.50102	1.52
C	4.11086	-1.61813	1.33608	1.7
C	5.13517	-1.40209	2.42374	1.7
C	4.51779	-1.55636	3.81465	1.7
C	3.35173	-0.58918	4.04174	1.7
C	2.80675	-0.58685	5.47051	1.7
C	2.3848	-1.96803	5.98356	1.7
C	1.27935	-1.91566	7.0454	1.7
C	1.58845	-1.00527	8.23774	1.7
C	0.44116	-0.72921	9.17666	1.7
C	-0.74222	-1.36059	9.25751	1.7
C	-1.78016	-1.02188	10.3	1.7
C	-3.08172	-0.46902	9.70702	1.7
C	-3.91211	-1.53325	8.98104	1.7
C	-5.26929	-1.01099	8.49363	1.7
C	-5.14902	-0.04503	7.31299	1.7
C	-6.52033	0.40081	6.80141	1.7
C	-6.44051	1.22324	5.51222	1.7
C	-5.715	2.5493	5.67796	1.7
O	3.36307	-2.58223	1.26493	1.52
H	1.07822	-1.59935	1.29967	1.1
H	0.71219	-1.89675	-0.40529	1.1
H	-1.75216	1.80083	0.32039	1.1
H	-3.1323	-0.43899	4.28332	1.1
H	-2.92236	1.08294	3.43379	1.1
H	-0.06807	2.31689	3.42912	1.1
H	1.6464	3.84935	-1.33928	1.1
H	2.81778	2.57037	-1.03141	1.1
H	2.33194	2.63697	1.39915	1.1
H	1.05864	3.8194	1.15208	1.1
H	2.61519	5.56039	0.61169	1.1
H	3.91784	4.41894	0.28496	1.1
H	4.05629	3.78195	2.6419	1.1
H	4.34494	5.49669	2.41287	1.1
H	1.59036	4.44904	3.26251	1.1
H	2.1615	6.11053	3.22706	1.1
H	3.92861	5.43129	4.97077	1.1
H	2.24603	5.46559	5.49606	1.1
H	3.67385	2.91003	4.60065	1.1
H	2.05277	3.01155	5.25313	1.1
H	3.7392	2.21545	6.88668	1.1
H	4.6635	3.69364	6.70123	1.1
H	2.88964	5.0127	7.77412	1.1
H	3.39516	3.66694	8.78058	1.1
H	0.82182	3.92122	7.1611	1.1
H	1.35833	2.36429	7.7913	1.1
H	0.954	4.8424	9.55206	1.1
H	1.38658	3.22174	10.0872	1.1
H	-0.90491	3.33037	10.5207	1.1
H	-0.8207	2.39578	9.03035	1.1
H	-1.44647	5.39272	9.27039	1.1
H	-1.328	4.53565	7.73897	1.1
H	-3.32097	3.90871	9.98229	1.1
H	-3.19336	3.00006	8.47573	1.1
H	-5.01818	4.66983	8.35865	1.1
H	-3.75861	5.05405	7.17312	1.1
H	-3.87189	5.98173	8.68192	1.1
H	3.48869	0.03939	-1.35699	1.1
H	2.99367	-1.59491	-0.9687	1.1
H	5.94349	-2.12606	2.27656	1.1
H	5.57374	-0.40198	2.32663	1.1
H	5.29538	-1.37932	4.56702	1.1
H	4.174	-2.58926	3.94369	1.1
H	3.66889	0.43073	3.79189	1.1
H	2.52735	-0.83441	3.36161	1.1
H	1.95309	0.10088	5.49417	1.1
H	3.56619	-0.17129	6.14352	1.1
H	3.26053	-2.48612	6.39264	1.1
H	2.01399	-2.5793	5.1516	1.1
H	1.09164	-2.93612	7.40227	1.1
H	0.35985	-1.58682	6.5517	1.1
H	2.42061	-1.42662	8.81406	1.1
H	1.924	-0.02782	7.87563	1.1
H	0.64826	0.06958	9.89326	1.1
H	-0.95856	-2.21712	8.62425	1.1
H	-1.37939	-0.27616	10.9982	1.1
H	-1.98926	-1.91912	10.8946	1.1
H	-3.68198	-0.05642	10.5276	1.1
H	-2.85175	0.36568	9.03606	1.1
H	-3.35341	-1.94448	8.13286	1.1
H	-4.09652	-2.36586	9.67131	1.1
H	-5.80253	-0.52775	9.32102	1.1
H	-5.87569	-1.87199	8.18606	1.1
H	-4.57358	0.83455	7.6169	1.1
H	-4.60341	-0.53693	6.49978	1.1
H	-7.13842	-0.48361	6.604	1.1
H	-7.03396	0.97985	7.57837	1.1
H	-7.46065	1.42447	5.16425	1.1
	-5.94838	0.63676	4.72738	1.1
	-4.65874	2.40088	5.91757	1.1
	-5.76465	3.12397	4.74749	1.1
	-6.17028	3.14928	6.47177	1.1
