# Supplementary material for: Spatially and temporally probing distinctive glycerophospholipid alterations in Alzheimer’s disease mouse brain via high-resolution ion mobility-enabled sn-position resolved lipidomics
Source: Nat Commun. 2024 Jul 24;15:6252. doi: 10.1038/s41467-024-50299-9 (PMC11269705; doi:10.1038/s41467-024-50299-9)
Supplement: Supplementary file 5 — Supplementary Data 2 [file 41467_2024_50299_MOESM5_ESM.xlsx]

## Sheet: Identified GPs via LC-MS
GP species identified at fatty acyl composition in mouse brain by LC-MS/MS (QTOF-only mode)
	Name	PrecursorFormula	PrecursorAdduct	Precursor m/z	Mass Error (ppm)	RT (min)	RT_Standard Deviation(SD) (min)
1	LPE 16:0	C21H44NO7P	[M+H]+	454.294	-4.08	4.004	0.0663325
2	LPE 16:1	C21H42NO7P	[M+H]+	452.278	0.366667	2.941	0.109772
3	LPE 18:0	C23H48NO7P	[M+H]+	482.325	3.03333	4.759	0.086487
4	LPE 18:1	C23H46NO7P	[M+H]+	480.309	-2.5	4.033	0.132363
5	LPE 20:1	C25H50NO7P	[M+H]+	508.341	0.433333	4.724	0.0992472
6	LPE 20:2	C25H48NO7P	[M+H]+	506.325	-1.31667	4.033	0.0715542
7	LPE 22:1	C27H54NO7P	[M+H]+	536.333	-2.15	4.944	0.092358
8	LPE 22:5	C27H46NO7P	[M+H]+	528.309	-2.01667	3.3	0.107564
9	LPE O-10:0	C15H34NO6P	[M+H]+	356.22	2.4	3.115	0.141527
10	LPE O-16:1	C21H44NO6P	[M+H]+	438.299	0.15	3.599	0.437413
11	LPE O-18:1	C23H48NO6P	[M+H]+	466.33	-4.73333	5.262	0.0992472
12	LPE O-18:2	C23H46NO6P	[M+H]+	464.314	14.6	2.885	0
13	LPE O-20:3	C25H48NO6P	[M+H]+	490.33	-5.45	5.131	0.0965401
14	LPE O-22:3	C27H52NO6P	[M+H]+	518.361	0	6.151	0.33231
15	LPC 14:0	C22H46NO7P	[M+H]+	468.309	-0.2	4.914	0.239123
16	LPC 14:1	C22H44NO7P	[M+H]+	466.294	7.58333	4.1	0.0903881
17	LPC 15:1	C23H46NO7P	[M+H]+	480.309	-2.5	4.048	0.132363
18	LPC 16:1	C24H48NO7P	[M+H]+	494.325	0.883333	3.4	0.0769415
19	LPC 17:0	C25H52NO7P	[M+H]+	510.356	-0.7	4.579	0.0374166
20	LPC 17:1	C25H50NO7P	[M+H]+	508.341	-3.75	4.252	0.087178
21	LPC 18:0	C26H54NO7P	[M+H]+	524.372	2.15	4.969	0.0903881
22	LPC 18:1	C26H52NO7P	[M+H]+	522.356	-1.7	4.23	0.0807465
23	LPC 18:2	C26H50NO7P	[M+H]+	520.341	-1.36667	3.706	0.0838451
24	LPC 18:3	C26H48NO7P	[M+H]+	518.325	-2.26667	3.9	0.0960729
25	LPC 19:0	C27H56NO7P	[M+H]+	538.388	-7.65	4.084	0.10761
26	LPC 19:1	C27H54NO7P	[M+H]+	536.372	-5.35	4.087	0.08228
27	LPC 20:1	C28H56NO7P	[M+H]+	550.388	-1.11667	5.125	0.0852643
28	LPC 20:2	C28H54NO7P	[M+H]+	548.372	-1.58333	4.495	0.0779102
29	LPC 20:5	C28H48NO7P	[M+H]+	542.325	0	3.468	0.0626099
30	LPC 21:0	C29H60NO7P	[M+H]+	566.419	9.28333	5.742	0.622037
31	LPC 22:3	C30H56NO7P	[M+H]+	574.388	5.86667	3.781	0.11393
32	LPC 22:4	C30H54NO7P	[M+H]+	572.372	7.05	3.6	0.174499
33	LPC 24:0	C32H66NO7P	[M+H]+	608.466	4.96667	5.053	0.0779102
34	PA 16:0_18:1	C37H71O8P	[M+NH4]+	692.523	-0.983333	7.74	0.269258
35	PA 18:1_18:1	C39H73O8P	[M+NH4]+	718.539	2.51667	9.097	0.167033
36	PA 18:0_20:4	C41H73O8P	[M+NH4]+	742.539	-2.38333	8.243	0.143283
37	PA 22:4_22:6	C47H73O8P	[M+NH4]+	814.539	2.21667	7.62	0.168375
38	PA 22:6_22:6	C47H69O8P	[M+NH4]+	810.508	14.4	6.5	0.10872
39	PC 14:0_14:0	C36H72NO8P	[M+H]+	678.507	-0.466667	7.614	0.131795
40	PC 13:0_16:1	C37H72NO8P	[M+H]+	690.508	-2.15	7.947	0.153786
41	PC 14:0_16:0	C38H76NO8P	[M+H]+	706.539	-0.95	7.2	0.132401
42	PC 17:1_13:0	C38H74NO8P	[M+H]+	704.523	-0.533333	7.671	0.143248
43	PC 15:0_16:0	C39H78NO8P	[M+H]+	720.555	0.8	9.284	0.183248
44	PC 15:0_16:1	C39H76NO8P	[M+H]+	718.539	5.03333	7.965	0.597645
45	PC 14:1_17:1	C39H74NO8P	[M+H]+	716.523	19.6833	9.547	0.183248
46	PC 16:0_16:0	C40H80NO8P	[M+H]+	734.57	2.53333	10.125	0.179666
47	PC 16:0_16:1	C40H78NO8P	[M+H]+	732.555	-0.166667	8.92	0.135019
48	PC 15:1_17:1	C40H76NO8P	[M+H]+	730.539	-0.0333333	7.905	0.153786
49	PC 16:1_16:1	C40H76NO8P	[M+H]+	730.539	0	7.905	0
50	PC 14:1_18:2	C40H74NO8P	[M+H]+	728.523	17.2	9.418	0.167033
51	PC 16:0_17:0	C41H82NO8P	[M+H]+	748.586	-1.95	10.462	0.201817
52	PC 15:0_18:1	C41H80NO8P	[M+H]+	746.57	-0.25	9.463	0.182675
53	PC 15:0_18:2	C41H78NO8P	[M+H]+	744.555	2.45	8.913	0.172916
54	PC 15:1_18:2	C41H76NO8P	[M+H]+	742.539	1.23333	7.8	0.32249
55	PC 16:0_18:0	C42H84NO8P	[M+H]+	762.602	0.05	10.424	0.228101
56	PC 16:0_18:1	C42H82NO8P	[M+H]+	760.585	2.18333	9.7	0.136088
57	PC 16:0_18:2	C42H80NO8P	[M+H]+	758.57	-1.2	9.074	0.164225
58	PC 16:1_18:2	C42H78NO8P	[M+H]+	756.555	-2.78333	8.371	0.160779
59	PC 14:0_20:4	C42H76NO8P	[M+H]+	754.539	-2.3	7.856	0.146219
60	PC 14:1_20:4	C42H74NO8P	[M+H]+	752.523	1.8	7.89	0.151063
61	PC 17:0_18:1	C43H84NO8P	[M+H]+	774.602	4.78333	9.3	0.169499
62	PC 15:0_20:2	C43H82NO8P	[M+H]+	772.586	-7.16667	9.345	0.18593
63	PC 15:0_20:4	C43H78NO8P	[M+H]+	768.555	-4.28333	8.9	0.328451
64	PC 18:0_18:0	C44H88NO8P	[M+H]+	790.633	1.55	11.933	0.215105
65	PC 16:0_20:1	C44H86NO8P	[M+H]+	788.617	-1.71667	10.86	0.229281
66	PC 18:1_18:1	C44H84NO8P	[M+H]+	786.602	-3.75	9.674	0.450367
67	PC 18:1_18:2	C44H82NO8P	[M+H]+	784.586	-2.85	9.4	0.188096
68	PC 16:0_20:4	C44H80NO8P	[M+H]+	782.57	-0.433333	8.9	0.167033
69	PC 14:1_22:5	C44H76NO8P	[M+H]+	778.539	0.95	8.455	0.132401
70	PC 14:1_22:6	C44H74NO8P	[M+H]+	776.523	17.4833	8.45	0.155338
71	PC 15:0_22:0	C45H90NO8P	[M+H]+	804.649	4.11667	12.2	0.228736
72	PC 17:0_20:1	C45H88NO8P	[M+H]+	802.633	0	11.89	0
73	PC 15:1_22:1	C45H86NO8P	[M+H]+	800.617	-5.38333	8.316	0.153786
74	PC 17:0_20:4	C45H82NO8P	[M+H]+	796.586	-0.35	9.3	0.179499
75	PC 17:1_20:4	C45H80NO8P	[M+H]+	794.57	-6.18333	8.345	0.160873
76	PC 15:1_22:5	C45H78NO8P	[M+H]+	792.555	-2.96667	8.15	0.523116
77	PC 18:0_20:0	C46H88NO8P	[M+H]+	818.639	5.88333	14.086	0.187136
78	PC 18:0_20:1	C46H90NO8P	[M+H]+	816.649	1.23333	12.383	0.223942
79	PC 18:1_20:0	C46H90NO8P	[M+H]+	816.649	1.26667	12.383	0.241723
80	PC 18:1_20:1	C46H88NO8P	[M+H]+	814.633	-2.35	11.357	0.216379
81	PC 18:0_20:3	C46H86NO8P	[M+H]+	812.617	-0.283333	10.39	0.201817
82	PC 18:0_20:4	C46H84NO8P	[M+H]+	810.602	-1.6	9.349	0.17655
83	PC 18:1_20:4	C46H82NO8P	[M+H]+	808.586	-2.88333	8.8	0.175869
84	PC 18:2_20:4	C46H80NO8P	[M+H]+	806.57	-0.433333	8.096	0.167033
85	PC 16:1_22:6	C46H78NO8P	[M+H]+	804.555	1.46667	7.826	0.132401
86	PC 17:0_22:6	C47H82NO8P	[M+H]+	820.586	2.38333	9.049	0.142021
87	PC 18:0_22:0	C48H96NO8P	[M+H]+	846.695	0	15.544	0
88	PC 18:0_22:1	C48H94NO8P	[M+H]+	844.679	-2.25	13.865	0.237487
89	PC 18:1_22:1	C48H92NO8P	[M+H]+	842.664	8.2	11.976	0.146526
90	PC 18:0_22:4	C48H88NO8P	[M+H]+	838.633	0	10.669	0
91	PC 18:0_22:5	C48H86NO8P	[M+H]+	836.617	0.166667	9.879	0.198922
92	PC 20:3_20:4	C48H82NO8P	[M+H]+	832.586	0	8.54	0
93	PC 20:4_20:4	C48H80NO8P	[M+H]+	830.57	0.1	7.466	0.151063
94	PC 18:1_24:0	C50H98NO8P	[M+H]+	872.704	-0.833333	15.46	0.195397
95	PC 20:4_22:6	C50H80NO8P	[M+H]+	854.57	-1.3	9.299	0.495732
96	PC 18:1_24:1	C50H96NO8P	[M+H]+	870.696	0.316667	13.776	0.24499
97	PC 18:0_24:4	C50H92NO8P	[M+H]+	866.664	0.283333	11.823	0.220409
98	PC 20:4_22:4	C50H84NO8P	[M+H]+	858.602	1.58333	8.58	0.181466
99	PC 20:4_24:1	C52H94NO8P	[M+H]+	892.674	-1.5	13.96	0.158745
100	PC 22:4_22:6	C52H84NO8P	[M+H]+	882.602	-1.53333	8.337	0.166523
101	PC 22:6_22:6	C52H80NO8P	[M+H]+	878.57	-0.616667	7.476	0.132212
102	PC 20:4_24:4	C52H88NO8P	[M+H]+	886.633	1.92	9.345	0.150765
103	PC O-16:0_14:0	C38H78NO7P	[M+H]+	692.56	-11.0667	9.5	0.164225
104	PC O-16:1_14:0	C38H76NO7P	[M+H]+	690.544	0	9.3	0
105	PC O-15:0_16:0	C39H80NO7P	[M+H]+	706.575	-3.96667	10.63	0.467814
106	PC O-15:1_16:0	C39H78NO7P	[M+H]+	704.56	-0.283333	10.64	0.166523
107	PC O-16:0_16:0	C40H82NO7P	[M+H]+	720.591	0.8	10.934	0.216841
108	PC O-16:1_16:0	C40H80NO7P	[M+H]+	718.575	-0.583333	10.682	0.198922
109	PC O-16:1_16:1	C40H78NO7P	[M+H]+	716.56	0.116667	10.111	0.178941
110	PC O-17:0_16:0	C41H84NO7P	[M+H]+	734.607	0.233333	9.579	0.179666
111	PC O-18:0_16:0	C42H86NO7P	[M+H]+	748.622	-0.866667	12.268	0.251933
112	PC O-16:0_18:1	C42H84NO7P	[M+H]+	746.607	0	11.929	0
113	PC O-14:0_20:1	C42H84NO7P	[M+H]+	746.607	0.433333	11.929	0.2503
114	PC O-16:1_18:1	C42H82NO7P	[M+H]+	744.591	0	10.724	0
115	PC O-18:1_16:1	C42H82NO7P	[M+H]+	744.591	-2.23333	10.724	0.199549
116	PC O-16:1_18:2	C42H80NO7P	[M+H]+	742.575	0	9.961	0
117	PC O-17:0_18:0	C43H88NO7P	[M+H]+	762.638	-6.06667	12.94	0.232336
118	PC O-17:0_18:1	C43H86NO7P	[M+H]+	760.622	3.1	10.756	0.405561
119	PC O-17:1_18:1	C43H84NO7P	[M+H]+	758.606	12.55	8.035	0.143283
120	PC O-18:0_18:0	C44H90NO7P	[M+H]+	776.654	-0.45	13.823	0.234457
121	PC O-18:0_18:1	C44H88NO7P	[M+H]+	774.638	0.666667	12.249	0.231582
122	PC O-18:1_18:1	C44H86NO7P	[M+H]+	772.622	-1.38333	11.922	0.234457
123	PC O-18:2_18:1	C44H84NO7P	[M+H]+	770.607	-2.38333	10.808	0.248857
124	PC O-16:0_20:4	C44H82NO7P	[M+H]+	768.591	-8.85	10.219	0.166523
125	PC O-16:1_20:5	C44H80NO7P	[M+H]+	766.575	1.25	9.326	0.178941
126	PC O-19:0_18:0	C45H92NO7P	[M+H]+	790.669	-9.3	12.445	0.218243
127	PC O-19:0_18:1	C45H90NO7P	[M+H]+	788.654	-1.45	12.227	0.218289
128	PC O-19:1_18:1	C45H88NO7P	[M+H]+	786.638	-7.73333	8.959	0.152742
129	PC O-18:0_20:0	C46H94NO7P	[M+H]+	804.685	0.5	13.108	0.156589
130	PC O-18:1_20:0	C46H92NO7P	[M+H]+	802.669	-10.2833	11.494	0.211896
131	PC O-18:1_20:1	C46H90NO7P	[M+H]+	800.654	-9.91667	7.829	0.142021
132	PC O-18:2_20:1	C46H88NO7P	[M+H]+	798.638	6.68333	11.501	0.239416
133	PC O-18:0_20:4	C46H86NO7P	[M+H]+	796.622	0.45	10.5	0.198922
134	PC O-16:1_22:4	C46H84NO7P	[M+H]+	794.607	0	10.167	0
135	PC O-16:0_22:6	C46H82NO7P	[M+H]+	792.591	0	9.29	0
136	PC O-16:1_22:6	C46H80NO7P	[M+H]+	790.575	0	7.519	0
137	PC O-19:0_20:0	C47H96NO7P	[M+H]+	818.701	-1.8	14.086	0.236791
138	PC O-19:0_20:1	C47H94NO7P	[M+H]+	816.685	-6.56667	11.479	0.295296
139	PC O-19:0_20:2	C47H92NO7P	[M+H]+	814.669	-4.1	11.344	0.424087
140	PC O-19:1_20:4	C47H86NO7P	[M+H]+	808.622	-6.65	8.259	0.164225
141	PC O-17:1_22:6	C47H82NO7P	[M+H]+	804.591	-1.91667	10.294	0.117813
142	PC O-18:0_22:0	C48H98NO7P	[M+H]+	832.716	-12.1167	14.274	0.523947
143	PC O-18:0_22:1	C48H96NO7P	[M+H]+	830.701	-6.76667	13.133	0.352605
144	PC O-18:1_22:2	C48H92NO7P	[M+H]+	826.669	0.783333	13.234	0.188733
145	PC O-18:0_22:4	C48H90NO7P	[M+H]+	824.654	-0.866667	12.1	0.303117
146	PC O-18:1_22:4	C48H88NO7P	[M+H]+	822.638	12.5667	10.986	0.207316
147	PC O-18:0_22:6	C48H86NO7P	[M+H]+	820.622	10.85	11.983	0.361206
148	PC O-18:1_22:6	C48H84NO7P	[M+H]+	818.607	-2.08333	8.371	0.167869
149	PC O-18:3_22:6	C48H80NO7P	[M+H]+	814.575	-0.833333	7.206	0.306545
150	PC O-19:0_22:0	C49H100NO7P	[M+H]+	846.732	-7.91667	15.071	0.161028
151	PC O-19:0_22:5	C49H90NO7P	[M+H]+	836.654	0	10.633	0
152	PC O-19:0_22:6	C49H88NO7P	[M+H]+	834.638	-3.96667	8.563	0.210357
153	PC O-19:1_22:6	C49H86NO7P	[M+H]+	832.622	-4.46667	10.203	0.172772
154	PC O-20:1_22:0	C50H100NO7P	[M+H]+	858.732	-11.4333	14.641	0.25004
155	PC O-20:4_22:6	C50H82NO7P	[M+H]+	840.591	16.8667	10.629	0.184337
156	PC O-22:0_20:4	C50H94NO7P	[M+H]+	852.685	-3.9	13.15	0.186467
157	PC O-20:0_22:6	C50H90NO7P	[M+H]+	848.654	-12.0333	7.574	0.152971
158	PE 16:0_16:0	C37H74NO8P	[M+H]+	692.523	-1.23333	8.329	0.164225
159	PE 16:1_16:0	C37H72NO8P	[M+H]+	690.508	-0.883333	8.017	0.218105
160	PE 16:0_18:0	C39H78NO8P	[M+H]+	720.555	-0.133333	9.278	0.183248
161	PE 16:0_18:1	C39H76NO8P	[M+H]+	718.539	2.51667	8.912	0.167033
162	PE 16:1_18:1	C39H74NO8P	[M+H]+	716.523	-0.0833333	8.276	0.146219
163	PE 16:1_18:2	C39H72NO8P	[M+H]+	714.508	0.266667	7.64	0.142021
164	PE 14:0_20:4	C39H70NO8P	[M+H]+	712.492	7.26	6.47	0.03937
165	PE 17:0_18:2	C40H76NO8P	[M+H]+	730.539	19.52	7.015	0.17254
166	PE 18:0_18:0	C41H82NO8P	[M+H]+	748.586	-1.98333	10.15	0.139893
167	PE 18:0_18:1	C41H80NO8P	[M+H]+	746.569	-0.35	9.8	0.17161
168	PE 18:1_18:1	C41H78NO8P	[M+H]+	744.555	0	9.243	0
169	PE 18:1_18:2	C41H76NO8P	[M+H]+	742.539	-2.6	8.43	0.143283
170	PE 16:0_20:4	C41H74NO8P	[M+H]+	740.523	3.01667	8.212	0.143283
171	PE 16:1_20:4	C41H72NO8P	[M+H]+	738.508	0	7.442	0
172	PE 14:0_22:6	C41H70NO8P	[M+H]+	736.492	0	7.146	0
173	PE 17:1_20:4	C42H74NO8P	[M+H]+	752.523	3	6.496	0.308496
174	PE 17:1_20:5	C42H72NO8P	[M+H]+	750.508	-0.0166667	7.617	0.142021
175	PE 18:0_20:1	C43H84NO8P	[M+H]+	774.602	-0.516667	10.537	0.213939
176	PE 18:1_20:1	C43H82NO8P	[M+H]+	772.586	-2.73333	10.048	0.17655
177	PE 18:0_20:3	C43H80NO8P	[M+H]+	770.57	2.68333	10.154	0.182675
178	PE 18:0_20:4	C43H78NO8P	[M+H]+	768.555	-1.86667	9.167	0.166523
179	PE 18:1_20:4	C43H76NO8P	[M+H]+	766.538	0.366667	8.28	0.152971
180	PE 16:0_22:6	C43H74NO8P	[M+H]+	764.523	-1.1	8.036	0.143283
181	PE 16:1_22:6	C43H72NO8P	[M+H]+	762.508	-0.0666667	7.231	0.182016
182	PE 17:1_22:6	C44H74NO8P	[M+H]+	776.523	0	7.72	0
183	PE 18:1_22:1	C45H86NO8P	[M+H]+	800.617	13.48	10.75	0.258399
184	PE 18:0_22:3	C45H84NO8P	[M+H]+	798.602	22.7833	11.77	0.202064
185	PE 18:0_22:4	C45H82NO8P	[M+H]+	796.586	-0.25	9.831	0.178129
186	PE 18:0_22:5	C45H80NO8P	[M+H]+	794.57	-4.45	8.325	0.133529
187	PE 18:0_22:6	C45H78NO8P	[M+H]+	792.555	-1.48333	8.93	0.149399
188	PE 18:1_22:6	C45H76NO8P	[M+H]+	790.539	-0.1	8.129	0.143283
189	PE 18:2_22:6	C45H74NO8P	[M+H]+	788.523	0	7.574	0
190	PE 18:3_22:6	C45H72NO8P	[M+H]+	786.508	0	7.111	0
191	PE 18:0_24:0	C47H94NO8P	[M+H]+	832.68	23.1667	13.2	0.208375
192	PE 20:4_22:6	C47H74NO8P	[M+H]+	812.523	2.15	7.189	0.132401
193	PE 18:0_24:4	C47H86NO8P	[M+H]+	824.617	-1.56667	10.48	0.198922
194	PE 20:1_22:4	C47H84NO8P	[M+H]+	822.602	-3	9.391	0.194294
195	PE 20:1_22:6	C47H80NO8P	[M+H]+	818.57	0	8.2	0
196	PE 20:4_22:4	C47H78NO8P	[M+H]+	816.555	-0.716667	8.161	0.143283
197	PE 20:3_22:6	C47H76NO8P	[M+H]+	814.539	0	7.708	0
198	PE 22:4_22:6	C49H78NO8P	[M+H]+	840.555	-1.73333	7.9	0.156109
199	PE 22:5_22:6	C49H76NO8P	[M+H]+	838.539	4.8	7.225	0.131795
200	PE 22:4_22:5	C49H80NO8P	[M+H]+	842.57	6.78333	6.42	0.122801
201	PE 22:6_22:6	C49H74NO8P	[M+H]+	836.523	3.15	7.142	0.132401
202	PE O-16:1_16:0	C37H74NO7P	[M+H]+	676.528	0.466667	9.207	0.162542
203	PE O-16:1_16:1	C37H72NO7P	[M+H]+	674.513	0.416667	8.665	0.155628
204	PE O-18:0_16:0	C39H80NO7P	[M+H]+	706.575	-1.86667	10.7	0.268942
205	PE O-16:0_18:1	C39H78NO7P	[M+H]+	704.56	-2.25	9.775	0.184581
206	PE O-16:1_18:1	C39H76NO7P	[M+H]+	702.543	-1.6	9.621	0.148223
207	PE O-18:2_16:1	C39H74NO7P	[M+H]+	700.528	-1.2	8.809	0.164225
208	PE O-17:1_18:1	C40H78NO7P	[M+H]+	716.56	0.25	10.083	0.178941
209	PE O-18:0_18:1	C41H82NO7P	[M+H]+	732.591	-3.45	10.6	0.213659
210	PE O-18:1_18:1	C41H80NO7P	[M+H]+	730.575	1.15	10.599	0.183248
211	PE O-18:1_18:2	C41H78NO7P	[M+H]+	728.56	-0.05	9.7053	0.167033
212	PE O-16:0_20:4	C41H76NO7P	[M+H]+	726.544	-0.683333	9.018	0.143283
213	PE O-16:1_20:4	C41H74NO7P	[M+H]+	724.528	-0.316667	8.427	0.15093
214	PE O-19:0_18:1	C42H84NO7P	[M+H]+	746.607	0.483333	11.929	0.230586
215	PE O-18:2_19:1	C42H80NO7P	[M+H]+	742.575	1.61667	9.801	0.178941
216	PE O-17:1_20:4	C42H76NO7P	[M+H]+	738.544	-0.816667	9.061	0.148223
217	PE O-18:1_20:1	C43H84NO7P	[M+H]+	758.607	-0.566667	11.448	0.208495
218	PE O-18:2_20:1	C43H82NO7P	[M+H]+	756.591	-1.71667	10.554	0.183248
219	PE O-18:0_20:4	C43H80NO7P	[M+H]+	754.575	-1.88333	10.018	0.175869
220	PE O-16:1_22:4	C43H78NO7P	[M+H]+	752.56	1.1	9.188	0.190709
221	PE O-16:1_22:5	C43H76NO7P	[M+H]+	750.543	-1.7	8.875	0.116619
222	PE O-16:1_22:6	C43H74NO7P	[M+H]+	748.528	-1.25	7.896	0.153786
223	PE O-17:1_22:4	C44H80NO7P	[M+H]+	766.575	3.18	9.262	0.492565
224	PE O-17:1_22:6	C44H76NO7P	[M+H]+	762.544	-8.95	7.312	0.190184
225	PE O-18:1_22:1	C45H88NO7P	[M+H]+	786.638	-1.23333	12.4	0.180361
226	PE O-18:2_22:1	C45H86NO7P	[M+H]+	784.621	-1.76667	11.513	0.205353
227	PE O-18:0_22:4	C45H84NO7P	[M+H]+	782.607	0.866667	10.4	0.155016
228	PE O-16:1_24:4	C45H82NO7P	[M+H]+	780.591	-2.23333	10.294	0.175869
229	PE O-18:2_22:4	C45H80NO7P	[M+H]+	778.575	2.16667	9.971	0.183766
230	PE O-18:1_22:6	C45H78NO7P	[M+H]+	776.56	-6.08333	8.707	0.164225
231	PE O-18:2_22:6	C45H76NO7P	[M+H]+	774.537	-0.866667	8.57	0.166523
232	PE O-18:3_22:6	C45H74NO7P	[M+H]+	772.528	2.9	7.871	0.143248
233	PE O-19:0_22:6	C46H82NO7P	[M+H]+	792.591	-0.75	9.291	0.167033
234	PE O-19:1_22:6	C46H80NO7P	[M+H]+	790.575	4.06667	9	0.164225
235	PE O-20:1_22:6	C47H82NO7P	[M+H]+	804.591	-2.13333	10.1	0.188229
236	PE O-21:1_22:6	C48H84NO7P	[M+H]+	818.607	3.58333	7.6	0.197358
237	PE P-16:0_18:1	C39H76NO7P	[M+H]+	702.544	-1.6	9.635	0.148223
238	PE P-18:1_18:1	C41H78NO7P	[M+H]+	728.56	-0.05	9.841	0.167033
239	PE P-18:1_18:2	C41H76NO7P	[M+H]+	726.544	-0.633333	9.018	0.143283
240	PE P-16:0_20:4	C41H74NO7P	[M+H]+	724.528	-0.316667	8.696	0.15093
241	PE P-18:1_20:1	C43H82NO7P	[M+H]+	756.591	-1.71667	10.258	0.195499
242	PE P-18:1_20:2	C43H80NO7P	[M+H]+	754.575	-1.9	9.963	0.175869
243	PE P-16:0_22:4	C43H78NO7P	[M+H]+	752.56	0.883333	9.039	0.190709
244	PE P-16:0_22:5	C43H76NO7P	[M+H]+	750.544	-1.98333	8.78	0.143283
245	PE P-18:0_22:2	C45H86NO7P	[M+H]+	784.622	-2.46667	11.165	0.205353
246	PE P-18:0_22:4	C45H82NO7P	[M+H]+	780.591	-2.23333	10.294	0.175869
247	PE P-18:3_22:2	C45H80NO7P	[M+H]+	778.575	2.1	9.547	0.183766
248	PE P-18:2_22:6	C45H74NO7P	[M+H]+	772.528	2.9	7.629	0.143248
249	PG 14:0_16:0	C36H71O10P	[M+NH4]+	712.513	-10.9833	7.106	0.127161
250	PG 16:0_16:0	C38H75O10P	[M+NH4]+	740.544	-5.75	6.452	0.143283
251	PG 16:0_16:1	C38H73O10P	[M+NH4]+	738.529	1.61667	6.2	0.0903881
252	PG 16:0_18:1	C40H77O10P	[M+NH4]+	766.56	-1.43333	6.758	0.12054
253	PG 16:1_18:1	C40H75O10P	[M+NH4]+	764.544	-5.03333	6.511	0.455049
254	PG 16:1_18:2	C40H73O10P	[M+NH4]+	762.529	-2.86667	6.751	0.12853
255	PG 18:0_18:1	C42H81O10P	[M+NH4]+	794.591	-11.5167	7.116	0.141138
256	PG 18:1_18:1	C42H79O10P	[M+NH4]+	792.576	-9.46667	6.943	0.149399
257	PG 18:1_18:2	C42H77O10P	[M+NH4]+	790.56	-1.95	7.501	0.143248
258	PG 16:0_20:4	C42H75O10P	[M+NH4]+	788.544	1.1	6.349	0.108305
259	PG 16:1_20:4	C42H73O10P	[M+NH4]+	786.529	-3.11667	6.533	0.12054
260	PG 18:0_20:1	C44H85O10P	[M+NH4]+	822.623	9.08333	11.403	0.223652
261	PG 18:0_20:4	C44H79O10P	[M+NH4]+	816.576	-2.03333	7.69	0.149566
262	PG 18:1_20:4	C44H77O10P	[M+NH4]+	814.56	-1.6	6.371	0.108074
263	PG 16:0_22:6	C44H75O10P	[M+NH4]+	812.544	2.25	6.96	0.143283
264	PG 16:1_22:6	C44H73O10P	[M+NH4]+	810.529	-2.4	6.256	0.128647
265	PG 18:0_21:0	C45H89O10P	[M+NH4]+	838.654	-8.23333	12.048	0.530726
266	PG 20:0_20:4	C46H83O10P	[M+NH4]+	844.607	0.533333	8.359	0.379566
267	PG 18:0_22:6	C46H79O10P	[M+NH4]+	840.575	-10.6167	7.993	0.156109
268	PG 18:1_22:6	C46H77O10P	[M+NH4]+	838.56	-1.25	5.89	0.0992472
269	PG 18:2_22:6	C46H75O10P	[M+NH4]+	836.544	2.18333	6.618	0.115456
270	PG 20:4_22:6	C48H75O10P	[M+NH4]+	860.544	0.883333	5.496	0.0968504
271	PG 20:5_22:6	C48H73O10P	[M+NH4]+	858.529	-2.31667	6.633	0.12853
272	PG 20:4_22:4	C48H79O10P	[M+NH4]+	864.576	-1.76667	7.173	0.186467
273	PG 20:3_22:6	C48H77O10P	[M+NH4]+	862.56	-2.46667	7.364	0.143283
274	PG 22:4_22:6	C50H79O10P	[M+NH4]+	888.576	-1.11667	5.825	0.0965401
275	PG 22:5_22:6	C50H77O10P	[M+NH4]+	886.56	-6.75	5.477	0.086487
276	PG 22:6_22:6	C50H75O10P	[M+NH4]+	884.544	-2.55	6.124	0.10872
277	PI 14:0_16:0	C39H75O13P	[M+NH4]+	800.529	14.1	6.5	0.382779
278	PI 18:0_18:1	C45H85O13P	[M+NH4]+	882.608	1.56667	8.35	0.131909
279	PI 16:0_20:3	C45H81O13P	[M+NH4]+	878.576	-0.483333	6.068	0.132212
280	PI 16:0_20:4	C45H79O13P	[M+NH4]+	876.56	1.06667	6.175	0.106301
281	PI 16:1_20:4	C45H77O13P	[M+NH4]+	874.545	1.93333	5.839	0.0903881
282	PI 17:0_20:4	C46H81O13P	[M+NH4]+	890.576	-0.433333	6.351	0.111221
283	PI 17:1_20:4	C46H79O13P	[M+NH4]+	888.561	-0.133333	5.8	0.120955
284	PI 18:0_20:3	C47H85O13P	[M+NH4]+	906.608	-4.16667	8.003	0.132212
285	PI 18:0_20:4	C47H83O13P	[M+NH4]+	904.592	0.833333	6.68	0.12054
286	PI 18:1_20:4	C47H81O13P	[M+NH4]+	902.576	1.11667	6.312	0.0792465
287	PI 16:0_22:6	C47H79O13P	[M+NH4]+	900.561	0	6.091	0
288	PI 18:0_22:4	C49H87O13P	[M+NH4]+	932.623	-1.23333	7.073	0.138022
289	PI 20:1_20:4	C49H85O13P	[M+NH4]+	930.608	-4.78333	6.22	0.117813
290	PI 18:0_22:6	C49H83O13P	[M+NH4]+	928.592	0.583333	6.48	0.117813
291	PI 18:1_22:6	C49H81O13P	[M+NH4]+	926.576	1	6.133	0.117175
292	PI 20:4_20:4	C49H79O13P	[M+NH4]+	924.561	16.35	5.508	0.159217
293	PI 20:4_22:6	C51H79O13P	[M+NH4]+	948.561	-0.5	5.694	0.0804984
294	PI 20:4_22:4	C51H83O13P	[M+NH4]+	952.592	-3.35	3.78	0
295	PS 16:0_18:1	C40H76NO10P	[M+H]+	762.529	-2.88333	6.85	0.12853
296	PS 16:0_18:2	C40H74NO10P	[M+H]+	760.513	-0.716667	6.515	0.0554977
297	PS 18:0_18:1	C42H80NO10P	[M+H]+	790.56	-1.71667	7.5	0.143248
298	PS 18:1_18:1	C42H78NO10P	[M+H]+	788.544	1.35	6.918	0.128725
299	PS 16:0_20:3	C42H76NO10P	[M+H]+	786.529	-3.36667	6.533	0.12054
300	PS 16:0_20:4	C42H74NO10P	[M+H]+	784.513	-0.0333333	6.378	0.108074
301	PS 18:0_20:1	C44H84NO10P	[M+H]+	818.591	0	8.212	0
302	PS 18:0_20:2	C44H82NO10P	[M+H]+	816.576	0	7.788	0
303	PS 18:0_20:3	C44H80NO10P	[M+H]+	814.564	-2.33333	7.321	0.15225
304	PS 18:0_20:4	C44H78NO10P	[M+H]+	812.544	0	6.698	0
305	PS 18:1_20:4	C44H76NO10P	[M+H]+	810.529	-0.116667	6.953	0.120499
306	PS 17:0_22:6	C45H76NO10P	[M+H]+	822.529	2.71667	6.736	0.128725
307	PS 18:1_22:1	C46H86NO10P	[M+H]+	844.607	-0.816667	8.346	0.162419
308	PS 18:0_22:4	C46H82NO10P	[M+H]+	840.576	-2.58333	7.375	0.149566
309	PS 18:0_22:5	C46H80NO10P	[M+H]+	838.56	-2.4	7.225	0.146219
310	PS 18:0_22:6	C46H78NO10P	[M+H]+	836.544	2.18333	6.755	0.115456
311	PS 18:1_22:6	C46H76NO10P	[M+H]+	834.529	0.216667	6.322	0.111221
312	PS 18:2_22:6	C46H74NO10P	[M+H]+	832.513	0.116667	5.969	0.0852643
313	PS 18:1_24:0	C48H92NO10P	[M+H]+	874.654	-0.833333	9.837	0.19105
314	PS 20:4_22:6	C48H74NO10P	[M+H]+	856.513	-2.25	5.792	0.0992472
315	PS 20:4_22:1	C48H84NO10P	[M+H]+	866.591	-5.3	5.115	0.0779102
316	PS 22:4_22:6	C50H78NO10P	[M+H]+	884.544	-2.51667	5.492	0.10872
317	PS 22:6_22:5	C50H76NO10P	[M+H]+	882.529	-3.5	5.931	0.212085
318	PS 22:6_22:6	C50H74NO10P	[M+H]+	880.513	1.48333	5.756	0.0965401
