# Supplementary material for: Spatially and temporally probing distinctive glycerophospholipid alterations in Alzheimer’s disease mouse brain via high-resolution ion mobility-enabled sn-position resolved lipidomics
Source: Nat Commun. 2024 Jul 24;15:6252. doi: 10.1038/s41467-024-50299-9 (PMC11269705; doi:10.1038/s41467-024-50299-9)
Supplement: Supplementary file 6 — Supplementary Data 3 [file 41467_2024_50299_MOESM6_ESM.xlsx]

## Sheet: Identified GPs via LC-IM-MS
	GP species identified at sn-position resolved in mouse brain by LC-HRdm-IM-MS/MS
	Name	PrecursorFormula	PrecursorAdduct	PrecursorMz	Mass Error (ppm)	RT (min)	RT_SD (min)	RT_CV (%)	PrecursorCCS ( Å2)	CCS_SD (Å2)	CCS_CV (%)	PrecursorDT (ms)	DT_SD (ms)	DT_CV (%)	Identification Rules	Notes
1	LPE 16:0/0:0	C21H44NO7P	[M+H]+	454.294	-4.08	4.004	0.0663325	1.65666	222.519	0.536071	0.24091	31.31	0.054514	0.17411	Rule 1+2
2	LPE 0:0/16:0	C21H44NO7P	[M+H]+	454.294	-5.08333	4.004	0.187963	4.69437	226.542	0.518642	0.228939	31.88	0.0734847	0.230504	Rule 1+2
3	LPE 16:1/0:0	C21H42NO7P	[M+H]+	452.278	0.366667	2.941	0.109772	3.73249	214.924	0.462794	0.215329	30.23	0.0938971	0.310609	Rule 1+2
4	LPE 0:0/16:1	C21H42NO7P	[M+H]+	452.278	2.9	2.941	0.0923038	3.13852	218.03	0.633977	0.290775	30.67	0.0898146	0.292842	Rule 1+2
5	LPE 18:0/0:0	C23H48NO7P	[M+H]+	482.325	3.03333	4.759	0.086487	1.81734	229.29	0.474575	0.206975	32.32	0.0673548	0.2084	Rule 1+2	Artificial peak at 31.12 ms
6	LPE 0:0/18:0	C23H48NO7P	[M+H]+	482.325	2.98333	4.759	0.086487	1.81734	232.078	0.460236	0.198311	32.72	0.0653197	0.199632	Rule 1+2
7	LPE 18:1/0:0	C23H46NO7P	[M+H]+	480.309	-2.5	4.033	0.132363	3.282	220.037	0.604129	0.274558	31.01	0.0857321	0.276466	Rule 1+2
8	LPE 0:0/18:1	C23H46NO7P	[M+H]+	480.309	-2.5	4.033	0.0804984	1.99599	223.085	0.575361	0.257912	31.44	0.0816497	0.2597	Rule 1+2
9	LPE 20:1/0:0	C25H50NO7P	[M+H]+	508.341	0.433333	4.724	0.0992472	2.10091	229.249	0.473908	0.206722	32.36	0.0673548	0.208142	Rule 1+2
10	LPE 0:0/20:1	C25H50NO7P	[M+H]+	508.341	0.433333	4.724	0.0992472	2.10091	232.525	0.430865	0.185298	32.83	0.0612372	0.186528	Rule 1+2
11	LPE 20:2/0:0	C25H48NO7P	[M+H]+	506.325	-1.31667	4.033	0.0715542	1.77422	222.769	0.574546	0.257912	31.44	0.0816497	0.2597	Rule 1+2
12	LPE 0:0/20:2	C25H48NO7P	[M+H]+	506.325	1.11667	4.033	0.105262	2.61001	226.217	0.517091	0.228582	31.93	0.0734847	0.230143	Rule 1+2
13	LPE 22:1/0:0	C27H54NO7P	[M+H]+	536.333	-2.15	4.944	0.092358	1.86808	232.827	0.430276	0.184805	32.92	0.0612372	0.186018	Rule 1+2
14	LPE 0:0/22:1	C27H54NO7P	[M+H]+	536.333	-2.08333	4.944	0.0944987	1.91138	235.159	0.401591	0.170774	33.25	0.0571548	0.171894	Rule 1+2
15	LPE 22:5/0:0	C27H46NO7P	[M+H]+	528.309	-2.01667	3.7	0.107564	2.90713	220.075	0.685466	0.311469	31.09	0.0694612	0.22342	Rule 1+2
16	LPE 0:0/22:5	C27H46NO7P	[M+H]+	528.309	-2.5	3.7	0.08228	2.22378	223.369	0.545223	0.244091	31.56	0.0775672	0.245777	Rule 1+2
17	LPE O-10:0	C15H34NO6P	[M+H]+	356.22	2.4	3.115	0.141527	4.54342	203.685	0.639334	0.313884	28.41	0.097983	0.344889	Rule 1+2
18	LPE O-16:1	C21H44NO6P	[M+H]+	438.299	0.15	4.417	0.437413	9.90294	212.439	0.647386	0.30474	29.61	0.0957828	0.323481	Rule 1+2
19	LPE O-18:1	C23H48NO6P	[M+H]+	466.33	-4.73333	5.262	0.0992472	1.88611	224.722	0.547044	0.243432	31.65	0.0775672	0.245078	Rule 1+2
20	LPE O-18:2	C23H46NO6P	[M+H]+	464.314	14.6	4.51	0	0	214.334	0.717461	0.334739	30.17	0.101719	0.337151	Rule 1+2
21	LPE O-20:3	C25H48NO6P	[M+H]+	490.33	-5.45	5.333	0.0965401	1.81024	216.85	0.284569	0.131229	30.57	0.043866	0.143494	Rule 1+2
22	LPE O-22:3	C27H52NO6P	[M+H]+	518.361	0	6.151	0.33231	5.40254	222.679	0.519481	0.233287	31.45	0.0738693	0.234878	Rule 1+2
23	LPC 14:0/0:0	C22H46NO7P	[M+H]+	468.309	-0.2	4.4	0.239123	5.43462	225.579	0.525338	0.232884	31.77	0.0744983	0.234493	Rule 1+2
24	LPC 0:0/14:1	C22H44NO7P	[M+H]+	466.294	7.58333	4.1	0.0903881	2.20459	222.635	0.574252	0.257935	31.64	0.0814248	0.257348	Rule 1+2
25	LPC 14:1/0:0	C22H44NO7P	[M+H]+	466.294	2.96667	4.168	0.08228	1.97409	220.589	0.575837	0.261045	31.33	0.0816497	0.260612	Rule 1+2
26	LPC 15:1/0:0	C23H46NO7P	[M+H]+	480.309	-2.5	4.15	0.132363	3.18947	226.185	0.593627	0.262452	30.98	0.0842417	0.271923	Rule 1+2
27	LPC 0:0/15:1	C23H46NO7P	[M+H]+	480.309	-2.5	4.15	0.0804984	1.93972	223.085	0.575361	0.257912	31.45	0.0816497	0.259617	Rule 1+2
28	LPC 16:1/0:0	C24H48NO7P	[M+H]+	494.325	0.883333	3.4	0.0769415	2.26299	223.799	0.574911	0.256888	31.57	0.0816497	0.258631	Rule 1+2	Artificial peak at 32.20ms
29	LPC 0:0/16:1	C24H48NO7P	[M+H]+	494.325	0.866667	3.4	0.0769415	2.26299	226.783	0.499214	0.220128	31.99	0.070899	0.221629	Rule 1+2
30	LPC 17:0/0:0	C25H52NO7P	[M+H]+	510.356	-0.7	4.579	0.0374166	0.817134	231.191	0.459542	0.198772	32.64	0.0653197	0.200122	Rule 1+2
31	LPC 0:0/17:0	C25H52NO7P	[M+H]+	510.356	-0.566667	5.067	0.187803	3.7064	234.981	0.402099	0.17112	33.18	0.0571548	0.172257	Rule 1+2
32	LPC 17:1/0:0	C25H50NO7P	[M+H]+	508.341	-3.75	4.252	0.087178	2.05028	226.721	0.517038	0.22805	32.01	0.0734847	0.229568	Rule 1+2
33	LPC 0:0/17:1	C25H50NO7P	[M+H]+	508.341	0.4	4.841	0.0992472	2.05014	229.81	0.459589	0.199986	32.44	0.0653197	0.201356	Rule 1+2
34	LPC 18:0/0:0	C26H54NO7P	[M+H]+	524.372	2.15	4.969	0.0903881	1.81904	234.8	0.420453	0.179068	33.18	0.0598052	0.180245	Rule 1+2
35	LPC 0:0/18:0	C26H54NO7P	[M+H]+	524.372	2.11667	4.969	0.0992472	1.99733	236.558	0.401819	0.169861	33.43	0.0571548	0.170968	Rule 1+2
36	LPC 18:1/0:0	C26H52NO7P	[M+H]+	522.356	-1.7	4.23	0.0807465	1.9089	229.62	0.487126	0.212144	32.61	0.069282	0.212456	Rule 1+2
37	LPC 0:0/18:1	C26H52NO7P	[M+H]+	522.356	-1.75	4.23	0.14481	3.42341	231.519	0.430563	0.185973	32.88	0.0612372	0.186245	Rule 1+2
38	LPC 18:2/0:0	C26H50NO7P	[M+H]+	520.341	-1.36667	3.706	0.0838451	2.26241	225.182	0.545433	0.242219	31.81	0.0775672	0.243845	Rule 1+2
39	LPC 0:0/18:2	C26H50NO7P	[M+H]+	520.341	-1.25	3.706	0.0844393	2.27845	229.08	0.488019	0.213034	32.36	0.0694022	0.214469	Rule 1+2
40	LPC 18:3/0:0	C26H48NO7P	[M+H]+	518.325	-2.26667	3.9	0.0960729	2.46341	218.976	0.401938	0.183553	30.92	0.0571548	0.184847	Rule 1+2
41	LPC 19:0/0:0	C27H56NO7P	[M+H]+	538.388	-7.65	5.5	0.10761	1.95655	237.526	0.430236	0.181132	33.04	0.0612372	0.185343	Rule 1+2
42	LPC 19:1/0:0	C27H54NO7P	[M+H]+	536.372	-5.35	5.5	0.08228	1.496	237.407	0.41628	0.175344	32.74	0.0592453	0.180957	Rule 1+2
43	LPC 0:0/20:1	C28H56NO7P	[M+H]+	550.388	-1.11667	5.125	0.0852643	1.66369	240.207	0.37267	0.155146	33.65	0.0530723	0.157719	Rule 1+2
44	LPC 20:1/0:0	C28H56NO7P	[M+H]+	550.388	-1.11667	5.125	0.0852643	1.66369	236.836	0.362838	0.153202	33.49	0.051672	0.154291	Rule 1+2
45	LPC 20:2/0:0	C28H54NO7P	[M+H]+	548.372	-1.58333	4.495	0.0779102	1.73326	231.894	0.430043	0.185448	32.8	0.0612372	0.186699	Rule 1+2
46	LPC 0:0/20:5	C28H48NO7P	[M+H]+	542.325	0	3.468	0.0626099	1.80536	223.996	0.560199	0.250093	31.93	0.0797496	0.249764	Rule 1+2
47	LPC 20:5/0:0	C28H48NO7P	[M+H]+	542.325	19.1333	3.468	0.321092	9.2587	220.414	0.544868	0.247202	31.73	0.0775672	0.24446	Rule 1+2
48	LPC 21:0/0:0	C29H60NO7P	[M+H]+	566.419	9.28333	5.742	0.622037	10.8331	243.98	0.286473	0.117417	34.55	0.0408248	0.118162	Rule 1+2
49	LPC 22:3/0:0	C30H56NO7P	[M+H]+	574.388	5.86667	3.781	0.11393	3.01322	233.878	0.400931	0.171427	33.12	0.0571548	0.172569	Rule 1+2
50	LPC 0:0/22:3	C30H56NO7P	[M+H]+	574.388	3.85	3.832	0.123774	3.23001	234.998	0.400931	0.17061	33.28	0.0571548	0.171739	Rule 1+2
51	LPC 22:4/0:0	C30H54NO7P	[M+H]+	572.372	7.05	3.6	0.174499	4.8472	228.829	0.486885	0.212773	32.4	0.0694022	0.214204	Rule 1+2
52	LPC 0:0/22:4	C30H54NO7P	[M+H]+	572.372	4.6	3.6	0.170088	4.72467	232.547	0.429604	0.184739	32.93	0.0612372	0.185962	Rule 1+2
53	LPC 24:0/0:0	C32H66NO7P	[M+H]+	608.466	4.96667	5.053	0.0779102	1.54186	249.509	0.282553	0.113244	35.4	0.040332	0.113932	Rule 1+2
54	PA 34:1|PA 18:1/16:0	C37H71O8P	[M+NH4]+	692.523	-0.966667	7.776	0.269258	3.46268	271.24	0.0855723	0.0315485	38.6	0.0122474	0.0317291	Rule 1
55	PA 34:1|PA 16:0/18:1	C37H71O8P	[M+NH4]+	692.523	-0.983333	7.74	0.269258	3.47879	267.775	0.108241	0.0404225	38.11	0.0154919	0.0406506	Rule 1
56	PA 36:2|PA 18:1/18:1	C39H73O8P	[M+NH4]+	718.539	2.51667	9.097	0.167033	1.83613	284.155	0.191211	0.0672911	40.48	0.0273861	0.0676535	Rule 1
57	PA 38:4|PA 18:0/20:4	C41H73O8P	[M+NH4]+	742.539	-2.38333	8.243	0.143283	1.73824	280.773	0.142434	0.0507292	40.02	0.0204124	0.0510055	Rule 1
58	PA 38:4|PA 20:4/18:0	C41H73O8P	[M+NH4]+	742.539	-0.65	8.243	0.254421	3.08651	284.401	0.199407	0.0701148	40.54	0.0285774	0.0704918	Rule 1
59	PA 44:10|PA 22:4/22:6	C47H73O8P	[M+NH4]+	814.539	2.21667	7.62	0.168375	2.20964	290.701	0.922907	0.317476	41.51	0.132476	0.319143	Rule 1
60	PA 44:10|PA 22:6/22:4	C47H73O8P	[M+NH4]+	814.539	1.23333	7.62	0.137477	1.80416	292.861	0.3034	0.103598	41.82	0.0435507	0.104139	Rule 1
61	PA 44:12|PA 22:6/22:6	C47H69O8P	[M+NH4]+	810.508	14.4	6.5	0.10872	1.67261	286.127	0.241349	0.0843504	40.85	0.034641	0.0848005	Rule 1
62	PC 28:0|PC 14:0/14:0	C36H72NO8P	[M+H]+	678.507	-0.466667	7.614	0.131795	1.73096	269.553	6.22688e-14	2.31008e-14	38.35	0	0	Rule 1
63	PC 29:1|PC 13:0/16:1	C37H72NO8P	[M+H]+	690.508	-2.15	7.947	0.153786	1.93514	271.303	0.102851	0.0379101	38.61	0.0147196	0.0381238	Rule 1
64	PC 30:0|PC 14:0/16:0	C38H76NO8P	[M+H]+	706.539	-0.95	8.7	0.132401	1.52185	273.001	0.0570262	0.0208887	38.87	0.00816497	0.0210058	Rule 1
65	PC 30:0|PC 16:0/14:0	C38H76NO8P	[M+H]+	706.539	-0.0166667	8.7	0.132401	1.52185	277.052	0.114052	0.0411665	39.45	0.0163299	0.041394	Rule 1
66	PC 30:1|PC 17:1/13:0	C38H74NO8P	[M+H]+	704.523	-0.533333	7.671	0.143248	1.8674	275.797	0.153026	0.055485	39.27	0.0219089	0.0557904	Rule 1
67	PC 30:1|PC 13:0/17:1	C38H74NO8P	[M+H]+	704.523	-0.55	7.671	0.143248	1.8674	272.317	0.0570293	0.0209423	38.77	0.00816497	0.02106	Rule 1
68	PC 31:0|PC 15:0/16:0	C39H78NO8P	[M+H]+	720.555	0.8	8.735	0.183248	2.09786	279.859	0.142513	0.0509231	39.87	0.0204124	0.0511974	Rule 1
69	PC 31:0|PC 16:0/15:0	C39H78NO8P	[M+H]+	720.555	3.58333	8.735	0.377584	4.32266	282.644	0.171015	0.0605054	40.27	0.0244949	0.0608267	Rule 1
70	PC 31:1|PC 15:0/16:1	C39H76NO8P	[M+H]+	718.539	5.03333	8.56	0.597645	6.98184	281.058	0.167666	0.0596553	40.04	0.0240139	0.0599747	Rule 1
71	PC 31:2|PC 14:1/17:1	C39H74NO8P	[M+H]+	716.523	19.6833	9.547	0.183248	1.91944	278.494	0.114022	0.0409423	39.67	0.0163299	0.0411644	Rule 1
72	PC 32:0|PC 16:0/16:0	C40H80NO8P	[M+H]+	734.57	2.53333	10.125	0.179666	1.77448	280.873	0.142462	0.0507211	40.03	0.0204124	0.0509928	Rule 1
73	PC 32:0|PC 14:0/18:0	C40H80NO8P	[M+H]+	734.57	2.53333	10.125	0.179666	1.77448	283.41	0.170954	0.0603204	40.39	0.0244949	0.0606459	Rule 1
74	PC 32:1|PC 16:1/16:0	C40H78NO8P	[M+H]+	732.555	-0.116667	8.92	0.135019	1.51366	279.865	0.64182	0.229332	39.88	0.0879232	0.220469	Rule 1
75	PC 32:1|PC 16:0/16:1	C40H78NO8P	[M+H]+	732.555	-0.166667	8.92	0.135019	1.51366	277.492	0.694295	0.250203	39.54	0.091114	0.230435	Rule 1
76	PC 32:2|PC 15:1/17:1	C40H76NO8P	[M+H]+	730.539	-0.0333333	7.905	0.153786	1.94542	273.807	0.129958	0.0474635	39.01	0.018619	0.0477288	Rule 1
77	PC 32:2|PC 17:1/15:1	C40H76NO8P	[M+H]+	730.539	-0.1	7.905	0.133342	1.6868	278.986	0.0854857	0.0306416	39.75	0.0122474	0.0308112	Rule 1
78	PC 32:2|PC 16:1/16:1	C40H76NO8P	[M+H]+	730.539	0	7.905	0	0	276.25	0	0	39.36	0	0	Rule 1
79	PC 32:3|PC 18:2/14:1	C40H74NO8P	[M+H]+	728.523	11.7333	7.9	0.521872	6.60597	274.449	0.17098	0.0622994	40.31	0.0244949	0.0607663	Rule 1
80	PC 32:3|PC 14:1/18:2	C40H74NO8P	[M+H]+	728.523	17.2	7.9	0.167033	2.11434	279.746	0.167623	0.0599197	39.86	0.0240139	0.0602456	Rule 1
81	PC 33:0|PC 16:0/17:0	C41H82NO8P	[M+H]+	748.586	-1.95	10.462	0.201817	1.92905	284.15	0.199378	0.0701664	40.67	0.0285774	0.0702665	Rule 1
82	PC 33:0|PC 17:0/16:0	C41H82NO8P	[M+H]+	748.586	-1.2	10.462	0.142583	1.36287	287.08	0.22786	0.0793717	41.01	0.0326599	0.0796388	Rule 1
83	PC 33:1|PC 15:0/18:1	C41H80NO8P	[M+H]+	746.57	-0.25	9.463	0.182675	1.93041	284.652	0.199388	0.070046	40.45	0.0285774	0.0706487	Rule 1
84	PC 33:1|PC 18:1/15:0	C41H80NO8P	[M+H]+	746.57	-0.383333	9.463	0.245662	2.59603	281.792	0.227872	0.0808653	40.76	0.0326599	0.0801272	Rule 1
85	PC 33:1|PC 16:0/17:1	C41H80NO8P	[M+H]+	746.57	-0.283333	9.463	0.182675	1.93041	278.582	0.170904	0.0613477	40.1	0.0244949	0.0610845	Rule 1
86	PC 33:2|PC 15:0/18:2	C41H78NO8P	[M+H]+	744.555	2.45	8.913	0.172916	1.94004	276.991	0.149107	0.0538308	39.87	0.0213698	0.0535986	Rule 1
87	PC 33:3|PC 15:1/18:2	C41H76NO8P	[M+H]+	742.539	1.23333	8.234	0.32249	3.91657	273.167	0.199407	0.0729983	40.72	0.0285774	0.0701802	Rule 1
88	PC 33:3|PC 18:2/15:1	C41H76NO8P	[M+H]+	742.539	1.5	8.234	0.265857	3.22877	276.237	0.227894	0.0824994	41.05	0.0326599	0.0795612	Rule 1
89	PC 34:0|PC 16:0/18:0	C42H84NO8P	[M+H]+	762.602	0.05	10.877	0.228101	2.09709	286.078	0.227785	0.0796232	40.8	0.0326599	0.0800487	Rule 1+2
90	PC 34:0|PC 18:0/16:0	C42H84NO8P	[M+H]+	762.602	0.0333333	10.877	0.0973139	0.894676	288.868	0.256258	0.0887111	41.2	0.0367423	0.0891805	Rule 1+2
91	PC 34:1|PC 16:0/18:1	C42H82NO8P	[M+H]+	760.585	2.18333	9.91	0.136088	1.37324	283.441	0.191012	0.0673904	40.42	0.0273861	0.0677539	Rule 1
92	PC 34:1|PC 18:1/16:0	C42H82NO8P	[M+H]+	760.585	2.08333	9.91	0.111355	1.12367	286.092	0.219087	0.0765792	40.8	0.0314113	0.0769884	Rule 1
93	PC 34:2|PC 16:0/18:2	C42H80NO8P	[M+H]+	758.57	-1.2	9.074	0.164225	1.80985	281.266	0.142379	0.0506208	40.11	0.0204124	0.0508911	Rule 1+2
94	PC 34:2|PC 18:2/16:0	C42H80NO8P	[M+H]+	758.57	-1.23333	9.074	0.164225	1.80985	283.455	0.185421	0.0654146	40.42	0.0265832	0.0657674	Rule 1+2
95	PC 34:2|PC 17:1/17:1	C42H80NO8P	[M+H]+	758.57	-1.21667	10.605	0.164225	1.54857	281.823	0.170855	0.0606249	40.19	0.0244949	0.0609477	Rule 1+2
96	PC 34:3|PC 16:1/18:2	C42H78NO8P	[M+H]+	756.555	-2.78333	8.231	0.160779	1.95334	280.469	0.142386	0.050767	39.99	0.0204124	0.0510438	Rule 1
97	PC 34:3|PC 18:2/16:1	C42H78NO8P	[M+H]+	756.555	-2.73333	8.231	0.187163	2.27388	282.98	0.170863	0.0603798	40.35	0.0244949	0.0607061	Rule 1
98	PC 34:4|PC 14:0/20:4	C42H76NO8P	[M+H]+	754.539	-2.3	7.856	0.146219	1.86124	277.952	0.113914	0.0409833	39.63	0.0163299	0.041206	Rule 1	Artificial peak at 40.78 ms
99	PC 34:4|PC 20:4/14:0	C42H76NO8P	[M+H]+	754.539	-2.23333	7.856	0.146219	1.86124	280.412	0.142393	0.0507797	39.98	0.0204124	0.0510566	Rule 1
100	PC 34:5|PC 14:1/20:4	C42H74NO8P	[M+H]+	752.523	1.8	7.89	0.151063	1.91461	275.124	0.113919	0.0414066	39.22	0.0163299	0.0416367	Rule 1
101	PC 35:1|PC 17:0/18:1	C43H84NO8P	[M+H]+	774.602	4.78333	9.491	0.169499	1.78589	289.277	0.278029	0.0961117	41.27	0.0398748	0.0966193	Rule 1
102	PC 35:2|PC 15:0/20:2	C43H82NO8P	[M+H]+	772.586	-7.16667	9.345	0.18593	1.98962	287.826	0.241547	0.0839213	41.06	0.034641	0.0843668	Rule 1
103	PC 35:4|PC 20:4/15:0	C43H78NO8P	[M+H]+	768.555	-2.66667	8.9	0.158808	1.78436	285.097	0.170815	0.0599148	40.66	0.0244949	0.0602432	Rule 1
104	PC 35:4|PC 15:0/20:4	C43H78NO8P	[M+H]+	768.555	-4.28333	8.9	0.328451	3.69046	282.064	0.213424	0.0756651	40.23	0.030605	0.0760751	Rule 1
105	PC 36:0|PC 18:0/18:0	C44H88NO8P	[M+H]+	790.633	1.55	11.933	0.215105	1.8026	294.263	0.387663	0.13174	42.55	0.042559	0.100021	Rule 1
106	PC 36:1|PC 16:0/20:1	C44H86NO8P	[M+H]+	788.617	-1.71667	10.86	0.229281	2.11125	287.793	0.227652	0.0791026	41.07	0.0326599	0.0795224	Rule 1
107	PC 36:1|PC 18:0/18:1	C44H86NO8P	[M+H]+	788.617	-0.666667	10.86	0.161152	1.48391	289.048	0.284565	0.098449	41.53	0.0408248	0.098302	Rule 1
108	PC 36:1|PC 18:1/18:0	C44H86NO8P	[M+H]+	788.617	-0.65	10.86	0.190709	1.75607	292.672	0.341478	0.116676	41.75	0.0489898	0.117341	Rule 1
109	PC 36:2|PC 15:0/21:2	C44H84NO8P	[M+H]+	786.602	-9.86667	10.163	0.160562	1.57986	285.538	0.194264	0.0680344	40.74	0.0278687	0.0684063	Rule 1
110	PC 36:2|PC 18:0/18:2	C44H84NO8P	[M+H]+	786.602	-2.53333	10.163	0.188096	1.85079	288.712	0.256119	0.0887111	40.94	0.0367423	0.0897468	Rule 1
111	PC 36:2|PC 18:1/18:1	C44H84NO8P	[M+H]+	786.602	-3.75	10.163	0.450367	4.43143	291.5	0.362093	0.124217	41.83	0.0688608	0.164621	Rule 1
112	PC 36:3|PC 16:0/20:3	C44H82NO8P	[M+H]+	784.586	-2.53333	9.4	0.188096	2.00102	284.96	0.241482	0.0847424	40.66	0.034641	0.0851968	Rule 1
113	PC 36:3|PC 18:1/18:2	C44H82NO8P	[M+H]+	784.586	-2.85	9.4	0.188096	2.00102	287.331	0.241482	0.0840434	41	0.034641	0.0844903	Rule 1
114	PC 36:3|PC 18:2/18:1	C44H82NO8P	[M+H]+	784.586	-2.86667	9.4	0.24994	2.65894	289.352	0.256131	0.0885187	41.29	0.0367423	0.0889861	Rule 1
115	PC 36:4|PC 16:0/20:4	C44H80NO8P	[M+H]+	782.57	-0.433333	8.9	0.167033	1.87677	284.346	0.199222	0.0700632	40.57	0.0285774	0.0704397	Rule 1+2
116	PC 36:4|PC 20:4/16:0	C44H80NO8P	[M+H]+	782.57	-0.4	8.9	0.167033	1.87677	286.437	0.218977	0.0764487	40.87	0.0314113	0.0768565	Rule 1+2
117	PC 36:6|PC 14:1/22:5	C44H76NO8P	[M+H]+	778.539	0.95	8.455	0.132401	1.56595	279.421	0.170777	0.0611181	40.14	0.0244949	0.0610237	Rule 1
118	PC 36:6|PC 22:5/14:1	C44H76NO8P	[M+H]+	778.539	0	8.455	0	0	283.046	0	0	40.38	0	0	Rule 1
119	PC 36:7|PC 14:1/22:6	C44H74NO8P	[M+H]+	776.523	17.4833	7.895	0.155338	1.96755	277.133	0.108014	0.0389754	39.53	0.0154919	0.0391903	Rule 1
120	PC 36:7|PC 22:6/14:1	C44H74NO8P	[M+H]+	776.523	19.2833	7.895	0.155338	1.96755	282.501	0.170784	0.0604544	40.3	0.0244949	0.0607814	Rule 1
121	PC 37:0|PC 15:0/22:0	C45H90NO8P	[M+H]+	804.649	4.11667	12.2	0.228736	1.87488	299.053	0.369808	0.12366	42.7	0.0530723	0.124291	Rule 1
122	PC 37:1|PC 17:0/20:1	C45H88NO8P	[M+H]+	802.633	0	11.89	0	0	292.863	0	0	41.81	0	0	Rule 1
123	PC 37:1|PC 20:1/17:0	C45H88NO8P	[M+H]+	802.633	2.66667	11.89	0.211896	1.78214	295.581	0.312927	0.105869	42.03	0.0449073	0.106846	Rule 1
124	PC 37:2|PC 15:1/22:1	C45H86NO8P	[M+H]+	800.617	-5.38333	11	0.153786	1.39805	287.921	0.227593	0.0790472	41.1	0.0326599	0.0794644	Rule 1
125	PC 37:4|PC 17:0/20:4	C45H82NO8P	[M+H]+	796.586	-0.35	9.3	0.179499	1.9301	286.838	0.227613	0.0793524	40.94	0.0326599	0.0797749	Rule 1
126	PC 37:4|PC 20:4/17:0	C45H82NO8P	[M+H]+	796.586	-0.433333	9.3	0.179499	1.9301	289.347	0.256064	0.0884974	41.3	0.0367423	0.0889645	Rule 1
127	PC 37:5|PC 17:1/20:4	C45H80NO8P	[M+H]+	794.57	-6.18333	8.345	0.160873	1.92777	286.641	0.24143	0.0842273	40.91	0.034641	0.0846762	Rule 1
128	PC 37:5|PC 20:4/17:1	C45H80NO8P	[M+H]+	794.57	-5.6	8.345	0.458181	5.49049	289.499	0.785318	0.271268	41.32	0.112679	0.2727	Rule 1
129	PC 37:6|PC 15:1/22:5	C45H78NO8P	[M+H]+	792.555	-2.96667	8.15	0.523116	6.4186	281.607	0.779772	0.2769	40.19	0.0488316	0.121502	Rule 1
130	PC 38:0|PC 18:0/20:0	C46H88NO8P	[M+H]+	818.639	5.88333	14.086	0.187136	1.32853	300.636	0.39814	0.132433	42.94	0.0571548	0.133104	Rule 1
131	PC 38:1|PC 18:0/20:1	C46H90NO8P	[M+H]+	816.649	1.23333	12.383	0.223942	1.80846	296.401	0.410163	0.138381	42.33	0.0588784	0.139094	Rule 1+2
132	PC 38:1|PC 20:1/18:0	C46H90NO8P	[M+H]+	816.649	1.23333	12.383	0.230369	1.86037	298.421	0.369716	0.123891	42.62	0.0530723	0.124524	Rule 1+2
133	PC 38:1|PC 18:1/20:0	C46H90NO8P	[M+H]+	816.649	1.26667	12.383	0.241723	1.95206	302.88	0.426596	0.140846	43.26	0.0612372	0.141556	Rule 1+2
134	PC 38:2|PC 18:0/20:2	C46H88NO8P	[M+H]+	814.633	-2.33333	11.357	0.177539	1.56325	298.712	0.369731	0.123775	42.66	0.0530723	0.124408	Rule 1+2
135	PC 38:2|PC 18:1/20:1	C46H88NO8P	[M+H]+	814.633	-2.35	11.357	0.216379	1.90525	292.094	0.284409	0.0973689	41.71	0.0408248	0.0978778	Rule 1+2
136	PC 38:2|PC 20:1/18:1	C46H88NO8P	[M+H]+	814.633	-2.35	11.357	0.223652	1.96928	295.02	0.341291	0.115684	42.13	0.0489898	0.116282	Rule 1+2
137	PC 38:3|PC 18:0/20:3	C46H86NO8P	[M+H]+	812.617	-0.283333	10.39	0.201817	1.94241	292.663	0.312863	0.106902	41.79	0.0449073	0.107459	Rule 1
138	PC 38:4|PC 18:0/20:4	C46H84NO8P	[M+H]+	810.602	-1.6	9.491	0.17655	1.86019	289.68	0.297772	0.102794	41.52	0.0427395	0.102937	Rule 1
139	PC 38:4|PC 20:4/18:0	C46H84NO8P	[M+H]+	810.602	-1.63333	9.491	0.17655	1.86019	292.327	0.561565	0.192101	41.97	0.0806019	0.192046	Rule 1
140	PC 38:5|PC 18:1/20:4	C46H82NO8P	[M+H]+	808.586	-2.88333	8.8	0.175869	1.99851	289.761	0.286993	0.0990445	41.37	0.0411906	0.0995664	Rule 1
141	PC 38:5|PC 18:0/20:5	C46H82NO8P	[M+H]+	808.586	-4.4	8.8	0.175869	1.99851	287.532	0.227555	0.0791409	41.05	0.0326599	0.0795612	Rule 1
142	PC 38:6|PC 18:2/20:4	C46H80NO8P	[M+H]+	806.57	-0.433333	8.096	0.167033	2.06315	286.081	0.227565	0.0795457	40.84	0.0326599	0.0799703	Rule 1	Artificial peak at 42.12 ms
143	PC 38:6|PC 20:4/18:2	C46H80NO8P	[M+H]+	806.57	-0.433333	8.096	0.167033	2.06315	288.45	0.307686	0.106669	41.18	0.0441588	0.107234	Rule 1
144	PC 38:7|PC 16:1/22:6	C46H78NO8P	[M+H]+	804.555	1.46667	7.769	0.132401	1.70422	284.317	0.199128	0.0700373	40.59	0.0285774	0.070405	Rule 1
145	PC 38:7|PC 22:6/16:1	C46H78NO8P	[M+H]+	804.555	1.46667	7.769	0.132401	1.70422	286.929	0.215896	0.0752437	40.96	0.0309839	0.0756442	Rule 1
146	PC 39:6|PC 17:0/22:6	C47H82NO8P	[M+H]+	820.586	2.38333	9.049	0.142021	1.56947	291.711	0.312812	0.107234	41.66	0.0449073	0.107795	Rule 1
147	PC 40:0 PC 18:0/22:0	C48H96NO8P	[M+H]+	846.695	-0.283333	15.544	0.284042	1.82734	304.916	0.454767	0.149145	43.58	0.0653197	0.149885	Rule 1
148	PC 40:1|PC 18:0/22:1	C48H94NO8P	[M+H]+	844.679	-2.25	13.865	0.237487	1.71285	301.316	0.397937	0.132066	43.06	0.0571548	0.132733	Rule 1
149	PC 40:2|PC 18:1/22:1	C48H92NO8P	[M+H]+	842.664	8.2	11.976	0.146526	1.2235	299.174	0.761066	0.254389	43.5	0.123464	0.283825	Rule 1
150	PC 40:4|PC 16:0/24:4	C48H88NO8P	[M+H]+	838.633	-1.98333	11.1	0.222823	2.00741	297.456	0.966268	0.324844	43.2	0.125989	0.291641	Rule 1
151	PC 40:4|PC 18:0/22:4	C48H88NO8P	[M+H]+	838.633	-1.43333	10.669	0.137586	1.28959	296.342	0.354146	0.119506	42.34	0.0508593	0.120121	Rule 1
152	PC 40:4|PC 22:4/18:0	C48H88NO8P	[M+H]+	838.633	-1.7	10.669	0.222823	2.08851	298.849	0.382451	0.127975	42.7	0.0549242	0.128628	Rule 1
153	PC 40:5|PC 18:0/22:5	C48H86NO8P	[M+H]+	836.617	0.166667	9.879	0.198922	2.01359	296.284	0.341141	0.11514	42.33	0.0489898	0.115733	Rule 1
154	PC 40:5|PC 22:5/18:0	C48H86NO8P	[M+H]+	836.617	0.183333	9.879	0.198922	2.01359	299.278	0.36957	0.123487	42.76	0.0530723	0.124117	Rule 1
155	PC 40:5|PC 18:1/22:4	C48H86NO8P	[M+H]+	836.617	0.183333	9.879	0.240062	2.43003	293.916	0.312713	0.106395	41.99	0.0449073	0.106948	Rule 1
156	PC 40:7|PC 20:3/20:4	C48H82NO8P	[M+H]+	832.586	0	8.54	0	0	292.616	0	0	41.8	0	0	Rule 1
157	PC 40:8|PC 20:4/20:4	C48H80NO8P	[M+H]+	830.57	0.1	7.466	0.151063	2.02334	289.209	0.255886	0.088478	41.31	0.0367423	0.088943	Rule 1
158	PC 42:1|PC 18:1/24:0	C50H98NO8P	[M+H]+	872.704	-0.833333	15.46	0.195397	1.26389	307.547	0.48296	0.157036	43.98	0.0694022	0.157804	Rule 1
159	PC 42:1|PC 24:0/18:1	C50H98NO8P	[M+H]+	872.704	-0.833333	15.46	0.192925	1.2479	310.49	0.48546	0.156353	44.4	0.0697615	0.15712	Rule 1
160	PC 42:10|PC 20:4/22:6	C50H80NO8P	[M+H]+	854.57	-1.3	7.475	0.495732	6.63186	300.429	0.382335	0.127263	42.94	0.0549242	0.127909	Rule 1
161	PC 42:2|PC 18:1/24:1	C50H96NO8P	[M+H]+	870.696	0.316667	13.776	0.24499	1.77838	305.073	0.444512	0.145707	43.62	0.0638749	0.146435	Rule 1
162	PC 42:2|PC 24:1/18:1	C50H96NO8P	[M+H]+	870.696	0.316667	13.776	0.24499	1.77838	307.161	0.482977	0.157239	43.92	0.0694022	0.15802	Rule 1
163	PC 42:4|PC 18:0/24:4	C50H92NO8P	[M+H]+	866.664	0.283333	11.823	0.220409	1.86424	301.894	0.426187	0.141171	43.16	0.0612372	0.141884	Rule 1
164	PC 42:4|PC 24:4/18:0	C50H92NO8P	[M+H]+	866.664	0.283333	11.823	0.220409	1.86424	304.33	0.416221	0.136766	43.51	0.0598052	0.137452	Rule 1
165	PC 42:8|PC 20:4/22:4	C50H84NO8P	[M+H]+	858.602	1.58333	8.58	0.181466	2.11499	295.465	0.354013	0.119815	42.23	0.0508593	0.120434	Rule 1
166	PC 42:8|PC 22:4/20:4	C50H84NO8P	[M+H]+	858.602	0.6	8.58	0.181466	2.11499	297.831	0.369417	0.124035	42.57	0.0530723	0.124671	Rule 1
167	PC 44:5|PC 20:4/24:1	C52H94NO8P	[M+H]+	892.674	-1.5	13.96	0.158745	1.13714	312.438	0.539591	0.172703	44.7	0.0775672	0.173528	Rule 1
168	PC 44:10|PC 22:6/22:4	C52H84NO8P	[M+H]+	882.602	-1.53333	8.337	0.166523	1.9974	298.747	0.382143	0.127915	42.72	0.0549242	0.128568	Rule 1
169	PC 44:12|PC 22:6/22:6	C52H80NO8P	[M+H]+	878.57	-0.616667	7.476	0.132212	1.76849	295.15	0.312471	0.105869	42.2	0.0449073	0.106415	Rule 1	Artificial peak at 43.29 ms
170	PC 44:8|PC 20:4/24:4	C52H88NO8P	[M+H]+	886.633	1.92	9.345	0.150765	1.61332	301.718	0.438724	0.145409	43.15	0.0630608	0.146143	Rule 1
171	PC 44:8|PC 24:4/20:4	C52H88NO8P	[M+H]+	886.633	1.41667	9.345	0.199549	2.13536	304.988	0.454439	0.149003	43.62	0.0653197	0.149747	Rule 1
172	PC O-30:0|PC O-16:0/14:0	C38H78NO7P	[M+H]+	692.56	-11.0667	8.5	0.164225	1.93206	271.848	0.0570482	0.0209853	38.69	0.00816497	0.0211036	Rule 1
173	PC O-30:1|PC O-16:1/14:0	C38H76NO7P	[M+H]+	690.544	0	8.12	0	0	268.929	0	0	38.27	0	0	Rule 1
174	PC O-31:0|PC O-15:0/16:0	C39H80NO7P	[M+H]+	706.575	-3.96667	9.02	0.467814	5.18641	278.568	0.114052	0.0409423	39.67	0.0163299	0.0411644	Rule 1
175	PC O-31:1|PC O-15:1/16:0	C39H78NO7P	[M+H]+	704.56	-0.283333	10.64	0.166523	1.56507	280.814	0.142573	0.0507715	39.99	0.0204124	0.0510438	Rule 1
176	PC O-32:0|PC O-16:0/16:0	C40H82NO7P	[M+H]+	720.591	0.8	10.934	0.216841	1.98318	284.279	0.142513	0.0501312	40.15	0.0204124	0.0508404	Rule 1
177	PC O-32:0|PC O-14:0/18:0	C40H82NO7P	[M+H]+	720.591	7.175	9.95	0.76448	7.68322	287.77	0.285025	0.0990461	41.34	0.0408248	0.0987538	Rule 1
178	PC O-32:1|PC O-16:1/16:0	C40H80NO7P	[M+H]+	718.575	-0.583333	10.682	0.198922	1.86222	279.315	0.114016	0.0408198	39.79	0.0163299	0.0410403	Rule 1
179	PC O-32:1|PC O-18:1/14:0	C40H80NO7P	[M+H]+	718.575	-0.55	10.546	0.198922	1.88623	283.495	0.171024	0.0603271	40.39	0.0244949	0.0606459	Rule 1
180	PC O-32:2|PC O-16:1/16:1	C40H78NO7P	[M+H]+	716.56	0.116667	10.111	0.178941	1.76977	279.072	0.114022	0.0408575	39.51	0.0163299	0.0413311	Rule 1
181	PC O-33:0|PC O-17:0/16:0	C41H84NO7P	[M+H]+	734.607	0.233333	9.579	0.179666	1.87563	280.872	0.142462	0.0507211	40.03	0.0204124	0.0509928	Rule 1
182	PC O-34:0|PC O-18:0/16:0	C42H86NO7P	[M+H]+	748.622	-0.866667	12.268	0.251933	2.05357	289.407	0.256343	0.0885753	41.26	0.0367423	0.0890508	Rule 1	Artificial peak at 42.30 ms
183	PC O-34:1 |PC O-18:1/16:0	C42H84NO7P	[M+H]+	746.607	0.533333	12.111	0.216841	1.79045	285.244	0.213534	0.0748602	40.66	0.030605	0.0752706	Rule 1
184	PC O-34:1|PC O-16:0/18:1	C42H84NO7P	[M+H]+	746.607	0.616667	11.929	0.216841	1.81776	287.303	0.227871	0.0793139	40.96	0.0326599	0.079736	Rule 1
185	PC O-34:1|PC O-14:0/20:1	C42H84NO7P	[M+H]+	746.607	0.433333	11.929	0.2503	2.09825	290.094	0.256355	0.0883697	41.36	0.0367423	0.0888355	Rule 1
186	PC O-34:2|PC O-16:1/18:1	C42H82NO7P	[M+H]+	744.591	-2.31667	10.724	0.199549	1.86077	283.866	0.170912	0.0602086	40.47	0.0244949	0.0605261	Rule 1
187	PC O-34:2 |PC O-18:1/16:1	C42H82NO7P	[M+H]+	744.591	-2.23333	10.724	0.199549	1.86077	286.929	0.227882	0.0794213	40.9	0.0326599	0.079853	Rule 1
188	PC O-34:3|PC O-16:1/18:2	C42H80NO7P	[M+H]+	742.575	-5.7	9.961	0.272635	2.73703	280.633	0.326543	0.116359	39.71	0.0467974	0.117848	Rule 1
189	PC O-35:0|PC O-17:0/18:0	C43H88NO7P	[M+H]+	762.638	-6.06667	12.94	0.232336	1.79549	290.96	0.256258	0.0880731	40.98	0.0367423	0.0896592	Rule 1
190	PC O-35:1|PC O-17:0/18:1	C43H86NO7P	[M+H]+	760.622	3.1	10.756	0.405561	3.77056	280.696	0.142372	0.0507211	40.03	0.0204124	0.0509928	Rule 1
191	PC O-35:1|PC O-17:1/18:0	C43H86NO7P	[M+H]+	760.622	10.7333	10.756	0.223652	2.07932	289.603	0.284744	0.0983224	41.3	0.0408248	0.0988495	Rule 1
192	PC O-35:2|PC O-17:1/18:1	C43H84NO7P	[M+H]+	758.606	12.55	8.035	0.143283	1.78324	288.225	0.256282	0.0889174	41.1	0.0367423	0.0893974	Rule 1
193	PC O-36:0|PC O-18:0/18:0	C44H90NO7P	[M+H]+	776.654	-0.45	13.823	0.234457	1.69614	293.948	0.313104	0.106517	41.94	0.0449073	0.107075	Rule 1
194	PC O-36:1|PC O-18:0/18:1	C44H88NO7P	[M+H]+	774.638	0.666667	12.249	0.231582	1.89062	290.88	0.616981	0.212108	41.64	0.0884873	0.212505	Rule 1
195	PC O-36:1|PC O-18:1/18:0	C44H88NO7P	[M+H]+	774.638	0.7	12.249	0.231582	1.89062	293.181	0.313118	0.1068	41.83	0.0449073	0.107357	Rule 1
196	PC O-36:2|PC O-18:1/18:1	C44H86NO7P	[M+H]+	772.622	-1.38333	11.922	0.234457	1.96659	289.29	0.284666	0.0984015	41.27	0.0408248	0.0989213	Rule 1
197	PC O-36:2|PC O-18:0/18:2	C44H86NO7P	[M+H]+	772.622	-1.4	11.922	0.234457	1.96659	291.73	0.284666	0.0975783	41.62	0.0408248	0.0980894	Rule 1
198	PC O-36:3 |PC O-18:2/18:1	C44H84NO7P	[M+H]+	770.607	-2.38333	10.808	0.248857	2.30253	288.423	0.256211	0.0888316	41.14	0.0367423	0.0893105	Rule 1
199	PC O-36:4|PC O-16:0/20:4	C44H82NO7P	[M+H]+	768.591	-8.85	10.219	0.166523	1.62955	285.097	0.213424	0.0748602	40.66	0.030605	0.0752706	Rule 1
200	PC O-36:5|PC O-16:1/20:5	C44H80NO7P	[M+H]+	766.575	1.25	9.326	0.178941	1.91874	284.275	0.170823	0.0600907	40.55	0.0244949	0.0604067	Rule 1
201	PC O-36:5|PC O-18:4/18:1	C44H80NO7P	[M+H]+	766.575	1.125	9.463	0	0	287.238	0.17	0.0591844	40.97	0.02	0.0488162	Rule 1
202	PC O-37:0|PC O-19:0/18:0	C45H92NO7P	[M+H]+	790.669	-9.3	12.445	0.218243	1.75366	291.633	0.464439	0.159255	41.62	0.0666333	0.160099	Rule 1
203	PC O-37:1|PC O-19:0/18:1	C45H90NO7P	[M+H]+	788.654	-1.45	12.227	0.218289	1.7853	291.367	0.284564	0.0976654	41.58	0.0408248	0.0981838	Rule 1
204	PC O-37:2|PC O-19:1/18:1	C45H88NO7P	[M+H]+	786.638	-7.73333	10.2	0.152742	1.49747	285.538	0.227662	0.0797307	40.74	0.0326599	0.0801666	Rule 1
205	PC O-38:0|PC O-18:0/20:0	C46H94NO7P	[M+H]+	804.685	0.5	13.108	0.156589	1.1946	297.385	0.369807	0.124353	42.46	0.0530723	0.124994	Rule 1
206	PC O-38:1|PC O-18:1/20:0	C46H92NO7P	[M+H]+	802.669	-10.2833	11.8	0.211896	1.79573	294.616	0.32585	0.110601	42.06	0.0467618	0.111179	Rule 1
207	PC O-38:2|PC O-18:1/20:1	C46H90NO7P	[M+H]+	800.654	-9.91667	10.4	0.142021	1.36559	294.033	0.31294	0.10643	41.98	0.0449073	0.106973	Rule 1
208	PC O-38:3 |PC O-18:2/20:1	C46H88NO7P	[M+H]+	798.638	6.68333	11.1	0.239416	2.1569	292.47	0.351911	0.120324	42.5	0.0504975	0.118818	Rule 1
209	PC O-38:4|PC O-18:0/20:4	C46H86NO7P	[M+H]+	796.622	0.45	9.9	0.198922	2.00931	290.392	0.284516	0.0979764	41.75	0.0408248	0.097784	Rule 1
210	PC O-38:5|PC O-16:1/22:4	C46H84NO7P	[M+H]+	794.607	7.75	9.5	0.19105	2.01105	288.662	0.312981	0.108425	42.03	0.0449073	0.106846	Rule 1
211	PC O-38:5|PC O-18:1/20:4	C46H84NO7P	[M+H]+	794.607	7.53333	9.5	0.173925	1.83079	292.704	0.341433	0.116648	42.32	0.0489898	0.11576	Rule 1
212	PC O-38:6|PC O-16:0/22:6	C46H82NO7P	[M+H]+	792.591	-0.366667	9.29	0.167033	1.79799	289.511	0.256086	0.0884548	41.32	0.0367423	0.0889215	Rule 1
213	PC O-38:6|PC O-18:2/20:4	C46H82NO7P	[M+H]+	792.591	-6.61667	9.29	0.091214	0.981852	286.057	0.419733	0.14673	40.82	0.0602218	0.14753	Rule 1
214	PC O-38:7|PC O-16:1/22:6	C46H80NO7P	[M+H]+	790.575	-4.35	8.15	0.143248	1.75764	287.293	0.284553	0.0990461	41.34	0.0408248	0.0987538	Rule 1
215	PC O-39:0|PC O-19:0/20:0	C47H96NO7P	[M+H]+	818.701	-1.8	14.086	0.236791	1.68104	300.635	0.398139	0.132433	42.94	0.0571548	0.133104	Rule 1
216	PC O-39:1|PC O-19:0/20:1	C47H94NO7P	[M+H]+	816.685	-6.56667	13.6	0.295296	2.1713	295.713	0.341276	0.115408	42.23	0.0489898	0.116007	Rule 1
217	PC O-39:2|PC O-19:0/20:2	C47H92NO7P	[M+H]+	814.669	-4.1	11.344	0.424087	3.73843	292.563	0.284409	0.0972128	41.78	0.0408248	0.0977138	Rule 1
218	PC O-39:5|PC O-19:1/20:4	C47H86NO7P	[M+H]+	808.622	-6.65	9.2	0.164225	1.78506	290.667	0.218856	0.0752942	40.94	0.0314113	0.0767251	Rule 1
219	PC O-39:7|PC O-17:1/22:6	C47H82NO7P	[M+H]+	804.591	-1.91667	7.75	0.117813	1.52017	287.207	0.284468	0.0990461	41.54	0.0408248	0.0982784	Rule 1
220	PC O-40:0|PC O-18:0/22:0	C48H98NO7P	[M+H]+	832.716	-12.1167	14.274	0.523947	3.67064	301.941	0.378031	0.1252	43.14	0.0542832	0.12583	Rule 1
221	PC O-40:1|PC O-18:0/22:1	C48H96NO7P	[M+H]+	830.701	-6.76667	13.133	0.352605	2.68487	300.841	0.398044	0.13231	42.98	0.0571548	0.13298	Rule 1
222	PC O-40:3|PC O-18:1/22:2	C48H92NO7P	[M+H]+	826.669	0.783333	13.234	0.188733	1.42612	300.344	0.398076	0.13254	42.9	0.0571548	0.133228	Rule 1
223	PC O-40:4|PC O-18:0/22:4	C48H90NO7P	[M+H]+	824.654	-0.866667	12.1	0.303117	2.5051	298.095	0.369657	0.124006	42.58	0.0530723	0.124641	Rule 1
224	PC O-40:5 |PC O-18:1/22:4	C48H88NO7P	[M+H]+	822.638	12.5667	10.986	0.207316	1.88709	300.612	0.398108	0.132433	42.94	0.0571548	0.133104	Rule 1
225	PC O-40:6|PC O-18:0/22:6	C48H86NO7P	[M+H]+	820.622	10.85	10.4	0.361206	3.47314	299.303	0.398124	0.133017	42.94	0.0571548	0.133104	Rule 1
226	PC O-40:7 |PC O-18:1/22:6	C48H84NO7P	[M+H]+	818.607	-2.08333	8.371	0.167869	2.00536	297.574	0.255947	0.0860114	40.94	0.0367423	0.0897468	Rule 1
227	PC O-40:9 |PC O-18:3/22:6	C48H80NO7P	[M+H]+	814.575	-0.833333	7.7	0.306545	3.98111	282.033	0.170645	0.0605054	40.27	0.0244949	0.0608267	Rule 1
228	PC O-41:0|PC O-19:0/22:0	C49H100NO7P	[M+H]+	846.732	-7.91667	15.071	0.161028	1.06846	305.194	0.43143	0.141363	43.62	0.0619677	0.142063	Rule 1
229	PC O-41:5|PC O-19:0/22:4	C49H90NO7P	[M+H]+	836.654	-9.03333	10.633	0.407922	3.83637	298.583	0.535331	0.17929	42.66	0.0768765	0.180208	Rule 1
230	PC O-41:6|PC O-19:0/22:6	C49H88NO7P	[M+H]+	834.638	-3.96667	10.4	0.210357	2.02266	297.479	0.487299	0.16381	41.86	0.0699762	0.167167	Rule 1
231	PC O-41:7|PC O-19:1/22:6	C49H86NO7P	[M+H]+	832.622	-4.46667	8.35	0.172772	2.06912	291.137	0.284307	0.0976537	41.59	0.0408248	0.0981602	Rule 1
232	PC O-42:1|PC O-20:1/22:0	C50H100NO7P	[M+H]+	858.732	-11.4333	14.641	0.25004	1.70781	304.57	0.454665	0.149281	43.54	0.0653197	0.150022	Rule 1
233	PC O-42:10|PC O-20:4/22:6	C50H82NO7P	[M+H]+	840.591	16.8667	8.3	0.184337	2.22092	296.749	0.369542	0.12453	42.58	0.0530723	0.124641	Rule 1
234	PC O-42:4|PC O-22:0/20:4	C50H94NO7P	[M+H]+	852.685	-3.9	13.15	0.186467	1.418	300.858	0.454716	0.15114	43.7	0.0653197	0.149473	Rule 1
235	PC O-42:6|PC O-20:0/22:6	C50H90NO7P	[M+H]+	848.654	-12.0333	7.574	0.152971	2.01968	300.182	0.397907	0.132555	42.9	0.0571548	0.133228	Rule 1
236	PE 32:0|PE 16:0/16:0	C37H74NO8P	[M+H]+	692.523	-1.23333	8.329	0.164225	1.97173	272.337	0.0285241	0.0104738	38.55	0.00408248	0.0105901	Rule 1
237	PE 32:1|PE 16:1/16:0	C37H72NO8P	[M+H]+	690.508	-0.883333	8.017	0.218105	2.72054	270.99	0.0686991	0.0253511	38.57	0.00983192	0.0254911	Rule 1
238	PE 32:1|PE 16:0/16:1	C37H72NO8P	[M+H]+	690.508	-2.15	8.178	0.153786	1.88048	269.816	0.108248	0.040119	38.4	0.0154919	0.0403436	Rule 1
239	PE 34:0|PE 16:0/18:0	C39H78NO8P	[M+H]+	720.555	-0.133333	9.278	0.183248	1.97509	277.088	0.11401	0.0411458	39.47	0.0163299	0.041373	Rule 1
240	PE 34:0|PE 18:0/16:0	C39H78NO8P	[M+H]+	720.555	0.05	9.278	0.225832	2.43406	279.532	0.142513	0.0509826	39.82	0.0204124	0.0512617	Rule 1
241	PE 34:1|PE 16:0/18:1	C39H76NO8P	[M+H]+	718.539	2.51667	8.912	0.167033	1.87425	275.357	0.0855121	0.0310549	39.22	0.0122474	0.0312276	Rule 1
242	PE 34:1|PE 18:1/16:0	C39H76NO8P	[M+H]+	718.539	2.51667	8.912	0.167033	1.87425	277.522	0.114016	0.0410837	39.53	0.0163299	0.0413102	Rule 1
243	PE 34:2|PE 16:1/18:1	C39H74NO8P	[M+H]+	716.523	-0.0833333	8.276	0.146219	1.76678	269.437	0.15561	0.0577538	38.41	0.022286	0.0580214	Rule 1
244	PE 34:2|PE 18:1/16:1	C39H74NO8P	[M+H]+	716.523	-0.0833333	8.276	0.146219	1.76678	271.671	0.0570111	0.0209853	38.93	0.00816497	0.0209735	Rule 1
245	PE 34:2|PE 16:0/18:2	C39H74NO8P	[M+H]+	716.523	-0.0833333	8.276	0.146219	1.76678	275.581	0.308071	0.111789	39.38	0.044121	0.112039	Rule 1
246	PE 34:2|PE 18:2/16:0	C39H74NO8P	[M+H]+	716.523	0	8.276	0	0	277.746	0	0	40.51	0	0	Rule 1
247	PE 34:3|PE 16:1/18:2	C39H72NO8P	[M+H]+	714.508	0.266667	7.64	0.142021	1.85892	271.406	0.0721178	0.0265719	38.65	0.010328	0.0267217	Rule 1
248	PE 34:3|PE 18:2/16:1	C39H72NO8P	[M+H]+	714.508	-0.183333	7.765	0.128725	1.65775	273.92	0.0570141	0.0208141	39.01	0.00816497	0.0209304	Rule 1
249	PE 34:4|PE 14:0/20:4	C39H70NO8P	[M+H]+	712.492	7.26	6.47	0.03937	0.608501	267.559	0.0525672	0.0196469	38.1	0.00752773	0.0197578	Rule 1
250	PE 35:2|PE 17:0/18:2	C40H76NO8P	[M+H]+	730.539	19.52	8.189	0.17254	2.10697	285.093	0.191152	0.0670489	40.63	0.0273861	0.0674037	Rule 1
251	PE 35:2|PE 18:2/17:0	C40H76NO8P	[M+H]+	730.539	15.66	8.189	0.425288	5.19341	287.878	0.256457	0.0890853	41.03	0.0367423	0.08955	Rule 1
252	PE 36:0|PE 18:0/18:0	C41H82NO8P	[M+H]+	748.586	-1.98333	10.457	0.139893	1.33779	285.183	0.255074	0.0894423	40.66	0.0365605	0.0899175	Rule 1
253	PE 36:1|PE 18:0/18:1	C41H80NO8P	[M+H]+	746.569	-0.35	9.8	0.17161	1.75112	282.35	0.170904	0.060529	40.25	0.0244949	0.0608569	Rule 1
254	PE 36:1|PE 18:1/18:0	C41H80NO8P	[M+H]+	746.569	-0.283333	9.8	0.182675	1.86403	285.21	0.191076	0.0669948	40.66	0.0273861	0.067354	Rule 1
255	PE 36:2| PE 18:1/18:1	C41H78NO8P	[M+H]+	744.555	2.7	9.243	0.148223	1.60362	276.363	0.113941	0.0412289	39.39	0.0163299	0.041457	Rule 1
256	PE 36:2|PE 18:0/18:2	C41H78NO8P	[M+H]+	744.555	2.7	9.243	0.148223	1.60362	278.735	0.142427	0.0510975	39.73	0.0204124	0.0513778	Rule 1
257	PE 36:2|PE 18:2/18:0	C41H78NO8P	[M+H]+	744.555	2.7	9.243	0.148223	1.60362	281.177	0.170912	0.0607844	40.08	0.0244949	0.061115	Rule 1
258	PE 36:3|PE 18:1/18:2	C41H76NO8P	[M+H]+	742.539	-2.6	8.6	0.143283	1.66608	276.237	0.113947	0.0412497	39.37	0.0163299	0.0414781	Rule 1+2
259	PE 36:3|PE 18:2/18:1	C41H76NO8P	[M+H]+	742.539	-2.36667	8.6	0.143283	1.66608	279.377	0.142434	0.0509826	39.82	0.0204124	0.0512617	Rule 1+2
260	PE 36:3|PE 16:0/20:3	C41H76NO8P	[M+H]+	742.539	-2.23333	8.6	0.129808	1.50939	273.167	0.0569735	0.0208567	38.93	0.00816497	0.0209735	Rule 1+2
261	PE 36:4|PE 16:0/20:4	C41H74NO8P	[M+H]+	740.523	3.01667	8.212	0.143283	1.7448	277.228	0.0854644	0.0308283	39.51	0.0122474	0.0309984	Rule 1
262	PE 36:4|PE 20:4/16:0	C41H74NO8P	[M+H]+	740.523	2.81667	8.212	0.107331	1.30701	279.321	0.142441	0.0509953	39.81	0.0204124	0.0512746	Rule 1
263	PE 36:5|PE 16:1/20:4	C41H72NO8P	[M+H]+	738.508	-2.2	7.442	0.105262	1.41443	270.819	0.275628	0.101776	38.59	0.0394968	0.10235	Rule 1	Artificial peak at 39.75 ms
264	PE 36:5|PE 20:4/16:1	C41H72NO8P	[M+H]+	738.508	-2.26667	7.442	0.200375	2.69248	274.31	0.0854687	0.0311576	39.09	0.0122474	0.0313314	Rule 1
265	PE 36:6|PE 14:0/22:6	C41H70NO8P	[M+H]+	736.492	2.46667	7.146	0.131909	1.84591	272.3	0.113964	0.0418523	39.3	0.0163299	0.041552	Rule 1
266	PE 37:5|PE 17:1/20:4	C42H74NO8P	[M+H]+	752.523	3	6.496	0.308496	4.74902	283.893	0.189343	0.0666952	40.48	0.0271416	0.0670494	Rule 1
267	PE 37:5|PE 20:4/17:1	C42H74NO8P	[M+H]+	752.523	2.7	6.466	0.125419	1.93967	286.9	0.216147	0.0753389	40.91	0.0309839	0.0757367	Rule 1
268	PE 37:6|PE 17:1/20:5	C42H72NO8P	[M+H]+	750.508	-0.0166667	7.617	0.142021	1.86453	274.823	0.128007	0.046578	39.18	0.0183485	0.0468312	Rule 1
269	PE 38:1|PE 18:0/20:1	C43H84NO8P	[M+H]+	774.602	-0.516667	10.537	0.213939	2.03036	286.376	0.241536	0.0843422	40.85	0.034641	0.0848005	Rule 1
270	PE 38:1|PE 20:1/18:0	C43H84NO8P	[M+H]+	774.602	-0.266667	10.532	0.213939	2.03133	291.662	0.275393	0.0944223	41.61	0.0394968	0.0949215	Rule 1
271	PE 38:2|PE 18:0/20:2	C43H82NO8P	[M+H]+	772.586	0	10.048	0	0	290.615	0	0	41.46	0	0	Rule 1
272	PE 38:2|PE 18:1/20:1	C43H82NO8P	[M+H]+	772.586	-2.73333	10.048	0.17655	1.75707	284.618	0.19096	0.0670933	40.6	0.0273861	0.0674535	Rule 1
273	PE 38:2|PE 20:1/18:1	C43H82NO8P	[M+H]+	772.587	-2.46667	10.048	0.17655	1.75707	288.174	0.227733	0.079026	41.11	0.0326599	0.0794451	Rule 1
274	PE 38:3|PE 18:0/20:3	C43H80NO8P	[M+H]+	770.57	2.68333	10.154	0.182675	1.79904	287.239	0.219036	0.0762557	40.97	0.0314113	0.0766689	Rule 1
275	PE 38:3|PE 20:3/18:0	C43H80NO8P	[M+H]+	770.57	3.33333	10.154	0.182675	1.79904	289.666	0.247196	0.0853382	41.32	0.0354495	0.0857926	Rule 1
276	PE 38:4|PE 18:0/20:4	C43H78NO8P	[M+H]+	768.555	-1.86667	9.167	0.166523	1.81655	283.11	0.170815	0.0603352	40.38	0.0244949	0.060661	Rule 1	Artificial peak at 41.69 ms
277	PE 38:4|PE 20:4/18:0	C43H78NO8P	[M+H]+	768.555	-1.88333	9.167	0.166523	1.81655	285.481	0.213424	0.0747594	40.72	0.030605	0.0751597	Rule 1
278	PE 38:5|PE 18:1/20:4	C43H76NO8P	[M+H]+	766.538	0.366667	8.28	0.152971	1.84747	277.335	0.129846	0.046819	39.55	0.018619	0.0470771	Rule 1
279	PE 38:5|PE 20:4/18:1	C43H76NO8P	[M+H]+	766.538	0	8.28	0.126095	1.52289	280.055	0.135347	0.0483289	39.94	0.0194079	0.0485926	Rule 1
280	PE 38:6|PE 16:0/22:6	C43H74NO8P	[M+H]+	764.523	-1.1	8.036	0.143283	1.78301	277.208	0.113887	0.0410837	39.53	0.0163299	0.0413102	Rule 1+2
281	PE 38:6|PE 22:6/16:0	C43H74NO8P	[M+H]+	764.523	-1.1	8.036	0.143283	1.78301	279.859	0.142359	0.0508683	39.91	0.0204124	0.0511461	Rule 1+2
282	PE 38:6|PE 18:2/20:4	C43H74NO8P	[M+H]+	764.523	-1.1	8.036	0.129808	1.61533	281.184	0.227775	0.0810057	40.8	0.0326599	0.0800487	Rule 1+2
283	PE 38:7|PE 16:1/22:6	C43H72NO8P	[M+H]+	762.508	-0.0666667	7.231	0.182016	2.51717	272.89	0.29065	0.106508	38.91	0.0416733	0.107102	Rule 1
284	PE 38:7|PE 22:6/16:1	C43H72NO8P	[M+H]+	762.508	-1.36667	7.231	0.316417	4.37585	275.827	0.0854195	0.0309686	39.33	0.0122474	0.0311402	Rule 1
285	PE 39:7|PE17:1/22:6	C44H74NO8P	[M+H]+	776.523	1.71667	7.72	0.136565	1.76898	276.714	0.113856	0.0411458	39.47	0.0163299	0.041373	Rule 1
286	PE 40:2|PE 18:1/22:1	C45H86NO8P	[M+H]+	800.617	13.48	10.75	0.258399	2.40371	298.381	0.398288	0.133483	42.6	0.0571548	0.134166	Rule 1
287	PE 40:2|PE 20:1/20:1	C45H86NO8P	[M+H]+	800.617	0.0833333	10.75	0.220045	2.04693	301.308	0.297018	0.0985762	43.02	0.0426224	0.0990757	Rule 1
288	PE 40:3|PE 18:0/22:3	C45H84NO8P	[M+H]+	798.602	12.7833	10.2	0.202064	1.98102	292.61	0.312954	0.106953	41.77	0.0449073	0.107511	Rule 1+2
289	PE 40:3|PE 22:3/18:0	C45H84NO8P	[M+H]+	798.602	12.2333	10.2	0.211896	2.07741	296.791	0.341404	0.115032	42.37	0.0489898	0.115624	Rule 1+2
290	PE 40:4|PE 18:0/22:4	C45H82NO8P	[M+H]+	796.586	-0.25	9.831	0.178129	1.81191	288.536	0.256064	0.088746	41.18	0.0367423	0.0892238	Rule 1	Artificial peak at 42.35 ms
291	PE 40:4|PE 22:4/18:0	C45H82NO8P	[M+H]+	796.586	-0.183333	9.831	0.178129	1.81191	290.95	0.284516	0.0977887	41.53	0.0408248	0.098302	Rule 1
292	PE 40:5|PE 18:0/22:5	C45H80NO8P	[M+H]+	794.57	-4.45	8.325	0.133529	1.60395	284.411	0.19917	0.0700289	40.59	0.0285774	0.070405	Rule 1+2
293	PE 40:5|PE 22:5/18:0	C45H80NO8P	[M+H]+	794.57	-3.31667	8.325	0.132401	1.5904	287.199	0.227622	0.0792561	40.99	0.0326599	0.0796776	Rule 1+2
294	PE 40:5|PE 18:1/22:4	C45H80NO8P	[M+H]+	794.57	-5.3	8.325	0.179527	2.15648	290.753	0.284528	0.097859	41.5	0.0408248	0.0983731	Rule 1+2
295	PE 40:6|PE 18:0/22:6	C45H78NO8P	[M+H]+	792.555	-1.48333	8.93	0.149399	1.673	283.866	0.199178	0.0701664	40.51	0.0285774	0.070544	Rule 1+2	Artificial peak at 43.20 ms
296	PE 40:6|PE 22:6/18:0	C45H78NO8P	[M+H]+	792.555	-1.48333	8.93	0.149399	1.673	286.026	0.227632	0.0795844	40.82	0.0326599	0.0800095	Rule 1+2
297	PE 40:7|PE 18:1/22:6	C45H76NO8P	[M+H]+	790.539	-0.1	8.129	0.143283	1.76261	279.835	0.157407	0.0562498	39.93	0.0225832	0.0565569	Rule 1
298	PE 40:7|PE 22:6/18:1	C45H76NO8P	[M+H]+	790.539	-0.116667	8.129	0.143283	1.76261	282.066	0.170732	0.0605291	40.25	0.0244949	0.0608569	Rule 1
299	PE 40:8|PE 18:2/22:6	C45H74NO8P	[M+H]+	788.523	2.45	7.574	0.143283	1.89177	277.459	0.113826	0.0410244	39.59	0.0163299	0.0412476	Rule 1+2
300	PE 40:8|PE 22:6/18:2	C45H74NO8P	[M+H]+	788.523	2.45	7.574	0.143283	1.89177	279.778	0.142283	0.0508556	39.92	0.0204124	0.0511333	Rule 1+2
301	PE 40:8|PE 20:4/20:4	C45H74NO8P	[M+H]+	788.523	3.86667	7.574	0.155467	2.05264	285.703	0.227652	0.0796815	40.77	0.0326599	0.0801076	Rule 1+2
302	PE 40:9|PE 18:3/22:6	C45H72NO8P	[M+H]+	786.508	0.8	7.111	0.120748	1.69804	275.247	0.0853733	0.031017	39.27	0.0122474	0.0311878	Rule 1
303	PE 42:0|PE 18:0/24:0	C47H94NO8P	[M+H]+	832.68	13.1667	12.22	0.208375	1.70519	305.554	0.45489	0.148874	43.66	0.0653197	0.14961	Rule 1
304	PE 42:10|PE 20:4/22:6	C47H74NO8P	[M+H]+	812.523	2.15	7.189	0.132401	1.84172	281.587	0.162892	0.0578477	40.2	0.0233809	0.0581615	Rule 1
305	PE 42:4|PE 18:0/24:4	C47H86NO8P	[M+H]+	824.617	-1.56667	10.48	0.198922	1.89811	294.682	0.312787	0.106144	42.09	0.0449073	0.106694	Rule 1
306	PE 42:4|PE 24:4/18:0	C47H86NO8P	[M+H]+	824.617	-1.4	10.48	0.198922	1.89811	299.07	0.398295	0.133178	42.72	0.0571839	0.133857	Rule 1
307	PE 42:5|PE 20:1/22:4	C47H84NO8P	[M+H]+	822.602	-3	9.391	0.194294	2.06893	292.604	0.26947	0.0920938	41.2	0.0386868	0.0938999	Rule 1
308	PE 42:5|PE 22:4/20:1	C47H84NO8P	[M+H]+	822.602	-1.36667	9.391	0.278604	2.96671	296.157	0.312799	0.10562	41.79	0.0449073	0.107459	Rule 1
309	PE 42:7|PE 20:1/22:6	C47H80NO8P	[M+H]+	818.57	0	8.2	0	0	293.394	0	0	42.52	0	0	Rule 1
310	PE 42:8|PE 20:4/22:4	C47H78NO8P	[M+H]+	816.555	-0.716667	8.161	0.143283	1.7557	284.768	0.199078	0.0699089	40.66	0.0285774	0.0702838	Rule 1
311	PE 42:8|PE 22:4/20:4	C47H78NO8P	[M+H]+	816.555	-0.716667	8.161	0.143283	1.7557	286.928	0.246951	0.0860675	40.97	0.0354495	0.0865255	Rule 1
312	PE 42:9|PE 20:3/22:6	C47H76NO8P	[M+H]+	814.539	0	7.708	0	0	292.513	0	0	41.77	0	0	Rule 1
313	PE 42:9|PE 20:4/22:5	C47H76NO8P	[M+H]+	814.539	0.516667	7.708	0.132401	1.71771	282.759	0.190788	0.0674735	40.37	0.0273861	0.0678378	Rule 1
314	PE 42:9|PE 22:5/20:4	C47H76NO8P	[M+H]+	814.539	0.633333	7.708	0.149566	1.9404	287.497	0.227527	0.0791409	41.05	0.0326599	0.0795612	Rule 1
315	PE 44:10|PE 22:4/22:6	C49H78NO8P	[M+H]+	840.555	-1.73333	7.9	0.156109	1.97606	287.488	0.22741	0.0791026	41.07	0.0326599	0.0795224	Rule 1
316	PE 44:10|PE 22:6/22:4	C49H78NO8P	[M+H]+	840.555	-1.76667	7.9	0.156109	1.97606	289.647	0.255837	0.0883272	41.38	0.0367423	0.0887925	Rule 1
317	PE 44:11|PE 22:5/22:6	C49H76NO8P	[M+H]+	838.539	4.8	7.225	0.131795	1.82416	283.011	0.170564	0.0602677	40.43	0.0244949	0.0605859	Rule 1
318	PE 44:9|PE 22:4/22:5	C49H80NO8P	[M+H]+	842.57	6.78333	6.42	0.122801	1.91278	291.325	0.284252	0.097572	41.62	0.0408248	0.0980894	Rule 1
319	PE 44:12|PE 22:6/22:6	C49H74NO8P	[M+H]+	836.523	3.15	7.142	0.132401	1.85384	284.134	0.199	0.0700373	40.59	0.0285774	0.070405	Rule 1
320	PE O-32:1|PE O-16:1/16:0	C37H74NO7P	[M+H]+	676.528	0.466667	9.207	0.162542	1.76542	277.565	0.114149	0.041125	39.49	0.0163299	0.0413521	Rule 1
321	PE O-32:2|PE O-16:1/16:1	C37H72NO7P	[M+H]+	674.513	0.416667	8.665	0.155628	1.79605	271.5	0.0285389	0.0105116	38.62	0.00408248	0.0105709	Rule 1
322	PE O-34:0|PE O-18:0/16:0	C39H80NO7P	[M+H]+	706.575	-1.86667	10.7	0.268942	2.51348	283.477	0.171078	0.0603501	40.37	0.0244949	0.060676	Rule 1
323	PE O-34:1|PE O-16:0/18:1	C39H78NO7P	[M+H]+	704.56	-2.25	9.775	0.184581	1.88829	279.419	0.114059	0.0408198	39.79	0.0163299	0.0410403	Rule 1
324	PE O-34:1|PE O-18:1/16:0	C39H78NO7P	[M+H]+	704.56	-2.28333	9.775	0.184581	1.88829	276.368	0.0855439	0.0309529	39.35	0.0122474	0.0311244	Rule 1
325	PE O-34:2|PE O-16:1/18:1	C39H76NO7P	[M+H]+	702.543	-1.6	9.621	0.148223	1.54062	272.751	0.0855486	0.0313651	38.83	0.0122474	0.0315412	Rule 1
326	PE O-34:3|PE O-18:2/16:1	C39H74NO7P	[M+H]+	700.528	-1.2	8.809	0.164225	1.86429	272.203	0.0570356	0.0209533	38.75	0.00816497	0.0210709	Rule 1
327	PE O-35:2|PE O-17:1/18:1	C40H78NO7P	[M+H]+	716.56	0.25	10.083	0.178941	1.77468	280.539	0.157685	0.0562078	39.96	0.0225832	0.0565145	Rule 1
328	PE O-36:1|PE O-18:0/18:1	C41H82NO7P	[M+H]+	732.591	-3.45	10.6	0.213659	2.01565	283.773	0.199456	0.0702872	40.44	0.0285774	0.0706661	Rule 1
329	PE O-36:1|PE O-20:1/16:0	C41H82NO7P	[M+H]+	732.591	-9.68333	9.492	0.164225	1.73015	279.495	0.178854	0.0639918	39.83	0.0256255	0.0643372	Rule 1
330	PE O-36:2|PE O-18:1/18:1	C41H80NO7P	[M+H]+	730.575	1.15	10.599	0.183248	1.72892	285.896	0.227962	0.079736	40.74	0.0326599	0.0801666	Rule 1
331	PE O-36:3|PE O-18:2/18:1	C41H78NO7P	[M+H]+	728.56	-0.05	9.7053	0.167033	1.72105	277.729	0.129965	0.0467955	39.57	0.018619	0.0470533	Rule 1
332	PE O-36:3|PE O-18:1/18:2	C41H78NO7P	[M+H]+	728.56	-0.05	9.7053	0.167033	1.72105	280.522	0.142483	0.0507923	39.97	0.0204124	0.0510693	Rule 1
333	PE O-36:4|PE O-16:0/20:4	C41H76NO7P	[M+H]+	726.544	-0.683333	9.018	0.143283	1.58885	272.648	0.0854944	0.0313571	39.1	0.0122474	0.0313234	Rule 1
334	PE O-36:4|PE O-16:1/20:3	C41H76NO7P	[M+H]+	726.544	-0.6	9.018	0.148223	1.64363	275.44	0.113993	0.0413856	39.54	0.0163299	0.0412998	Rule 1
335	PE O-36:4|PE O-18:3/18:1	C41H76NO7P	[M+H]+	726.544	0.15	9.018	0.163156	1.80923	279.419	0.170989	0.0611944	40.15	0.0244949	0.0610085	Rule 1
336	PE O-36:5|PE O-16:1/20:4	C41H74NO7P	[M+H]+	724.528	-0.316667	8.427	0.15093	1.79103	273.422	0.142498	0.0521165	38.95	0.0204124	0.0524067	Rule 1
337	PE O-37:1|PE O-19:0/18:1	C42H84NO7P	[M+H]+	746.607	0.483333	11.929	0.230586	1.93299	289.878	0.256355	0.0884356	41.33	0.0367423	0.0888999	Rule 1
338	PE O-37:3|PE O-18:2/19:1	C42H80NO7P	[M+H]+	742.575	1.61667	9.801	0.178941	1.82575	284.819	0.142434	0.0500084	39.83	0.0204124	0.0512488	Rule 1
339	PE O-37:5|PE O-17:1/20:4	C42H76NO7P	[M+H]+	738.544	-0.816667	9.061	0.148223	1.63583	281.659	0.205441	0.0729397	40.14	0.0294392	0.0733413	Rule 1
340	PE O-38:2|PE O-18:1/20:1	C43H84NO7P	[M+H]+	758.607	-0.566667	11.448	0.208495	1.82123	287.43	0.247264	0.0860258	40.99	0.0354495	0.0864833	Rule 1
341	PE O-38:3|PE O-18:2/20:1	C43H82NO7P	[M+H]+	756.591	-1.71667	10.554	0.183248	1.73629	282.98	0.163092	0.0576339	40.35	0.0233809	0.0579452	Rule 1
342	PE O-38:3|PE O-20:3/18:0	C43H82NO7P	[M+H]+	756.591	-1.68333	10.554	0.199549	1.89075	285.7	0.227817	0.0797399	40.74	0.0326599	0.0801666	Rule 1
343	PE O-38:4|PE O-18:0/20:4	C43H80NO7P	[M+H]+	754.575	-1.88333	10.018	0.175869	1.75553	279.854	0.142392	0.0508809	39.95	0.0204124	0.0510949	Rule 1
344	PE O-38:4|PE O-18:1/20:3	C43H80NO7P	[M+H]+	754.575	-1.88333	10.018	0.175869	1.75553	286.411	0.256306	0.0894889	41.03	0.0367423	0.08955	Rule 1
345	PE O-38:4|PE O-18:2/20:2	C43H80NO7P	[M+H]+	754.575	-2.33333	10.018	0.175869	1.75553	282.714	0.205756	0.0727787	40.46	0.0294958	0.072901	Rule 1
346	PE O-38:5|PE O-16:1/22:4	C43H78NO7P	[M+H]+	752.56	1.1	9.188	0.190709	2.07563	280.984	0.170879	0.0608146	40.06	0.0244949	0.0611455	Rule 1
347	PE O-38:5|PE O-18:1/20:4	C43H78NO7P	[M+H]+	752.56	0.916667	9.64	0.115888	1.20216	281.263	0.170879	0.0607542	40.1	0.0244949	0.0610845	Rule 1
348	PE O-38:5|PE O-18:2/20:3	C43H78NO7P	[M+H]+	752.56	0	9.64	0	0	283.983	0	0	40.49	0	0	Rule 1
349	PE O-38:6|PE O-18:2/20:4	C43H76NO7P	[M+H]+	750.543	-2.05	8.875	0.143283	1.61446	277.422	0.113925	0.0410656	39.55	0.0163299	0.0412893	Rule 1
350	PE O-38:6|PE O-16:1/22:5	C43H76NO7P	[M+H]+	750.543	-1.7	8.875	0.116619	1.31402	280.206	0.142406	0.0508219	39.95	0.0204124	0.0510949	Rule 1
351	PE O-38:7|PE O-16:1/22:6	C43H74NO7P	[M+H]+	748.528	-1.25	8.185	0.153786	1.87887	273.169	0.0569652	0.0208535	38.94	0.00816497	0.0209681	Rule 1
352	PE O-39:5|PE O-17:1/22:4	C44H80NO7P	[M+H]+	766.575	3.18	8.651	0.492565	5.69373	287.307	0.370773	0.129051	42.04	0.0531664	0.126466	Rule 1
353	PE O-39:5|PE O-19:1/20:4	C44H80NO7P	[M+H]+	766.575	0.616667	8.651	0.549381	6.3505	285.557	0.199293	0.0697911	40.73	0.0285774	0.070163	Rule 1
354	PE O-39:7|PE O-17:1/22:6	C44H76NO7P	[M+H]+	762.544	-8.95	7.55	0.190184	2.51899	274.92	0.0569463	0.0207138	38.94	0.00816497	0.0209681	Rule 1
355	PE O-40:2|PE O-18:1/22:1	C45H88NO7P	[M+H]+	786.638	-1.23333	12.4	0.180361	1.45452	296.728	0.341492	0.115086	42.35	0.0489898	0.115678	Rule 1
356	PE O-40:3|PE O-18:2/22:1	C45H86NO7P	[M+H]+	784.621	-1.76667	11.513	0.205353	1.78367	288.611	0.256131	0.088746	41.18	0.0367423	0.0892238	Rule 1
357	PE O-40:4|PE O-18:0/22:4	C45H84NO7P	[M+H]+	782.607	0.866667	10.4	0.155016	1.49054	292.572	0.284602	0.0972761	41.75	0.0408248	0.097784	Rule 1
358	PE O-40:4|PE O-18:2/22:2	C45H84NO7P	[M+H]+	782.607	-7.18333	10.4	0.133154	1.28033	288.737	0.256142	0.0887111	41.2	0.0367423	0.0891805	Rule 1
359	PE O-40:5|PE O-16:1/24:4	C45H82NO7P	[M+H]+	780.591	-2.23333	10.294	0.175869	1.70846	286.132	0.227692	0.0795757	40.82	0.0326599	0.0800095	Rule 1
360	PE O-40:5|PE O-18:1/22:4	C45H82NO7P	[M+H]+	780.591	-2.23333	10.26	0.175869	1.71413	288.959	0.244504	0.0846153	41.23	0.0350714	0.0850627	Rule 1
361	PE O-40:5|PE O-20:1/20:4	C45H82NO7P	[M+H]+	780.591	-2.23333	10.26	0.175869	1.71413	291.399	0.275357	0.0944946	41.58	0.0394968	0.09499	Rule 1
362	PE O-40:6|PE O-18:2/22:4	C45H80NO7P	[M+H]+	778.575	2.16667	9.971	0.183766	1.84301	287.02	0.227702	0.0793331	40.95	0.0326599	0.0797555	Rule 1
363	PE O-40:7|PE O-18:1/22:6	C45H78NO7P	[M+H]+	776.56	-6.08333	8.707	0.164225	1.88613	282.501	0.14232	0.0503786	39.99	0.0204124	0.0510438	Rule 1
364	PE O-40:8|PE O-18:2/22:6	C45H76NO7P	[M+H]+	774.537	-0.866667	8.57	0.166523	1.9431	277.545	0.113861	0.0410244	39.59	0.0163299	0.0412476	Rule 1
365	PE O-40:9|PE O-18:3/22:6	C45H74NO7P	[M+H]+	772.528	2.9	7.871	0.143248	1.81995	275.972	0.108023	0.0391428	39.36	0.0154919	0.0393596	Rule 1
366	PE O-41:6|PE O-19:0/22:6	C46H82NO7P	[M+H]+	792.591	-0.75	9.291	0.167033	1.79779	288.047	0.256086	0.0889042	41.11	0.0367423	0.0893757	Rule 1
367	PE O-41:7|PE O-19:1/22:6	C46H80NO7P	[M+H]+	790.575	4.06667	9	0.164225	1.82473	287.92	0.256097	0.0889473	41.09	0.0367423	0.0894192	Rule 1
368	PE O-42:7|PE O-20:1/22:6	C47H82NO7P	[M+H]+	804.591	-2.13333	10.1	0.188229	1.86365	291.249	0.227574	0.0781374	40.8	0.0326599	0.0800487	Rule 1
369	PE O-43:7|PE O-21:1/22:6	C48H84NO7P	[M+H]+	818.607	3.58333	10.2	0.197358	1.93488	295.205	0.341263	0.115602	42.16	0.0489898	0.1162	Rule 1
370	PE P-34:1|PE P-16:0/18:1	C39H76NO7P	[M+H]+	702.544	-1.6	9.635	0.148223	1.53838	275.812	0.0855486	0.031017	39.27	0.0122474	0.0311878	Rule 1
371	PE P-34:1|PE P-18:1/16:0	C39H76NO7P	[M+H]+	702.544	-1.58333	9.635	0.148223	1.53838	278.32	0.153034	0.0549849	39.63	0.0219089	0.0552836	Rule 1
372	PE P-36:2|PE P-18:1/18:1	C41H78NO7P	[M+H]+	728.56	-0.05	9.841	0.167033	1.69732	277.015	0.113987	0.0411481	39.47	0.0163299	0.041373	Rule 1
373	PE P-36:3|PE P-18:1/18:2	C41H76NO7P	[M+H]+	726.544	-0.633333	9.018	0.143283	1.58885	275.231	0.0816062	0.0296501	39.21	0.0116905	0.029815	Rule 1
374	PE P-36:4|PE P-16:0/20:4	C41H74NO7P	[M+H]+	724.528	-0.316667	8.696	0.15093	1.73563	275.651	0.0854988	0.031017	39.27	0.0122474	0.0311878	Rule 1
375	PE P-36:4|PE P-16:1/20:3	C41H74NO7P	[M+H]+	724.528	-0.316667	8.582	0.15093	1.75869	272.865	0.290919	0.106617	38.87	0.0416733	0.107212	Rule 1
376	PE P-38:2|PE P-18:1/20:1	C43H82NO7P	[M+H]+	756.591	-1.71667	10.258	0.195499	1.90582	283.506	0.18543	0.0654058	40.43	0.0265832	0.0657512	Rule 1
377	PE P-38:2|PE P-20:1/18:1	C43H82NO7P	[M+H]+	756.591	0	10.724	0	0	285.455	0	0	40.7	0	0	Rule 1
378	PE P-38:3|PE P-18:1/20:2	C43H80NO7P	[M+H]+	754.575	-1.9	9.963	0.175869	1.76522	280.531	0.229247	0.0817191	40	0.0328634	0.0821584	Rule 1
379	PE P-38:4|PE P-16:0/22:4	C43H78NO7P	[M+H]+	752.56	0.883333	9.039	0.190709	2.10985	279.079	0.167523	0.0600274	39.79	0.0240139	0.0603516	Rule 1
380	PE P-38:5|PE P-16:0/22:5	C43H76NO7P	[M+H]+	750.544	-1.98333	8.78	0.143283	1.63192	276.865	0.113925	0.0411481	39.47	0.0163299	0.041373	Rule 1
381	PE P-38:5|PE P-18:3/20:2	C43H76NO7P	[M+H]+	750.544	-2.01667	8.78	0.143283	1.63192	274.638	0.0854436	0.0311114	39.15	0.0122474	0.0312834	Rule 1
382	PE P-40:2|PE P-18:0/22:2	C45H86NO7P	[M+H]+	784.622	-2.46667	11.165	0.205353	1.83926	289.167	0.244482	0.084547	41.26	0.0350714	0.0850009	Rule 1
383	PE P-40:4|PE P-18:0/22:4	C45H82NO7P	[M+H]+	780.591	-2.23333	10.294	0.175869	1.70846	288.637	0.256153	0.088746	41.18	0.0367423	0.0892238	Rule 1
384	PE P-40:5|PE P-18:3/22:2	C45H80NO7P	[M+H]+	778.575	2.1	9.547	0.183766	1.92486	286.702	0.227702	0.0794213	40.9	0.0326599	0.079853	Rule 1
385	PE P-40:5|PE P-20:1/20:4	C45H80NO7P	[M+H]+	778.575	2.13333	10.1	0.183766	1.81947	284.441	0.199239	0.070046	40.58	0.0285774	0.0704223	Rule 1
386	PE P-40:8|PE P-18:2/22:6	C45H74NO7P	[M+H]+	772.528	2.9	7.629	0.143248	1.87768	276.167	0.152768	0.0553173	39.39	0.0219089	0.0556205	Rule 1
387	PG 30:0|PG 14:0/16:0	C36H71O10P	[M+NH4]+	712.513	-10.9833	6.55	0.127161	1.94139	273.865	0.163272	0.0596178	40.04	0.0233809	0.0583939	Rule 1
388	PG 32:0|PG 16:0/16:0	C38H75O10P	[M+NH4]+	740.544	-5.75	6.68	0.143283	2.14495	282.252	0.152883	0.0541656	39.51	0.0219089	0.0554515	Rule 1
389	PG 32:1|PG 16:0/16:1	C38H73O10P	[M+NH4]+	738.529	1.61667	6.2	0.0903881	1.45787	277.52	0.113958	0.041063	39.55	0.0163299	0.0412893	Rule 1
390	PG 34:1|PG 16:0/18:1	C40H77O10P	[M+NH4]+	766.56	-1.43333	6.758	0.12054	1.78367	282.684	0.170823	0.060429	40.32	0.0244949	0.0607512	Rule 1
391	PG 34:1|PG 18:1/16:0	C40H77O10P	[M+NH4]+	766.56	-1.1	6.758	0.12054	1.78367	287.377	0.227764	0.0792561	40.99	0.0326599	0.0796776	Rule 1
392	PG 34:2|PG 16:1/18:1	C40H75O10P	[M+NH4]+	764.544	-5.03333	6.511	0.455049	6.98893	278.952	0.142359	0.0510336	39.78	0.0204124	0.0513133	Rule 1
393	PG 34:2|PG 18:1/16:1	C40H75O10P	[M+NH4]+	764.545	-4.76667	6.511	0.455049	6.98893	282.16	0.170831	0.060544	40.24	0.0244949	0.060872	Rule 1
394	PG 34:3|PG 16:1/18:2	C40H73O10P	[M+NH4]+	762.529	-2.86667	6.751	0.12853	1.90387	279.244	0.199312	0.0713756	40.53	0.0285774	0.0705092	Rule 1
395	PG 34:3|PG 18:2/16:1	C40H73O10P	[M+NH4]+	762.529	-2.35	6.874	0.131909	1.91896	280.848	0.227785	0.0811062	41	0.0326599	0.0796582	Rule 1
396	PG 36:1|PG 18:0/18:1	C42H81O10P	[M+NH4]+	794.591	-11.5167	7.4	0.141138	1.90727	292.147	0.280228	0.0959201	40.47	0.0402078	0.0993521	Rule 1
397	PG 36:1|PG 18:1/18:0	C42H81O10P	[M+NH4]+	794.591	-8.9	7.4	0.213424	2.88411	293.959	0.256075	0.0871126	41.25	0.0367423	0.0890724	Rule 1
398	PG 36:2|PG 18:1/18:1	C42H79O10P	[M+NH4]+	792.576	-9.46667	7.4	0.149399	2.0189	290.626	0.227632	0.0783248	40.92	0.0326599	0.0798139	Rule 1
399	PG 36:3|PG 18:1/18:2	C42H77O10P	[M+NH4]+	790.56	-1.95	6.9	0.143248	2.07606	284.923	0.297898	0.104554	40.66	0.0427395	0.105114	Rule 1
400	PG 36:3|PG 18:2/18:1	C42H77O10P	[M+NH4]+	790.56	-1.86667	6.9	0.143248	2.07606	289.245	0.297898	0.102992	41.28	0.0427395	0.103536	Rule 1
401	PG 36:4|PG 16:0/20:4	C42H75O10P	[M+NH4]+	788.544	1.1	6.349	0.108305	1.70586	284.414	0.199196	0.0700373	40.59	0.0285774	0.070405	Rule 1	Artificial peak at 42.52 ms
402	PG 36:4|PG 20:4/16:0	C42H75O10P	[M+NH4]+	788.544	1.03333	6.322	0.0965401	1.52705	288.003	0.247097	0.0857967	41.1	0.0354495	0.0862518	Rule 1
403	PG 36:4|PG 18:2/18:2	C42H75O10P	[M+NH4]+	788.545	1.1	6.322	0.0965401	1.52705	281.032	0.284565	0.101257	41.59	0.0408248	0.0981602	Rule 1
404	PG 36:5|PG 16:1/20:4	C42H73O10P	[M+NH4]+	786.529	-3.11667	6.533	0.12054	1.8451	283.903	0.199204	0.0701664	40.51	0.0285774	0.070544	Rule 1	Artificial peak at 38.42 ms
405	PG 36:5|PG 20:4/16:1	C42H73O10P	[M+NH4]+	786.529	-4.28333	6.533	0.160873	2.46246	287.179	0.227662	0.0792754	40.98	0.0326599	0.0796971	Rule 1
406	PG 38:1|PG 18:0/20:1	C44H85O10P	[M+NH4]+	822.623	9.08333	9.33	0.223652	2.39712	296.72	0.341235	0.115002	42.38	0.0489898	0.115596	Rule 1
407	PG 38:4|PG 18:0/20:4	C44H79O10P	[M+NH4]+	816.576	-2.03333	7.69	0.149566	1.94494	294.172	0.312837	0.106345	42.01	0.0449073	0.106897	Rule 1
408	PG 38:4|PG 20:4/18:0	C44H79O10P	[M+NH4]+	816.576	-4.33333	7.789	0.070214	0.90145	297.098	0.341277	0.11487	42.43	0.0489898	0.11546	Rule 1
409	PG 38:5|PG 18:1/20:4	C44H77O10P	[M+NH4]+	814.56	-1.6	6.371	0.108074	1.69634	286.87	0	0	40.96	0	0	Rule 1	Artificial peak at 39.95 ms
410	PG 38:5|PG 20:4/18:1	C44H77O10P	[M+NH4]+	814.56	-1.38333	6.371	0.126965	1.99285	289.656	0	0	41.36	0	0	Rule 1
411	PG 38:6|PG 16:0/22:6	C44H75O10P	[M+NH4]+	812.544	2.25	6.22	0.143283	2.30358	285.418	0.284421	0.0996505	41.46	0.0408248	0.098468	Rule 1
412	PG 38:6|PG 22:6/16:0	C44H75O10P	[M+NH4]+	812.544	2.33333	6.22	0.143283	2.30358	288.484	0.284421	0.0985916	41.69	0.0408248	0.0979248	Rule 1
413	PG 38:7|PG 16:1/22:6	C44H73O10P	[M+NH4]+	810.529	-2.4	6.256	0.128647	2.05637	284.315	0.203921	0.0717234	39.89	0.0292689	0.0733739	Rule 1
414	PG 39:0|PG 18:0/21:0	C45H89O10P	[M+NH4]+	838.654	-8.23333	12.048	0.530726	4.4051	302.462	0.404628	0.133778	43.22	0.0581091	0.13445	Rule 1
415	PG 40:4|PG 20:0/20:4	C46H83O10P	[M+NH4]+	844.607	0.533333	8.359	0.379566	4.5408	298.815	0.369513	0.123659	42.7	0.0530723	0.124291	Rule 1
416	PG 40:6|PG 18:0/22:6	C46H79O10P	[M+NH4]+	840.575	-10.6167	7.993	0.156109	1.95307	289.391	0.284263	0.098228	41.34	0.0408248	0.0987538	Rule 1
417	PG 40:6|PG 22:6/18:0	C46H79O10P	[M+NH4]+	840.575	-10.6	7.993	0.156109	1.95307	291.039	0.284263	0.0976717	41.58	0.0408248	0.0981838	Rule 1
418	PG 40:7|PG 18:1/22:6	C46H77O10P	[M+NH4]+	838.56	-1.25	6.3	0.0992472	1.57535	287.569	0.314505	0.109367	41.52	0.0451664	0.108782	Rule 1
419	PG 40:7|PG 22:6/18:1	C46H77O10P	[M+NH4]+	838.56	-1.23333	6.3	0.208614	3.31134	291.398	0.325615	0.111742	42.36	0.0467618	0.110391	Rule 1
420	PG 40:8|PG 18:2/22:6	C46H75O10P	[M+NH4]+	836.544	2.18333	5.569	0.115456	2.07318	287.232	0.284285	0.0989741	41.62	0.0408248	0.0980894	Rule 1
421	PG 40:8|PG 22:6/18:2	C46H75O10P	[M+NH4]+	836.544	2.18333	5.569	0.127789	2.29465	291.131	0.312713	0.107413	41.85	0.0449073	0.107305	Rule 1
422	PG 40:8|PG 20:4/20:4	C46H75O10P	[M+NH4]+	836.544	2.2	5.569	0.115456	2.07318	282.845	0.284285	0.100509	41.55	0.0408248	0.0982547	Rule 1
423	PG 42:10|PG 20:4/22:6	C48H75O10P	[M+NH4]+	860.544	0.883333	5.496	0.0968504	1.7622	292.642	0.297483	0.101654	41.83	0.0427395	0.102174	Rule 1
424	PG 42:11|PG 20:5/22:6	C48H73O10P	[M+NH4]+	858.529	-2.31667	5.25	0.12853	2.44819	288.087	0.32574	0.11307	41.78	0.0467974	0.112009	Rule 1
425	PG 42:8|PG 20:4/22:4	C48H79O10P	[M+NH4]+	864.576	-1.76667	7.173	0.186467	2.59957	296.894	0.340963	0.114843	42.44	0.0489898	0.115433	Rule 1+2
426	PG 42:8|PG 22:4/20:4	C48H79O10P	[M+NH4]+	864.576	1.45	7.173	0.138022	1.92418	300.861	0.39779	0.132217	43.01	0.0571548	0.132887	Rule 1+2
427	PG 42:9|PG 20:3/22:6	C48H77O10P	[M+NH4]+	862.56	-2.46667	7.364	0.143283	1.94572	296.209	0.340975	0.115113	42.34	0.0489898	0.115706	Rule 1
428	PG 42:9|PG 22:6/20:3	C48H77O10P	[M+NH4]+	862.56	1	6.665	0.049295	0.73961	293.362	0.312561	0.106544	41.93	0.0449073	0.107101	Rule 1
429	PG 44:10|PG 22:4/22:6	C50H79O10P	[M+NH4]+	888.576	-1.11667	5.825	0.0965401	1.65734	298.452	0.359478	0.120448	42.68	0.051672	0.121069	Rule 1
430	PG 44:11|PG 22:5/22:6	C50H77O10P	[M+NH4]+	886.56	-6.75	5.837	0.086487	1.4817	296.278	0.353836	0.119427	42.37	0.0508593	0.120036	Rule 1
431	PG 44:11|PG 22:6/22:5	C50H77O10P	[M+NH4]+	886.56	-6.61667	5.733	0.109453	1.90918	297.899	0.359491	0.120675	42.6	0.051672	0.121296	Rule 1
432	PG 44:12|PG 22:6/22:6	C50H75O10P	[M+NH4]+	884.544	-2.55	5.6456	0.10872	1.92574	295.05	0.325589	0.11035	41.72	0.0467974	0.11217	Rule 1
433	PI 30:0|PI 14:0/16:0	C39H75O13P	[M+NH4]+	800.529	14.1	5.6	0.382779	6.83534	272.737	0.0568984	0.020862	38.92	0.00816497	0.0209788	Rule 1
434	PI 36:1|PI 18:0/18:1	C45H85O13P	[M+NH4]+	882.608	1.56667	7.391	0.131909	1.78473	299.999	0.482876	0.160959	42.54	0.0694022	0.163146	Rule 1
435	PI 36:3|PI 16:0/20:3	C45H81O13P	[M+NH4]+	878.576	-0.483333	6.215	0.132212	2.1273	295.15	0.510684	0.173025	42.14	0.0733939	0.174167	Rule 1
436	PI 36:4|PI 16:0/20:4	C45H79O13P	[M+NH4]+	876.56	1.06667	6.175	0.106301	1.72148	294.604	0.340889	0.115711	42.14	0.0489898	0.116255	Rule 1+2
437	PI 36:4|PI 20:4/16:0	C45H79O13P	[M+NH4]+	876.56	1.05	6.093	0.106301	1.74465	296.274	0.410485	0.138549	42.72	0.0589915	0.138089	Rule 1+2
438	PI 36:5|PI 16:1/20:4	C45H77O13P	[M+NH4]+	874.545	1.93333	5.839	0.0903881	1.54801	292.264	0.312493	0.106921	41.78	0.0449073	0.107485	Rule 1
439	PI 36:5|PI 16:0/20:5	C45H77O13P	[M+NH4]+	874.545	1.95	5.778	0.0903881	1.56435	287.795	0.255676	0.0888398	41.14	0.0367423	0.0893105	Rule 1
440	PI 37:4|PI 17:0/20:4	C46H81O13P	[M+NH4]+	890.576	-0.433333	6.351	0.111221	1.75123	298.372	0.38209	0.128058	42.67	0.0549242	0.128719	Rule 1
441	PI 37:5|PI 17:1/20:4	C46H79O13P	[M+NH4]+	888.561	-0.133333	5.8	0.120955	2.08542	298.438	0.36922	0.123717	42.68	0.0530723	0.124349	Rule 1
442	PI 38:3|PI 18:0/20:3	C47H85O13P	[M+NH4]+	906.608	-4.16667	8.003	0.132212	1.65203	301.818	0.438576	0.145311	43.18	0.0630608	0.146042	Rule 1
443	PI 38:4|PI 18:0/20:4	C47H83O13P	[M+NH4]+	904.592	0.833333	6.68	0.12054	1.8045	300.163	0.397514	0.132433	42.94	0.0571548	0.133104	Rule 1+2
444	PI 38:4|PI 20:4/18:0	C47H83O13P	[M+NH4]+	904.592	0.766667	6.68	0.132401	1.98205	302.113	0.425907	0.140976	43.22	0.0612372	0.141687	Rule 1+2
445	PI 38:5|PI 18:1/20:4	C47H81O13P	[M+NH4]+	902.576	1.11667	5.85	0.0792465	1.35464	297.952	0.369132	0.12389	42.62	0.0530723	0.124524	Rule 1+2
446	PI 38:5|PI 16:0/22:5	C47H81O13P	[M+NH4]+	902.576	0.95	5.85	0.0992472	1.69653	306.456	0.495243	0.161603	43.84	0.0712039	0.162418	Rule 1+2
447	PI 38:6|PI 16:0/22:6	C47H79O13P	[M+NH4]+	900.561	0.566667	6.091	0.0903881	1.48396	297.129	0.369145	0.124237	42.5	0.0530723	0.124876	Rule 1+2
448	PI 38:6|PI 22:6/16:0	C47H79O13P	[M+NH4]+	900.561	0	5.97	0	0	303.065	0	0	43.35	0	0	Rule 1+2
449	PI 40:4|PI 18:0/22:4	C49H87O13P	[M+NH4]+	932.623	-1.23333	7.073	0.138022	1.95139	314.003	0.46479	0.148021	44.95	0.0668581	0.148739	Rule 1
450	PI 40:5|PI 20:1/20:4	C49H85O13P	[M+NH4]+	930.608	-4.78333	6.22	0.117813	1.89411	306.658	0.472369	0.154038	43.89	0.0679461	0.15481	Rule 1
451	PI 40:6|PI 18:0/22:6	C49H83O13P	[M+NH4]+	928.592	0.583333	6.48	0.117813	1.81811	303.636	0.43842	0.14439	43.46	0.0630608	0.145101	Rule 1
452	PI 40:6|PI 22:6/18:0	C49H83O13P	[M+NH4]+	928.592	1.5	6.495	0.100598	1.54886	307.613	0.523353	0.170133	44.03	0.0752773	0.170968	Rule 1
453	PI 40:7|PI 18:1/22:6	C49H81O13P	[M+NH4]+	926.576	1	6.133	0.117175	1.91057	300.611	0.397372	0.132188	43.02	0.0571548	0.132856	Rule 1
454	PI 40:7|PI 22:6/18:1	C49H81O13P	[M+NH4]+	926.576	1.28333	6.187	0.117175	1.89389	304.508	0	0	43.58	7.78361e-15	1.78605e-14	Rule 1
455	PI 40:8|PI 20:4/20:4	C49H79O13P	[M+NH4]+	924.561	16.35	5.508	0.159217	2.89065	297.009	0.397385	0.133795	42.94	0.0571548	0.133104	Rule 1
456	PI 42:10|PI 20:4/22:6	C51H79O13P	[M+NH4]+	948.561	-0.5	5.694	0.0804984	1.41374	303.282	0.425611	0.140335	43.42	0.0612372	0.141035	Rule 1
457	PI 42:8|PI 20:4/22:4	C51H83O13P	[M+NH4]+	952.592	-3.35	6.131	0	0	305.774	0.464408	0.151879	43.25	0.0707131	0.163498	Rule 1
458	PS 34:1|PS 16:0/18:1	C40H76NO10P	[M+H]+	762.529	-2.88333	6.85	0.12853	1.87635	284.196	0.199312	0.070132	40.53	0.0285774	0.0705092	Rule 1
459	PS 34:1|PS 18:1/16:0	C40H76NO10P	[M+H]+	762.529	-2.95	6.85	0.12853	1.87635	287.125	0.227785	0.0793331	40.95	0.0326599	0.0797555	Rule 1
460	PS 34:2|PS 16:0/18:2	C40H74NO10P	[M+H]+	760.513	-0.716667	6.515	0.0554977	0.851846	279.954	0.135366	0.0483529	39.92	0.0194079	0.048617	Rule 1
461	PS 34:2|PS 18:2/16:0	C40H74NO10P	[M+H]+	760.513	-0.883333	6.515	0.122801	1.88489	284.418	0.199321	0.0700804	40.56	0.0285774	0.0704571	Rule 1
462	PS 36:1|PS 18:0/18:1	C42H80NO10P	[M+H]+	790.56	-1.71667	7.5	0.143248	1.90997	289.802	0.256097	0.0883697	41.36	0.0367423	0.0888355	Rule 1
463	PS 36:1|PS 18:1/18:0	C42H80NO10P	[M+H]+	790.56	-1.8	7.5	0.143248	1.90997	292.102	0.27055	0.0926215	41.69	0.0388158	0.0931058	Rule 1
464	PS 36:2|PS 18:1/18:1	C42H78NO10P	[M+H]+	788.544	1.35	6.918	0.128725	1.86072	284.97	0.213329	0.0748602	40.66	0.030605	0.0752706	Rule 1
465	PS 36:3|PS 16:0/20:3	C42H76NO10P	[M+H]+	786.529	-3.36667	6.533	0.12054	1.8451	283.903	0.199204	0.0701664	40.51	0.0285774	0.070544	Rule 1
466	PS 36:3|PS 20:3/16:0	C42H76NO10P	[M+H]+	786.529	-2.58333	6.533	0.12054	1.8451	287.179	0.227662	0.0792754	40.98	0.0326599	0.0796971	Rule 1
467	PS 36:4|PS 16:0/20:4	C42H74NO10P	[M+H]+	784.513	-0.0333333	6.378	0.108074	1.69448	283.776	0.199213	0.0702009	40.49	0.0285774	0.0705789	Rule 1	Artificial peak at 39.52 ms
468	PS 36:4|PS 20:4/16:0	C42H74NO10P	[M+H]+	784.513	-0.05	6.378	0.123976	1.9438	286.773	0.227672	0.079391	40.92	0.0326599	0.0798139	Rule 1
469	PS 38:1|PS 18:0/20:1	C44H84NO10P	[M+H]+	818.591	-3.26667	8.212	0.167033	2.03401	294.927	0.39814	0.134996	42.84	0.0571548	0.133414	Rule 1+2
470	PS 38:1|PS 20:1/18:0	C44H84NO10P	[M+H]+	818.591	-3.51667	8.212	0.167033	2.03401	299.942	0.227509	0.0758509	43	0.0326599	0.0759532	Rule 1+2
471	PS 38:1|PS 18:1/20:0	C44H84NO10P	[M+H]+	818.591	-3.33333	8.212	0.167033	2.03401	286.846	0.39814	0.138799	40.96	0.0571548	0.139538	Rule 1+2
472	PS 38:1|PS 20:0/18:1	C44H84NO10P	[M+H]+	818.591	-3.56667	8.212	0.167033	2.03401	289.145	0.255947	0.0885187	41.29	0.0367423	0.0889861	Rule 1+2
473	PS 38:2|PS 18:0/20:2	C44H82NO10P	[M+H]+	816.576	-2.2	7.788	0.149566	1.92047	294.172	0.312837	0.106345	42.01	0.0449073	0.106897	Rule 1
474	PS 38:2|PS 20:2/18:0	C44H82NO10P	[M+H]+	816.576	-2.11667	7.788	0.149566	1.92047	296.68	0.457871	0.154332	42.37	0.0657267	0.155126	Rule 1
475	PS 38:3|PS 18:0/20:3	C44H80NO10P	[M+H]+	814.564	-2.33333	7.321	0.15225	2.07963	290.652	0.284409	0.0978522	41.5	0.0408248	0.0983731	Rule 1
476	PS 38:4|PS 18:0/20:4	C44H78NO10P	[M+H]+	812.544	1.76667	6.698	0.305123	4.55543	290.365	0.284421	0.0979529	41.46	0.0408248	0.098468	Rule 1
477	PS 38:4|PS 20:4/18:0	C44H78NO10P	[M+H]+	812.544	2.31667	6.698	0.143283	2.13919	291.828	0.284421	0.0974619	41.67	0.0408248	0.0979718	Rule 1
478	PS 38:5|PS 18:1/20:4	C44H76NO10P	[M+H]+	810.529	-0.116667	6.425	0.120499	1.87547	284.559	0.199103	0.0699689	40.63	0.0285774	0.0703357	Rule 1
479	PS 38:5|PS 20:4/18:1	C44H76NO10P	[M+H]+	810.529	-0.0666667	6.425	0.0968504	1.5074	288.147	0.255989	0.0888398	41.14	0.0367423	0.0893105	Rule 1
480	PS 39:6|PS 17:0/22:6	C45H76NO10P	[M+H]+	822.529	2.71667	6.551	0.128725	1.96496	288.704	0.255927	0.0886468	41.23	0.0367423	0.0891156	Rule 1
481	PS 40:2|PS 18:1/22:1	C46H86NO10P	[M+H]+	844.607	-0.816667	8.346	0.162419	1.94607	298.815	0.369513	0.12366	42.7	0.0530723	0.124291	Rule 1
482	PS 40:4|PS 18:0/22:4	C46H82NO10P	[M+H]+	840.576	-2.58333	7.375	0.149566	2.02801	296.818	0.359792	0.121216	42.41	0.051672	0.121839	Rule 1
483	PS 40:4|PS 22:4/18:0	C46H82NO10P	[M+H]+	840.576	-2.6	7.375	0.149566	2.02801	299.388	0.369542	0.123433	42.78	0.0530723	0.124059	Rule 1
484	PS 40:5|PS 18:0/22:5	C46H80NO10P	[M+H]+	838.56	-2.4	7.225	0.146219	2.02379	295.159	0.341129	0.115575	42.17	0.0489898	0.116172	Rule 1
485	PS 40:6|PS 18:0/22:6	C46H78NO10P	[M+H]+	836.544	2.18333	6.755	0.115456	1.70919	291.34	0.284285	0.0975783	41.62	0.0408248	0.0980894	Rule 1	Artificial peak at 42.70 ms
486	PS 40:6|PS 22:6/18:0	C46H78NO10P	[M+H]+	836.544	2.23333	6.755	0.127789	1.89177	292.872	0.312713	0.106775	41.84	0.0449073	0.107331	Rule 1
487	PS 40:7|PS 18:1/22:6	C46H76NO10P	[M+H]+	834.529	0.216667	6.322	0.111221	1.75926	287.104	0.241233	0.084023	41.01	0.034641	0.0844697	Rule 1
488	PS 40:7|PS 22:6/18:1	C46H76NO10P	[M+H]+	834.529	0.216667	6.322	0.111221	1.75926	289.82	0.255866	0.0882847	41.4	0.0367423	0.0887496	Rule 1
489	PS 40:8|PS 18:2/22:6	C46H74NO10P	[M+H]+	832.513	0.116667	5.969	0.0852643	1.42845	284.12	0.190719	0.0671261	40.58	0.0273861	0.0674868	Rule 1
490	PS 40:8|PS 22:6/18:2	C46H74NO10P	[M+H]+	832.513	0.2	5.969	0.0856154	1.43433	288.16	0.889659	0.308738	41.16	0.12775	0.310374	Rule 1
491	PS 42:1|PS 18:1/24:0	C48H92NO10P	[M+H]+	874.654	-0.833333	10.205	0.19105	1.87212	309.436	0.482943	0.156072	43.94	0.0694022	0.157948	Rule 1
492	PS 42:10|PS 22:6/20:4	C48H74NO10P	[M+H]+	856.513	-2.25	5.792	0.0992472	1.71352	287.054	0.25576	0.0890983	41.02	0.0367423	0.0895718	Rule 1
493	PS 42:5|PS 20:4/22:1	C48H84NO10P	[M+H]+	866.591	-5.3	5.115	0.0779102	1.52317	288.741	0.255713	0.0885614	41.27	0.0367423	0.0890292	Rule 1
494	PS 42:5|PS 22:1/20:4	C48H84NO10P	[M+H]+	866.591	0	5.115	0	0	291.942	0	0	41.73	0	0	Rule 1
495	PS 44:10|PS 22:4/22:6	C50H78NO10P	[M+H]+	884.544	-2.51667	6.215	0.10872	1.74931	291.362	0.284035	0.0974851	41.66	0.0408248	0.0979953	Rule 1
496	PS 44:10|PS 22:6/22:4	C50H78NO10P	[M+H]+	884.544	-2.45	6.215	0.10872	1.74931	293.241	0.312438	0.106547	41.93	0.0449073	0.107101	Rule 1
497	PS 44:11|PS 22:6/22:5	C50H76NO10P	[M+H]+	882.529	-3.5	5.931	0.212085	3.57587	293.042	0.303011	0.103402	41.9	0.0435507	0.10394	Rule 1
498	PS 44:12|PS 22:6/22:6	C50H74NO10P	[M+H]+	880.513	1.48333	5.756	0.0965401	1.67721	289.226	0.255649	0.0883909	41.35	0.0367423	0.0888569	Rule 1
Mean					-0.185414			2.06513			0.0945583			0.0946486
