# Supplementary material for: Spatially and temporally probing distinctive glycerophospholipid alterations in Alzheimer’s disease mouse brain via high-resolution ion mobility-enabled sn-position resolved lipidomics
Source: Nat Commun. 2024 Jul 24;15:6252. doi: 10.1038/s41467-024-50299-9 (PMC11269705; doi:10.1038/s41467-024-50299-9)
Supplement: Supplementary file 7 — Supplementary Data 4 [file 41467_2024_50299_MOESM7_ESM.xlsx]

## Sheet: Experimental Positive List
The 4D information of 498 GPs in the experimental GP library
	MoleculeGroup	Name	PrecursorFormula	PrecursorAdduct	PrecursorMz	Explicit Retention Time	PrecursorCCS	PrecursorDT	ProductName	ProductFormula	ProductNeutralLoss	ProductAdduct	High Energy Drift Time Offset	SMILES
1	LPE (Lyso phosphatidylethanolamine)	LPE 16:0/0:0	C21H44NO7P	[M+H]+	454.294	4.004	222.519	31.31	M-HG(PE,141)		C2H8NO4P	[M+H]+	-0.5	[C@](COP(=O)(O)OCC[NH3+])([H])(O)COC(CCCCCCCCCCCCCCC)=O
2	LPE (Lyso phosphatidylethanolamine)	LPE 0:0/16:0	C21H44NO7P	[M+H]+	454.294	4.004	226.542	31.88	M-HG(PE,141)		C2H8NO4P	[M+H]+	-0.5	[C@](COP(=O)(O)OCC[NH3+])([H])(OC(CCCCCCCCCCCCCCC)=O)CO
3	LPE (Lyso phosphatidylethanolamine)	LPE 16:1/0:0	C21H42NO7P	[M+H]+	452.278	2.941	214.924	30.23	M-HG(PE,141)		C2H8NO4P	[M+H]+	-0.5	[C@](COP(=O)(O)OCC[NH3+])([H])(O)COC(CCCCCCC/C=C\CCCCCC)=O
4	LPE (Lyso phosphatidylethanolamine)	LPE 0:0/16:1	C21H42NO7P	[M+H]+	452.278	2.941	218.03	30.67	M-HG(PE,141)		C2H8NO4P	[M+H]+	-0.5	[C@](COP(=O)(O)OCC[NH3+])([H])(OC(CCCCCCC/C=C\CCCCCC)=O)CO
5	LPE (Lyso phosphatidylethanolamine)	LPE 18:0/0:0	C23H48NO7P	[M+H]+	482.325	4.759	229.29	32.32	M-HG(PE,141)		C2H8NO4P	[M+H]+	-0.5	[C@](COP(=O)(O)OCC[NH3+])([H])(O)COC(CCCCCCCCCCCCCCCCC)=O
6	LPE (Lyso phosphatidylethanolamine)	LPE 0:0/18:0	C23H48NO7P	[M+H]+	482.325	4.759	232.078	32.72	M-HG(PE,141)		C2H8NO4P	[M+H]+	-0.5	[C@](COP(=O)(O)OCC[NH3+])([H])(OC(CCCCCCCCCCCCCCCCC)=O)CO
7	LPE (Lyso phosphatidylethanolamine)	LPE 18:1/0:0	C23H46NO7P	[M+H]+	480.309	4.033	220.037	31.01	M-HG(PE,141)		C2H8NO4P	[M+H]+	-0.5	[C@](COP(=O)(O)OCC[NH3+])([H])(O)COC(CCCCCCC/C=C\CCCCCCCC)=O
8	LPE (Lyso phosphatidylethanolamine)	LPE 0:0/18:1	C23H46NO7P	[M+H]+	480.309	4.033	223.085	31.44	M-HG(PE,141)		C2H8NO4P	[M+H]+	-0.5	[C@](COP(=O)(O)OCC[NH3+])([H])(OC(CCCCCCC/C=C\CCCCCCCC)=O)CO
9	LPE (Lyso phosphatidylethanolamine)	LPE 20:1/0:0	C25H50NO7P	[M+H]+	508.341	4.724	229.249	32.36	M-HG(PE,141)		C2H8NO4P	[M+H]+	-0.5	[C@](COP(=O)(O)OCC[NH3+])([H])(O)COC(CCCCCCCCC/C=C\CCCCCCCC)=O
10	LPE (Lyso phosphatidylethanolamine)	LPE 0:0/20:1	C25H50NO7P	[M+H]+	508.341	4.724	232.525	32.83	M-HG(PE,141)		C2H8NO4P	[M+H]+	-0.5	[C@](COP(=O)(O)OCC[NH3+])([H])(OC(CCCCCCCCC/C=C\CCCCCCCC)=O)CO
11	LPE (Lyso phosphatidylethanolamine)	LPE 20:2/0:0	C25H48NO7P	[M+H]+	506.325	4.033	222.769	31.44	M-HG(PE,141)		C2H8NO4P	[M+H]+	-0.5	[C@](COP(=O)(O)OCC[NH3+])([H])(O)COC(CCCCCCCCC/C=C\C/C=C\CCCCC)=O
12	LPE (Lyso phosphatidylethanolamine)	LPE 0:0/20:2	C25H48NO7P	[M+H]+	506.325	4.033	226.217	31.93	M-HG(PE,141)		C2H8NO4P	[M+H]+	-0.5	[C@](COP(=O)(O)OCC[NH3+])([H])(OC(CCCCCCCCC/C=C\C/C=C\CCCCC)=O)CO
13	LPE (Lyso phosphatidylethanolamine)	LPE 22:1/0:0	C27H54NO7P	[M+H]+	536.333	4.944	232.827	32.92	M-HG(PE,141)		C2H8NO4P	[M+H]+	-0.5	[C@](COP(=O)(O)OCC[NH3+])([H])(O)COC(CCCCCCCCCCC/C=C\CCCCCCCC)=O
14	LPE (Lyso phosphatidylethanolamine)	LPE 0:0/22:1	C27H54NO7P	[M+H]+	536.333	4.944	235.159	33.25	M-HG(PE,141)		C2H8NO4P	[M+H]+	-0.5	[C@](COP(=O)(O)OCC[NH3+])([H])(OC(CCCCCCCCCCC/C=C\CCCCCCCC)=O)CO
15	LPE (Lyso phosphatidylethanolamine)	LPE 22:5/0:0	C27H46NO7P	[M+H]+	528.309	3.7	220.075	31.09	M-HG(PE,141)		C2H8NO4P	[M+H]+	-0.5	[C@](COP(=O)(O)OCC[NH3+])([H])(O)COC(CCCCC/C=C\C/C=C\C/C=C\C/C=C\C/C=C\CC)=O
16	LPE (Lyso phosphatidylethanolamine)	LPE 0:0/22:5	C27H46NO7P	[M+H]+	528.309	3.7	223.369	31.56	M-HG(PE,141)		C2H8NO4P	[M+H]+	-0.5	[C@](COP(=O)(O)OCC[NH3+])([H])(OC(CCCCC/C=C\C/C=C\C/C=C\C/C=C\C/C=C\CC)=O)CO
17	LPE (O-) (Alkyl ether lysophosphatidylethanolamine)	LPE O-10:0	C15H34NO6P	[M+H]+	356.22	3.115	203.685	28.41	M-HG(PE,141)		C2H8NO4P	[M+H]+	-0.5	[C@](COP(=O)(O)OCC[NH3+])([H])(O)COCCCCCCCCCC
18	LPE (O-) (Alkyl ether lysophosphatidylethanolamine)	LPE O-16:1	C21H44NO6P	[M+H]+	438.299	4.417	212.439	29.85	M-HG(PE,141)		C2H8NO4P	[M+H]+	-0.5	[C@](COP(=O)(O)OCC[NH3+])([H])(O)COCCCCCCCC/C=C\CCCCCC
19	LPE (O-) (Alkyl ether lysophosphatidylethanolamine)	LPE O-18:1	C23H48NO6P	[M+H]+	466.33	5.262	224.722	31.65	M-HG(PE,141)		C2H8NO4P	[M+H]+	-0.5	[C@](COP(=O)(O)OCC[NH3+])([H])(O)COCCCCCCCC/C=C\CCCCCCCC
20	LPE (O-) (Alkyl ether lysophosphatidylethanolamine)	LPE O-18:2	C23H46NO6P	[M+H]+	464.314	4.51	214.334	30.17	M-HG(PE,141)		C2H8NO4P	[M+H]+	-0.5	[C@](COP(=O)(O)OCC[NH3+])([H])(O)COCCCCCCCC/C=C\C/C=C\CCCCC
21	LPE (O-) (Alkyl ether lysophosphatidylethanolamine)	LPE O-20:3	C25H48NO6P	[M+H]+	490.33	5.333	216.85	30.57	M-HG(PE,141)		C2H8NO4P	[M+H]+	-0.5	[C@](COP(=O)(O)OCC[NH3+])([H])(O)COCCCCCCC/C=C\C/C=C\C/C=C\CCCCC
22	LPE (O-) (Alkyl ether lysophosphatidylethanolamine)	LPE O-22:3	C27H52NO6P	[M+H]+	518.361	6.151	222.679	31.45	M-HG(PE,141)		C2H8NO4P	[M+H]+	-0.5	[C@](COP(=O)(O)OCC[NH3+])([H])(O)COCCCCCC/C=C\C/C=C\C/C=C\CCCCCCCC
23	LPC (Lyso phosphatidylcholine)	LPC 14:0/0:0	C22H46NO7P	[M+H]+	468.309	4.4	225.579	31.77	HG(PC,184)	C5H14NO4P		[M+H]+	-0.5	[C@](COP(=O)(O)OCC[N+](C)(C)C)([H])(O)COC(CCCCCCCCCCCCC)=O
24	LPC (Lyso phosphatidylcholine)	LPC 0:0/14:1	C22H44NO7P	[M+H]+	466.294	4.1	222.635	31.35	HG(PC,184)	C5H14NO4P		[M+H]+	-0.5	[C@](COP(=O)(O)OCC[N+](C)(C)C)([H])(OC(CCCCCCC/C=C\CCCC)=O)CO
25	LPC (Lyso phosphatidylcholine)	LPC 14:1/0:0	C22H44NO7P	[M+H]+	466.294	4.168	220.589	31.06	HG(PC,184)	C5H14NO4P		[M+H]+	-0.5	[C@](COP(=O)(O)OCC[N+](C)(C)C)([H])(O)COC(CCCCCCC/C=C\CCCC)=O
26	LPC (Lyso phosphatidylcholine)	LPC 15:1/0:0	C23H46NO7P	[M+H]+	480.309	4.15	226.185	31.88	HG(PC,184)	C5H14NO4P		[M+H]+	-0.5	[C@](COP(=O)(O)OCC[N+](C)(C)C)([H])(O)COC(CCCCCCC/C=C\CCCCC)=O
27	LPC (Lyso phosphatidylcholine)	LPC 0:0/15:1	C23H46NO7P	[M+H]+	480.309	4.15	223.085	31.44	HG(PC,184)	C5H14NO4P		[M+H]+	-0.5	[C@](COP(=O)(O)OCC[N+](C)(C)C)([H])(OC(CCCCCCC/C=C\CCCCC)=O)CO
28	LPC (Lyso phosphatidylcholine)	LPC 16:1/0:0	C24H48NO7P	[M+H]+	494.325	3.4	223.799	31.57	HG(PC,184)	C5H14NO4P		[M+H]+	-0.5	[C@](COP(=O)(O)OCC[N+](C)(C)C)([H])(O)COC(CCCCCCC/C=C\CCCCCC)=O
29	LPC (Lyso phosphatidylcholine)	LPC 0:0/16:1	C24H48NO7P	[M+H]+	494.325	3.4	226.783	31.99	HG(PC,184)	C5H14NO4P		[M+H]+	-0.5	[C@](COP(=O)(O)OCC[N+](C)(C)C)([H])(OC(CCCCCCC/C=C\CCCCCC)=O)CO
30	LPC (Lyso phosphatidylcholine)	LPC 17:0/0:0	C25H52NO7P	[M+H]+	510.356	4.579	231.191	32.64	HG(PC,184)	C5H14NO4P		[M+H]+	-0.5	[C@](COP(=O)(O)OCC[N+](C)(C)C)([H])(O)COC(CCCCCCCCCCCCCCCC)=O
31	LPC (Lyso phosphatidylcholine)	LPC 0:0/17:0	C25H52NO7P	[M+H]+	510.356	5.067	234.981	33.18	HG(PC,184)	C5H14NO4P		[M+H]+	-0.5	[C@](COP(=O)(O)OCC[N+](C)(C)C)([H])(OC(CCCCCCCCCCCCCCCC)=O)CO
32	LPC (Lyso phosphatidylcholine)	LPC 17:1/0:0	C25H50NO7P	[M+H]+	508.341	4.252	226.721	32.01	HG(PC,184)	C5H14NO4P		[M+H]+	-0.5	[C@](COP(=O)(O)OCC[N+](C)(C)C)([H])(O)COC(CCCCCCCC/C=C\CCCCCC)=O
33	LPC (Lyso phosphatidylcholine)	LPC 0:0/17:1	C25H50NO7P	[M+H]+	508.341	4.841	229.81	32.44	HG(PC,184)	C5H14NO4P		[M+H]+	-0.5	[C@](COP(=O)(O)OCC[N+](C)(C)C)([H])(OC(CCCCCCCC/C=C\CCCCCC)=O)CO
34	LPC (Lyso phosphatidylcholine)	LPC 18:0/0:0	C26H54NO7P	[M+H]+	524.372	4.969	234.8	33.18	HG(PC,184)	C5H14NO4P		[M+H]+	-0.5	[C@](COP(=O)(O)OCC[N+](C)(C)C)([H])(O)COC(CCCCCCCCCCCCCCCCC)=O
35	LPC (Lyso phosphatidylcholine)	LPC 0:0/18:0	C26H54NO7P	[M+H]+	524.372	4.969	236.558	33.43	HG(PC,184)	C5H14NO4P		[M+H]+	-0.5	[C@](COP(=O)(O)OCC[N+](C)(C)C)([H])(OC(CCCCCCCCCCCCCCCCC)=O)CO
36	LPC (Lyso phosphatidylcholine)	LPC 18:1/0:0	C26H52NO7P	[M+H]+	522.356	4.23	229.62	32.44	HG(PC,184)	C5H14NO4P		[M+H]+	-0.5	[C@](COP(=O)(O)OCC[N+](C)(C)C)([H])(O)COC(CCCCCCC/C=C\CCCCCCCC)=O
37	LPC (Lyso phosphatidylcholine)	LPC 0:0/18:1	C26H52NO7P	[M+H]+	522.356	4.23	231.519	32.71	HG(PC,184)	C5H14NO4P		[M+H]+	-0.5	[C@](COP(=O)(O)OCC[N+](C)(C)C)([H])(OC(CCCCCCC/C=C\CCCCCCCC)=O)CO
38	LPC (Lyso phosphatidylcholine)	LPC 18:2/0:0	C26H50NO7P	[M+H]+	520.341	3.706	225.182	31.81	HG(PC,184)	C5H14NO4P		[M+H]+	-0.5	[C@](COP(=O)(O)OCC[N+](C)(C)C)([H])(O)COC(CCCCCCC/C=C\C/C=C\CCCCC)=O
39	LPC (Lyso phosphatidylcholine)	LPC 0:0/18:2	C26H50NO7P	[M+H]+	520.341	3.706	229.08	32.36	HG(PC,184)	C5H14NO4P		[M+H]+	-0.5	[C@](COP(=O)(O)OCC[N+](C)(C)C)([H])(OC(CCCCCCC/C=C\C/C=C\CCCCC)=O)CO
40	LPC (Lyso phosphatidylcholine)	LPC 18:3/0:0	C26H48NO7P	[M+H]+	518.325	3.9	218.976	30.92	HG(PC,184)	C5H14NO4P		[M+H]+	-0.5	[C@](COP(=O)(O)OCC[N+](C)(C)C)([H])(O)COC(CCCCCCC/C=C\C/C=C\C/C=C\CC)=O
41	LPC (Lyso phosphatidylcholine)	LPC 19:0/0:0	C27H56NO7P	[M+H]+	538.388	5.5	237.526	33.59	HG(PC,184)	C5H14NO4P		[M+H]+	-0.5	[C@](COP(=O)(O)OCC[N+](C)(C)C)([H])(O)COC(CCCCCCCCCCCCCCCCCC)=O
42	LPC (Lyso phosphatidylcholine)	LPC 19:1/0:0	C27H54NO7P	[M+H]+	536.372	5.5	237.407	33.57	HG(PC,184)	C5H14NO4P		[M+H]+	-0.5	[C@](COP(=O)(O)OCC[N+](C)(C)C)([H])(O)COC(CCCCCCC/C=C\CCCCCCCCC)=O
43	LPC (Lyso phosphatidylcholine)	LPC 0:0/20:1	C28H56NO7P	[M+H]+	550.388	5.125	240.207	33.99	HG(PC,184)	C5H14NO4P		[M+H]+	-0.5	[C@](COP(=O)(O)OCC[N+](C)(C)C)([H])(OC(CCCCCCCCC/C=C\CCCCCCCC)=O)CO
44	LPC (Lyso phosphatidylcholine)	LPC 20:1/0:0	C28H56NO7P	[M+H]+	550.388	5.125	236.836	33.51	HG(PC,184)	C5H14NO4P		[M+H]+	-0.5	[C@](COP(=O)(O)OCC[N+](C)(C)C)([H])(O)COC(CCCCCCCCC/C=C\CCCCCCCC)=O
45	LPC (Lyso phosphatidylcholine)	LPC 20:2/0:0	C28H54NO7P	[M+H]+	548.372	4.495	231.894	32.8	HG(PC,184)	C5H14NO4P		[M+H]+	-0.5	[C@](COP(=O)(O)OCC[N+](C)(C)C)([H])(O)COC(CCCCCCCCC/C=C\C/C=C\CCCCC)=O
46	LPC (Lyso phosphatidylcholine)	LPC 0:0/20:5	C28H48NO7P	[M+H]+	542.325	3.468	223.996	31.67	HG(PC,184)	C5H14NO4P		[M+H]+	-0.5	[C@](COP(=O)(O)OCC[N+](C)(C)C)([H])(OC(CCC/C=C\C/C=C\C/C=C\C/C=C\C/C=C\CC)=O)CO
47	LPC (Lyso phosphatidylcholine)	LPC 20:5/0:0	C28H48NO7P	[M+H]+	542.325	3.468	220.414	31.16	HG(PC,184)	C5H14NO4P		[M+H]+	-0.5	[C@](COP(=O)(O)OCC[N+](C)(C)C)([H])(O)COC(CCC/C=C\C/C=C\C/C=C\C/C=C\C/C=C\CC)=O
48	LPC (Lyso phosphatidylcholine)	LPC 21:0/0:0	C29H60NO7P	[M+H]+	566.419	5.742	243.98	34.55	HG(PC,184)	C5H14NO4P		[M+H]+	-0.5	[C@](COP(=O)(O)OCC[N+](C)(C)C)([H])(O)COC(CCCCCCCCCCCCCCCCCCCC)=O
49	LPC (Lyso phosphatidylcholine)	LPC 22:3/0:0	C30H56NO7P	[M+H]+	574.388	3.781	233.878	33.12	HG(PC,184)	C5H14NO4P		[M+H]+	-0.5	[C@](COP(=O)(O)OCC[N+](C)(C)C)([H])(O)COC(CCCCC/C=C\C/C=C\C/C=C\CCCCCCCC)=O
50	LPC (Lyso phosphatidylcholine)	LPC 0:0/22:3	C30H56NO7P	[M+H]+	574.388	3.832	234.998	33.28	HG(PC,184)	C5H14NO4P		[M+H]+	-0.5	[C@](COP(=O)(O)OCC[N+](C)(C)C)([H])(OC(CCCCC/C=C\C/C=C\C/C=C\CCCCCCCC)=O)CO
51	LPC (Lyso phosphatidylcholine)	LPC 22:4/0:0	C30H54NO7P	[M+H]+	572.372	3.6	228.829	32.4	HG(PC,184)	C5H14NO4P		[M+H]+	-0.5	[C@](COP(=O)(O)OCC[N+](C)(C)C)([H])(O)COC(CCCCC/C=C\C/C=C\C/C=C\C/C=C\CCCCC)=O
52	LPC (Lyso phosphatidylcholine)	LPC 0:0/22:4	C30H54NO7P	[M+H]+	572.372	3.6	232.547	32.93	HG(PC,184)	C5H14NO4P		[M+H]+	-0.5	[C@](COP(=O)(O)OCC[N+](C)(C)C)([H])(OC(CCCCC/C=C\C/C=C\C/C=C\C/C=C\CCCCC)=O)CO
53	LPC (Lyso phosphatidylcholine)	LPC 24:0/0:0	C32H66NO7P	[M+H]+	608.466	5.053	249.509	35.4	HG(PC,184)	C5H14NO4P		[M+H]+	-0.5	[C@](COP(=O)(O)OCC[N+](C)(C)C)([H])(O)COC(CCCCCCCCCCCCCCCCCCCCCCC)=O
54	PA (Phosphatidic acid)	PA 34:1|PA 18:1/16:0	C37H71O8P	[M+NH4]+	692.523	7.776	271.24	38.6	M-HG(PA,115)		H2O4P	[M+H]+	-0.5
55	PA (Phosphatidic acid)	PA 34:1|PA 16:0/18:1	C37H71O8P	[M+NH4]+	692.523	7.74	267.775	38.11	M-HG(PA,115)		H2O4P	[M+H]+	-0.5
56	PA (Phosphatidic acid)	PA 36:2|PA 18:1/18:1	C39H73O8P	[M+NH4]+	718.539	9.097	284.155	40.48	M-HG(PA,115)		H2O4P	[M+H]+	-0.5
57	PA (Phosphatidic acid)	PA 38:4|PA 18:0/20:4	C41H73O8P	[M+NH4]+	742.539	8.243	280.773	40.02	M-HG(PA,115)		H2O4P	[M+H]+	-0.5
58	PA (Phosphatidic acid)	PA 38:4|PA 20:4/18:0	C41H73O8P	[M+NH4]+	742.539	8.243	284.401	40.54	M-HG(PA,115)		H2O4P	[M+H]+	-0.5
59	PA (Phosphatidic acid)	PA 44:10|PA 22:4/22:6	C47H73O8P	[M+NH4]+	814.539	7.62	290.701	41.51	M-HG(PA,115)		H2O4P	[M+H]+	-0.5
60	PA (Phosphatidic acid)	PA 44:10|PA 22:6/22:4	C47H73O8P	[M+NH4]+	814.539	7.62	292.861	41.82	M-HG(PA,115)		H2O4P	[M+H]+	-0.5
61	PA (Phosphatidic acid)	PA 44:12|PA 22:6/22:6	C47H69O8P	[M+NH4]+	810.508	6.5	286.127	40.85	M-HG(PA,115)		H2O4P	[M+H]+	-0.5
62	PC (Phosphatidylcholine)	PC 28:0|PC 14:0/14:0	C36H72NO8P	[M+H]+	678.507	7.614	269.553	38.35	HG(PC,184)	C5H14NO4P		[M+H]+	-0.5	[C@](COP(=O)(O)OCC[N+](C)(C)C)([H])(OC(CCCCCCCCCCCCC)=O)COC(CCCCCCCCCCCCC)=O
63	PC (Phosphatidylcholine)	PC 29:1|PC 13:0/16:1	C37H72NO8P	[M+H]+	690.508	7.947	271.303	38.61	HG(PC,184)	C5H14NO4P		[M+H]+	-0.5	[C@](COP(=O)(O)OCC[N+](C)(C)C)([H])(OC(CCCCCCC/C=C\CCCCCC)=O)COC(CCCCCCCCCCCC)=O
64	PC (Phosphatidylcholine)	PC 30:0|PC 14:0/16:0	C38H76NO8P	[M+H]+	706.539	8.7	273.001	38.87	HG(PC,184)	C5H14NO4P		[M+H]+	-0.5	[C@](COP(=O)(O)OCC[N+](C)(C)C)([H])(OC(CCCCCCCCCCCCCCC)=O)COC(CCCCCCCCCCCCC)=O
65	PC (Phosphatidylcholine)	PC 30:0|PC 16:0/14:0	C38H76NO8P	[M+H]+	706.539	8.7	277.052	39.45	HG(PC,184)	C5H14NO4P		[M+H]+	-0.5	[C@](COP(=O)(O)OCC[N+](C)(C)C)([H])(OC(CCCCCCCCCCCCC)=O)COC(CCCCCCCCCCCCCCC)=O
66	PC (Phosphatidylcholine)	PC 30:1|PC 17:1/13:0	C38H74NO8P	[M+H]+	704.523	7.671	275.797	39.27	HG(PC,184)	C5H14NO4P		[M+H]+	-0.5	[C@](COP(=O)(O)OCC[N+](C)(C)C)([H])(OC(CCCCCCCCCCCC)=O)COC(CCCCCCCC/C=C\CCCCCC)=O
67	PC (Phosphatidylcholine)	PC 30:1|PC 13:0/17:1	C38H74NO8P	[M+H]+	704.523	7.671	272.317	38.77	HG(PC,184)	C5H14NO4P		[M+H]+	-0.5	[C@](COP(=O)(O)OCC[N+](C)(C)C)([H])(OC(CCCCCCCC/C=C\CCCCCC)=O)COC(CCCCCCCCCCCC)=O
68	PC (Phosphatidylcholine)	PC 31:0|PC 15:0/16:0	C39H78NO8P	[M+H]+	720.555	8.735	279.859	39.87	HG(PC,184)	C5H14NO4P		[M+H]+	-0.5	[C@](COP(=O)(O)OCC[N+](C)(C)C)([H])(OC(CCCCCCCCCCCCCCC)=O)COC(CCCCCCCCCCCCCC)=O
69	PC (Phosphatidylcholine)	PC 31:0|PC 16:0/15:0	C39H78NO8P	[M+H]+	720.555	8.735	282.644	40.27	HG(PC,184)	C5H14NO4P		[M+H]+	-0.5	[C@](COP(=O)(O)OCC[N+](C)(C)C)([H])(OC(CCCCCCCCCCCCCC)=O)COC(CCCCCCCCCCCCCCC)=O
70	PC (Phosphatidylcholine)	PC 31:1|PC 15:0/16:1	C39H76NO8P	[M+H]+	718.539	8.56	281.058	40.04	HG(PC,184)	C5H14NO4P		[M+H]+	-0.5	[C@](COP(=O)(O)OCC[N+](C)(C)C)([H])(OC(CCCCCCC/C=C\CCCCCC)=O)COC(CCCCCCCCCCCCCC)=O
71	PC (Phosphatidylcholine)	PC 31:2|PC 14:1/17:1	C39H74NO8P	[M+H]+	716.523	9.547	278.494	39.67	HG(PC,184)	C5H14NO4P		[M+H]+	-0.5	[C@](COP(=O)(O)OCC[N+](C)(C)C)([H])(OC(CCCCCCCC/C=C\CCCCCC)=O)COC(CCCCCCC/C=C\CCCC)=O
72	PC (Phosphatidylcholine)	PC 32:0|PC 16:0/16:0	C40H80NO8P	[M+H]+	734.57	10.125	280.873	40.03	HG(PC,184)	C5H14NO4P		[M+H]+	-0.5	[C@](COP(=O)(O)OCC[N+](C)(C)C)([H])(OC(CCCCCCCCCCCCCCC)=O)COC(CCCCCCCCCCCCCCC)=O
73	PC (Phosphatidylcholine)	PC 32:0|PC 14:0/18:0	C40H80NO8P	[M+H]+	734.57	10.125	283.41	40.39	HG(PC,184)	C5H14NO4P		[M+H]+	-0.5	[C@](COP(=O)(O)OCC[N+](C)(C)C)([H])(OC(CCCCCCCCCCCCCCCCC)=O)COC(CCCCCCCCCCCCC)=O
74	PC (Phosphatidylcholine)	PC 32:1|PC 16:1/16:0	C40H78NO8P	[M+H]+	732.555	8.92	279.865	39.88	HG(PC,184)	C5H14NO4P		[M+H]+	-0.5	[C@](COP(=O)(O)OCC[N+](C)(C)C)([H])(OC(CCCCCCCCCCCCCCC)=O)COC(CCCCCCC/C=C\CCCCCC)=O
75	PC (Phosphatidylcholine)	PC 32:1|PC 16:0/16:1	C40H78NO8P	[M+H]+	732.555	8.92	277.492	39.54	HG(PC,184)	C5H14NO4P		[M+H]+	-0.5	[C@](COP(=O)(O)OCC[N+](C)(C)C)([H])(OC(CCCCCCC/C=C\CCCCCC)=O)COC(CCCCCCCCCCCCCCC)=O
76	PC (Phosphatidylcholine)	PC 32:2|PC 15:1/17:1	C40H76NO8P	[M+H]+	730.539	7.905	273.807	39.01	HG(PC,184)	C5H14NO4P		[M+H]+	-0.5	[C@](COP(=O)(O)OCC[N+](C)(C)C)([H])(OC(CCCCCCCC/C=C\CCCCCC)=O)COC(CCCCCCC/C=C\CCCCC)=O
77	PC (Phosphatidylcholine)	PC 32:2|PC 17:1/15:1	C40H76NO8P	[M+H]+	730.539	7.905	278.986	39.75	HG(PC,184)	C5H14NO4P		[M+H]+	-0.5	[C@](COP(=O)(O)OCC[N+](C)(C)C)([H])(OC(CCCCCCC/C=C\CCCCC)=O)COC(CCCCCCCC/C=C\CCCCCC)=O
78	PC (Phosphatidylcholine)	PC 32:2|PC 16:1/16:1	C40H76NO8P	[M+H]+	730.539	7.905	276.25	39.36	HG(PC,184)	C5H14NO4P		[M+H]+	-0.5	[C@](COP(=O)(O)OCC[N+](C)(C)C)([H])(OC(CCCCCCC/C=C\CCCCCC)=O)COC(CCCCCCC/C=C\CCCCCC)=O
79	PC (Phosphatidylcholine)	PC 32:3|PC 18:2/14:1	C40H74NO8P	[M+H]+	728.523	7.9	274.449	39.1	HG(PC,184)	C5H14NO4P		[M+H]+	-0.5	[C@](COP(=O)(O)OCC[N+](C)(C)C)([H])(OC(CCCCCCC/C=C\CCCC)=O)COC(CCCCCCC/C=C\C/C=C\CCCCC)=O
80	PC (Phosphatidylcholine)	PC 32:3|PC 14:1/18:2	C40H74NO8P	[M+H]+	728.523	7.9	279.746	39.86	HG(PC,184)	C5H14NO4P		[M+H]+	-0.5	[C@](COP(=O)(O)OCC[N+](C)(C)C)([H])(OC(CCCCCCC/C=C\C/C=C\CCCCC)=O)COC(CCCCCCC/C=C\CCCC)=O
81	PC (Phosphatidylcholine)	PC 33:0|PC 16:0/17:0	C41H82NO8P	[M+H]+	748.586	10.462	284.15	40.51	HG(PC,184)	C5H14NO4P		[M+H]+	-0.5	[C@](COP(=O)(O)OCC[N+](C)(C)C)([H])(OC(CCCCCCCCCCCCCCCC)=O)COC(CCCCCCCCCCCCCCC)=O
82	PC (Phosphatidylcholine)	PC 33:0|PC 17:0/16:0	C41H82NO8P	[M+H]+	748.586	10.462	287.08	40.93	HG(PC,184)	C5H14NO4P		[M+H]+	-0.5	[C@](COP(=O)(O)OCC[N+](C)(C)C)([H])(OC(CCCCCCCCCCCCCCC)=O)COC(CCCCCCCCCCCCCCCC)=O
83	PC (Phosphatidylcholine)	PC 33:1|PC 15:0/18:1	C41H80NO8P	[M+H]+	746.57	9.463	284.652	40.58	HG(PC,184)	C5H14NO4P		[M+H]+	-0.5	[C@](COP(=O)(O)OCC[N+](C)(C)C)([H])(OC(CCCCCCC/C=C\CCCCCCCC)=O)COC(CCCCCCCCCCCCCC)=O
84	PC (Phosphatidylcholine)	PC 33:1|PC 18:1/15:0	C41H80NO8P	[M+H]+	746.57	9.463	281.792	40.17	HG(PC,184)	C5H14NO4P		[M+H]+	-0.5	[C@](COP(=O)(O)OCC[N+](C)(C)C)([H])(OC(CCCCCCCCCCCCCC)=O)COC(CCCCCCC/C=C\CCCCCCCC)=O
85	PC (Phosphatidylcholine)	PC 33:1|PC 16:0/17:1	C41H80NO8P	[M+H]+	746.57	9.463	278.582	39.71	HG(PC,184)	C5H14NO4P		[M+H]+	-0.5	[C@](COP(=O)(O)OCC[N+](C)(C)C)([H])(OC(CCCCCCCC/C=C\CCCCCC)=O)COC(CCCCCCCCCCCCCCC)=O
86	PC (Phosphatidylcholine)	PC 33:2|PC 15:0/18:2	C41H78NO8P	[M+H]+	744.555	8.913	276.991	39.48	HG(PC,184)	C5H14NO4P		[M+H]+	-0.5	[C@](COP(=O)(O)OCC[N+](C)(C)C)([H])(OC(CCCCCCC/C=C\C/C=C\CCCCC)=O)COC(CCCCCCCCCCCCCC)=O
87	PC (Phosphatidylcholine)	PC 33:3|PC 15:1/18:2	C41H76NO8P	[M+H]+	742.539	8.234	273.167	38.93	HG(PC,184)	C5H14NO4P		[M+H]+	-0.5	[C@](COP(=O)(O)OCC[N+](C)(C)C)([H])(OC(CCCCCCC/C=C\C/C=C\CCCCC)=O)COC(CCCCCCC/C=C\CCCCC)=O
88	PC (Phosphatidylcholine)	PC 33:3|PC 18:2/15:1	C41H76NO8P	[M+H]+	742.539	8.234	276.237	39.37	HG(PC,184)	C5H14NO4P		[M+H]+	-0.5	[C@](COP(=O)(O)OCC[N+](C)(C)C)([H])(OC(CCCCCCC/C=C\CCCCC)=O)COC(CCCCCCC/C=C\C/C=C\CCCCC)=O
89	PC (Phosphatidylcholine)	PC 34:0|PC 16:0/18:0	C42H84NO8P	[M+H]+	762.602	10.877	286.078	40.8	HG(PC,184)	C5H14NO4P		[M+H]+	-0.5	[C@](COP(=O)(O)OCC[N+](C)(C)C)([H])(OC(CCCCCCCCCCCCCCCCC)=O)COC(CCCCCCCCCCCCCCC)=O
90	PC (Phosphatidylcholine)	PC 34:0|PC 18:0/16:0	C42H84NO8P	[M+H]+	762.602	10.877	288.868	41.2	HG(PC,184)	C5H14NO4P		[M+H]+	-0.5	[C@](COP(=O)(O)OCC[N+](C)(C)C)([H])(OC(CCCCCCCCCCCCCCC)=O)COC(CCCCCCCCCCCCCCCCC)=O
91	PC (Phosphatidylcholine)	PC 34:1|PC 16:0/18:1	C42H82NO8P	[M+H]+	760.585	9.91	283.441	40.42	HG(PC,184)	C5H14NO4P		[M+H]+	-0.5	[C@](COP(=O)(O)OCC[N+](C)(C)C)([H])(OC(CCCCCCC/C=C\CCCCCCCC)=O)COC(CCCCCCCCCCCCCCC)=O
92	PC (Phosphatidylcholine)	PC 34:1|PC 18:1/16:0	C42H82NO8P	[M+H]+	760.585	9.91	286.092	40.8	HG(PC,184)	C5H14NO4P		[M+H]+	-0.5	[C@](COP(=O)(O)OCC[N+](C)(C)C)([H])(OC(CCCCCCCCCCCCCCC)=O)COC(CCCCCCC/C=C\CCCCCCCC)=O
93	PC (Phosphatidylcholine)	PC 34:2|PC 16:0/18:2	C42H80NO8P	[M+H]+	758.57	9.074	281.266	40.11	HG(PC,184)	C5H14NO4P		[M+H]+	-0.5	[C@](COP(=O)(O)OCC[N+](C)(C)C)([H])(OC(CCCCCCC/C=C\C/C=C\CCCCC)=O)COC(CCCCCCCCCCCCCCC)=O
94	PC (Phosphatidylcholine)	PC 34:2|PC 18:2/16:0	C42H80NO8P	[M+H]+	758.57	9.074	283.455	40.42	HG(PC,184)	C5H14NO4P		[M+H]+	-0.5	[C@](COP(=O)(O)OCC[N+](C)(C)C)([H])(OC(CCCCCCCCCCCCCCC)=O)COC(CCCCCCC/C=C\C/C=C\CCCCC)=O
95	PC (Phosphatidylcholine)	PC 34:2|PC 17:1/17:1	C42H80NO8P	[M+H]+	758.57	10.605	281.823	40.19	HG(PC,184)	C5H14NO4P		[M+H]+	-0.5	[C@](COP(=O)(O)OCC[N+](C)(C)C)([H])(OC(CCCCCCCC/C=C\CCCCCC)=O)COC(CCCCCCCC/C=C\CCCCCC)=O
96	PC (Phosphatidylcholine)	PC 34:3|PC 16:1/18:2	C42H78NO8P	[M+H]+	756.555	8.231	280.469	39.99	HG(PC,184)	C5H14NO4P		[M+H]+	-0.5	[C@](COP(=O)(O)OCC[N+](C)(C)C)([H])(OC(CCCCCCC/C=C\C/C=C\CCCCC)=O)COC(CCCCCCC/C=C\CCCCCC)=O
97	PC (Phosphatidylcholine)	PC 34:3|PC 18:2/16:1	C42H78NO8P	[M+H]+	756.555	8.231	282.98	40.35	HG(PC,184)	C5H14NO4P		[M+H]+	-0.5	[C@](COP(=O)(O)OCC[N+](C)(C)C)([H])(OC(CCCCCCC/C=C\CCCCCC)=O)COC(CCCCCCC/C=C\C/C=C\CCCCC)=O
98	PC (Phosphatidylcholine)	PC 34:4|PC 14:0/20:4	C42H76NO8P	[M+H]+	754.539	7.856	277.952	39.63	HG(PC,184)	C5H14NO4P		[M+H]+	-0.5	[C@](COP(=O)(O)OCC[N+](C)(C)C)([H])(OC(CCC/C=C\C/C=C\C/C=C\C/C=C\CCCCC)=O)COC(CCCCCCCCCCCCC)=O
99	PC (Phosphatidylcholine)	PC 34:4|PC 20:4/14:0	C42H76NO8P	[M+H]+	754.539	7.856	280.412	39.98	HG(PC,184)	C5H14NO4P		[M+H]+	-0.5	[C@](COP(=O)(O)OCC[N+](C)(C)C)([H])(OC(CCCCCCCCCCCCC)=O)COC(CCC/C=C\C/C=C\C/C=C\C/C=C\CCCCC)=O
100	PC (Phosphatidylcholine)	PC 34:5|PC 14:1/20:4	C42H74NO8P	[M+H]+	752.523	7.89	275.124	39.22	HG(PC,184)	C5H14NO4P		[M+H]+	-0.5	[C@](COP(=O)(O)OCC[N+](C)(C)C)([H])(OC(CCC/C=C\C/C=C\C/C=C\C/C=C\CCCCC)=O)COC(CCCCCCC/C=C\CCCC)=O
101	PC (Phosphatidylcholine)	PC 35:1|PC 17:0/18:1	C43H84NO8P	[M+H]+	774.602	9.491	289.277	41.27	HG(PC,184)	C5H14NO4P		[M+H]+	-0.5	[C@](COP(=O)(O)OCC[N+](C)(C)C)([H])(OC(CCCCCCC/C=C\CCCCCCCC)=O)COC(CCCCCCCCCCCCCCCC)=O
102	PC (Phosphatidylcholine)	PC 35:2|PC 15:0/20:2	C43H82NO8P	[M+H]+	772.586	9.345	287.826	41.06	HG(PC,184)	C5H14NO4P		[M+H]+	-0.5	[C@](COP(=O)(O)OCC[N+](C)(C)C)([H])(OC(CCCCCCCCC/C=C\C/C=C\CCCCC)=O)COC(CCCCCCCCCCCCCC)=O
103	PC (Phosphatidylcholine)	PC 35:4|PC 20:4/15:0	C43H78NO8P	[M+H]+	768.555	8.9	285.097	40.66	HG(PC,184)	C5H14NO4P		[M+H]+	-0.5	[C@](COP(=O)(O)OCC[N+](C)(C)C)([H])(OC(CCCCCCCCCCCCCC)=O)COC(CCC/C=C\C/C=C\C/C=C\C/C=C\CCCCC)=O
104	PC (Phosphatidylcholine)	PC 35:4|PC 15:0/20:4	C43H78NO8P	[M+H]+	768.555	8.9	282.064	40.23	HG(PC,184)	C5H14NO4P		[M+H]+	-0.5	[C@](COP(=O)(O)OCC[N+](C)(C)C)([H])(OC(CCC/C=C\C/C=C\C/C=C\C/C=C\CCCCC)=O)COC(CCCCCCCCCCCCCC)=O
105	PC (Phosphatidylcholine)	PC 36:0|PC 18:0/18:0	C44H88NO8P	[M+H]+	790.633	11.933	294.263	42	HG(PC,184)	C5H14NO4P		[M+H]+	-0.5	[C@](COP(=O)(O)OCC[N+](C)(C)C)([H])(OC(CCCCCCCCCCCCCCCCC)=O)COC(CCCCCCCCCCCCCCCCC)=O
106	PC (Phosphatidylcholine)	PC 36:1|PC 16:0/20:1	C44H86NO8P	[M+H]+	788.617	10.86	287.793	41.07	HG(PC,184)	C5H14NO4P		[M+H]+	-0.5	[C@](COP(=O)(O)OCC[N+](C)(C)C)([H])(OC(CCCCCCCCC/C=C\CCCCCCCC)=O)COC(CCCCCCCCCCCCCCC)=O
107	PC (Phosphatidylcholine)	PC 36:1|PC 18:0/18:1	C44H86NO8P	[M+H]+	788.617	10.86	289.048	41.25	HG(PC,184)	C5H14NO4P		[M+H]+	-0.5	[C@](COP(=O)(O)OCC[N+](C)(C)C)([H])(OC(CCCCCCC/C=C\CCCCCCCC)=O)COC(CCCCCCCCCCCCCCCCC)=O
108	PC (Phosphatidylcholine)	PC 36:1|PC 18:1/18:0	C44H86NO8P	[M+H]+	788.617	10.86	292.672	41.77	HG(PC,184)	C5H14NO4P		[M+H]+	-0.5	[C@](COP(=O)(O)OCC[N+](C)(C)C)([H])(OC(CCCCCCCCCCCCCCCCC)=O)COC(CCCCCCC/C=C\CCCCCCCC)=O
109	PC (Phosphatidylcholine)	PC 36:2|PC 15:0/21:2	C44H84NO8P	[M+H]+	786.602	10.163	285.538	40.74	HG(PC,184)	C5H14NO4P		[M+H]+	-0.5	[C@](COP(=O)(O)OCC[N+](C)(C)C)([H])(OC(CCCCCCCCCC/C=C\C/C=C\CCCCC)=O)COC(CCCCCCCCCCCCCC)=O
110	PC (Phosphatidylcholine)	PC 36:2|PC 18:0/18:2	C44H84NO8P	[M+H]+	786.602	10.163	288.712	41.2	HG(PC,184)	C5H14NO4P		[M+H]+	-0.5	[C@](COP(=O)(O)OCC[N+](C)(C)C)([H])(OC(CCCCCCC/C=C\C/C=C\CCCCC)=O)COC(CCCCCCCCCCCCCCCCC)=O
111	PC (Phosphatidylcholine)	PC 36:2|PC 18:1/18:1	C44H84NO8P	[M+H]+	786.602	10.163	291.5	41.6	HG(PC,184)	C5H14NO4P		[M+H]+	-0.5	[C@](COP(=O)(O)OCC[N+](C)(C)C)([H])(OC(CCCCCCC/C=C\CCCCCCCC)=O)COC(CCCCCCC/C=C\CCCCCCCC)=O
112	PC (Phosphatidylcholine)	PC 36:3|PC 16:0/20:3	C44H82NO8P	[M+H]+	784.586	9.4	284.96	40.66	HG(PC,184)	C5H14NO4P		[M+H]+	-0.5	[C@](COP(=O)(O)OCC[N+](C)(C)C)([H])(OC(CCCCCC/C=C\C/C=C\C/C=C\CCCCC)=O)COC(CCCCCCCCCCCCCCC)=O
113	PC (Phosphatidylcholine)	PC 36:3|PC 18:1/18:2	C44H82NO8P	[M+H]+	784.586	9.4	287.331	41	HG(PC,184)	C5H14NO4P		[M+H]+	-0.5	[C@](COP(=O)(O)OCC[N+](C)(C)C)([H])(OC(CCCCCCC/C=C\C/C=C\CCCCC)=O)COC(CCCCCCC/C=C\CCCCCCCC)=O
114	PC (Phosphatidylcholine)	PC 36:3|PC 18:2/18:1	C44H82NO8P	[M+H]+	784.586	9.4	289.352	41.29	HG(PC,184)	C5H14NO4P		[M+H]+	-0.5	[C@](COP(=O)(O)OCC[N+](C)(C)C)([H])(OC(CCCCCCC/C=C\CCCCCCCC)=O)COC(CCCCCCC/C=C\C/C=C\CCCCC)=O
115	PC (Phosphatidylcholine)	PC 36:4|PC 16:0/20:4	C44H80NO8P	[M+H]+	782.57	8.9	284.346	40.57	HG(PC,184)	C5H14NO4P		[M+H]+	-0.5	[C@](COP(=O)(O)OCC[N+](C)(C)C)([H])(OC(CCC/C=C\C/C=C\C/C=C\C/C=C\CCCCC)=O)COC(CCCCCCCCCCCCCCC)=O
116	PC (Phosphatidylcholine)	PC 36:4|PC 20:4/16:0	C44H80NO8P	[M+H]+	782.57	8.9	286.437	40.87	HG(PC,184)	C5H14NO4P		[M+H]+	-0.5	[C@](COP(=O)(O)OCC[N+](C)(C)C)([H])(OC(CCCCCCCCCCCCCCC)=O)COC(CCC/C=C\C/C=C\C/C=C\C/C=C\CCCCC)=O
117	PC (Phosphatidylcholine)	PC 36:6|PC 14:1/22:5	C44H76NO8P	[M+H]+	778.539	8.455	279.421	39.86	HG(PC,184)	C5H14NO4P		[M+H]+	-0.5	[C@](COP(=O)(O)OCC[N+](C)(C)C)([H])(OC(CCCCC/C=C\C/C=C\C/C=C\C/C=C\C/C=C\CC)=O)COC(CCCCCCC/C=C\CCCC)=O
118	PC (Phosphatidylcholine)	PC 36:6|PC 22:5/14:1	C44H76NO8P	[M+H]+	778.539	8.455	283.046	40.38	HG(PC,184)	C5H14NO4P		[M+H]+	-0.5	[C@](COP(=O)(O)OCC[N+](C)(C)C)([H])(OC(CCCCCCC/C=C\CCCC)=O)COC(CCCCC/C=C\C/C=C\C/C=C\C/C=C\C/C=C\CC)=O
119	PC (Phosphatidylcholine)	PC 36:7|PC 14:1/22:6	C44H74NO8P	[M+H]+	776.523	7.895	277.133	39.53	HG(PC,184)	C5H14NO4P		[M+H]+	-0.5	[C@](COP(=O)(O)OCC[N+](C)(C)C)([H])(OC(CC/C=C\C/C=C\C/C=C\C/C=C\C/C=C\C/C=C\CC)=O)COC(CCCCCCC/C=C\CCCC)=O
120	PC (Phosphatidylcholine)	PC 36:7|PC 22:6/14:1	C44H74NO8P	[M+H]+	776.523	7.895	282.501	40.3	HG(PC,184)	C5H14NO4P		[M+H]+	-0.5	[C@](COP(=O)(O)OCC[N+](C)(C)C)([H])(OC(CCCCCCC/C=C\CCCC)=O)COC(CC/C=C\C/C=C\C/C=C\C/C=C\C/C=C\C/C=C\CC)=O
121	PC (Phosphatidylcholine)	PC 37:0|PC 15:0/22:0	C45H90NO8P	[M+H]+	804.649	12.2	299.053	42.7	HG(PC,184)	C5H14NO4P		[M+H]+	-0.5	[C@](COP(=O)(O)OCC[N+](C)(C)C)([H])(OC(CCCCCCCCCCCCCCCCCCCCC)=O)COC(CCCCCCCCCCCCCC)=O
122	PC (Phosphatidylcholine)	PC 37:1|PC 17:0/20:1	C45H88NO8P	[M+H]+	802.633	11.89	292.863	41.81	HG(PC,184)	C5H14NO4P		[M+H]+	-0.5	[C@](COP(=O)(O)OCC[N+](C)(C)C)([H])(OC(CCCCCCCCC/C=C\CCCCCCCC)=O)COC(CCCCCCCCCCCCCCCC)=O
123	PC (Phosphatidylcholine)	PC 37:1|PC 20:1/17:0	C45H88NO8P	[M+H]+	802.633	11.89	295.581	42.2	HG(PC,184)	C5H14NO4P		[M+H]+	-0.5	[C@](COP(=O)(O)OCC[N+](C)(C)C)([H])(OC(CCCCCCCCCCCCCCCC)=O)COC(CCCCCCCCC/C=C\C/C=C\CCCCC)=O
124	PC (Phosphatidylcholine)	PC 37:2|PC 15:1/22:1	C45H86NO8P	[M+H]+	800.617	11	287.921	41.1	HG(PC,184)	C5H14NO4P		[M+H]+	-0.5	[C@](COP(=O)(O)OCC[N+](C)(C)C)([H])(OC(CCCCCCCCCCC/C=C\CCCCCCCC)=O)COC(CCCCCCC/C=C\CCCCC)=O
125	PC (Phosphatidylcholine)	PC 37:4|PC 17:0/20:4	C45H82NO8P	[M+H]+	796.586	9.3	286.838	40.94	HG(PC,184)	C5H14NO4P		[M+H]+	-0.5	[C@](COP(=O)(O)OCC[N+](C)(C)C)([H])(OC(CCC/C=C\C/C=C\C/C=C\C/C=C\CCCCC)=O)COC(CCCCCCCCCCCCCCCC)=O
126	PC (Phosphatidylcholine)	PC 37:4|PC 20:4/17:0	C45H82NO8P	[M+H]+	796.586	9.3	289.347	41.3	HG(PC,184)	C5H14NO4P		[M+H]+	-0.5	[C@](COP(=O)(O)OCC[N+](C)(C)C)([H])(OC(CCCCCCCCCCCCCCCC)=O)COC(CCC/C=C\C/C=C\C/C=C\C/C=C\CCCCC)=O
127	PC (Phosphatidylcholine)	PC 37:5|PC 17:1/20:4	C45H80NO8P	[M+H]+	794.57	8.345	286.641	40.91	HG(PC,184)	C5H14NO4P		[M+H]+	-0.5	[C@](COP(=O)(O)OCC[N+](C)(C)C)([H])(OC(CCC/C=C\C/C=C\C/C=C\C/C=C\CCCCC)=O)COC(CCCCCCCC/C=C\CCCCCC)=O
128	PC (Phosphatidylcholine)	PC 37:5|PC 20:4/17:1	C45H80NO8P	[M+H]+	794.57	8.345	289.499	41.32	HG(PC,184)	C5H14NO4P		[M+H]+	-0.5	[C@](COP(=O)(O)OCC[N+](C)(C)C)([H])(OC(CCCCCCCC/C=C\CCCCCC)=O)COC(CCC/C=C\C/C=C\C/C=C\C/C=C\CCCCC)=O
129	PC (Phosphatidylcholine)	PC 37:6|PC 15:1/22:5	C45H78NO8P	[M+H]+	792.555	8.15	281.607	40.19	HG(PC,184)	C5H14NO4P		[M+H]+	-0.5	[C@](COP(=O)(O)OCC[N+](C)(C)C)([H])(OC(CCCCC/C=C\C/C=C\C/C=C\C/C=C\C/C=C\CC)=O)COC(CCCCCCC/C=C\CCCCC)=O
130	PC (Phosphatidylcholine)	PC 38:0|PC 18:0/20:0	C46H88NO8P	[M+H]+	818.639	14.086	300.636	42.94	HG(PC,184)	C5H14NO4P		[M+H]+	-0.5	[C@](COP(=O)(O)OCC[N+](C)(C)C)([H])(OC(CCCCCCCCCCCCCCCCCCC)=O)COC(CCCCCCCCCCCCCCCCC)=O
131	PC (Phosphatidylcholine)	PC 38:1|PC 18:0/20:1	C46H90NO8P	[M+H]+	816.649	12.383	296.401	42.33	HG(PC,184)	C5H14NO4P		[M+H]+	-0.5	[C@](COP(=O)(O)OCC[N+](C)(C)C)([H])(OC(CCCCCCCCC/C=C\CCCCCCCC)=O)COC(CCCCCCCCCCCCCCCCC)=O
132	PC (Phosphatidylcholine)	PC 38:1|PC 20:1/18:0	C46H90NO8P	[M+H]+	816.649	12.383	298.421	42.62	HG(PC,184)	C5H14NO4P		[M+H]+	-0.5	[C@](COP(=O)(O)OCC[N+](C)(C)C)([H])(OC(CCCCCCCCCCCCCCCCC)=O)COC(CCCCCCCCC/C=C\CCCCCCCC)=O
133	PC (Phosphatidylcholine)	PC 38:1|PC 18:1/20:0	C46H90NO8P	[M+H]+	816.649	12.383	302.88	43.26	HG(PC,184)	C5H14NO4P		[M+H]+	-0.5	[C@](COP(=O)(O)OCC[N+](C)(C)C)([H])(OC(CCCCCCCCCCCCCCCCCCC)=O)COC(CCCCCCC/C=C\CCCCCCCC)=O
134	PC (Phosphatidylcholine)	PC 38:2|PC 18:0/20:2	C46H88NO8P	[M+H]+	814.633	11.357	298.712	42.66	HG(PC,184)	C5H14NO4P		[M+H]+	-0.5	[C@](COP(=O)(O)OCC[N+](C)(C)C)([H])(OC(CCCCCCCCC/C=C\C/C=C\CCCCC)=O)COC(CCCCCCCCCCCCCCCCC)=O
135	PC (Phosphatidylcholine)	PC 38:2|PC 18:1/20:1	C46H88NO8P	[M+H]+	814.633	11.357	292.094	41.71	HG(PC,184)	C5H14NO4P		[M+H]+	-0.5	[C@](COP(=O)(O)OCC[N+](C)(C)C)([H])(OC(CCCCCCCCC/C=C\CCCCCCCC)=O)COC(CCCCCCC/C=C\CCCCCCCC)=O
136	PC (Phosphatidylcholine)	PC 38:2|PC 20:1/18:1	C46H88NO8P	[M+H]+	814.633	11.357	295.02	42.13	HG(PC,184)	C5H14NO4P		[M+H]+	-0.5	[C@](COP(=O)(O)OCC[N+](C)(C)C)([H])(OC(CCCCCCC/C=C\CCCCCCCC)=O)COC(CCCCCCCCC/C=C\CCCCCCCC)=O
137	PC (Phosphatidylcholine)	PC 38:3|PC 18:0/20:3	C46H86NO8P	[M+H]+	812.617	10.39	292.663	41.79	HG(PC,184)	C5H14NO4P		[M+H]+	-0.5	[C@](COP(=O)(O)OCC[N+](C)(C)C)([H])(OC(CCCCCC/C=C\C/C=C\C/C=C\CCCCC)=O)COC(CCCCCCCCCCCCCCCCC)=O
138	PC (Phosphatidylcholine)	PC 38:4|PC 18:0/20:4	C46H84NO8P	[M+H]+	810.602	9.491	289.68	41.36	HG(PC,184)	C5H14NO4P		[M+H]+	-0.5	[C@](COP(=O)(O)OCC[N+](C)(C)C)([H])(OC(CCC/C=C\C/C=C\C/C=C\C/C=C\CCCCC)=O)COC(CCCCCCCCCCCCCCCCC)=O
139	PC (Phosphatidylcholine)	PC 38:4|PC 20:4/18:0	C46H84NO8P	[M+H]+	810.602	9.491	292.327	41.74	HG(PC,184)	C5H14NO4P		[M+H]+	-0.5	[C@](COP(=O)(O)OCC[N+](C)(C)C)([H])(OC(CCCCCCCCCCCCCCCCC)=O)COC(CCC/C=C\C/C=C\C/C=C\C/C=C\CCCCC)=O
140	PC (Phosphatidylcholine)	PC 38:5|PC 18:1/20:4	C46H82NO8P	[M+H]+	808.586	8.8	289.761	41.37	HG(PC,184)	C5H14NO4P		[M+H]+	-0.5	[C@](COP(=O)(O)OCC[N+](C)(C)C)([H])(OC(CCC/C=C\C/C=C\C/C=C\C/C=C\CCCCC)=O)COC(CCCCCCC/C=C\CCCCCCCC)=O
141	PC (Phosphatidylcholine)	PC 38:5|PC 18:0/20:5	C46H82NO8P	[M+H]+	808.586	8.8	287.532	41.05	HG(PC,184)	C5H14NO4P		[M+H]+	-0.5	[C@](COP(=O)(O)OCC[N+](C)(C)C)([H])(OC(CCC/C=C\C/C=C\C/C=C\C/C=C\C/C=C\CC)=O)COC(CCCCCCCCCCCCCCCCC)=O
142	PC (Phosphatidylcholine)	PC 38:6|PC 18:2/20:4	C46H80NO8P	[M+H]+	806.57	8.096	286.081	40.84	HG(PC,184)	C5H14NO4P		[M+H]+	-0.5	[C@](COP(=O)(O)OCC[N+](C)(C)C)([H])(OC(CCC/C=C\C/C=C\C/C=C\C/C=C\CCCCC)=O)COC(CCCCCCC/C=C\C/C=C\CCCCC)=O
143	PC (Phosphatidylcholine)	PC 38:6|PC 20:4/18:2	C46H80NO8P	[M+H]+	806.57	8.096	288.45	41.18	HG(PC,184)	C5H14NO4P		[M+H]+	-0.5	[C@](COP(=O)(O)OCC[N+](C)(C)C)([H])(OC(CCCCCCC/C=C\C/C=C\CCCCC)=O)COC(CCC/C=C\C/C=C\C/C=C\C/C=C\CCCCC)=O
144	PC (Phosphatidylcholine)	PC 38:7|PC 16:1/22:6	C46H78NO8P	[M+H]+	804.555	7.769	284.317	40.59	HG(PC,184)	C5H14NO4P		[M+H]+	-0.5	[C@](COP(=O)(O)OCC[N+](C)(C)C)([H])(OC(CC/C=C\C/C=C\C/C=C\C/C=C\C/C=C\C/C=C\CC)=O)COC(CCCCCCC/C=C\CCCCCC)=O
145	PC (Phosphatidylcholine)	PC 38:7|PC 22:6/16:1	C46H78NO8P	[M+H]+	804.555	7.769	286.929	40.96	HG(PC,184)	C5H14NO4P		[M+H]+	-0.5	[C@](COP(=O)(O)OCC[N+](C)(C)C)([H])(OC(CCCCCCC/C=C\CCCCCC)=O)COC(CC/C=C\C/C=C\C/C=C\C/C=C\C/C=C\C/C=C\CC)=O
146	PC (Phosphatidylcholine)	PC 39:6|PC 17:0/22:6	C47H82NO8P	[M+H]+	820.586	9.049	291.711	41.66	HG(PC,184)	C5H14NO4P		[M+H]+	-0.5	[C@](COP(=O)(O)OCC[N+](C)(C)C)([H])(OC(CC/C=C\C/C=C\C/C=C\C/C=C\C/C=C\C/C=C\CC)=O)COC(CCCCCCCCCCCCCCCC)=O
147	PC (Phosphatidylcholine)	PC 40:0 PC 18:0/22:0	C48H96NO8P	[M+H]+	846.695	15.544	304.916	43.58	HG(PC,184)	C5H14NO4P		[M+H]+	-0.5	[C@](COP(=O)(O)OCC[N+](C)(C)C)([H])(OC(CCCCCCCCCCCCCCCCCCCCC)=O)COC(CCCCCCCCCCCCCCCCC)=O
148	PC (Phosphatidylcholine)	PC 40:1|PC 18:0/22:1	C48H94NO8P	[M+H]+	844.679	13.865	301.316	43.06	HG(PC,184)	C5H14NO4P		[M+H]+	-0.5	[C@](COP(=O)(O)OCC[N+](C)(C)C)([H])(OC(CCCCCCCCCCC/C=C\CCCCCCCC)=O)COC(CCCCCCCCCCCCCCCCC)=O
149	PC (Phosphatidylcholine)	PC 40:2|PC 18:1/22:1	C48H92NO8P	[M+H]+	842.664	11.976	299.174	42.75	HG(PC,184)	C5H14NO4P		[M+H]+	-0.5	[C@](COP(=O)(O)OCC[N+](C)(C)C)([H])(OC(CCCCCCCCCCC/C=C\CCCCCCCC)=O)COC(CCCCCCC/C=C\CCCCCCCC)=O
150	PC (Phosphatidylcholine)	PC 40:4|PC 16:0/24:4	C48H88NO8P	[M+H]+	838.633	11.1	297.456	42.5	HG(PC,184)	C5H14NO4P		[M+H]+	-0.5	[C@](COP(=O)(O)OCC[N+](C)(C)C)([H])(OC(CCCC/C=C\C/C=C\C/C=C\C/C=C\CCCCCCCC)=O)COC(CCCCCCCCCCCCCCC)=O
151	PC (Phosphatidylcholine)	PC 40:4|PC 18:0/22:4	C48H88NO8P	[M+H]+	838.633	10.669	296.342	42.34	HG(PC,184)	C5H14NO4P		[M+H]+	-0.5	[C@](COP(=O)(O)OCC[N+](C)(C)C)([H])(OC(CCCCC/C=C\C/C=C\C/C=C\C/C=C\CCCCC)=O)COC(CCCCCCCCCCCCCCCCC)=O
152	PC (Phosphatidylcholine)	PC 40:4|PC 22:4/18:0	C48H88NO8P	[M+H]+	838.633	10.669	298.849	42.7	HG(PC,184)	C5H14NO4P		[M+H]+	-0.5	[C@](COP(=O)(O)OCC[N+](C)(C)C)([H])(OC(CCCCCCCCCCCCCCCCC)=O)COC(CCCCC/C=C\C/C=C\C/C=C\C/C=C\CCCCC)=O
153	PC (Phosphatidylcholine)	PC 40:5|PC 18:0/22:5	C48H86NO8P	[M+H]+	836.617	9.879	296.284	42.33	HG(PC,184)	C5H14NO4P		[M+H]+	-0.5	[C@](COP(=O)(O)OCC[N+](C)(C)C)([H])(OC(CCCCC/C=C\C/C=C\C/C=C\C/C=C\C/C=C\CC)=O)COC(CCCCCCCCCCCCCCCCC)=O
154	PC (Phosphatidylcholine)	PC 40:5|PC 22:5/18:0	C48H86NO8P	[M+H]+	836.617	9.879	299.278	42.76	HG(PC,184)	C5H14NO4P		[M+H]+	-0.5	[C@](COP(=O)(O)OCC[N+](C)(C)C)([H])(OC(CCCCCCCCCCCCCCCCC)=O)COC(CCCCC/C=C\C/C=C\C/C=C\C/C=C\C/C=C\CC)=O
155	PC (Phosphatidylcholine)	PC 40:5|PC 18:1/22:4	C48H86NO8P	[M+H]+	836.617	9.879	293.916	41.99	HG(PC,184)	C5H14NO4P		[M+H]+	-0.5	[C@](COP(=O)(O)OCC[N+](C)(C)C)([H])(OC(CCCCC/C=C\C/C=C\C/C=C\C/C=C\CCCCC)=O)COC(CCCCCCC/C=C\CCCCCCCC)=O
156	PC (Phosphatidylcholine)	PC 40:7|PC 20:3/20:4	C48H82NO8P	[M+H]+	832.586	8.54	292.616	41.8	HG(PC,184)	C5H14NO4P		[M+H]+	-0.5	[C@](COP(=O)(O)OCC[N+](C)(C)C)([H])(OC(CCC/C=C\C/C=C\C/C=C\C/C=C\CCCCC)=O)COC(CCCCCC/C=C\C/C=C\C/C=C\CCCCC)=O
157	PC (Phosphatidylcholine)	PC 40:8|PC 20:4/20:4	C48H80NO8P	[M+H]+	830.57	7.466	289.209	41.31	HG(PC,184)	C5H14NO4P		[M+H]+	-0.5	[C@](COP(=O)(O)OCC[N+](C)(C)C)([H])(OC(CCC/C=C\C/C=C\C/C=C\C/C=C\CCCCC)=O)COC(CCC/C=C\C/C=C\C/C=C\C/C=C\CCCCC)=O
158	PC (Phosphatidylcholine)	PC 42:1|PC 18:1/24:0	C50H98NO8P	[M+H]+	872.704	15.46	307.547	43.98	HG(PC,184)	C5H14NO4P		[M+H]+	-0.5	[C@](COP(=O)(O)OCC[N+](C)(C)C)([H])(OC(CCCCCCCCCCCCCCCCCCCCCCC)=O)COC(CCCCCCC/C=C\CCCCCCCC)=O
159	PC (Phosphatidylcholine)	PC 42:1|PC 24:0/18:1	C50H98NO8P	[M+H]+	872.704	15.46	310.49	44.4	HG(PC,184)	C5H14NO4P		[M+H]+	-0.5	[C@](COP(=O)(O)OCC[N+](C)(C)C)([H])(OC(CCCCCCC/C=C\CCCCCCCC)=O)COC(CCCCCCCCCCCCCCCCCCCCCCC)=O
160	PC (Phosphatidylcholine)	PC 42:10|PC 22:6/20:4	C50H80NO8P	[M+H]+	854.57	7.475	300.429	42.94	HG(PC,184)	C5H14NO4P		[M+H]+	-0.5	[C@](COP(=O)(O)OCC[N+](C)(C)C)([H])(OC(CCC/C=C\C/C=C\C/C=C\C/C=C\CCCCC)=O)COC(CC/C=C\C/C=C\C/C=C\C/C=C\C/C=C\C/C=C\CC)=O
161	PC (Phosphatidylcholine)	PC 42:2|PC 18:1/24:1	C50H96NO8P	[M+H]+	870.696	13.776	305.073	43.62	HG(PC,184)	C5H14NO4P		[M+H]+	-0.5	[C@](COP(=O)(O)OCC[N+](C)(C)C)([H])(OC(CCCCCCCCCCCCC/C=C\CCCCCCCC)=O)COC(CCCCCCC/C=C\CCCCCCCC)=O
162	PC (Phosphatidylcholine)	PC 42:2|PC 24:1/18:1	C50H96NO8P	[M+H]+	870.696	13.776	307.161	43.92	HG(PC,184)	C5H14NO4P		[M+H]+	-0.5	[C@](COP(=O)(O)OCC[N+](C)(C)C)([H])(OC(CCCCCCC/C=C\CCCCCCCC)=O)COC(CCCCCCCCCCCCC/C=C\CCCCCCCC)=O
163	PC (Phosphatidylcholine)	PC 42:4|PC 18:0/24:4	C50H92NO8P	[M+H]+	866.664	11.823	301.894	43.16	HG(PC,184)	C5H14NO4P		[M+H]+	-0.5	[C@](COP(=O)(O)OCC[N+](C)(C)C)([H])(OC(CCCC/C=C\C/C=C\C/C=C\C/C=C\CCCCCCCC)=O)COC(CCCCCCCCCCCCCCCCC)=O
164	PC (Phosphatidylcholine)	PC 42:4|PC 24:4/18:0	C50H92NO8P	[M+H]+	866.664	11.823	304.33	43.51	HG(PC,184)	C5H14NO4P		[M+H]+	-0.5	[C@](COP(=O)(O)OCC[N+](C)(C)C)([H])(OC(CCCCCCCCCCCCCCCCC)=O)COC(CCCC/C=C\C/C=C\C/C=C\C/C=C\CCCCCCCC)=O
165	PC (Phosphatidylcholine)	PC 42:8|PC 20:4/22:4	C50H84NO8P	[M+H]+	858.602	8.58	295.465	42.23	HG(PC,184)	C5H14NO4P		[M+H]+	-0.5	[C@](COP(=O)(O)OCC[N+](C)(C)C)([H])(OC(CCCCC/C=C\C/C=C\C/C=C\C/C=C\CCCCC)=O)COC(CCC/C=C\C/C=C\C/C=C\C/C=C\CCCCC)=O
166	PC (Phosphatidylcholine)	PC 42:8|PC 22:4/20:4	C50H84NO8P	[M+H]+	858.602	8.58	297.831	42.57	HG(PC,184)	C5H14NO4P		[M+H]+	-0.5	[C@](COP(=O)(O)OCC[N+](C)(C)C)([H])(OC(CCC/C=C\C/C=C\C/C=C\C/C=C\CCCCC)=O)COC(CCCCC/C=C\C/C=C\C/C=C\C/C=C\CCCCC)=O
167	PC (Phosphatidylcholine)	PC 44:5|PC 20:4/24:1	C52H94NO8P	[M+H]+	892.674	13.96	312.438	44.7	HG(PC,184)	C5H14NO4P		[M+H]+	-0.5	[C@](COP(=O)(O)OCC[N+](C)(C)C)([H])(OC(CCCCCCCCCCCCC/C=C\CCCCCCCC)=O)COC(CCC/C=C\C/C=C\C/C=C\C/C=C\CCCCC)=O
168	PC (Phosphatidylcholine)	PC 44:10|PC 22:4/22:6	C52H84NO8P	[M+H]+	882.602	8.337	298.747	42.72	HG(PC,184)	C5H14NO4P		[M+H]+	-0.5	[C@](COP(=O)(O)OCC[N+](C)(C)C)([H])(OC(CC/C=C\C/C=C\C/C=C\C/C=C\C/C=C\C/C=C\CC)=O)COC(CCCCC/C=C\C/C=C\C/C=C\C/C=C\CCCCC)=O
169	PC (Phosphatidylcholine)	PC 44:12|PC 22:6/22:6	C52H80NO8P	[M+H]+	878.57	7.476	295.15	42.2	HG(PC,184)	C5H14NO4P		[M+H]+	-0.5	[C@](COP(=O)(O)OCC[N+](C)(C)C)([H])(OC(CC/C=C\C/C=C\C/C=C\C/C=C\C/C=C\C/C=C\CC)=O)COC(CC/C=C\C/C=C\C/C=C\C/C=C\C/C=C\C/C=C\CC)=O
170	PC (Phosphatidylcholine)	PC 44:8|PC 20:4/24:4	C52H88NO8P	[M+H]+	886.633	9.345	301.718	43.15	HG(PC,184)	C5H14NO4P		[M+H]+	-0.5	[C@](COP(=O)(O)OCC[N+](C)(C)C)([H])(OC(CCCC/C=C\C/C=C\C/C=C\C/C=C\CCCCCCCC)=O)COC(CCC/C=C\C/C=C\C/C=C\C/C=C\CCCCC)=O
171	PC (Phosphatidylcholine)	PC 44:8|PC 24:4/20:4	C52H88NO8P	[M+H]+	886.633	9.345	304.988	43.62	HG(PC,184)	C5H14NO4P		[M+H]+	-0.5	[C@](COP(=O)(O)OCC[N+](C)(C)C)([H])(OC(CCC/C=C\C/C=C\C/C=C\C/C=C\CCCCC)=O)COC(CCCC/C=C\C/C=C\C/C=C\C/C=C\CCCCCCCC)=O
172	PC(O-) (Akyl ether phosphatidylcholine)	PC O-30:0|PC O-16:0/14:0	C38H78NO7P	[M+H]+	692.56	8.5	271.848	38.69	HG(PC,184)	C5H14NO4P		[M+H]+	-0.5	[C@](COP(=O)(O)OCC[N+](C)(C)C)([H])(OC(CCCCCCCCCCCCC)=O)COCCCCCCCCCCCCCCCC
173	PC(O-) (Akyl ether phosphatidylcholine)	PC O-30:1|PC O-16:1/14:0	C38H76NO7P	[M+H]+	690.544	8.12	268.929	38.27	HG(PC,184)	C5H14NO4P		[M+H]+	-0.5	[C@](COP(=O)(O)OCC[N+](C)(C)C)([H])(OC(CCCCCCCCCCCCC)=O)COCCCCCCCC/C=C\CCCCCC
174	PC(O-) (Akyl ether phosphatidylcholine)	PC O-31:0|PC O-15:0/16:0	C39H80NO7P	[M+H]+	706.575	9.02	278.568	39.67	HG(PC,184)	C5H14NO4P		[M+H]+	-0.5	[C@](COP(=O)(O)OCC[N+](C)(C)C)([H])(OC(CCCCCCCCCCCCCCC)=O)COCCCCCCCCCCCCCCC
175	PC(O-) (Akyl ether phosphatidylcholine)	PC O-31:1|PC O-15:1/16:0	C39H78NO7P	[M+H]+	704.56	10.64	280.814	39.99	HG(PC,184)	C5H14NO4P		[M+H]+	-0.5	[C@](COP(=O)(O)OCC[N+](C)(C)C)([H])(OC(CCCCCCCCCCCCCCC)=O)COCCCCCCCC/C=C\CCCCC
176	PC(O-) (Akyl ether phosphatidylcholine)	PC O-32:0|PC O-16:0/16:0	C40H82NO7P	[M+H]+	720.591	10.934	284.279	40.5	HG(PC,184)	C5H14NO4P		[M+H]+	-0.5	[C@](COP(=O)(O)OCC[N+](C)(C)C)([H])(OC(CCCCCCCCCCCCCCC)=O)COCCCCCCCCCCCCCCCC
177	PC(O-) (Akyl ether phosphatidylcholine)	PC O-32:0|PC O-14:0/18:0	C40H82NO7P	[M+H]+	720.591	9.95	287.77	41	HG(PC,184)	C5H14NO4P		[M+H]+	-0.5	[C@](COP(=O)(O)OCC[N+](C)(C)C)([H])(OC(CCCCCCCCCCCCCCCCC)=O)COCCCCCCCCCCCCCC
178	PC(O-) (Akyl ether phosphatidylcholine)	PC O-32:1|PC O-16:1/16:0	C40H80NO7P	[M+H]+	718.575	10.682	279.315	39.79	HG(PC,184)	C5H14NO4P		[M+H]+	-0.5	[C@](COP(=O)(O)OCC[N+](C)(C)C)([H])(OC(CCCCCCCCCCCCCCC)=O)COCCCCCCCC/C=C\CCCCCC
179	PC(O-) (Akyl ether phosphatidylcholine)	PC O-32:1|PC O-18:1/14:0	C40H80NO7P	[M+H]+	718.575	10.546	283.495	40.39	HG(PC,184)	C5H14NO4P		[M+H]+	-0.5	[C@](COP(=O)(O)OCC[N+](C)(C)C)([H])(OC(CCCCCCCCCCCCC)=O)COCCCCCCCC/C=C\CCCCCCCC
180	PC(O-) (Akyl ether phosphatidylcholine)	PC O-32:2|PC O-16:1/16:1	C40H78NO7P	[M+H]+	716.56	10.111	279.072	39.75	HG(PC,184)	C5H14NO4P		[M+H]+	-0.5	[C@](COP(=O)(O)OCC[N+](C)(C)C)([H])(OC(CCCCCCC/C=C\CCCCCC)=O)COCCCCCCCC/C=C\CCCCCC
181	PC(O-) (Akyl ether phosphatidylcholine)	PC O-33:0|PC O-17:0/16:0	C41H84NO7P	[M+H]+	734.607	9.579	280.872	40.03	HG(PC,184)	C5H14NO4P		[M+H]+	-0.5	[C@](COP(=O)(O)OCC[N+](C)(C)C)([H])(OC(CCCCCCCCCCCCCCC)=O)COCCCCCCCCCCCCCCCCC
182	PC(O-) (Akyl ether phosphatidylcholine)	PC O-34:0|PC O-18:0/16:0	C42H86NO7P	[M+H]+	748.622	12.268	289.407	41.26	HG(PC,184)	C5H14NO4P		[M+H]+	-0.5	[C@](COP(=O)(O)OCC[N+](C)(C)C)([H])(OC(CCCCCCCCCCCCCCC)=O)COCCCCCCCCCCCCCCCCCC
183	PC(O-) (Akyl ether phosphatidylcholine)	PC O-34:1 |PC O-18:1/16:0	C42H84NO7P	[M+H]+	746.607	12.111	285.244	40.66	HG(PC,184)	C5H14NO4P		[M+H]+	-0.5	[C@](COP(=O)(O)OCC[N+](C)(C)C)([H])(OC(CCCCCCCCCCCCCCC)=O)COCCCCCCCC/C=C\CCCCCCCC
184	PC(O-) (Akyl ether phosphatidylcholine)	PC O-34:1|PC O-16:0/18:1	C42H84NO7P	[M+H]+	746.607	11.929	287.303	40.96	HG(PC,184)	C5H14NO4P		[M+H]+	-0.5	[C@](COP(=O)(O)OCC[N+](C)(C)C)([H])(OC(CCCCCCC/C=C\CCCCCCCC)=O)COCCCCCCCCCCCCCCCC
185	PC(O-) (Akyl ether phosphatidylcholine)	PC O-34:1|PC O-14:0/20:1	C42H84NO7P	[M+H]+	746.607	11.929	290.094	41.36	HG(PC,184)	C5H14NO4P		[M+H]+	-0.5	[C@](COP(=O)(O)OCC[N+](C)(C)C)([H])(OC(CCCCCCCCC/C=C\CCCCCCCC)=O)COCCCCCCCCCCCCCC
186	PC(O-) (Akyl ether phosphatidylcholine)	PC O-34:2|PC O-16:1/18:1	C42H82NO7P	[M+H]+	744.591	10.724	283.866	40.47	HG(PC,184)	C5H14NO4P		[M+H]+	-0.5	[C@](COP(=O)(O)OCC[N+](C)(C)C)([H])(OC(CCCCCCC/C=C\CCCCCCCC)=O)COCCCCCCCC/C=C\CCCCCC
187	PC(O-) (Akyl ether phosphatidylcholine)	PC O-34:2 |PC O-18:1/16:1	C42H82NO7P	[M+H]+	744.591	10.724	286.929	40.9	HG(PC,184)	C5H14NO4P		[M+H]+	-0.5	[C@](COP(=O)(O)OCC[N+](C)(C)C)([H])(OC(CCCCCCC/C=C\CCCCCC)=O)COCCCCCCCC/C=C\CCCCCCCC
188	PC(O-) (Akyl ether phosphatidylcholine)	PC O-34:3|PC O-16:1/18:2	C42H80NO7P	[M+H]+	742.575	9.961	280.633	40	HG(PC,184)	C5H14NO4P		[M+H]+	-0.5	[C@](COP(=O)(O)OCC[N+](C)(C)C)([H])(OC(CCCCCCC/C=C\C/C=C\CCCCC)=O)COCCCCCCCC/C=C\CCCCCC
189	PC(O-) (Akyl ether phosphatidylcholine)	PC O-35:0|PC O-17:0/18:0	C43H88NO7P	[M+H]+	762.638	12.94	290.96	41.5	HG(PC,184)	C5H14NO4P		[M+H]+	-0.5	[C@](COP(=O)(O)OCC[N+](C)(C)C)([H])(OC(CCCCCCCCCCCCCCCCC)=O)COCCCCCCCCCCCCCCCCC
190	PC(O-) (Akyl ether phosphatidylcholine)	PC O-35:1|PC O-17:0/18:1	C43H86NO7P	[M+H]+	760.622	10.756	280.696	40.03	HG(PC,184)	C5H14NO4P		[M+H]+	-0.5	[C@](COP(=O)(O)OCC[N+](C)(C)C)([H])(OC(CCCCCCC/C=C\CCCCCCCC)=O)COCCCCCCCCCCCCCCCCC
191	PC(O-) (Akyl ether phosphatidylcholine)	PC O-35:1|PC O-17:1/18:0	C43H86NO7P	[M+H]+	760.622	10.756	289.603	41.3	HG(PC,184)	C5H14NO4P		[M+H]+	-0.5	[C@](COP(=O)(O)OCC[N+](C)(C)C)([H])(OC(CCCCCCCCCCCCCCCCC)=O)COCCCCCCCCC/C=C\CCCCCC
192	PC(O-) (Akyl ether phosphatidylcholine)	PC O-35:2|PC O-17:1/18:1	C43H84NO7P	[M+H]+	758.606	8.035	288.225	41.1	HG(PC,184)	C5H14NO4P		[M+H]+	-0.5	[C@](COP(=O)(O)OCC[N+](C)(C)C)([H])(OC(CCCCCCC/C=C\CCCCCCCC)=O)COCCCCCCCCC/C=C\CCCCCC
193	PC(O-) (Akyl ether phosphatidylcholine)	PC O-36:0|PC O-18:0/18:0	C44H90NO7P	[M+H]+	776.654	13.823	293.948	41.94	HG(PC,184)	C5H14NO4P		[M+H]+	-0.5	[C@](COP(=O)(O)OCC[N+](C)(C)C)([H])(OC(CCCCCCCCCCCCCCCCC)=O)COCCCCCCCCCCCCCCCCCC
194	PC(O-) (Akyl ether phosphatidylcholine)	PC O-36:1|PC O-18:0/18:1	C44H88NO7P	[M+H]+	774.638	12.249	290.88	41.5	HG(PC,184)	C5H14NO4P		[M+H]+	-0.5	[C@](COP(=O)(O)OCC[N+](C)(C)C)([H])(OC(CCCCCCC/C=C\CCCCCCCC)=O)COCCCCCCCCCCCCCCCCCC
195	PC(O-) (Akyl ether phosphatidylcholine)	PC O-36:1|PC O-18:1/18:0	C44H88NO7P	[M+H]+	774.638	12.249	293.181	41.83	HG(PC,184)	C5H14NO4P		[M+H]+	-0.5	[C@](COP(=O)(O)OCC[N+](C)(C)C)([H])(OC(CCCCCCCCCCCCCCCCC)=O)COCCCCCCCC/C=C\CCCCCCCC
196	PC(O-) (Akyl ether phosphatidylcholine)	PC O-36:2|PC O-18:1/18:1	C44H86NO7P	[M+H]+	772.622	11.922	289.29	41.27	HG(PC,184)	C5H14NO4P		[M+H]+	-0.5	[C@](COP(=O)(O)OCC[N+](C)(C)C)([H])(OC(CCCCCCC/C=C\CCCCCCCC)=O)COCCCCCCCC/C=C\CCCCCCCC
197	PC(O-) (Akyl ether phosphatidylcholine)	PC O-36:2|PC O-18:0/18:2	C44H86NO7P	[M+H]+	772.622	11.922	291.73	41.62	HG(PC,184)	C5H14NO4P		[M+H]+	-0.5	[C@](COP(=O)(O)OCC[N+](C)(C)C)([H])(OC(CCCCCCC/C=C\C/C=C\CCCCC)=O)COCCCCCCCCCCCCCCCCCC
198	PC(O-) (Akyl ether phosphatidylcholine)	PC O-36:3 |PC O-18:2/18:1	C44H84NO7P	[M+H]+	770.607	10.808	288.423	41.14	HG(PC,184)	C5H14NO4P		[M+H]+	-0.5	[C@](COP(=O)(O)OCC[N+](C)(C)C)([H])(OC(CCCCCCC/C=C\CCCCCCCC)=O)COCCCCCCCC/C=C\C/C=C\CCCCC
199	PC(O-) (Akyl ether phosphatidylcholine)	PC O-36:4|PC O-16:0/20:4	C44H82NO7P	[M+H]+	768.591	10.219	285.097	40.66	HG(PC,184)	C5H14NO4P		[M+H]+	-0.5	[C@](COP(=O)(O)OCC[N+](C)(C)C)([H])(OC(CCC/C=C\C/C=C\C/C=C\C/C=C\CCCCC)=O)COCCCCCCCCCCCCCCCC
200	PC(O-) (Akyl ether phosphatidylcholine)	PC O-36:5|PC O-16:1/20:5	C44H80NO7P	[M+H]+	766.575	9.326	284.275	40.55	HG(PC,184)	C5H14NO4P		[M+H]+	-0.5	[C@](COP(=O)(O)OCC[N+](C)(C)C)([H])(OC(CCC/C=C\C/C=C\C/C=C\C/C=C\C/C=C\CC)=O)COCCCCCCCC/C=C\CCCCCC
201	PC(O-) (Akyl ether phosphatidylcholine)	PC O-36:5|PC O-18:4/18:1	C44H80NO7P	[M+H]+	766.575	9.463	287.238	40.97	HG(PC,184)	C5H14NO4P		[M+H]+	-0.5	[C@](COP(=O)(O)OCC[N+](C)(C)C)([H])(OC(CCCCCCC/C=C\CCCCCCCC)=O)COCCCCC/C=C\C/C=C\C/C=C\C/C=C\CC
202	PC(O-) (Akyl ether phosphatidylcholine)	PC O-37:0|PC O-19:0/18:0	C45H92NO7P	[M+H]+	790.669	12.445	291.633	41.62	HG(PC,184)	C5H14NO4P		[M+H]+	-0.5	[C@](COP(=O)(O)OCC[N+](C)(C)C)([H])(OC(CCCCCCCCCCCCCCCCC)=O)COCCCCCCCCCCCCCCCCCCC
203	PC(O-) (Akyl ether phosphatidylcholine)	PC O-37:1|PC O-19:0/18:1	C45H90NO7P	[M+H]+	788.654	12.227	291.367	41.58	HG(PC,184)	C5H14NO4P		[M+H]+	-0.5	[C@](COP(=O)(O)OCC[N+](C)(C)C)([H])(OC(CCCCCCC/C=C\CCCCCCCC)=O)COCCCCCCCCCCCCCCCCCCC
204	PC(O-) (Akyl ether phosphatidylcholine)	PC O-37:2|PC O-19:1/18:1	C45H88NO7P	[M+H]+	786.638	10.2	285.538	40.74	HG(PC,184)	C5H14NO4P		[M+H]+	-0.5	[C@](COP(=O)(O)OCC[N+](C)(C)C)([H])(OC(CCCCCCC/C=C\CCCCCCCC)=O)COCCCCCCCC/C=C\CCCCCCCCC
205	PC(O-) (Akyl ether phosphatidylcholine)	PC O-38:0|PC O-18:0/20:0	C46H94NO7P	[M+H]+	804.685	13.108	297.385	42.46	HG(PC,184)	C5H14NO4P		[M+H]+	-0.5	[C@](COP(=O)(O)OCC[N+](C)(C)C)([H])(OC(CCCCCCCCCCCCCCCCCCC)=O)COCCCCCCCCCCCCCCCCCC
206	PC(O-) (Akyl ether phosphatidylcholine)	PC O-38:1|PC O-18:1/20:0	C46H92NO7P	[M+H]+	802.669	11.8	294.616	42.06	HG(PC,184)	C5H14NO4P		[M+H]+	-0.5	[C@](COP(=O)(O)OCC[N+](C)(C)C)([H])(OC(CCCCCCCCCCCCCCCCCCC)=O)COCCCCCCCC/C=C\CCCCCCCC
207	PC(O-) (Akyl ether phosphatidylcholine)	PC O-38:2|PC O-18:1/20:1	C46H90NO7P	[M+H]+	800.654	10.4	294.033	41.98	HG(PC,184)	C5H14NO4P		[M+H]+	-0.5	[C@](COP(=O)(O)OCC[N+](C)(C)C)([H])(OC(CCCCCCCCC/C=C\CCCCCCCC)=O)COCCCCCCCC/C=C\CCCCCCCC
208	PC(O-) (Akyl ether phosphatidylcholine)	PC O-38:3 |PC O-18:2/20:1	C46H88NO7P	[M+H]+	798.638	11.1	292.47	41.75	HG(PC,184)	C5H14NO4P		[M+H]+	-0.5	[C@](COP(=O)(O)OCC[N+](C)(C)C)([H])(OC(CCCCCCCCC/C=C\CCCCCCCC)=O)COCCCCCCCC/C=C\C/C=C\CCCCC
209	PC(O-) (Akyl ether phosphatidylcholine)	PC O-38:4|PC O-18:0/20:4	C46H86NO7P	[M+H]+	796.622	9.9	290.392	41.45	HG(PC,184)	C5H14NO4P		[M+H]+	-0.5	[C@](COP(=O)(O)OCC[N+](C)(C)C)([H])(OC(CCC/C=C\C/C=C\C/C=C\C/C=C\CCCCC)=O)COCCCCCCCCCCCCCCCCCC
210	PC(O-) (Akyl ether phosphatidylcholine)	PC O-38:5|PC O-16:1/22:4	C46H84NO7P	[M+H]+	794.607	9.5	288.662	41.2	HG(PC,184)	C5H14NO4P		[M+H]+	-0.5	[C@](COP(=O)(O)OCC[N+](C)(C)C)([H])(OC(CCCCC/C=C\C/C=C\C/C=C\C/C=C\CCCCC)=O)COCCCCCCCC/C=C\CCCCCC
211	PC(O-) (Akyl ether phosphatidylcholine)	PC O-38:5|PC O-18:1/20:4	C46H84NO7P	[M+H]+	794.607	9.5	292.704	41.78	HG(PC,184)	C5H14NO4P		[M+H]+	-0.5	[C@](COP(=O)(O)OCC[N+](C)(C)C)([H])(OC(CCC/C=C\C/C=C\C/C=C\C/C=C\CCCCC)=O)COCCCCCCCC/C=C\CCCCCCCC
212	PC(O-) (Akyl ether phosphatidylcholine)	PC O-38:6|PC O-16:0/22:6	C46H82NO7P	[M+H]+	792.591	9.29	289.511	41.32	HG(PC,184)	C5H14NO4P		[M+H]+	-0.5	[C@](COP(=O)(O)OCC[N+](C)(C)C)([H])(OC(CC/C=C\C/C=C\C/C=C\C/C=C\C/C=C\C/C=C\CC)=O)COCCCCCCCCCCCCCCCC
213	PC(O-) (Akyl ether phosphatidylcholine)	PC O-38:6|PC O-18:2/20:4	C46H82NO7P	[M+H]+	792.591	9.29	286.057	40.82	HG(PC,184)	C5H14NO4P		[M+H]+	-0.5	[C@](COP(=O)(O)OCC[N+](C)(C)C)([H])(OC(CCC/C=C\C/C=C\C/C=C\C/C=C\CCCCC)=O)COCCCCCCCC/C=C\C/C=C\CCCCC
214	PC(O-) (Akyl ether phosphatidylcholine)	PC O-38:7|PC O-16:1/22:6	C46H80NO7P	[M+H]+	790.575	8.15	287.293	41	HG(PC,184)	C5H14NO4P		[M+H]+	-0.5	[C@](COP(=O)(O)OCC[N+](C)(C)C)([H])(OC(CC/C=C\C/C=C\C/C=C\C/C=C\C/C=C\C/C=C\CC)=O)COCCCCCCCC/C=C\CCCCCC
215	PC(O-) (Akyl ether phosphatidylcholine)	PC O-39:0|PC O-19:0/20:0	C47H96NO7P	[M+H]+	818.701	14.086	300.635	42.94	HG(PC,184)	C5H14NO4P		[M+H]+	-0.5	[C@](COP(=O)(O)OCC[N+](C)(C)C)([H])(OC(CCCCCCCCCCCCCCCCCCC)=O)COCCCCCCCCCCCCCCCCCCC
216	PC(O-) (Akyl ether phosphatidylcholine)	PC O-39:1|PC O-19:0/20:1	C47H94NO7P	[M+H]+	816.685	13.6	295.713	42.23	HG(PC,184)	C5H14NO4P		[M+H]+	-0.5	[C@](COP(=O)(O)OCC[N+](C)(C)C)([H])(OC(CCCCCCCCC/C=C\CCCCCCCC)=O)COCCCCCCCCCCCCCCCCCCC
217	PC(O-) (Akyl ether phosphatidylcholine)	PC O-39:2|PC O-19:0/20:2	C47H92NO7P	[M+H]+	814.669	11.344	292.563	41.78	HG(PC,184)	C5H14NO4P		[M+H]+	-0.5	[C@](COP(=O)(O)OCC[N+](C)(C)C)([H])(OC(CCCCCCCCC/C=C\C/C=C\CCCCC)=O)COCCCCCCCCCCCCCCCCCCC
218	PC(O-) (Akyl ether phosphatidylcholine)	PC O-39:5|PC O-19:1/20:4	C47H86NO7P	[M+H]+	808.622	9.2	290.667	41.5	HG(PC,184)	C5H14NO4P		[M+H]+	-0.5	[C@](COP(=O)(O)OCC[N+](C)(C)C)([H])(OC(CCC/C=C\C/C=C\C/C=C\C/C=C\CCCCC)=O)COCCCCCCCC/C=C\CCCCCCCCC
219	PC(O-) (Akyl ether phosphatidylcholine)	PC O-39:7|PC O-17:1/22:6	C47H82NO7P	[M+H]+	804.591	7.75	287.207	41	HG(PC,184)	C5H14NO4P		[M+H]+	-0.5	[C@](COP(=O)(O)OCC[N+](C)(C)C)([H])(OC(CC/C=C\C/C=C\C/C=C\C/C=C\C/C=C\C/C=C\CC)=O)COCCCCCCCCC/C=C\CCCCCC
220	PC(O-) (Akyl ether phosphatidylcholine)	PC O-40:0|PC O-18:0/22:0	C48H98NO7P	[M+H]+	832.716	14.274	301.941	43.14	HG(PC,184)	C5H14NO4P		[M+H]+	-0.5	[C@](COP(=O)(O)OCC[N+](C)(C)C)([H])(OC(CCCCCCCCCCCCCCCCCCCCC)=O)COCCCCCCCCCCCCCCCCCC
221	PC(O-) (Akyl ether phosphatidylcholine)	PC O-40:1|PC O-18:0/22:1	C48H96NO7P	[M+H]+	830.701	13.133	300.841	42.98	HG(PC,184)	C5H14NO4P		[M+H]+	-0.5	[C@](COP(=O)(O)OCC[N+](C)(C)C)([H])(OC(CCCCCCCCCCC/C=C\CCCCCCCC)=O)COCCCCCCCCCCCCCCCCCC
222	PC(O-) (Akyl ether phosphatidylcholine)	PC O-40:3|PC O-18:1/22:2	C48H92NO7P	[M+H]+	826.669	13.234	300.344	42.9	HG(PC,184)	C5H14NO4P		[M+H]+	-0.5	[C@](COP(=O)(O)OCC[N+](C)(C)C)([H])(OC(CCCCCCCCCCC/C=C\C/C=C\CCCCC)=O)COCCCCCCCC/C=C\CCCCCCCC
223	PC(O-) (Akyl ether phosphatidylcholine)	PC O-40:4|PC O-18:0/22:4	C48H90NO7P	[M+H]+	824.654	12.1	298.095	42.58	HG(PC,184)	C5H14NO4P		[M+H]+	-0.5	[C@](COP(=O)(O)OCC[N+](C)(C)C)([H])(OC(CCCCC/C=C\C/C=C\C/C=C\C/C=C\CCCCC)=O)COCCCCCCCCCCCCCCCCCC
224	PC(O-) (Akyl ether phosphatidylcholine)	PC O-40:5 |PC O-18:1/22:4	C48H88NO7P	[M+H]+	822.638	10.986	300.612	42.94	HG(PC,184)	C5H14NO4P		[M+H]+	-0.5	[C@](COP(=O)(O)OCC[N+](C)(C)C)([H])(OC(CCCCC/C=C\C/C=C\C/C=C\C/C=C\CCCCC)=O)COCCCCCCCC/C=C\CCCCCCCC
225	PC(O-) (Akyl ether phosphatidylcholine)	PC O-40:6|PC O-18:0/22:6	C48H86NO7P	[M+H]+	820.622	10.4	299.303	42.75	HG(PC,184)	C5H14NO4P		[M+H]+	-0.5	[C@](COP(=O)(O)OCC[N+](C)(C)C)([H])(OC(CC/C=C\C/C=C\C/C=C\C/C=C\C/C=C\C/C=C\CC)=O)COCCCCCCCCCCCCCCCCCC
226	PC(O-) (Akyl ether phosphatidylcholine)	PC O-40:7 |PC O-18:1/22:6	C48H84NO7P	[M+H]+	818.607	8.371	297.574	42.5	HG(PC,184)	C5H14NO4P		[M+H]+	-0.5	[C@](COP(=O)(O)OCC[N+](C)(C)C)([H])(OC(CC/C=C\C/C=C\C/C=C\C/C=C\C/C=C\C/C=C\CC)=O)COCCCCCCCC/C=C\CCCCCCCC
227	PC(O-) (Akyl ether phosphatidylcholine)	PC O-40:9 |PC O-18:3/22:6	C48H80NO7P	[M+H]+	814.575	7.7	282.033	40.27	HG(PC,184)	C5H14NO4P		[M+H]+	-0.5	[C@](COP(=O)(O)OCC[N+](C)(C)C)([H])(OC(CC/C=C\C/C=C\C/C=C\C/C=C\C/C=C\C/C=C\CC)=O)COCCCCCCCC/C=C\C/C=C\C/C=C\CC
228	PC(O-) (Akyl ether phosphatidylcholine)	PC O-41:0|PC O-19:0/22:0	C49H100NO7P	[M+H]+	846.732	15.071	305.194	43.62	HG(PC,184)	C5H14NO4P		[M+H]+	-0.5	[C@](COP(=O)(O)OCC[N+](C)(C)C)([H])(OC(CCCCCCCCCCCCCCCCCCCCC)=O)COCCCCCCCCCCCCCCCCCCC
229	PC(O-) (Akyl ether phosphatidylcholine)	PC O-41:5|PC O-19:0/22:4	C49H90NO7P	[M+H]+	836.654	10.633	298.583	42.66	HG(PC,184)	C5H14NO4P		[M+H]+	-0.5	[C@](COP(=O)(O)OCC[N+](C)(C)C)([H])(OC(CCCCC/C=C\C/C=C\C/C=C\C/C=C\CCCCC)=O)COCCCCCCCCCCCCCCCCCCC
230	PC(O-) (Akyl ether phosphatidylcholine)	PC O-41:6|PC O-19:0/22:6	C49H88NO7P	[M+H]+	834.638	10.4	297.479	42.5	HG(PC,184)	C5H14NO4P		[M+H]+	-0.5	[C@](COP(=O)(O)OCC[N+](C)(C)C)([H])(OC(CC/C=C\C/C=C\C/C=C\C/C=C\C/C=C\C/C=C\CC)=O)COCCCCCCCCCCCCCCCCCCC
231	PC(O-) (Akyl ether phosphatidylcholine)	PC O-41:7|PC O-19:1/22:6	C49H86NO7P	[M+H]+	832.622	8.35	291.137	41.59	HG(PC,184)	C5H14NO4P		[M+H]+	-0.5	[C@](COP(=O)(O)OCC[N+](C)(C)C)([H])(OC(CC/C=C\C/C=C\C/C=C\C/C=C\C/C=C\C/C=C\CC)=O)COCCCCCCCC/C=C\CCCCCCCCC
232	PC(O-) (Akyl ether phosphatidylcholine)	PC O-42:1|PC O-20:1/22:0	C50H100NO7P	[M+H]+	858.732	14.641	304.57	43.54	HG(PC,184)	C5H14NO4P		[M+H]+	-0.5	[C@](COP(=O)(O)OCC[N+](C)(C)C)([H])(OC(CCCCCCCCCCCCCCCCCCCCC)=O)COCCCCCCCCCC/C=C\CCCCCCCC
233	PC(O-) (Akyl ether phosphatidylcholine)	PC O-42:10|PC O-20:4/22:6	C50H82NO7P	[M+H]+	840.591	8.3	296.749	42.4	HG(PC,184)	C5H14NO4P		[M+H]+	-0.5	[C@](COP(=O)(O)OCC[N+](C)(C)C)([H])(OC(CC/C=C\C/C=C\C/C=C\C/C=C\C/C=C\C/C=C\CC)=O)COCCCC/C=C\C/C=C\C/C=C\C/C=C\CCCCC
234	PC(O-) (Akyl ether phosphatidylcholine)	PC O-42:4|PC O-22:0/20:4	C50H94NO7P	[M+H]+	852.685	13.15	300.858	43	HG(PC,184)	C5H14NO4P		[M+H]+	-0.5	[C@](COP(=O)(O)OCC[N+](C)(C)C)([H])(OC(CCC/C=C\C/C=C\C/C=C\C/C=C\CCCCC)=O)COCCCCCCCCCCCCCCCCCCCCCC
235	PC(O-) (Akyl ether phosphatidylcholine)	PC O-42:6|PC O-20:0/22:6	C50H90NO7P	[M+H]+	848.654	7.574	300.182	42.9	HG(PC,184)	C5H14NO4P		[M+H]+	-0.5	[C@](COP(=O)(O)OCC[N+](C)(C)C)([H])(OC(CC/C=C\C/C=C\C/C=C\C/C=C\C/C=C\C/C=C\CC)=O)COCCCCCCCCCCCCCCCCCCCC
236	PE (Phosphatidylethanolamine)	PE 32:0|PE 16:0/16:0	C37H74NO8P	[M+H]+	692.523	8.329	272.337	38.76	M-HG(PE,141)		C2H8NO4P	[M+H]+	-0.5	[C@](COP(=O)(O)OCC[NH3+])([H])(OC(CCCCCCCCCCCCCCC)=O)COC(CCCCCCCCCCCCCCC)=O
237	PE (Phosphatidylethanolamine)	PE 32:1|PE 16:1/16:0	C37H72NO8P	[M+H]+	690.508	8.017	270.99	38.57	M-HG(PE,141)		C2H8NO4P	[M+H]+	-0.5	[C@](COP(=O)(O)OCC[NH3+])([H])(OC(CCCCCCCCCCCCCCC)=O)COC(CCCCCCC/C=C\CCCCCC)=O
238	PE (Phosphatidylethanolamine)	PE 32:1|PE 16:0/16:1	C37H72NO8P	[M+H]+	690.508	8.178	269.816	38.4	M-HG(PE,141)		C2H8NO4P	[M+H]+	-0.5	[C@](COP(=O)(O)OCC[NH3+])([H])(OC(CCCCCCC/C=C\CCCCCC)=O)COC(CCCCCCCCCCCCCCC)=O
239	PE (Phosphatidylethanolamine)	PE 34:0|PE 16:0/18:0	C39H78NO8P	[M+H]+	720.555	9.278	277.088	39.47	M-HG(PE,141)		C2H8NO4P	[M+H]+	-0.5	[C@](COP(=O)(O)OCC[NH3+])([H])(OC(CCCCCCCCCCCCCCCCC)=O)COC(CCCCCCCCCCCCCCC)=O
240	PE (Phosphatidylethanolamine)	PE 34:0|PE 18:0/16:0	C39H78NO8P	[M+H]+	720.555	9.278	279.532	39.82	M-HG(PE,141)		C2H8NO4P	[M+H]+	-0.5	[C@](COP(=O)(O)OCC[NH3+])([H])(OC(CCCCCCCCCCCCCCC)=O)COC(CCCCCCCCCCCCCCCCC)=O
241	PE (Phosphatidylethanolamine)	PE 34:1|PE 16:0/18:1	C39H76NO8P	[M+H]+	718.539	8.912	275.357	39.22	M-HG(PE,141)		C2H8NO4P	[M+H]+	-0.5	[C@](COP(=O)(O)OCC[NH3+])([H])(OC(CCCCCCC/C=C\CCCCCCCC)=O)COC(CCCCCCCCCCCCCCC)=O
242	PE (Phosphatidylethanolamine)	PE 34:1|PE 18:1/16:0	C39H76NO8P	[M+H]+	718.539	8.912	277.522	39.53	M-HG(PE,141)		C2H8NO4P	[M+H]+	-0.5	[C@](COP(=O)(O)OCC[NH3+])([H])(OC(CCCCCCCCCCCCCCC)=O)COC(CCCCCCC/C=C\CCCCCCCC)=O
243	PE (Phosphatidylethanolamine)	PE 34:2|PE 16:1/18:1	C39H74NO8P	[M+H]+	716.523	8.276	269.437	38.37	M-HG(PE,141)		C2H8NO4P	[M+H]+	-0.5	[C@](COP(=O)(O)OCC[NH3+])([H])(OC(CCCCCCC/C=C\CCCCCCCC)=O)COC(CCCCCCC/C=C\CCCCCC)=O
244	PE (Phosphatidylethanolamine)	PE 34:2|PE 18:1/16:1	C39H74NO8P	[M+H]+	716.523	8.276	271.671	38.69	M-HG(PE,141)		C2H8NO4P	[M+H]+	-0.5	[C@](COP(=O)(O)OCC[NH3+])([H])(OC(CCCCCCC/C=C\CCCCCC)=O)COC(CCCCCCC/C=C\CCCCCCCC)=O
245	PE (Phosphatidylethanolamine)	PE 34:2|PE 16:0/18:2	C39H74NO8P	[M+H]+	716.523	8.276	275.581	39.25	M-HG(PE,141)		C2H8NO4P	[M+H]+	-0.5	[C@](COP(=O)(O)OCC[NH3+])([H])(OC(CCCCCCC/C=C\C/C=C\CCCCC)=O)COC(CCCCCCCCCCCCCCC)=O
246	PE (Phosphatidylethanolamine)	PE 34:2|PE 18:2/16:0	C39H74NO8P	[M+H]+	716.523	8.276	277.746	39.56	M-HG(PE,141)		C2H8NO4P	[M+H]+	-0.5	[C@](COP(=O)(O)OCC[NH3+])([H])(OC(CCCCCCCCCCCCCCC)=O)COC(CCCCCCC/C=C\C/C=C\CCCCC)=O
247	PE (Phosphatidylethanolamine)	PE 34:3|PE 16:1/18:2	C39H72NO8P	[M+H]+	714.508	7.64	271.406	38.65	M-HG(PE,141)		C2H8NO4P	[M+H]+	-0.5	[C@](COP(=O)(O)OCC[NH3+])([H])(OC(CCCCCCC/C=C\C/C=C\CCCCC)=O)COC(CCCCCCC/C=C\CCCCCC)=O
248	PE (Phosphatidylethanolamine)	PE 34:3|PE 18:2/16:1	C39H72NO8P	[M+H]+	714.508	7.765	273.92	39.01	M-HG(PE,141)		C2H8NO4P	[M+H]+	-0.5	[C@](COP(=O)(O)OCC[NH3+])([H])(OC(CCCCCCC/C=C\CCCCCC)=O)COC(CCCCCCC/C=C\C/C=C\CCCCC)=O
249	PE (Phosphatidylethanolamine)	PE 34:4|PE 14:0/20:4	C39H70NO8P	[M+H]+	712.492	6.47	267.559	38.1	M-HG(PE,141)		C2H8NO4P	[M+H]+	-0.5	[C@](COP(=O)(O)OCC[NH3+])([H])(OC(CCC/C=C\C/C=C\C/C=C\C/C=C\CCCCC)=O)COC(CCCCCCCCCCCCC)=O
250	PE (Phosphatidylethanolamine)	PE 35:2|PE 17:0/18:2	C40H76NO8P	[M+H]+	730.539	8.189	285.093	40.63	M-HG(PE,141)		C2H8NO4P	[M+H]+	-0.5	[C@](COP(=O)(O)OCC[NH3+])([H])(OC(CCCCCCC/C=C\C/C=C\CCCCC)=O)COC(CCCCCCCCCCCCCCCC)=O
251	PE (Phosphatidylethanolamine)	PE 35:2|PE 18:2/17:0	C40H76NO8P	[M+H]+	730.539	8.189	287.878	41.03	M-HG(PE,141)		C2H8NO4P	[M+H]+	-0.5	[C@](COP(=O)(O)OCC[NH3+])([H])(OC(CCCCCCCCCCCCCCCC)=O)COC(CCCCCCC/C=C\C/C=C\CCCCC)=O
252	PE (Phosphatidylethanolamine)	PE 36:0|PE 18:0/18:0	C41H82NO8P	[M+H]+	748.586	10.457	285.183	40.66	M-HG(PE,141)		C2H8NO4P	[M+H]+	-0.5	[C@](COP(=O)(O)OCC[NH3+])([H])(OC(CCCCCCCCCCCCCCCCC)=O)COC(CCCCCCCCCCCCCCCCC)=O
253	PE (Phosphatidylethanolamine)	PE 36:1|PE 18:0/18:1	C41H80NO8P	[M+H]+	746.569	9.8	282.35	40.25	M-HG(PE,141)		C2H8NO4P	[M+H]+	-0.5	[C@](COP(=O)(O)OCC[NH3+])([H])(OC(CCCCCCC/C=C\CCCCCCCC)=O)COC(CCCCCCCCCCCCCCCCC)=O
254	PE (Phosphatidylethanolamine)	PE 36:1|PE 18:1/18:0	C41H80NO8P	[M+H]+	746.569	9.8	285.21	40.66	M-HG(PE,141)		C2H8NO4P	[M+H]+	-0.5	[C@](COP(=O)(O)OCC[NH3+])([H])(OC(CCCCCCCCCCCCCCCCC)=O)COC(CCCCCCC/C=C\CCCCCCCC)=O
255	PE (Phosphatidylethanolamine)	PE 36:2| PE 18:1/18:1	C41H78NO8P	[M+H]+	744.555	9.243	276.363	39.39	M-HG(PE,141)		C2H8NO4P	[M+H]+	-0.5	[C@](COP(=O)(O)OCC[NH3+])([H])(OC(CCCCCCC/C=C\CCCCCCCC)=O)COC(CCCCCCC/C=C\CCCCCCCC)=O
256	PE (Phosphatidylethanolamine)	PE 36:2|PE 18:0/18:2	C41H78NO8P	[M+H]+	744.555	9.243	278.735	39.73	M-HG(PE,141)		C2H8NO4P	[M+H]+	-0.5	[C@](COP(=O)(O)OCC[NH3+])([H])(OC(CCCCCCC/C=C\C/C=C\CCCCC)=O)COC(CCCCCCCCCCCCCCCCC)=O
257	PE (Phosphatidylethanolamine)	PE 36:2|PE 18:2/18:0	C41H78NO8P	[M+H]+	744.555	9.243	281.177	40.08	M-HG(PE,141)		C2H8NO4P	[M+H]+	-0.5	[C@](COP(=O)(O)OCC[NH3+])([H])(OC(CCCCCCCCCCCCCCCCC)=O)COC(CCCCCCC/C=C\C/C=C\CCCCC)=O
258	PE (Phosphatidylethanolamine)	PE 36:3|PE 18:1/18:2	C41H76NO8P	[M+H]+	742.539	8.6	276.237	39.37	M-HG(PE,141)		C2H8NO4P	[M+H]+	-0.5	[C@](COP(=O)(O)OCC[NH3+])([H])(OC(CCCCCCC/C=C\C/C=C\CCCCC)=O)COC(CCCCCCC/C=C\CCCCCCCC)=O
259	PE (Phosphatidylethanolamine)	PE 36:3|PE 18:2/18:1	C41H76NO8P	[M+H]+	742.539	8.6	279.377	39.82	M-HG(PE,141)		C2H8NO4P	[M+H]+	-0.5	[C@](COP(=O)(O)OCC[NH3+])([H])(OC(CCCCCCC/C=C\CCCCCCCC)=O)COC(CCCCCCC/C=C\C/C=C\CCCCC)=O
260	PE (Phosphatidylethanolamine)	PE 36:3|PE 16:0/20:3	C41H76NO8P	[M+H]+	742.539	8.6	273.167	38.93	M-HG(PE,141)		C2H8NO4P	[M+H]+	-0.5	[C@](COP(=O)(O)OCC[NH3+])([H])(OC(CCCCCC/C=C\C/C=C\C/C=C\CCCCC)=O)COC(CCCCCCCCCCCCCCC)=O
261	PE (Phosphatidylethanolamine)	PE 36:4|PE 16:0/20:4	C41H74NO8P	[M+H]+	740.523	8.212	277.228	39.51	M-HG(PE,141)		C2H8NO4P	[M+H]+	-0.5	[C@](COP(=O)(O)OCC[NH3+])([H])(OC(CCC/C=C\C/C=C\C/C=C\C/C=C\CCCCC)=O)COC(CCCCCCCCCCCCCCC)=O
262	PE (Phosphatidylethanolamine)	PE 36:4|PE 20:4/16:0	C41H74NO8P	[M+H]+	740.523	8.212	279.321	39.81	M-HG(PE,141)		C2H8NO4P	[M+H]+	-0.5	[C@](COP(=O)(O)OCC[NH3+])([H])(OC(CCCCCCCCCCCCCCC)=O)COC(CCC/C=C\C/C=C\C/C=C\C/C=C\CCCCC)=O
263	PE (Phosphatidylethanolamine)	PE 36:5|PE 16:1/20:4	C41H72NO8P	[M+H]+	738.508	7.442	270.819	38.59	M-HG(PE,141)		C2H8NO4P	[M+H]+	-0.5	[C@](COP(=O)(O)OCC[NH3+])([H])(OC(CCC/C=C\C/C=C\C/C=C\C/C=C\CCCCC)=O)COC(CCCCCCC/C=C\CCCCCC)=O
264	PE (Phosphatidylethanolamine)	PE 36:5|PE 20:4/16:1	C41H72NO8P	[M+H]+	738.508	7.442	274.31	39.09	M-HG(PE,141)		C2H8NO4P	[M+H]+	-0.5	[C@](COP(=O)(O)OCC[NH3+])([H])(OC(CCCCCCC/C=C\CCCCCC)=O)COC(CCC/C=C\C/C=C\C/C=C\C/C=C\CCCCC)=O
265	PE (Phosphatidylethanolamine)	PE 36:6|PE 14:0/22:6	C41H70NO8P	[M+H]+	736.492	7.146	272.3	38.8	M-HG(PE,141)		C2H8NO4P	[M+H]+	-0.5	[C@](COP(=O)(O)OCC[NH3+])([H])(OC(CC/C=C\C/C=C\C/C=C\C/C=C\C/C=C\C/C=C\CC)=O)COC(CCCCCCCCCCCCC)=O
266	PE (Phosphatidylethanolamine)	PE 37:5|PE 17:1/20:4	C42H74NO8P	[M+H]+	752.523	6.496	283.893	40.48	M-HG(PE,141)		C2H8NO4P	[M+H]+	-0.5	[C@](COP(=O)(O)OCC[NH3+])([H])(OC(CCC/C=C\C/C=C\C/C=C\C/C=C\CCCCC)=O)COC(CCCCCCCC/C=C\CCCCCC)=O
267	PE (Phosphatidylethanolamine)	PE 37:5|PE 20:4/17:1	C42H74NO8P	[M+H]+	752.523	6.466	286.9	40.91	M-HG(PE,141)		C2H8NO4P	[M+H]+	-0.5	[C@](COP(=O)(O)OCC[NH3+])([H])(OC(CCCCCCCC/C=C\CCCCCC)=O)COC(CCC/C=C\C/C=C\C/C=C\C/C=C\CCCCC)=O
268	PE (Phosphatidylethanolamine)	PE 37:6|PE 17:1/20:5	C42H72NO8P	[M+H]+	750.508	7.617	274.823	39.18	M-HG(PE,141)		C2H8NO4P	[M+H]+	-0.5	[C@](COP(=O)(O)OCC[NH3+])([H])(OC(CCC/C=C\C/C=C\C/C=C\C/C=C\C/C=C\CC)=O)COC(CCCCCCCC/C=C\CCCCCC)=O
269	PE (Phosphatidylethanolamine)	PE 38:1|PE 18:0/20:1	C43H84NO8P	[M+H]+	774.602	10.537	286.376	40.85	M-HG(PE,141)		C2H8NO4P	[M+H]+	-0.5	[C@](COP(=O)(O)OCC[NH3+])([H])(OC(CCCCCCCCC/C=C\CCCCCCCC)=O)COC(CCCCCCCCCCCCCCCCC)=O
270	PE (Phosphatidylethanolamine)	PE 38:1|PE 20:1/18:0	C43H84NO8P	[M+H]+	774.602	10.532	291.662	41.61	M-HG(PE,141)		C2H8NO4P	[M+H]+	-0.5	[C@](COP(=O)(O)OCC[NH3+])([H])(OC(CCCCCCCCCCCCCCCCC)=O)COC(CCCCCCCCC/C=C\CCCCCCCC)=O
271	PE (Phosphatidylethanolamine)	PE 38:2|PE 18:0/20:2	C43H82NO8P	[M+H]+	772.586	10.048	290.615	41.46	M-HG(PE,141)		C2H8NO4P	[M+H]+	-0.5	[C@](COP(=O)(O)OCC[NH3+])([H])(OC(CCCCCCCCC/C=C\C/C=C\CCCCC)=O)COC(CCCCCCCCCCCCCCCCC)=O
272	PE (Phosphatidylethanolamine)	PE 38:2|PE 18:1/20:1	C43H82NO8P	[M+H]+	772.586	10.048	284.618	40.6	M-HG(PE,141)		C2H8NO4P	[M+H]+	-0.5	[C@](COP(=O)(O)OCC[NH3+])([H])(OC(CCCCCCCCC/C=C\CCCCCCCC)=O)COC(CCCCCCC/C=C\CCCCCCCC)=O
273	PE (Phosphatidylethanolamine)	PE 38:2|PE 20:1/18:1	C43H82NO8P	[M+H]+	772.587	10.048	288.174	41.11	M-HG(PE,141)		C2H8NO4P	[M+H]+	-0.5	[C@](COP(=O)(O)OCC[NH3+])([H])(OC(CCCCCCC/C=C\CCCCCCCC)=O)COC(CCCCCCCCC/C=C\CCCCCCCC)=O
274	PE (Phosphatidylethanolamine)	PE 38:3|PE 18:0/20:3	C43H80NO8P	[M+H]+	770.57	10.154	287.239	40.97	M-HG(PE,141)		C2H8NO4P	[M+H]+	-0.5	[C@](COP(=O)(O)OCC[NH3+])([H])(OC(CCCCCC/C=C\C/C=C\C/C=C\CCCCC)=O)COC(CCCCCCCCCCCCCCCCC)=O
275	PE (Phosphatidylethanolamine)	PE 38:3|PE 20:3/18:0	C43H80NO8P	[M+H]+	770.57	10.154	289.666	41.32	M-HG(PE,141)		C2H8NO4P	[M+H]+	-0.5	[C@](COP(=O)(O)OCC[NH3+])([H])(OC(CCCCCCCCCCCCCCCCC)=O)COC(CCCCCC/C=C\C/C=C\C/C=C\CCCCC)=O
276	PE (Phosphatidylethanolamine)	PE 38:4|PE 18:0/20:4	C43H78NO8P	[M+H]+	768.555	9.167	283.11	40.38	M-HG(PE,141)		C2H8NO4P	[M+H]+	-0.5	[C@](COP(=O)(O)OCC[NH3+])([H])(OC(CCC/C=C\C/C=C\C/C=C\C/C=C\CCCCC)=O)COC(CCCCCCCCCCCCCCCCC)=O
277	PE (Phosphatidylethanolamine)	PE 38:4|PE 20:4/18:0	C43H78NO8P	[M+H]+	768.555	9.167	285.481	40.72	M-HG(PE,141)		C2H8NO4P	[M+H]+	-0.5	[C@](COP(=O)(O)OCC[NH3+])([H])(OC(CCCCCCCCCCCCCCCCC)=O)COC(CCC/C=C\C/C=C\C/C=C\C/C=C\CCCCC)=O
278	PE (Phosphatidylethanolamine)	PE 38:5|PE 18:1/20:4	C43H76NO8P	[M+H]+	766.538	8.28	277.335	39.55	M-HG(PE,141)		C2H8NO4P	[M+H]+	-0.5	[C@](COP(=O)(O)OCC[NH3+])([H])(OC(CCC/C=C\C/C=C\C/C=C\C/C=C\CCCCC)=O)COC(CCCCCCC/C=C\CCCCCCCC)=O
279	PE (Phosphatidylethanolamine)	PE 38:5|PE 20:4/18:1	C43H76NO8P	[M+H]+	766.538	8.28	280.055	39.94	M-HG(PE,141)		C2H8NO4P	[M+H]+	-0.5	[C@](COP(=O)(O)OCC[NH3+])([H])(OC(CCCCCCC/C=C\CCCCCCCC)=O)COC(CCC/C=C\C/C=C\C/C=C\C/C=C\CCCCC)=O
280	PE (Phosphatidylethanolamine)	PE 38:6|PE 16:0/22:6	C43H74NO8P	[M+H]+	764.523	8.036	277.208	39.53	M-HG(PE,141)		C2H8NO4P	[M+H]+	-0.5	[C@](COP(=O)(O)OCC[NH3+])([H])(OC(CC/C=C\C/C=C\C/C=C\C/C=C\C/C=C\C/C=C\CC)=O)COC(CCCCCCCCCCCCCCC)=O
281	PE (Phosphatidylethanolamine)	PE 38:6|PE 22:6/16:0	C43H74NO8P	[M+H]+	764.523	8.036	279.859	39.91	M-HG(PE,141)		C2H8NO4P	[M+H]+	-0.5	[C@](COP(=O)(O)OCC[NH3+])([H])(OC(CCCCCCCCCCCCCCC)=O)COC(CC/C=C\C/C=C\C/C=C\C/C=C\C/C=C\C/C=C\CC)=O
282	PE (Phosphatidylethanolamine)	PE 38:6|PE 18:2/20:4	C43H74NO8P	[M+H]+	764.523	8.036	281.184	40.1	M-HG(PE,141)		C2H8NO4P	[M+H]+	-0.5	[C@](COP(=O)(O)OCC[NH3+])([H])(OC(CCC/C=C\C/C=C\C/C=C\C/C=C\CCCCC)=O)COC(CCCCCCC/C=C\C/C=C\CCCCC)=O
283	PE (Phosphatidylethanolamine)	PE 38:7|PE 16:1/22:6	C43H72NO8P	[M+H]+	762.508	7.231	272.89	38.91	M-HG(PE,141)		C2H8NO4P	[M+H]+	-0.5	[C@](COP(=O)(O)OCC[NH3+])([H])(OC(CC/C=C\C/C=C\C/C=C\C/C=C\C/C=C\C/C=C\CC)=O)COC(CCCCCCC/C=C\CCCCCC)=O
284	PE (Phosphatidylethanolamine)	PE 38:7|PE 22:6/16:1	C43H72NO8P	[M+H]+	762.508	7.231	275.827	39.33	M-HG(PE,141)		C2H8NO4P	[M+H]+	-0.5	[C@](COP(=O)(O)OCC[NH3+])([H])(OC(CCCCCCC/C=C\CCCCCC)=O)COC(CC/C=C\C/C=C\C/C=C\C/C=C\C/C=C\C/C=C\CC)=O
285	PE (Phosphatidylethanolamine)	PE 39:7|PE17:1/22:6	C44H74NO8P	[M+H]+	776.523	7.72	276.714	39.47	M-HG(PE,141)		C2H8NO4P	[M+H]+	-0.5	[C@](COP(=O)(O)OCC[NH3+])([H])(OC(CC/C=C\C/C=C\C/C=C\C/C=C\C/C=C\C/C=C\CC)=O)COC(CCCCCCCC/C=C\CCCCCC)=O
286	PE (Phosphatidylethanolamine)	PE 40:2|PE 18:1/22:1	C45H86NO8P	[M+H]+	800.617	10.75	298.381	42.6	M-HG(PE,141)		C2H8NO4P	[M+H]+	-0.5	[C@](COP(=O)(O)OCC[NH3+])([H])(OC(CCCCCCCCCCC/C=C\CCCCCCCC)=O)COC(CCCCCCC/C=C\CCCCCCCC)=O
287	PE (Phosphatidylethanolamine)	PE 40:2|PE 20:1/20:1	C45H86NO8P	[M+H]+	800.617	10.75	301.308	43.02	M-HG(PE,141)		C2H8NO4P	[M+H]+	-0.5	[C@](COP(=O)(O)OCC[NH3+])([H])(OC(CCCCCCCCC/C=C\CCCCCCCC)=O)COC(CCCCCCCCC/C=C\CCCCCCCC)=O
288	PE (Phosphatidylethanolamine)	PE 40:3|PE 18:0/22:3	C45H84NO8P	[M+H]+	798.602	10.2	292.61	41.77	M-HG(PE,141)		C2H8NO4P	[M+H]+	-0.5	[C@](COP(=O)(O)OCC[NH3+])([H])(OC(CCCCC/C=C\C/C=C\C/C=C\CCCCCCCC)=O)COC(CCCCCCCCCCCCCCCCC)=O
289	PE (Phosphatidylethanolamine)	PE 40:3|PE 22:3/18:0	C45H84NO8P	[M+H]+	798.602	10.2	296.791	42.37	M-HG(PE,141)		C2H8NO4P	[M+H]+	-0.5	[C@](COP(=O)(O)OCC[NH3+])([H])(OC(CCCCCCCCCCCCCCCCC)=O)COC(CCCCC/C=C\C/C=C\C/C=C\CCCCCCCC)=O
290	PE (Phosphatidylethanolamine)	PE 40:4|PE 18:0/22:4	C45H82NO8P	[M+H]+	796.586	9.831	288.536	41.18	M-HG(PE,141)		C2H8NO4P	[M+H]+	-0.5	[C@](COP(=O)(O)OCC[NH3+])([H])(OC(CCCCC/C=C\C/C=C\C/C=C\C/C=C\CCCCC)=O)COC(CCCCCCCCCCCCCCCCC)=O
291	PE (Phosphatidylethanolamine)	PE 40:4|PE 22:4/18:0	C45H82NO8P	[M+H]+	796.586	9.831	290.95	41.53	M-HG(PE,141)		C2H8NO4P	[M+H]+	-0.5	[C@](COP(=O)(O)OCC[NH3+])([H])(OC(CCCCCCCCCCCCCCCCC)=O)COC(CCCCC/C=C\C/C=C\C/C=C\C/C=C\CCCCC)=O
292	PE (Phosphatidylethanolamine)	PE 40:5|PE 18:0/22:5	C45H80NO8P	[M+H]+	794.57	8.325	284.411	40.59	M-HG(PE,141)		C2H8NO4P	[M+H]+	-0.5	[C@](COP(=O)(O)OCC[NH3+])([H])(OC(CCCCC/C=C\C/C=C\C/C=C\C/C=C\C/C=C\CC)=O)COC(CCCCCCCCCCCCCCCCC)=O
293	PE (Phosphatidylethanolamine)	PE 40:5|PE 22:5/18:0	C45H80NO8P	[M+H]+	794.57	8.325	287.199	40.99	M-HG(PE,141)		C2H8NO4P	[M+H]+	-0.5	[C@](COP(=O)(O)OCC[NH3+])([H])(OC(CCCCCCCCCCCCCCCCC)=O)COC(CCCCC/C=C\C/C=C\C/C=C\C/C=C\C/C=C\CC)=O
294	PE (Phosphatidylethanolamine)	PE 40:5|PE 18:1/22:4	C45H80NO8P	[M+H]+	794.57	8.325	290.753	41.5	M-HG(PE,141)		C2H8NO4P	[M+H]+	-0.5	[C@](COP(=O)(O)OCC[NH3+])([H])(OC(CCCCC/C=C\C/C=C\C/C=C\C/C=C\CCCCC)=O)COC(CCCCCCC/C=C\CCCCCCCC)=O
295	PE (Phosphatidylethanolamine)	PE 40:6|PE 18:0/22:6	C45H78NO8P	[M+H]+	792.555	8.93	283.866	40.51	M-HG(PE,141)		C2H8NO4P	[M+H]+	-0.5	[C@](COP(=O)(O)OCC[NH3+])([H])(OC(CC/C=C\C/C=C\C/C=C\C/C=C\C/C=C\C/C=C\CC)=O)COC(CCCCCCCCCCCCCCCCC)=O
296	PE (Phosphatidylethanolamine)	PE 40:6|PE 22:6/18:0	C45H78NO8P	[M+H]+	792.555	8.93	286.026	40.82	M-HG(PE,141)		C2H8NO4P	[M+H]+	-0.5	[C@](COP(=O)(O)OCC[NH3+])([H])(OC(CCCCCCCCCCCCCCCCC)=O)COC(CC/C=C\C/C=C\C/C=C\C/C=C\C/C=C\C/C=C\CC)=O
297	PE (Phosphatidylethanolamine)	PE 40:7|PE 18:1/22:6	C45H76NO8P	[M+H]+	790.539	8.129	279.835	39.93	M-HG(PE,141)		C2H8NO4P	[M+H]+	-0.5	[C@](COP(=O)(O)OCC[NH3+])([H])(OC(CC/C=C\C/C=C\C/C=C\C/C=C\C/C=C\C/C=C\CC)=O)COC(CCCCCCC/C=C\CCCCCCCC)=O
298	PE (Phosphatidylethanolamine)	PE 40:7|PE 22:6/18:1	C45H76NO8P	[M+H]+	790.539	8.129	282.066	40.25	M-HG(PE,141)		C2H8NO4P	[M+H]+	-0.5	[C@](COP(=O)(O)OCC[NH3+])([H])(OC(CCCCCCC/C=C\CCCCCCCC)=O)COC(CC/C=C\C/C=C\C/C=C\C/C=C\C/C=C\C/C=C\CC)=O
299	PE (Phosphatidylethanolamine)	PE 40:8|PE 18:2/22:6	C45H74NO8P	[M+H]+	788.523	7.574	277.459	39.59	M-HG(PE,141)		C2H8NO4P	[M+H]+	-0.5	[C@](COP(=O)(O)OCC[NH3+])([H])(OC(CC/C=C\C/C=C\C/C=C\C/C=C\C/C=C\C/C=C\CC)=O)COC(CCCCCCC/C=C\C/C=C\CCCCC)=O
300	PE (Phosphatidylethanolamine)	PE 40:8|PE 22:6/18:2	C45H74NO8P	[M+H]+	788.523	7.574	279.778	39.92	M-HG(PE,141)		C2H8NO4P	[M+H]+	-0.5	[C@](COP(=O)(O)OCC[NH3+])([H])(OC(CCCCCCC/C=C\C/C=C\CCCCC)=O)COC(CC/C=C\C/C=C\C/C=C\C/C=C\C/C=C\C/C=C\CC)=O
301	PE (Phosphatidylethanolamine)	PE 40:8|PE 20:4/20:4	C45H74NO8P	[M+H]+	788.523	7.574	285.703	40.77	M-HG(PE,141)		C2H8NO4P	[M+H]+	-0.5	[C@](COP(=O)(O)OCC[NH3+])([H])(OC(CCC/C=C\C/C=C\C/C=C\C/C=C\CCCCC)=O)COC(CCC/C=C\C/C=C\C/C=C\C/C=C\CCCCC)=O
302	PE (Phosphatidylethanolamine)	PE 40:9|PE 18:3/22:6	C45H72NO8P	[M+H]+	786.508	7.111	275.247	39.27	M-HG(PE,141)		C2H8NO4P	[M+H]+	-0.5	[C@](COP(=O)(O)OCC[NH3+])([H])(OC(CC/C=C\C/C=C\C/C=C\C/C=C\C/C=C\C/C=C\CC)=O)COC(CCCCCCC/C=C\C/C=C\C/C=C\CC)=O
303	PE (Phosphatidylethanolamine)	PE 42:0|PE 18:0/24:0	C47H94NO8P	[M+H]+	832.68	12.22	305.554	43.66	M-HG(PE,141)		C2H8NO4P	[M+H]+	-0.5	[C@](COP(=O)(O)OCC[NH3+])([H])(OC(CCCCCCCCCCCCCCCCCCCCCCC)=O)COC(CCCCCCCCCCCCCCCCC)=O
304	PE (Phosphatidylethanolamine)	PE 42:10|PE 20:4/22:6	C47H74NO8P	[M+H]+	812.523	7.189	281.587	40.2	M-HG(PE,141)		C2H8NO4P	[M+H]+	-0.5	[C@](COP(=O)(O)OCC[NH3+])([H])(OC(CC/C=C\C/C=C\C/C=C\C/C=C\C/C=C\C/C=C\CC)=O)COC(CCC/C=C\C/C=C\C/C=C\C/C=C\CCCCC)=O
305	PE (Phosphatidylethanolamine)	PE 42:4|PE 18:0/24:4	C47H86NO8P	[M+H]+	824.617	10.48	294.682	42.09	M-HG(PE,141)		C2H8NO4P	[M+H]+	-0.5	[C@](COP(=O)(O)OCC[NH3+])([H])(OC(CCCC/C=C\C/C=C\C/C=C\C/C=C\CCCCCCCC)=O)COC(CCCCCCCCCCCCCCCCC)=O
306	PE (Phosphatidylethanolamine)	PE 42:4|PE 24:4/18:0	C47H86NO8P	[M+H]+	824.617	10.48	299.07	42.72	M-HG(PE,141)		C2H8NO4P	[M+H]+	-0.5	[C@](COP(=O)(O)OCC[NH3+])([H])(OC(CCCCCCCCCCCCCCCCC)=O)COC(CCCC/C=C\C/C=C\C/C=C\C/C=C\CCCCCCCC)=O
307	PE (Phosphatidylethanolamine)	PE 42:5|PE 20:1/22:4	C47H84NO8P	[M+H]+	822.602	9.391	292.604	41.79	M-HG(PE,141)		C2H8NO4P	[M+H]+	-0.5	[C@](COP(=O)(O)OCC[NH3+])([H])(OC(CCCCC/C=C\C/C=C\C/C=C\C/C=C\CCCCC)=O)COC(CCCCCCCCC/C=C\CCCCCCCC)=O
308	PE (Phosphatidylethanolamine)	PE 42:5|PE 22:4/20:1	C47H84NO8P	[M+H]+	822.602	9.391	296.157	42.3	M-HG(PE,141)		C2H8NO4P	[M+H]+	-0.5	[C@](COP(=O)(O)OCC[NH3+])([H])(OC(CCCCCCCCC/C=C\CCCCCCCC)=O)COC(CCCCC/C=C\C/C=C\C/C=C\C/C=C\CCCCC)=O
309	PE (Phosphatidylethanolamine)	PE 42:7|PE 20:1/22:6	C47H80NO8P	[M+H]+	818.57	8.2	293.394	41.9	M-HG(PE,141)		C2H8NO4P	[M+H]+	-0.5	[C@](COP(=O)(O)OCC[NH3+])([H])(OC(CC/C=C\C/C=C\C/C=C\C/C=C\C/C=C\C/C=C\CC)=O)COC(CCCCCCCCC/C=C\CCCCCCCC)=O
310	PE (Phosphatidylethanolamine)	PE 42:8|PE 20:4/22:4	C47H78NO8P	[M+H]+	816.555	8.161	284.768	40.66	M-HG(PE,141)		C2H8NO4P	[M+H]+	-0.5	[C@](COP(=O)(O)OCC[NH3+])([H])(OC(CCCCC/C=C\C/C=C\C/C=C\C/C=C\CCCCC)=O)COC(CCC/C=C\C/C=C\C/C=C\C/C=C\CCCCC)=O
311	PE (Phosphatidylethanolamine)	PE 42:8|PE 22:4/20:4	C47H78NO8P	[M+H]+	816.555	8.161	286.928	40.97	M-HG(PE,141)		C2H8NO4P	[M+H]+	-0.5	[C@](COP(=O)(O)OCC[NH3+])([H])(OC(CCC/C=C\C/C=C\C/C=C\C/C=C\CCCCC)=O)COC(CCCCC/C=C\C/C=C\C/C=C\C/C=C\CCCCC)=O
312	PE (Phosphatidylethanolamine)	PE 42:9|PE 20:3/22:6	C47H76NO8P	[M+H]+	814.539	7.708	292.513	41.77	M-HG(PE,141)		C2H8NO4P	[M+H]+	-0.5	[C@](COP(=O)(O)OCC[NH3+])([H])(OC(CC/C=C\C/C=C\C/C=C\C/C=C\C/C=C\C/C=C\CC)=O)COC(CCCCCC/C=C\C/C=C\C/C=C\CCCCC)=O
313	PE (Phosphatidylethanolamine)	PE 42:9|PE 20:4/22:5	C47H76NO8P	[M+H]+	814.539	7.708	282.759	40.37	M-HG(PE,141)		C2H8NO4P	[M+H]+	-0.5	[C@](COP(=O)(O)OCC[NH3+])([H])(OC(CCCCC/C=C\C/C=C\C/C=C\C/C=C\C/C=C\CC)=O)COC(CCC/C=C\C/C=C\C/C=C\C/C=C\CCCCC)=O
314	PE (Phosphatidylethanolamine)	PE 42:9|PE 22:5/20:4	C47H76NO8P	[M+H]+	814.539	7.708	287.497	41.05	M-HG(PE,141)		C2H8NO4P	[M+H]+	-0.5	[C@](COP(=O)(O)OCC[NH3+])([H])(OC(CCC/C=C\C/C=C\C/C=C\C/C=C\CCCCC)=O)COC(CCCCC/C=C\C/C=C\C/C=C\C/C=C\C/C=C\CC)=O
315	PE (Phosphatidylethanolamine)	PE 44:10|PE 22:4/22:6	C49H78NO8P	[M+H]+	840.555	7.9	287.488	41.07	M-HG(PE,141)		C2H8NO4P	[M+H]+	-0.5	[C@](COP(=O)(O)OCC[NH3+])([H])(OC(CC/C=C\C/C=C\C/C=C\C/C=C\C/C=C\C/C=C\CC)=O)COC(CCCCC/C=C\C/C=C\C/C=C\C/C=C\CCCCC)=O
316	PE (Phosphatidylethanolamine)	PE 44:10|PE 22:6/22:4	C49H78NO8P	[M+H]+	840.555	7.9	289.647	41.38	M-HG(PE,141)		C2H8NO4P	[M+H]+	-0.5	[C@](COP(=O)(O)OCC[NH3+])([H])(OC(CCCCC/C=C\C/C=C\C/C=C\C/C=C\CCCCC)=O)COC(CC/C=C\C/C=C\C/C=C\C/C=C\C/C=C\C/C=C\CC)=O
317	PE (Phosphatidylethanolamine)	PE 44:11|PE 22:5/22:6	C49H76NO8P	[M+H]+	838.539	7.225	283.011	40.43	M-HG(PE,141)		C2H8NO4P	[M+H]+	-0.5	[C@](COP(=O)(O)OCC[NH3+])([H])(OC(CC/C=C\C/C=C\C/C=C\C/C=C\C/C=C\C/C=C\CC)=O)COC(CCCCC/C=C\C/C=C\C/C=C\C/C=C\C/C=C\CC)=O
318	PE (Phosphatidylethanolamine)	PE 44:9|PE 22:4/22:5	C49H80NO8P	[M+H]+	842.57	6.42	291.325	41.62	M-HG(PE,141)		C2H8NO4P	[M+H]+	-0.5	[C@](COP(=O)(O)OCC[NH3+])([H])(OC(CCCCC/C=C\C/C=C\C/C=C\C/C=C\C/C=C\CC)=O)COC(CCCCC/C=C\C/C=C\C/C=C\C/C=C\CCCCC)=O
319	PE (Phosphatidylethanolamine)	PE 44:12|PE 22:6/22:6	C49H74NO8P	[M+H]+	836.523	7.142	284.134	40.59	M-HG(PE,141)		C2H8NO4P	[M+H]+	-0.5	[C@](COP(=O)(O)OCC[NH3+])([H])(OC(CC/C=C\C/C=C\C/C=C\C/C=C\C/C=C\C/C=C\CC)=O)COC(CC/C=C\C/C=C\C/C=C\C/C=C\C/C=C\C/C=C\CC)=O
320	PE (O-) (Alkyl ether phosphatidylethanolamine)	PE O-32:1|PE O-16:1/16:0	C37H74NO7P	[M+H]+	676.528	9.207	277.565	39.49	M-HG(PE,141)		C2H8NO4P	[M+H]+	-0.5	[C@](COP(=O)(O)OCC[NH3+])([H])(OC(CCCCCCCCCCCCCCC)=O)COCCCCCCCC/C=C\CCCCCC
321	PE (O-) (Alkyl ether phosphatidylethanolamine)	PE O-32:2|PE O-16:1/16:1	C37H72NO7P	[M+H]+	674.513	8.665	271.5	38.62	M-HG(PE,141)		C2H8NO4P	[M+H]+	-0.5	[C@](COP(=O)(O)OCC[NH3+])([H])(OC(CCCCCCC/C=C\CCCCCC)=O)COCCCCCCCC/C=C\CCCCCC
322	PE (O-) (Alkyl ether phosphatidylethanolamine)	PE O-34:0|PE O-18:0/16:0	C39H80NO7P	[M+H]+	706.575	10.7	283.477	40.37	M-HG(PE,141)		C2H8NO4P	[M+H]+	-0.5	[C@](COP(=O)(O)OCC[NH3+])([H])(OC(CCCCCCCCCCCCCCC)=O)COCCCCCCCCCCCCCCCCCC
323	PE (O-) (Alkyl ether phosphatidylethanolamine)	PE O-34:1|PE O-16:0/18:1	C39H78NO7P	[M+H]+	704.56	9.775	279.419	39.79	M-HG(PE,141)		C2H8NO4P	[M+H]+	-0.5	[C@](COP(=O)(O)OCC[NH3+])([H])(OC(CCCCCCC/C=C\CCCCCCCC)=O)COCCCCCCCCCCCCCCCC
324	PE (O-) (Alkyl ether phosphatidylethanolamine)	PE O-34:1|PE O-18:1/16:0	C39H78NO7P	[M+H]+	704.56	9.775	276.368	39.35	M-HG(PE,141)		C2H8NO4P	[M+H]+	-0.5	[C@](COP(=O)(O)OCC[NH3+])([H])(OC(CCCCCCCCCCCCCCC)=O)COCCCCCCCC/C=C\CCCCCCCC
325	PE (O-) (Alkyl ether phosphatidylethanolamine)	PE O-34:2|PE O-16:1/18:1	C39H76NO7P	[M+H]+	702.543	9.621	272.751	38.83	M-HG(PE,141)		C2H8NO4P	[M+H]+	-0.5	[C@](COP(=O)(O)OCC[NH3+])([H])(OC(CCCCCCC/C=C\CCCCCCCC)=O)COCCCCCCCC/C=C\CCCCCC
326	PE (O-) (Alkyl ether phosphatidylethanolamine)	PE O-34:3|PE O-18:2/16:1	C39H74NO7P	[M+H]+	700.528	8.809	272.203	38.75	M-HG(PE,141)		C2H8NO4P	[M+H]+	-0.5	[C@](COP(=O)(O)OCC[NH3+])([H])(OC(CCCCCCC/C=C\CCCCCC)=O)COCCCCCCCC/C=C\C/C=C\CCCCC
327	PE (O-) (Alkyl ether phosphatidylethanolamine)	PE O-35:2|PE O-17:1/18:1	C40H78NO7P	[M+H]+	716.56	10.083	280.539	39.96	M-HG(PE,141)		C2H8NO4P	[M+H]+	-0.5	[C@](COP(=O)(O)OCC[NH3+])([H])(OC(CCCCCCC/C=C\CCCCCCCC)=O)COCCCCCCCCC/C=C\CCCCCC
328	PE (O-) (Alkyl ether phosphatidylethanolamine)	PE O-36:1|PE O-18:0/18:1	C41H82NO7P	[M+H]+	732.591	10.6	283.773	40.44	M-HG(PE,141)		C2H8NO4P	[M+H]+	-0.5	[C@](COP(=O)(O)OCC[NH3+])([H])(OC(CCCCCCC/C=C\CCCCCCCC)=O)COCCCCCCCCCCCCCCCCCC
329	PE (O-) (Alkyl ether phosphatidylethanolamine)	PE O-36:1|PE O-20:1/16:0	C41H82NO7P	[M+H]+	732.591	9.492	279.495	39.83	M-HG(PE,141)		C2H8NO4P	[M+H]+	-0.5	[C@](COP(=O)(O)OCC[NH3+])([H])(OC(CCCCCCCCCCCCCCC)=O)COCCCCCCCCCC/C=C\CCCCCCCC
330	PE (O-) (Alkyl ether phosphatidylethanolamine)	PE O-36:2|PE O-18:1/18:1	C41H80NO7P	[M+H]+	730.575	10.599	285.896	40.74	M-HG(PE,141)		C2H8NO4P	[M+H]+	-0.5	[C@](COP(=O)(O)OCC[NH3+])([H])(OC(CCCCCCC/C=C\CCCCCCCC)=O)COCCCCCCCC/C=C\CCCCCCCC
331	PE (O-) (Alkyl ether phosphatidylethanolamine)	PE O-36:3|PE O-18:2/18:1	C41H78NO7P	[M+H]+	728.56	9.7053	277.729	39.57	M-HG(PE,141)		C2H8NO4P	[M+H]+	-0.5	[C@](COP(=O)(O)OCC[NH3+])([H])(OC(CCCCCCC/C=C\CCCCCCCC)=O)COCCCCCCCC/C=C\C/C=C\CCCCC
332	PE (O-) (Alkyl ether phosphatidylethanolamine)	PE O-36:3|PE O-18:1/18:2	C41H78NO7P	[M+H]+	728.56	9.7053	280.522	39.97	M-HG(PE,141)		C2H8NO4P	[M+H]+	-0.5	[C@](COP(=O)(O)OCC[NH3+])([H])(OC(CCCCCCC/C=C\C/C=C\CCCCC)=O)COCCCCCCCC/C=C\CCCCCCCC
333	PE (O-) (Alkyl ether phosphatidylethanolamine)	PE O-36:4|PE O-16:0/20:4	C41H76NO7P	[M+H]+	726.544	9.018	272.648	38.84	M-HG(PE,141)		C2H8NO4P	[M+H]+	-0.5	[C@](COP(=O)(O)OCC[NH3+])([H])(OC(CCC/C=C\C/C=C\C/C=C\C/C=C\CCCCC)=O)COCCCCCCCCCCCCCCCC
334	PE (O-) (Alkyl ether phosphatidylethanolamine)	PE O-36:4|PE O-16:1/20:3	C41H76NO7P	[M+H]+	726.544	9.018	275.44	39.24	M-HG(PE,141)		C2H8NO4P	[M+H]+	-0.5	[C@](COP(=O)(O)OCC[NH3+])([H])(OC(CCCCCC/C=C\C/C=C\C/C=C\CCCCC)=O)COCCCCCCCC/C=C\CCCCCC
335	PE (O-) (Alkyl ether phosphatidylethanolamine)	PE O-36:4|PE O-18:3/18:1	C41H76NO7P	[M+H]+	726.544	9.018	279.419	39.81	M-HG(PE,141)		C2H8NO4P	[M+H]+	-0.5	[C@](COP(=O)(O)OCC[NH3+])([H])(OC(CCCCCCC/C=C\CCCCCCCC)=O)COCCCCCCCC/C=C\C/C=C\C/C=C\CC
336	PE (O-) (Alkyl ether phosphatidylethanolamine)	PE O-36:5|PE O-16:1/20:4	C41H74NO7P	[M+H]+	724.528	8.427	273.422	38.95	M-HG(PE,141)		C2H8NO4P	[M+H]+	-0.5	[C@](COP(=O)(O)OCC[NH3+])([H])(OC(CCC/C=C\C/C=C\C/C=C\C/C=C\CCCCC)=O)COCCCCCCCC/C=C\CCCCCC
337	PE (O-) (Alkyl ether phosphatidylethanolamine)	PE O-37:1|PE O-19:0/18:1	C42H84NO7P	[M+H]+	746.607	11.929	289.878	41.33	M-HG(PE,141)		C2H8NO4P	[M+H]+	-0.5	[C@](COP(=O)(O)OCC[NH3+])([H])(OC(CCCCCCC/C=C\CCCCCCCC)=O)COCCCCCCCCCCCCCCCCCCC
338	PE (O-) (Alkyl ether phosphatidylethanolamine)	PE O-37:3|PE O-18:2/19:1	C42H80NO7P	[M+H]+	742.575	9.801	284.819	40.6	M-HG(PE,141)		C2H8NO4P	[M+H]+	-0.5	[C@](COP(=O)(O)OCC[NH3+])([H])(OC(CCCCCCC/C=C\CCCCCCCCC)=O)COCCCCCCCC/C=C\C/C=C\CCCCC
339	PE (O-) (Alkyl ether phosphatidylethanolamine)	PE O-37:5|PE O-17:1/20:4	C42H76NO7P	[M+H]+	738.544	9.061	281.659	40.14	M-HG(PE,141)		C2H8NO4P	[M+H]+	-0.5	[C@](COP(=O)(O)OCC[NH3+])([H])(OC(CCC/C=C\C/C=C\C/C=C\C/C=C\CCCCC)=O)COCCCCCCCCC/C=C\CCCCCC
340	PE (O-) (Alkyl ether phosphatidylethanolamine)	PE O-38:2|PE O-18:1/20:1	C43H84NO7P	[M+H]+	758.607	11.448	287.43	40.99	M-HG(PE,141)		C2H8NO4P	[M+H]+	-0.5	[C@](COP(=O)(O)OCC[NH3+])([H])(OC(CCCCCCCCC/C=C\CCCCCCCC)=O)COCCCCCCCC/C=C\CCCCCCCC
341	PE (O-) (Alkyl ether phosphatidylethanolamine)	PE O-38:3|PE O-18:2/20:1	C43H82NO7P	[M+H]+	756.591	10.554	282.98	40.35	M-HG(PE,141)		C2H8NO4P	[M+H]+	-0.5	[C@](COP(=O)(O)OCC[NH3+])([H])(OC(CCCCCCCCC/C=C\CCCCCCCC)=O)COCCCCCCCC/C=C\C/C=C\CCCCC
342	PE (O-) (Alkyl ether phosphatidylethanolamine)	PE O-38:3|PE O-20:3/18:0	C43H82NO7P	[M+H]+	756.591	10.554	285.7	40.74	M-HG(PE,141)		C2H8NO4P	[M+H]+	-0.5	[C@](COP(=O)(O)OCC[NH3+])([H])(OC(CCCCCCCCCCCCCCCCC)=O)COCCCCCCC/C=C\C/C=C\C/C=C\CCCCC
343	PE (O-) (Alkyl ether phosphatidylethanolamine)	PE O-38:4|PE O-18:0/20:4	C43H80NO7P	[M+H]+	754.575	10.018	279.854	39.9	M-HG(PE,141)		C2H8NO4P	[M+H]+	-0.5	[C@](COP(=O)(O)OCC[NH3+])([H])(OC(CCC/C=C\C/C=C\C/C=C\C/C=C\CCCCC)=O)COCCCCCCCCCCCCCCCCCC
344	PE (O-) (Alkyl ether phosphatidylethanolamine)	PE O-38:4|PE O-18:1/20:3	C43H80NO7P	[M+H]+	754.575	10.018	286.411	40.84	M-HG(PE,141)		C2H8NO4P	[M+H]+	-0.5	[C@](COP(=O)(O)OCC[NH3+])([H])(OC(CCCCCC/C=C\C/C=C\C/C=C\CCCCC)=O)COCCCCCCCC/C=C\CCCCCCCC
345	PE (O-) (Alkyl ether phosphatidylethanolamine)	PE O-38:4|PE O-18:2/20:2	C43H80NO7P	[M+H]+	754.575	10.018	282.714	40.31	M-HG(PE,141)		C2H8NO4P	[M+H]+	-0.5	[C@](COP(=O)(O)OCC[NH3+])([H])(OC(CCCCCCCCC/C=C\C/C=C\CCCCC)=O)COCCCCCCCC/C=C\C/C=C\CCCCC
346	PE (O-) (Alkyl ether phosphatidylethanolamine)	PE O-38:5|PE O-16:1/22:4	C43H78NO7P	[M+H]+	752.56	9.188	280.984	40.06	M-HG(PE,141)		C2H8NO4P	[M+H]+	-0.5	[C@](COP(=O)(O)OCC[NH3+])([H])(OC(CCCCC/C=C\C/C=C\C/C=C\C/C=C\CCCCC)=O)COCCCCCCCC/C=C\CCCCCC
347	PE (O-) (Alkyl ether phosphatidylethanolamine)	PE O-38:5|PE O-18:1/20:4	C43H78NO7P	[M+H]+	752.56	9.64	281.263	40.1	M-HG(PE,141)		C2H8NO4P	[M+H]+	-0.5	[C@](COP(=O)(O)OCC[NH3+])([H])(OC(CCC/C=C\C/C=C\C/C=C\C/C=C\CCCCC)=O)COCCCCCCCC/C=C\CCCCCCCC
348	PE (O-) (Alkyl ether phosphatidylethanolamine)	PE O-38:5|PE O-18:2/20:3	C43H78NO7P	[M+H]+	752.56	9.64	283.983	40.49	M-HG(PE,141)		C2H8NO4P	[M+H]+	-0.5	[C@](COP(=O)(O)OCC[NH3+])([H])(OC(CCCCCC/C=C\C/C=C\C/C=C\CCCCC)=O)COCCCCCCCC/C=C\C/C=C\CCCCC
349	PE (O-) (Alkyl ether phosphatidylethanolamine)	PE O-38:6|PE O-18:2/20:4	C43H76NO7P	[M+H]+	750.543	8.875	277.422	39.55	M-HG(PE,141)		C2H8NO4P	[M+H]+	-0.5	[C@](COP(=O)(O)OCC[NH3+])([H])(OC(CCC/C=C\C/C=C\C/C=C\C/C=C\CCCCC)=O)COCCCCCCCC/C=C\C/C=C\CCCCC
350	PE (O-) (Alkyl ether phosphatidylethanolamine)	PE O-38:6|PE O-16:1/22:5	C43H76NO7P	[M+H]+	750.543	8.875	280.206	39.95	M-HG(PE,141)		C2H8NO4P	[M+H]+	-0.5	[C@](COP(=O)(O)OCC[NH3+])([H])(OC(CCCCC/C=C\C/C=C\C/C=C\C/C=C\C/C=C\CC)=O)COCCCCCCCC/C=C\CCCCCC
351	PE (O-) (Alkyl ether phosphatidylethanolamine)	PE O-38:7|PE O-16:1/22:6	C43H74NO7P	[M+H]+	748.528	8.185	273.169	38.94	M-HG(PE,141)		C2H8NO4P	[M+H]+	-0.5	[C@](COP(=O)(O)OCC[NH3+])([H])(OC(CC/C=C\C/C=C\C/C=C\C/C=C\C/C=C\C/C=C\CC)=O)COCCCCCCCC/C=C\CCCCCC
352	PE (O-) (Alkyl ether phosphatidylethanolamine)	PE O-39:5|PE O-17:1/22:4	C44H80NO7P	[M+H]+	766.575	8.651	287.307	40.98	M-HG(PE,141)		C2H8NO4P	[M+H]+	-0.5	[C@](COP(=O)(O)OCC[NH3+])([H])(OC(CCCCC/C=C\C/C=C\C/C=C\C/C=C\CCCCC)=O)COCCCCCCCCC/C=C\CCCCCC
353	PE (O-) (Alkyl ether phosphatidylethanolamine)	PE O-39:5|PE O-19:1/20:4	C44H80NO7P	[M+H]+	766.575	8.651	285.557	40.73	M-HG(PE,141)		C2H8NO4P	[M+H]+	-0.5	[C@](COP(=O)(O)OCC[NH3+])([H])(OC(CCC/C=C\C/C=C\C/C=C\C/C=C\CCCCC)=O)COCCCCCCCC/C=C\CCCCCCCCC
354	PE (O-) (Alkyl ether phosphatidylethanolamine)	PE O-39:7|PE O-17:1/22:6	C44H76NO7P	[M+H]+	762.544	7.55	274.92	39.2	M-HG(PE,141)		C2H8NO4P	[M+H]+	-0.5	[C@](COP(=O)(O)OCC[NH3+])([H])(OC(CC/C=C\C/C=C\C/C=C\C/C=C\C/C=C\C/C=C\CC)=O)COCCCCCCCCC/C=C\CCCCCC
355	PE (O-) (Alkyl ether phosphatidylethanolamine)	PE O-40:2|PE O-18:1/22:1	C45H88NO7P	[M+H]+	786.638	12.4	296.728	42.35	M-HG(PE,141)		C2H8NO4P	[M+H]+	-0.5	[C@](COP(=O)(O)OCC[NH3+])([H])(OC(CCCCCCCCCCC/C=C\CCCCCCCC)=O)COCCCCCCCC/C=C\CCCCCCCC
356	PE (O-) (Alkyl ether phosphatidylethanolamine)	PE O-40:3|PE O-18:2/22:1	C45H86NO7P	[M+H]+	784.621	11.513	288.611	41.18	M-HG(PE,141)		C2H8NO4P	[M+H]+	-0.5	[C@](COP(=O)(O)OCC[NH3+])([H])(OC(CCCCCCCCCCC/C=C\CCCCCCCC)=O)COCCCCCCCC/C=C\C/C=C\CCCCC
357	PE (O-) (Alkyl ether phosphatidylethanolamine)	PE O-40:4|PE O-18:0/22:4	C45H84NO7P	[M+H]+	782.607	10.4	292.572	41.75	M-HG(PE,141)		C2H8NO4P	[M+H]+	-0.5	[C@](COP(=O)(O)OCC[NH3+])([H])(OC(CCCCC/C=C\C/C=C\C/C=C\C/C=C\CCCCC)=O)COCCCCCCCCCCCCCCCCCC
358	PE (O-) (Alkyl ether phosphatidylethanolamine)	PE O-40:4|PE O-18:2/22:2	C45H84NO7P	[M+H]+	782.607	10.4	288.737	41.2	M-HG(PE,141)		C2H8NO4P	[M+H]+	-0.5	[C@](COP(=O)(O)OCC[NH3+])([H])(OC(CCCCCCCCCCC/C=C\C/C=C\CCCCC)=O)COCCCCCCCC/C=C\C/C=C\CCCCC
359	PE (O-) (Alkyl ether phosphatidylethanolamine)	PE O-40:5|PE O-16:1/24:4	C45H82NO7P	[M+H]+	780.591	10.294	286.132	40.82	M-HG(PE,141)		C2H8NO4P	[M+H]+	-0.5	[C@](COP(=O)(O)OCC[NH3+])([H])(OC(CCCC/C=C\C/C=C\C/C=C\C/C=C\CCCCCCCC)=O)COCCCCCCCC/C=C\CCCCCC
360	PE (O-) (Alkyl ether phosphatidylethanolamine)	PE O-40:5|PE O-18:1/22:4	C45H82NO7P	[M+H]+	780.591	10.26	288.959	41.23	M-HG(PE,141)		C2H8NO4P	[M+H]+	-0.5	[C@](COP(=O)(O)OCC[NH3+])([H])(OC(CCCCC/C=C\C/C=C\C/C=C\C/C=C\CCCCC)=O)COCCCCCCCC/C=C\CCCCCCCC
361	PE (O-) (Alkyl ether phosphatidylethanolamine)	PE O-40:5|PE O-20:1/20:4	C45H82NO7P	[M+H]+	780.591	10.26	291.399	41.58	M-HG(PE,141)		C2H8NO4P	[M+H]+	-0.5	[C@](COP(=O)(O)OCC[NH3+])([H])(OC(CCC/C=C\C/C=C\C/C=C\C/C=C\CCCCC)=O)COCCCCCCCCCC/C=C\CCCCCCCC
362	PE (O-) (Alkyl ether phosphatidylethanolamine)	PE O-40:6|PE O-18:2/22:4	C45H80NO7P	[M+H]+	778.575	9.971	287.02	40.95	M-HG(PE,141)		C2H8NO4P	[M+H]+	-0.5	[C@](COP(=O)(O)OCC[NH3+])([H])(OC(CCCCC/C=C\C/C=C\C/C=C\C/C=C\CCCCC)=O)COCCCCCCCC/C=C\C/C=C\CCCCC
363	PE (O-) (Alkyl ether phosphatidylethanolamine)	PE O-40:7|PE O-18:1/22:6	C45H78NO7P	[M+H]+	776.56	8.707	282.501	40.3	M-HG(PE,141)		C2H8NO4P	[M+H]+	-0.5	[C@](COP(=O)(O)OCC[NH3+])([H])(OC(CC/C=C\C/C=C\C/C=C\C/C=C\C/C=C\C/C=C\CC)=O)COCCCCCCCC/C=C\CCCCCCCC
364	PE (O-) (Alkyl ether phosphatidylethanolamine)	PE O-40:8|PE O-18:2/22:6	C45H76NO7P	[M+H]+	774.537	8.57	277.545	39.59	M-HG(PE,141)		C2H8NO4P	[M+H]+	-0.5	[C@](COP(=O)(O)OCC[NH3+])([H])(OC(CC/C=C\C/C=C\C/C=C\C/C=C\C/C=C\C/C=C\CC)=O)COCCCCCCCC/C=C\C/C=C\CCCCC
365	PE (O-) (Alkyl ether phosphatidylethanolamine)	PE O-40:9|PE O-18:3/22:6	C45H74NO7P	[M+H]+	772.528	7.871	275.972	39.36	M-HG(PE,141)		C2H8NO4P	[M+H]+	-0.5	[C@](COP(=O)(O)OCC[NH3+])([H])(OC(CC/C=C\C/C=C\C/C=C\C/C=C\C/C=C\C/C=C\CC)=O)COCCCCCCCC/C=C\C/C=C\C/C=C\CC
366	PE (O-) (Alkyl ether phosphatidylethanolamine)	PE O-41:6|PE O-19:0/22:6	C46H82NO7P	[M+H]+	792.591	9.291	288.047	41.11	M-HG(PE,141)		C2H8NO4P	[M+H]+	-0.5	[C@](COP(=O)(O)OCC[NH3+])([H])(OC(CC/C=C\C/C=C\C/C=C\C/C=C\C/C=C\C/C=C\CC)=O)COCCCCCCCCCCCCCCCCCCC
367	PE (O-) (Alkyl ether phosphatidylethanolamine)	PE O-41:7|PE O-19:1/22:6	C46H80NO7P	[M+H]+	790.575	9	287.92	41.09	M-HG(PE,141)		C2H8NO4P	[M+H]+	-0.5	[C@](COP(=O)(O)OCC[NH3+])([H])(OC(CC/C=C\C/C=C\C/C=C\C/C=C\C/C=C\C/C=C\CC)=O)COCCCCCCCC/C=C\CCCCCCCCC
368	PE (O-) (Alkyl ether phosphatidylethanolamine)	PE O-42:7|PE O-20:1/22:6	C47H82NO7P	[M+H]+	804.591	10.1	291.249	41.58	M-HG(PE,141)		C2H8NO4P	[M+H]+	-0.5	[C@](COP(=O)(O)OCC[NH3+])([H])(OC(CC/C=C\C/C=C\C/C=C\C/C=C\C/C=C\C/C=C\CC)=O)COCCCCCCCCCC/C=C\CCCCCCCC
369	PE (O-) (Alkyl ether phosphatidylethanolamine)	PE O-43:7|PE O-21:1/22:6	C48H84NO7P	[M+H]+	818.607	10.2	295.205	42.16	M-HG(PE,141)		C2H8NO4P	[M+H]+	-0.5	[C@](COP(=O)(O)OCC[NH3+])([H])(OC(CC/C=C\C/C=C\C/C=C\C/C=C\C/C=C\C/C=C\CC)=O)COCCCCCCCCCCC/C=C\CCCCCCCC
370	PE(P-) (Alkenyl ether phosphatidylethanolamine)	PE P-34:1|PE P-16:0/18:1	C39H76NO7P	[M+H]+	702.544	9.635	275.812	39.27	M-HG(PE,141)		C2H8NO4P	[M+H]+	-0.5	[C@](COP(=O)(O)OCC[NH3+])([H])(OC(CCCCCCC/C=C\CCCCCCCC)=O)CO/C=C\CCCCCCCCCCCCCC
371	PE(P-) (Alkenyl ether phosphatidylethanolamine)	PE P-34:1|PE P-18:1/16:0	C39H76NO7P	[M+H]+	702.544	9.635	278.32	39.63	M-HG(PE,141)		C2H8NO4P	[M+H]+	-0.5	[C@](COP(=O)(O)OCC[NH3+])([H])(OC(CCCCCCCCCCCCCCC)=O)CO/C=C\CCCCCC/C=C\CCCCCCCC
372	PE(P-) (Alkenyl ether phosphatidylethanolamine)	PE P-36:2|PE P-18:1/18:1	C41H78NO7P	[M+H]+	728.56	9.841	277.015	39.47	M-HG(PE,141)		C2H8NO4P	[M+H]+	-0.5	[C@](COP(=O)(O)OCC[NH3+])([H])(OC(CCCCCCC/C=C\CCCCCCCC)=O)CO/C=C\CCCCCC/C=C\CCCCCCCC
373	PE(P-) (Alkenyl ether phosphatidylethanolamine)	PE P-36:3|PE P-18:1/18:2	C41H76NO7P	[M+H]+	726.544	9.018	275.231	39.21	M-HG(PE,141)		C2H8NO4P	[M+H]+	-0.5	[C@](COP(=O)(O)OCC[NH3+])([H])(OC(CCCCCCC/C=C\C/C=C\CCCCC)=O)CO/C=C\CCCCCC/C=C\CCCCCCCC
374	PE(P-) (Alkenyl ether phosphatidylethanolamine)	PE P-36:4|PE P-16:0/20:4	C41H74NO7P	[M+H]+	724.528	8.696	275.651	39.27	M-HG(PE,141)		C2H8NO4P	[M+H]+	-0.5	[C@](COP(=O)(O)OCC[NH3+])([H])(OC(CCC/C=C\C/C=C\C/C=C\C/C=C\CCCCC)=O)CO/C=C\CCCCCCCCCCCCCC
375	PE(P-) (Alkenyl ether phosphatidylethanolamine)	PE P-36:4|PE P-16:1/20:3	C41H74NO7P	[M+H]+	724.528	8.582	272.865	38.87	M-HG(PE,141)		C2H8NO4P	[M+H]+	-0.5	[C@](COP(=O)(O)OCC[NH3+])([H])(OC(CCCCCC/C=C\C/C=C\C/C=C\CCCCC)=O)CO/C=C\CCCCCC/C=C\CCCCCC
376	PE(P-) (Alkenyl ether phosphatidylethanolamine)	PE P-38:2|PE P-18:1/20:1	C43H82NO7P	[M+H]+	756.591	10.258	283.506	40.43	M-HG(PE,141)		C2H8NO4P	[M+H]+	-0.5	[C@](COP(=O)(O)OCC[NH3+])([H])(OC(CCCCCCCCC/C=C\CCCCCCCC)=O)CO/C=C\CCCCCC/C=C\CCCCCCCC
377	PE(P-) (Alkenyl ether phosphatidylethanolamine)	PE P-38:2|PE P-20:1/18:1	C43H82NO7P	[M+H]+	756.591	10.724	285.455	40.7	M-HG(PE,141)		C2H8NO4P	[M+H]+	-0.5	[C@](COP(=O)(O)OCC[NH3+])([H])(OC(CCCCCCC/C=C\CCCCCCCC)=O)CO/C=C\CCCCCCCC/C=C\CCCCCCCC
378	PE(P-) (Alkenyl ether phosphatidylethanolamine)	PE P-38:3|PE P-18:1/20:2	C43H80NO7P	[M+H]+	754.575	9.963	280.531	40	M-HG(PE,141)		C2H8NO4P	[M+H]+	-0.5	[C@](COP(=O)(O)OCC[NH3+])([H])(OC(CCCCCCCCC/C=C\C/C=C\CCCCC)=O)CO/C=C\CCCCCC/C=C\CCCCCCCC
379	PE(P-) (Alkenyl ether phosphatidylethanolamine)	PE P-38:4|PE P-16:0/22:4	C43H78NO7P	[M+H]+	752.56	9.039	279.079	39.79	M-HG(PE,141)		C2H8NO4P	[M+H]+	-0.5	[C@](COP(=O)(O)OCC[NH3+])([H])(OC(CCCCC/C=C\C/C=C\C/C=C\C/C=C\CCCCC)=O)CO/C=C\CCCCCCCCCCCCCC
380	PE(P-) (Alkenyl ether phosphatidylethanolamine)	PE P-38:5|PE P-16:0/22:5	C43H76NO7P	[M+H]+	750.544	8.78	276.865	39.47	M-HG(PE,141)		C2H8NO4P	[M+H]+	-0.5	[C@](COP(=O)(O)OCC[NH3+])([H])(OC(CCCCC/C=C\C/C=C\C/C=C\C/C=C\C/C=C\CC)=O)CO/C=C\CCCCCCCCCCCCCC
381	PE(P-) (Alkenyl ether phosphatidylethanolamine)	PE P-38:5|PE P-18:3/20:2	C43H76NO7P	[M+H]+	750.544	8.78	274.638	39.15	M-HG(PE,141)		C2H8NO4P	[M+H]+	-0.5	[C@](COP(=O)(O)OCC[NH3+])([H])(OC(CCCCCCCCC/C=C\C/C=C\CCCCC)=O)CO/C=C\CCCCCC/C=C\C/C=C\C/C=C\CC
382	PE(P-) (Alkenyl ether phosphatidylethanolamine)	PE P-40:2|PE P-18:0/22:2	C45H86NO7P	[M+H]+	784.622	11.165	289.167	41.26	M-HG(PE,141)		C2H8NO4P	[M+H]+	-0.5	[C@](COP(=O)(O)OCC[NH3+])([H])(OC(CCCCCCCCCCC/C=C\C/C=C\CCCCC)=O)CO/C=C\CCCCCCCCCCCCCCCC
383	PE(P-) (Alkenyl ether phosphatidylethanolamine)	PE P-40:4|PE P-18:0/22:4	C45H82NO7P	[M+H]+	780.591	10.294	288.637	41.18	M-HG(PE,141)		C2H8NO4P	[M+H]+	-0.5	[C@](COP(=O)(O)OCC[NH3+])([H])(OC(CCCCC/C=C\C/C=C\C/C=C\C/C=C\CCCCC)=O)CO/C=C\CCCCCCCCCCCCCCCC
384	PE(P-) (Alkenyl ether phosphatidylethanolamine)	PE P-40:5|PE P-18:3/22:2	C45H80NO7P	[M+H]+	778.575	9.547	286.702	40.9	M-HG(PE,141)		C2H8NO4P	[M+H]+	-0.5	[C@](COP(=O)(O)OCC[NH3+])([H])(OC(CCCCCCCCCCC/C=C\C/C=C\CCCCC)=O)CO/C=C\CCCCCC/C=C\C/C=C\C/C=C\CC
385	PE(P-) (Alkenyl ether phosphatidylethanolamine)	PE P-40:5|PE P-20:1/20:4	C45H80NO7P	[M+H]+	778.575	10.1	284.441	40.58	M-HG(PE,141)		C2H8NO4P	[M+H]+	-0.5	[C@](COP(=O)(O)OCC[NH3+])([H])(OC(CCC/C=C\C/C=C\C/C=C\C/C=C\CCCCC)=O)CO/C=C\CCCCCCCC/C=C\CCCCCCCC
386	PE(P-) (Alkenyl ether phosphatidylethanolamine)	PE P-40:8|PE P-18:2/22:6	C45H74NO7P	[M+H]+	772.528	7.629	276.167	39.39	M-HG(PE,141)		C2H8NO4P	[M+H]+	-0.5	[C@](COP(=O)(O)OCC[NH3+])([H])(OC(CC/C=C\C/C=C\C/C=C\C/C=C\C/C=C\C/C=C\CC)=O)CO/C=C\CCCCCC/C=C\C/C=C\CCCCC
387	PG (Phosphatidylglycerol)	PG 30:0|PG 14:0/16:0	C36H71O10P	[M+NH4]+	712.513	6.55	273.865	39	M-HG(PG,227)		C3H9O6P	[M+H]+	-0.5
388	PG (Phosphatidylglycerol)	PG 32:0|PG 16:0/16:0	C38H75O10P	[M+NH4]+	740.544	6.68	282.252	40.23	M-HG(PG,227)		C3H9O6P	[M+H]+	-0.5
389	PG (Phosphatidylglycerol)	PG 32:1|PG 16:0/16:1	C38H73O10P	[M+NH4]+	738.529	6.2	277.52	39.55	M-HG(PG,227)		C3H9O6P	[M+H]+	-0.5
390	PG (Phosphatidylglycerol)	PG 34:1|PG 16:0/18:1	C40H77O10P	[M+NH4]+	766.56	6.758	282.684	40.32	M-HG(PG,227)		C3H9O6P	[M+H]+	-0.5
391	PG (Phosphatidylglycerol)	PG 34:1|PG 18:1/16:0	C40H77O10P	[M+NH4]+	766.56	6.758	287.377	40.99	M-HG(PG,227)		C3H9O6P	[M+H]+	-0.5
392	PG (Phosphatidylglycerol)	PG 34:2|PG 16:1/18:1	C40H75O10P	[M+NH4]+	764.544	6.511	278.952	39.78	M-HG(PG,227)		C3H9O6P	[M+H]+	-0.5
393	PG (Phosphatidylglycerol)	PG 34:2|PG 18:1/16:1	C40H75O10P	[M+NH4]+	764.545	6.511	282.16	40.24	M-HG(PG,227)		C3H9O6P	[M+H]+	-0.5
394	PG (Phosphatidylglycerol)	PG 34:3|PG 16:1/18:2	C40H73O10P	[M+NH4]+	762.529	6.751	279.244	39.82	M-HG(PG,227)		C3H9O6P	[M+H]+	-0.5
395	PG (Phosphatidylglycerol)	PG 34:3|PG 18:2/16:1	C40H73O10P	[M+NH4]+	762.529	6.874	280.848	40.05	M-HG(PG,227)		C3H9O6P	[M+H]+	-0.5
396	PG (Phosphatidylglycerol)	PG 36:1|PG 18:0/18:1	C42H81O10P	[M+NH4]+	794.591	7.4	292.147	41.7	M-HG(PG,227)		C3H9O6P	[M+H]+	-0.5
397	PG (Phosphatidylglycerol)	PG 36:1|PG 18:1/18:0	C42H81O10P	[M+NH4]+	794.591	7.4	293.959	41.96	M-HG(PG,227)		C3H9O6P	[M+H]+	-0.5
398	PG (Phosphatidylglycerol)	PG 36:2|PG 18:1/18:1	C42H79O10P	[M+NH4]+	792.576	7.4	290.626	41.48	M-HG(PG,227)		C3H9O6P	[M+H]+	-0.5
399	PG (Phosphatidylglycerol)	PG 36:3|PG 18:1/18:2	C42H77O10P	[M+NH4]+	790.56	6.9	284.923	40.66	M-HG(PG,227)		C3H9O6P	[M+H]+	-0.5
400	PG (Phosphatidylglycerol)	PG 36:3|PG 18:2/18:1	C42H77O10P	[M+NH4]+	790.56	6.9	289.245	41.28	M-HG(PG,227)		C3H9O6P	[M+H]+	-0.5
401	PG (Phosphatidylglycerol)	PG 36:4|PG 16:0/20:4	C42H75O10P	[M+NH4]+	788.544	6.349	284.414	40.59	M-HG(PG,227)		C3H9O6P	[M+H]+	-0.5
402	PG (Phosphatidylglycerol)	PG 36:4|PG 20:4/16:0	C42H75O10P	[M+NH4]+	788.544	6.322	288.003	41.1	M-HG(PG,227)		C3H9O6P	[M+H]+	-0.5
403	PG (Phosphatidylglycerol)	PG 36:4|PG 18:2/18:2	C42H75O10P	[M+NH4]+	788.545	6.322	281.032	40.1	M-HG(PG,227)		C3H9O6P	[M+H]+	-0.5
404	PG (Phosphatidylglycerol)	PG 36:5|PG 16:1/20:4	C42H73O10P	[M+NH4]+	786.529	6.533	283.903	40.51	M-HG(PG,227)		C3H9O6P	[M+H]+	-0.5
405	PG (Phosphatidylglycerol)	PG 36:5|PG 20:4/16:1	C42H73O10P	[M+NH4]+	786.529	6.533	287.179	40.98	M-HG(PG,227)		C3H9O6P	[M+H]+	-0.5
406	PG (Phosphatidylglycerol)	PG 38:1|PG 18:0/20:1	C44H85O10P	[M+NH4]+	822.623	9.33	296.72	42.38	M-HG(PG,227)		C3H9O6P	[M+H]+	-0.5
407	PG (Phosphatidylglycerol)	PG 38:4|PG 18:0/20:4	C44H79O10P	[M+NH4]+	816.576	7.69	294.172	42.01	M-HG(PG,227)		C3H9O6P	[M+H]+	-0.5
408	PG (Phosphatidylglycerol)	PG 38:4|PG 20:4/18:0	C44H79O10P	[M+NH4]+	816.576	7.789	297.098	42.43	M-HG(PG,227)		C3H9O6P	[M+H]+	-0.5
409	PG (Phosphatidylglycerol)	PG 38:5|PG 18:1/20:4	C44H77O10P	[M+NH4]+	814.56	6.371	286.87	40.96	M-HG(PG,227)		C3H9O6P	[M+H]+	-0.5
410	PG (Phosphatidylglycerol)	PG 38:5|PG 20:4/18:1	C44H77O10P	[M+NH4]+	814.56	6.371	289.656	41.36	M-HG(PG,227)		C3H9O6P	[M+H]+	-0.5
411	PG (Phosphatidylglycerol)	PG 38:6|PG 16:0/22:6	C44H75O10P	[M+NH4]+	812.544	6.22	285.418	40.75	M-HG(PG,227)		C3H9O6P	[M+H]+	-0.5
412	PG (Phosphatidylglycerol)	PG 38:6|PG 22:6/16:0	C44H75O10P	[M+NH4]+	812.544	6.22	288.484	41.19	M-HG(PG,227)		C3H9O6P	[M+H]+	-0.5
413	PG (Phosphatidylglycerol)	PG 38:7|PG 16:1/22:6	C44H73O10P	[M+NH4]+	810.529	6.256	284.315	40.59	M-HG(PG,227)		C3H9O6P	[M+H]+	-0.5
414	PG (Phosphatidylglycerol)	PG 39:0|PG 18:0/21:0	C45H89O10P	[M+NH4]+	838.654	12.048	302.462	43.22	M-HG(PG,227)		C3H9O6P	[M+H]+	-0.5
415	PG (Phosphatidylglycerol)	PG 40:4|PG 20:0/20:4	C46H83O10P	[M+NH4]+	844.607	8.359	298.815	42.7	M-HG(PG,227)		C3H9O6P	[M+H]+	-0.5
416	PG (Phosphatidylglycerol)	PG 40:6|PG 18:0/22:6	C46H79O10P	[M+NH4]+	840.575	7.993	289.391	41.34	M-HG(PG,227)		C3H9O6P	[M+H]+	-0.5
417	PG (Phosphatidylglycerol)	PG 40:6|PG 22:6/18:0	C46H79O10P	[M+NH4]+	840.575	7.993	291.039	41.58	M-HG(PG,227)		C3H9O6P	[M+H]+	-0.5
418	PG (Phosphatidylglycerol)	PG 40:7|PG 18:1/22:6	C46H77O10P	[M+NH4]+	838.56	6.3	287.569	41.08	M-HG(PG,227)		C3H9O6P	[M+H]+	-0.5
419	PG (Phosphatidylglycerol)	PG 40:7|PG 22:6/18:1	C46H77O10P	[M+NH4]+	838.56	6.3	291.398	41.63	M-HG(PG,227)		C3H9O6P	[M+H]+	-0.5
420	PG (Phosphatidylglycerol)	PG 40:8|PG 18:2/22:6	C46H75O10P	[M+NH4]+	836.544	5.569	287.232	41.03	M-HG(PG,227)		C3H9O6P	[M+H]+	-0.5
421	PG (Phosphatidylglycerol)	PG 40:8|PG 22:6/18:2	C46H75O10P	[M+NH4]+	836.544	5.569	291.131	41.59	M-HG(PG,227)		C3H9O6P	[M+H]+	-0.5
422	PG (Phosphatidylglycerol)	PG 40:8|PG 20:4/20:4	C46H75O10P	[M+NH4]+	836.544	5.569	282.845	40.4	M-HG(PG,227)		C3H9O6P	[M+H]+	-0.5
423	PG (Phosphatidylglycerol)	PG 42:10|PG 20:4/22:6	C48H75O10P	[M+NH4]+	860.544	5.496	292.642	41.83	M-HG(PG,227)		C3H9O6P	[M+H]+	-0.5
424	PG (Phosphatidylglycerol)	PG 42:11|PG 20:5/22:6	C48H73O10P	[M+NH4]+	858.529	5.25	288.087	41.17	M-HG(PG,227)		C3H9O6P	[M+H]+	-0.5
425	PG (Phosphatidylglycerol)	PG 42:8|PG 20:4/22:4	C48H79O10P	[M+NH4]+	864.576	7.173	296.894	42.44	M-HG(PG,227)		C3H9O6P	[M+H]+	-0.5
426	PG (Phosphatidylglycerol)	PG 42:8|PG 22:4/20:4	C48H79O10P	[M+NH4]+	864.576	7.173	300.861	43.01	M-HG(PG,227)		C3H9O6P	[M+H]+	-0.5
427	PG (Phosphatidylglycerol)	PG 42:9|PG 20:3/22:6	C48H77O10P	[M+NH4]+	862.56	7.364	296.209	42.34	M-HG(PG,227)		C3H9O6P	[M+H]+	-0.5
428	PG (Phosphatidylglycerol)	PG 42:9|PG 22:6/20:3	C48H77O10P	[M+NH4]+	862.56	6.665	293.362	41.93	M-HG(PG,227)		C3H9O6P	[M+H]+	-0.5
429	PG (Phosphatidylglycerol)	PG 44:10|PG 22:4/22:6	C50H79O10P	[M+NH4]+	888.576	5.825	298.452	42.68	M-HG(PG,227)		C3H9O6P	[M+H]+	-0.5
430	PG (Phosphatidylglycerol)	PG 44:11|PG 22:5/22:6	C50H77O10P	[M+NH4]+	886.56	5.837	296.278	42.37	M-HG(PG,227)		C3H9O6P	[M+H]+	-0.5
431	PG (Phosphatidylglycerol)	PG 44:11|PG 22:6/22:5	C50H77O10P	[M+NH4]+	886.56	5.733	297.899	42.6	M-HG(PG,227)		C3H9O6P	[M+H]+	-0.5
432	PG (Phosphatidylglycerol)	PG 44:12|PG 22:6/22:6	C50H75O10P	[M+NH4]+	884.544	5.6456	295.05	42.19	M-HG(PG,227)		C3H9O6P	[M+H]+	-0.5
433	PI (Phosphatidylinositol)	PI 30:0|PI 14:0/16:0	C39H75O13P	[M+NH4]+	800.529	5.6	272.737	38.92	M-HG(PI,277)		C6H13O9P	[M+H]+	-0.5
434	PI (Phosphatidylinositol)	PI 36:1|PI 18:0/18:1	C45H85O13P	[M+NH4]+	882.608	7.391	299.999	42.9	M-HG(PI,277)		C6H13O9P	[M+H]+	-0.5
435	PI (Phosphatidylinositol)	PI 36:3|PI 16:0/20:3	C45H81O13P	[M+NH4]+	878.576	6.215	295.15	42.2	M-HG(PI,277)		C6H13O9P	[M+H]+	-0.5
436	PI (Phosphatidylinositol)	PI 36:4|PI 16:0/20:4	C45H79O13P	[M+NH4]+	876.56	6.175	294.604	42.12	M-HG(PI,277)		C6H13O9P	[M+H]+	-0.5
437	PI (Phosphatidylinositol)	PI 36:4|PI 20:4/16:0	C45H79O13P	[M+NH4]+	876.56	6.093	296.274	42.36	M-HG(PI,277)		C6H13O9P	[M+H]+	-0.5
438	PI (Phosphatidylinositol)	PI 36:5|PI 16:1/20:4	C45H77O13P	[M+NH4]+	874.545	5.839	292.264	41.78	M-HG(PI,277)		C6H13O9P	[M+H]+	-0.5
439	PI (Phosphatidylinositol)	PI 36:5|PI 16:0/20:5	C45H77O13P	[M+NH4]+	874.545	5.778	287.795	41.14	M-HG(PI,277)		C6H13O9P	[M+H]+	-0.5
440	PI (Phosphatidylinositol)	PI 37:4|PI 17:0/20:4	C46H81O13P	[M+NH4]+	890.576	6.351	298.372	42.67	M-HG(PI,277)		C6H13O9P	[M+H]+	-0.5
441	PI (Phosphatidylinositol)	PI 37:5|PI 17:1/20:4	C46H79O13P	[M+NH4]+	888.561	5.8	298.438	42.68	M-HG(PI,277)		C6H13O9P	[M+H]+	-0.5
442	PI (Phosphatidylinositol)	PI 38:3|PI 18:0/20:3	C47H85O13P	[M+NH4]+	906.608	8.003	301.818	43.18	M-HG(PI,277)		C6H13O9P	[M+H]+	-0.5
443	PI (Phosphatidylinositol)	PI 38:4|PI 18:0/20:4	C47H83O13P	[M+NH4]+	904.592	6.68	300.163	42.94	M-HG(PI,277)		C6H13O9P	[M+H]+	-0.5
444	PI (Phosphatidylinositol)	PI 38:4|PI 20:4/18:0	C47H83O13P	[M+NH4]+	904.592	6.68	302.113	43.22	M-HG(PI,277)		C6H13O9P	[M+H]+	-0.5
445	PI (Phosphatidylinositol)	PI 38:5|PI 18:1/20:4	C47H81O13P	[M+NH4]+	902.576	5.85	297.952	42.62	M-HG(PI,277)		C6H13O9P	[M+H]+	-0.5
446	PI (Phosphatidylinositol)	PI 38:5|PI 16:0/22:5	C47H81O13P	[M+NH4]+	902.576	5.85	306.456	43.84	M-HG(PI,277)		C6H13O9P	[M+H]+	-0.5
447	PI (Phosphatidylinositol)	PI 38:6|PI 16:0/22:6	C47H79O13P	[M+NH4]+	900.561	6.091	297.129	42.5	M-HG(PI,277)		C6H13O9P	[M+H]+	-0.5
448	PI (Phosphatidylinositol)	PI 38:6|PI 22:6/16:0	C47H79O13P	[M+NH4]+	900.561	5.97	303.065	43.35	M-HG(PI,277)		C6H13O9P	[M+H]+	-0.5
449	PI (Phosphatidylinositol)	PI 40:4|PI 18:0/22:4	C49H87O13P	[M+NH4]+	932.623	7.073	314.003	44.95	M-HG(PI,277)		C6H13O9P	[M+H]+	-0.5
450	PI (Phosphatidylinositol)	PI 40:5|PI 20:1/20:4	C49H85O13P	[M+NH4]+	930.608	6.22	306.658	43.89	M-HG(PI,277)		C6H13O9P	[M+H]+	-0.5
451	PI (Phosphatidylinositol)	PI 40:6|PI 18:0/22:6	C49H83O13P	[M+NH4]+	928.592	6.48	303.636	43.46	M-HG(PI,277)		C6H13O9P	[M+H]+	-0.5
452	PI (Phosphatidylinositol)	PI 40:6|PI 22:6/18:0	C49H83O13P	[M+NH4]+	928.592	6.495	307.613	44.03	M-HG(PI,277)		C6H13O9P	[M+H]+	-0.5
453	PI (Phosphatidylinositol)	PI 40:7|PI 18:1/22:6	C49H81O13P	[M+NH4]+	926.576	6.133	300.611	43.02	M-HG(PI,277)		C6H13O9P	[M+H]+	-0.5
454	PI (Phosphatidylinositol)	PI 40:7|PI 22:6/18:1	C49H81O13P	[M+NH4]+	926.576	6.187	304.508	43.58	M-HG(PI,277)		C6H13O9P	[M+H]+	-0.5
455	PI (Phosphatidylinositol)	PI 40:8|PI 20:4/20:4	C49H79O13P	[M+NH4]+	924.561	5.508	297.009	42.5	M-HG(PI,277)		C6H13O9P	[M+H]+	-0.5
456	PI (Phosphatidylinositol)	PI 42:10|PI 20:4/22:6	C51H79O13P	[M+NH4]+	948.561	5.694	303.282	43.42	M-HG(PI,277)		C6H13O9P	[M+H]+	-0.5
457	PI (Phosphatidylinositol)	PI 42:8|PI 20:4/22:4	C51H83O13P	[M+NH4]+	952.592	6.131	305.774	43.76	M-HG(PI,277)		C6H13O9P	[M+H]+	-0.5
458	PS (Phosphatidylserine)	PS 34:1|PS 16:0/18:1	C40H76NO10P	[M+H]+	762.529	6.85	284.196	40.53	M-HG(PS,185)		C3H8NO6P	[M+H]+	-0.5	[C@](COP(=O)(O)OC[C@@H](C(=O)O)[N+]([H])([H])[H])([H])(OC(CCCCCCC/C=C\CCCCCCCC)=O)COC(CCCCCCCCCCCCCCC)=O
459	PS (Phosphatidylserine)	PS 34:1|PS 18:1/16:0	C40H76NO10P	[M+H]+	762.529	6.85	287.125	40.95	M-HG(PS,185)		C3H8NO6P	[M+H]+	-0.5	[C@](COP(=O)(O)OC[C@@H](C(=O)O)[N+]([H])([H])[H])([H])(OC(CCCCCCCCCCCCCCC)=O)COC(CCCCCCC/C=C\CCCCCCCC)=O
460	PS (Phosphatidylserine)	PS 34:2|PS 16:0/18:2	C40H74NO10P	[M+H]+	760.513	6.515	279.954	39.92	M-HG(PS,185)		C3H8NO6P	[M+H]+	-0.5	[C@](COP(=O)(O)OC[C@@H](C(=O)O)[N+]([H])([H])[H])([H])(OC(CCCCCCC/C=C\C/C=C\CCCCC)=O)COC(CCCCCCCCCCCCCCC)=O
461	PS (Phosphatidylserine)	PS 34:2|PS 18:2/16:0	C40H74NO10P	[M+H]+	760.513	6.515	284.418	40.56	M-HG(PS,185)		C3H8NO6P	[M+H]+	-0.5	[C@](COP(=O)(O)OC[C@@H](C(=O)O)[N+]([H])([H])[H])([H])(OC(CCCCCCCCCCCCCCC)=O)COC(CCCCCCC/C=C\C/C=C\CCCCC)=O
462	PS (Phosphatidylserine)	PS 36:1|PS 18:0/18:1	C42H80NO10P	[M+H]+	790.56	7.5	289.802	41.36	M-HG(PS,185)		C3H8NO6P	[M+H]+	-0.5	[C@](COP(=O)(O)OC[C@@H](C(=O)O)[N+]([H])([H])[H])([H])(OC(CCCCCCC/C=C\CCCCCCCC)=O)COC(CCCCCCCCCCCCCCCCC)=O
463	PS (Phosphatidylserine)	PS 36:1|PS 18:1/18:0	C42H80NO10P	[M+H]+	790.56	7.5	292.102	41.69	M-HG(PS,185)		C3H8NO6P	[M+H]+	-0.5	[C@](COP(=O)(O)OC[C@@H](C(=O)O)[N+]([H])([H])[H])([H])(OC(CCCCCCCCCCCCCCCCC)=O)COC(CCCCCCC/C=C\CCCCCCCC)=O
464	PS (Phosphatidylserine)	PS 36:2|PS 18:1/18:1	C42H78NO10P	[M+H]+	788.544	6.918	284.97	40.66	M-HG(PS,185)		C3H8NO6P	[M+H]+	-0.5	[C@](COP(=O)(O)OC[C@@H](C(=O)O)[N+]([H])([H])[H])([H])(OC(CCCCCCC/C=C\CCCCCCCC)=O)COC(CCCCCCC/C=C\CCCCCCCC)=O
465	PS (Phosphatidylserine)	PS 36:3|PS 16:0/20:3	C42H76NO10P	[M+H]+	786.529	6.533	283.903	40.51	M-HG(PS,185)		C3H8NO6P	[M+H]+	-0.5	[C@](COP(=O)(O)OC[C@@H](C(=O)O)[N+]([H])([H])[H])([H])(OC(CCCCCC/C=C\C/C=C\C/C=C\CCCCC)=O)COC(CCCCCCCCCCCCCCC)=O
466	PS (Phosphatidylserine)	PS 36:3|PS 20:3/16:0	C42H76NO10P	[M+H]+	786.529	6.533	287.179	40.98	M-HG(PS,185)		C3H8NO6P	[M+H]+	-0.5	[C@](COP(=O)(O)OC[C@@H](C(=O)O)[N+]([H])([H])[H])([H])(OC(CCCCCCCCCCCCCCC)=O)COC(CCCCCC/C=C\C/C=C\C/C=C\CCCCC)=O
467	PS (Phosphatidylserine)	PS 36:4|PS 16:0/20:4	C42H74NO10P	[M+H]+	784.513	6.378	283.776	40.49	M-HG(PS,185)		C3H8NO6P	[M+H]+	-0.5	[C@](COP(=O)(O)OC[C@@H](C(=O)O)[N+]([H])([H])[H])([H])(OC(CCC/C=C\C/C=C\C/C=C\C/C=C\CCCCC)=O)COC(CCCCCCCCCCCCCCC)=O
468	PS (Phosphatidylserine)	PS 36:4|PS 20:4/16:0	C42H74NO10P	[M+H]+	784.513	6.378	286.773	40.92	M-HG(PS,185)		C3H8NO6P	[M+H]+	-0.5	[C@](COP(=O)(O)OC[C@@H](C(=O)O)[N+]([H])([H])[H])([H])(OC(CCCCCCCCCCCCCCC)=O)COC(CCC/C=C\C/C=C\C/C=C\C/C=C\CCCCC)=O
469	PS (Phosphatidylserine)	PS 38:1|PS 18:0/20:1	C44H84NO10P	[M+H]+	818.591	8.212	294.927	42.12	M-HG(PS,185)		C3H8NO6P	[M+H]+	-0.5	[C@](COP(=O)(O)OC[C@@H](C(=O)O)[N+]([H])([H])[H])([H])(OC(CCCCCCCCC/C=C\CCCCCCCC)=O)COC(CCCCCCCCCCCCCCCCC)=O
470	PS (Phosphatidylserine)	PS 38:1|PS 20:1/18:0	C44H84NO10P	[M+H]+	818.591	8.212	299.942	42.84	M-HG(PS,185)		C3H8NO6P	[M+H]+	-0.5	[C@](COP(=O)(O)OC[C@@H](C(=O)O)[N+]([H])([H])[H])([H])(OC(CCCCCCCCCCCCCCCCC)=O)COC(CCCCCCCCC/C=C\CCCCCCCC)=O
471	PS (Phosphatidylserine)	PS 38:1|PS 18:1/20:0	C44H84NO10P	[M+H]+	818.591	8.212	286.846	40.96	M-HG(PS,185)		C3H8NO6P	[M+H]+	-0.5	[C@](COP(=O)(O)OC[C@@H](C(=O)O)[N+]([H])([H])[H])([H])(OC(CCCCCCCCCCCCCCCCCCC)=O)COC(CCCCCCC/C=C\CCCCCCCC)=O
472	PS (Phosphatidylserine)	PS 38:1|PS 20:0/18:1	C44H84NO10P	[M+H]+	818.591	8.212	289.145	41.29	M-HG(PS,185)		C3H8NO6P	[M+H]+	-0.5	[C@](COP(=O)(O)OC[C@@H](C(=O)O)[N+]([H])([H])[H])([H])(OC(CCCCCCC/C=C\CCCCCCCC)=O)COC(CCCCCCCCCCCCCCCCCCC)=O
473	PS (Phosphatidylserine)	PS 38:2|PS 18:0/20:2	C44H82NO10P	[M+H]+	816.576	7.788	294.172	42.01	M-HG(PS,185)		C3H8NO6P	[M+H]+	-0.5	[C@](COP(=O)(O)OC[C@@H](C(=O)O)[N+]([H])([H])[H])([H])(OC(CCCCCCCCC/C=C\C/C=C\CCCCC)=O)COC(CCCCCCCCCCCCCCCCC)=O
474	PS (Phosphatidylserine)	PS 38:2|PS 20:2/18:0	C44H82NO10P	[M+H]+	816.576	7.788	296.68	42.37	M-HG(PS,185)		C3H8NO6P	[M+H]+	-0.5	[C@](COP(=O)(O)OC[C@@H](C(=O)O)[N+]([H])([H])[H])([H])(OC(CCCCCCCCCCCCCCCCC)=O)COC(CCCCCCCCC/C=C\C/C=C\CCCCC)=O
475	PS (Phosphatidylserine)	PS 38:3|PS 18:0/20:3	C44H80NO10P	[M+H]+	814.564	7.321	290.652	41.5	M-HG(PS,185)		C3H8NO6P	[M+H]+	-0.5	[C@](COP(=O)(O)OC[C@@H](C(=O)O)[N+]([H])([H])[H])([H])(OC(CCCCCC/C=C\C/C=C\C/C=C\CCCCC)=O)COC(CCCCCCCCCCCCCCCCC)=O
476	PS (Phosphatidylserine)	PS 38:4|PS 18:0/20:4	C44H78NO10P	[M+H]+	812.544	6.698	290.365	41.46	M-HG(PS,185)		C3H8NO6P	[M+H]+	-0.5	[C@](COP(=O)(O)OC[C@@H](C(=O)O)[N+]([H])([H])[H])([H])(OC(CCC/C=C\C/C=C\C/C=C\C/C=C\CCCCC)=O)COC(CCCCCCCCCCCCCCCCC)=O
477	PS (Phosphatidylserine)	PS 38:4|PS 20:4/18:0	C44H78NO10P	[M+H]+	812.544	6.698	291.828	41.67	M-HG(PS,185)		C3H8NO6P	[M+H]+	-0.5	[C@](COP(=O)(O)OC[C@@H](C(=O)O)[N+]([H])([H])[H])([H])(OC(CCCCCCCCCCCCCCCCC)=O)COC(CCC/C=C\C/C=C\C/C=C\C/C=C\CCCCC)=O
478	PS (Phosphatidylserine)	PS 38:5|PS 18:1/20:4	C44H76NO10P	[M+H]+	810.529	6.425	284.559	40.63	M-HG(PS,185)		C3H8NO6P	[M+H]+	-0.5	[C@](COP(=O)(O)OC[C@@H](C(=O)O)[N+]([H])([H])[H])([H])(OC(CCC/C=C\C/C=C\C/C=C\C/C=C\CCCCC)=O)COC(CCCCCCC/C=C\CCCCCCCC)=O
479	PS (Phosphatidylserine)	PS 38:5|PS 20:4/18:1	C44H76NO10P	[M+H]+	810.529	6.425	288.147	41.14	M-HG(PS,185)		C3H8NO6P	[M+H]+	-0.5	[C@](COP(=O)(O)OC[C@@H](C(=O)O)[N+]([H])([H])[H])([H])(OC(CCCCCCC/C=C\CCCCCCCC)=O)COC(CCC/C=C\C/C=C\C/C=C\C/C=C\CCCCC)=O
480	PS (Phosphatidylserine)	PS 39:6|PS 17:0/22:6	C45H76NO10P	[M+H]+	822.529	6.551	288.704	41.23	M-HG(PS,185)		C3H8NO6P	[M+H]+	-0.5	[C@](COP(=O)(O)OC[C@@H](C(=O)O)[N+]([H])([H])[H])([H])(OC(CC/C=C\C/C=C\C/C=C\C/C=C\C/C=C\C/C=C\CC)=O)COC(CCCCCCCCCCCCCCCC)=O
481	PS (Phosphatidylserine)	PS 40:2|PS 18:1/22:1	C46H86NO10P	[M+H]+	844.607	8.346	298.815	42.7	M-HG(PS,185)		C3H8NO6P	[M+H]+	-0.5	[C@](COP(=O)(O)OC[C@@H](C(=O)O)[N+]([H])([H])[H])([H])(OC(CCCCCCCCCCC/C=C\CCCCCCCC)=O)COC(CCCCCCC/C=C\CCCCCCCC)=O
482	PS (Phosphatidylserine)	PS 40:4|PS 18:0/22:4	C46H82NO10P	[M+H]+	840.576	7.375	296.818	42.41	M-HG(PS,185)		C3H8NO6P	[M+H]+	-0.5	[C@](COP(=O)(O)OC[C@@H](C(=O)O)[N+]([H])([H])[H])([H])(OC(CCCCC/C=C\C/C=C\C/C=C\C/C=C\CCCCC)=O)COC(CCCCCCCCCCCCCCCCC)=O
483	PS (Phosphatidylserine)	PS 40:4|PS 22:4/18:0	C46H82NO10P	[M+H]+	840.576	7.375	299.388	42.78	M-HG(PS,185)		C3H8NO6P	[M+H]+	-0.5	[C@](COP(=O)(O)OC[C@@H](C(=O)O)[N+]([H])([H])[H])([H])(OC(CCCCCCCCCCCCCCCCC)=O)COC(CCCCC/C=C\C/C=C\C/C=C\C/C=C\CCCCC)=O
484	PS (Phosphatidylserine)	PS 40:5|PS 18:0/22:5	C46H80NO10P	[M+H]+	838.56	7.225	295.159	42.17	M-HG(PS,185)		C3H8NO6P	[M+H]+	-0.5	[C@](COP(=O)(O)OC[C@@H](C(=O)O)[N+]([H])([H])[H])([H])(OC(CCCCC/C=C\C/C=C\C/C=C\C/C=C\C/C=C\CC)=O)COC(CCCCCCCCCCCCCCCCC)=O
485	PS (Phosphatidylserine)	PS 40:6|PS 18:0/22:6	C46H78NO10P	[M+H]+	836.544	6.755	291.34	41.62	M-HG(PS,185)		C3H8NO6P	[M+H]+	-0.5	[C@](COP(=O)(O)OC[C@@H](C(=O)O)[N+]([H])([H])[H])([H])(OC(CC/C=C\C/C=C\C/C=C\C/C=C\C/C=C\C/C=C\CC)=O)COC(CCCCCCCCCCCCCCCCC)=O
486	PS (Phosphatidylserine)	PS 40:6|PS 22:6/18:0	C46H78NO10P	[M+H]+	836.544	6.755	292.872	41.84	M-HG(PS,185)		C3H8NO6P	[M+H]+	-0.5	[C@](COP(=O)(O)OC[C@@H](C(=O)O)[N+]([H])([H])[H])([H])(OC(CCCCCCCCCCCCCCCCC)=O)COC(CC/C=C\C/C=C\C/C=C\C/C=C\C/C=C\C/C=C\CC)=O
487	PS (Phosphatidylserine)	PS 40:7|PS 18:1/22:6	C46H76NO10P	[M+H]+	834.529	6.322	287.104	41.01	M-HG(PS,185)		C3H8NO6P	[M+H]+	-0.5	[C@](COP(=O)(O)OC[C@@H](C(=O)O)[N+]([H])([H])[H])([H])(OC(CC/C=C\C/C=C\C/C=C\C/C=C\C/C=C\C/C=C\CC)=O)COC(CCCCCCC/C=C\CCCCCCCC)=O
488	PS (Phosphatidylserine)	PS 40:7|PS 22:6/18:1	C46H76NO10P	[M+H]+	834.529	6.322	289.82	41.4	M-HG(PS,185)		C3H8NO6P	[M+H]+	-0.5	[C@](COP(=O)(O)OC[C@@H](C(=O)O)[N+]([H])([H])[H])([H])(OC(CCCCCCC/C=C\CCCCCCCC)=O)COC(CC/C=C\C/C=C\C/C=C\C/C=C\C/C=C\C/C=C\CC)=O
489	PS (Phosphatidylserine)	PS 40:8|PS 18:2/22:6	C46H74NO10P	[M+H]+	832.513	5.969	284.12	40.58	M-HG(PS,185)		C3H8NO6P	[M+H]+	-0.5	[C@](COP(=O)(O)OC[C@@H](C(=O)O)[N+]([H])([H])[H])([H])(OC(CC/C=C\C/C=C\C/C=C\C/C=C\C/C=C\C/C=C\CC)=O)COC(CCCCCCC/C=C\C/C=C\CCCCC)=O
490	PS (Phosphatidylserine)	PS 40:8|PS 22:6/18:2	C46H74NO10P	[M+H]+	832.513	5.969	288.16	41.16	M-HG(PS,185)		C3H8NO6P	[M+H]+	-0.5	[C@](COP(=O)(O)OC[C@@H](C(=O)O)[N+]([H])([H])[H])([H])(OC(CCCCCCC/C=C\C/C=C\CCCCC)=O)COC(CC/C=C\C/C=C\C/C=C\C/C=C\C/C=C\C/C=C\CC)=O
491	PS (Phosphatidylserine)	PS 42:1|PS 18:1/24:0	C48H92NO10P	[M+H]+	874.654	10.205	309.436	44.25	M-HG(PS,185)		C3H8NO6P	[M+H]+	-0.5	[C@](COP(=O)(O)OC[C@@H](C(=O)O)[N+]([H])([H])[H])([H])(OC(CCCCCCCCCCCCCCCCCCCCCCC)=O)COC(CCCCCCC/C=C\CCCCCCCC)=O
492	PS (Phosphatidylserine)	PS 42:10|PS 22:6/20:4	C48H74NO10P	[M+H]+	856.513	5.792	287.054	41.02	M-HG(PS,185)		C3H8NO6P	[M+H]+	-0.5	[C@](COP(=O)(O)OC[C@@H](C(=O)O)[N+]([H])([H])[H])([H])(OC(CCC/C=C\C/C=C\C/C=C\C/C=C\CCCCC)=O)COC(CC/C=C\C/C=C\C/C=C\C/C=C\C/C=C\C/C=C\CC)=O
493	PS (Phosphatidylserine)	PS 42:5|PS 20:4/22:1	C48H84NO10P	[M+H]+	866.591	5.115	288.741	41.27	M-HG(PS,185)		C3H8NO6P	[M+H]+	-0.5	[C@](COP(=O)(O)OC[C@@H](C(=O)O)[N+]([H])([H])[H])([H])(OC(CCCCCCCCCCC/C=C\CCCCCCCC)=O)COC(CCC/C=C\C/C=C\C/C=C\C/C=C\CCCCC)=O
494	PS (Phosphatidylserine)	PS 42:5|PS 22:1/20:4	C48H84NO10P	[M+H]+	866.591	5.115	291.942	41.73	M-HG(PS,185)		C3H8NO6P	[M+H]+	-0.5	[C@](COP(=O)(O)OC[C@@H](C(=O)O)[N+]([H])([H])[H])([H])(OC(CCC/C=C\C/C=C\C/C=C\C/C=C\CCCCC)=O)COC(CCCCCCCCCCC/C=C\CCCCCCCC)=O
495	PS (Phosphatidylserine)	PS 44:10|PS 22:4/22:6	C50H78NO10P	[M+H]+	884.544	6.215	291.362	41.66	M-HG(PS,185)		C3H8NO6P	[M+H]+	-0.5	[C@](COP(=O)(O)OC[C@@H](C(=O)O)[N+]([H])([H])[H])([H])(OC(CC/C=C\C/C=C\C/C=C\C/C=C\C/C=C\C/C=C\CC)=O)COC(CCCCC/C=C\C/C=C\C/C=C\C/C=C\CCCCC)=O
496	PS (Phosphatidylserine)	PS 44:10|PS 22:6/22:4	C50H78NO10P	[M+H]+	884.544	6.215	293.241	41.93	M-HG(PS,185)		C3H8NO6P	[M+H]+	-0.5	[C@](COP(=O)(O)OC[C@@H](C(=O)O)[N+]([H])([H])[H])([H])(OC(CCCCC/C=C\C/C=C\C/C=C\C/C=C\CCCCC)=O)COC(CC/C=C\C/C=C\C/C=C\C/C=C\C/C=C\C/C=C\CC)=O
497	PS (Phosphatidylserine)	PS 44:11|PS 22:6/22:5	C50H76NO10P	[M+H]+	882.529	5.931	293.042	41.9	M-HG(PS,185)		C3H8NO6P	[M+H]+	-0.5	[C@](COP(=O)(O)OC[C@@H](C(=O)O)[N+]([H])([H])[H])([H])(OC(CCCCC/C=C\C/C=C\C/C=C\C/C=C\C/C=C\CC)=O)COC(CC/C=C\C/C=C\C/C=C\C/C=C\C/C=C\C/C=C\CC)=O
498	PS (Phosphatidylserine)	PS 44:12|PS 22:6/22:6	C50H74NO10P	[M+H]+	880.513	5.756	289.226	41.35	M-HG(PS,185)		C3H8NO6P	[M+H]+	-0.5	[C@](COP(=O)(O)OC[C@@H](C(=O)O)[N+]([H])([H])[H])([H])(OC(CC/C=C\C/C=C\C/C=C\C/C=C\C/C=C\C/C=C\CC)=O)COC(CC/C=C\C/C=C\C/C=C\C/C=C\C/C=C\C/C=C\CC)=O

## Sheet: Experimental Negative List
	MoleculeGroup	PrecursorName	PrecursorFormula	PrecursorAdduct	RentionTime	ProductName	ProductFormula	ProductAdduct	High Energy Drift Time Offset
1	LPE (Lyso phosphatidylethanolamine)	LPE 16:0/0:0	C21H44NO7P	[M-H]-	4.004	16:0	C16H32O2	[M-H]-	-0.5
2	LPE (Lyso phosphatidylethanolamine)	LPE 0:0/16:0	C21H44NO7P	[M-H]-	4.004	16:0	C16H32O2	[M-H]-	-0.5
3	LPE (Lyso phosphatidylethanolamine)	LPE 16:1/0:0	C21H42NO7P	[M-H]-	2.941	16:1	C16H30O2	[M-H]-	-0.5
4	LPE (Lyso phosphatidylethanolamine)	LPE 0:0/16:1	C21H42NO7P	[M-H]-	2.941	16:1	C16H30O2	[M-H]-	-0.5
5	LPE (Lyso phosphatidylethanolamine)	LPE 18:0/0:0	C23H48NO7P	[M-H]-	4.759	18:0	C18H36O2	[M-H]-	-0.5
6	LPE (Lyso phosphatidylethanolamine)	LPE 0:0/18:0	C23H48NO7P	[M-H]-	4.759	18:0	C18H36O2	[M-H]-	-0.5
7	LPE (Lyso phosphatidylethanolamine)	LPE 18:1/0:0	C23H46NO7P	[M-H]-	4.033	18:1	C18H34O2	[M-H]-	-0.5
8	LPE (Lyso phosphatidylethanolamine)	LPE 0:0/18:1	C23H46NO7P	[M-H]-	4.033	18:1	C18H34O2	[M-H]-	-0.5
9	LPE (Lyso phosphatidylethanolamine)	LPE 20:1/0:0	C25H50NO7P	[M-H]-	4.724	20:1	C20H38O2	[M-H]-	-0.5
10	LPE (Lyso phosphatidylethanolamine)	LPE 0:0/20:1	C25H50NO7P	[M-H]-	4.724	20:1	C20H38O2	[M-H]-	-0.5
11	LPE (Lyso phosphatidylethanolamine)	LPE 20:2/0:0	C25H48NO7P	[M-H]-	4.033	20:2	C20H36O2	[M-H]-	-0.5
12	LPE (Lyso phosphatidylethanolamine)	LPE 0:0/20:2	C25H48NO7P	[M-H]-	4.033	20:2	C20H36O2	[M-H]-	-0.5
13	LPE (Lyso phosphatidylethanolamine)	LPE 22:1/0:0	C27H54NO7P	[M-H]-	4.944	22:1	C22H42O2	[M-H]-	-0.5
14	LPE (Lyso phosphatidylethanolamine)	LPE 0:0/22:1	C27H54NO7P	[M-H]-	4.944	22:1	C22H42O2	[M-H]-	-0.5
15	LPE (Lyso phosphatidylethanolamine)	LPE 22:5/0:0	C27H46NO7P	[M-H]-	3.7	22:5	C22H34O2	[M-H]-	-0.5
16	LPE (Lyso phosphatidylethanolamine)	LPE 0:0/22:5	C27H46NO7P	[M-H]-	3.7	22:5	C22H34O2	[M-H]-	-0.5
17	LPE (O-) (Alkyl ether lysophosphatidylethanolamine)	LPE O-10:0	C15H34NO6P	[M-H]-	3.115	O-10:0	C9H18O2	[M-H]-	-0.5
18	LPE (O-) (Alkyl ether lysophosphatidylethanolamine)	LPE O-16:1	C21H44NO6P	[M-H]-	4.417	O-16:1	C15H28O2	[M-H]-	-0.5
19	LPE (O-) (Alkyl ether lysophosphatidylethanolamine)	LPE O-18:1	C23H48NO6P	[M-H]-	5.262	O-18:1	C17H32O2	[M-H]-	-0.5
20	LPE (O-) (Alkyl ether lysophosphatidylethanolamine)	LPE O-18:2	C23H46NO6P	[M-H]-	4.51	O-18:2	C17H30O2	[M-H]-	-0.5
21	LPE (O-) (Alkyl ether lysophosphatidylethanolamine)	LPE O-20:3	C25H48NO6P	[M-H]-	5.333	O-20:3	C19H32O2	[M-H]-	-0.5
22	LPE (O-) (Alkyl ether lysophosphatidylethanolamine)	LPE O-22:3	C27H52NO6P	[M-H]-	6.151	O-22:3	C21H36O2	[M-H]-	-0.5
23	LPC (Lyso phosphatidylcholine)	LPC 14:0/0:0	C22H46NO7P	[M+CH3COO]-	4.4	14:0	C14H28O2	[M-H]-	-0.5
24	LPC (Lyso phosphatidylcholine)	LPC 0:0/14:1	C22H44NO7P	[M+CH3COO]-	4.1	14:1	C14H26O2	[M-H]-	-0.5
25	LPC (Lyso phosphatidylcholine)	LPC 14:1/0:0	C22H44NO7P	[M+CH3COO]-	4.168	14:1	C14H26O2	[M-H]-	-0.5
26	LPC (Lyso phosphatidylcholine)	LPC 15:1/0:0	C23H46NO7P	[M+CH3COO]-	4.15	15:1	C15H28O2	[M-H]-	-0.5
27	LPC (Lyso phosphatidylcholine)	LPC 0:0/15:1	C23H46NO7P	[M+CH3COO]-	4.15	15:1	C15H28O2	[M-H]-	-0.5
28	LPC (Lyso phosphatidylcholine)	LPC 16:1/0:0	C24H48NO7P	[M+CH3COO]-	3.4	16:1	C16H30O2	[M-H]-	-0.5
29	LPC (Lyso phosphatidylcholine)	LPC 0:0/16:1	C24H48NO7P	[M+CH3COO]-	3.4	16:1	C16H30O2	[M-H]-	-0.5
30	LPC (Lyso phosphatidylcholine)	LPC 17:0/0:0	C25H52NO7P	[M+CH3COO]-	4.579	17:0	C17H34O2	[M-H]-	-0.5
31	LPC (Lyso phosphatidylcholine)	LPC 0:0/17:0	C25H52NO7P	[M+CH3COO]-	5.067	17:0	C17H34O2	[M-H]-	-0.5
32	LPC (Lyso phosphatidylcholine)	LPC 17:1/0:0	C25H50NO7P	[M+CH3COO]-	4.252	17:1	C17H32O2	[M-H]-	-0.5
33	LPC (Lyso phosphatidylcholine)	LPC 0:0/17:1	C25H50NO7P	[M+CH3COO]-	4.841	17:1	C17H32O2	[M-H]-	-0.5
34	LPC (Lyso phosphatidylcholine)	LPC 18:0/0:0	C26H54NO7P	[M+CH3COO]-	4.969	18:0	C18H36O2	[M-H]-	-0.5
35	LPC (Lyso phosphatidylcholine)	LPC 0:0/18:0	C26H54NO7P	[M+CH3COO]-	4.969	18:0	C18H36O2	[M-H]-	-0.5
36	LPC (Lyso phosphatidylcholine)	LPC 18:1/0:0	C26H52NO7P	[M+CH3COO]-	4.23	18:1	C18H34O2	[M-H]-	-0.5
37	LPC (Lyso phosphatidylcholine)	LPC 0:0/18:1	C26H52NO7P	[M+CH3COO]-	4.23	18:1	C18H34O2	[M-H]-	-0.5
38	LPC (Lyso phosphatidylcholine)	LPC 18:2/0:0	C26H50NO7P	[M+CH3COO]-	3.706	18:2	C18H32O2	[M-H]-	-0.5
39	LPC (Lyso phosphatidylcholine)	LPC 0:0/18:2	C26H50NO7P	[M+CH3COO]-	3.706	18:2	C18H32O2	[M-H]-	-0.5
40	LPC (Lyso phosphatidylcholine)	LPC 18:3/0:0	C26H48NO7P	[M+CH3COO]-	3.9	18:3	C18H30O2	[M-H]-	-0.5
41	LPC (Lyso phosphatidylcholine)	LPC 19:0/0:0	C27H56NO7P	[M+CH3COO]-	5.5	19:0	C19H38O2	[M-H]-	-0.5
42	LPC (Lyso phosphatidylcholine)	LPC 19:1/0:0	C27H54NO7P	[M+CH3COO]-	5.5	19:1	C19H36O2	[M-H]-	-0.5
43	LPC (Lyso phosphatidylcholine)	LPC 0:0/20:1	C28H56NO7P	[M+CH3COO]-	5.125	20:1	C20H38O2	[M-H]-	-0.5
44	LPC (Lyso phosphatidylcholine)	LPC 20:1/0:0	C28H56NO7P	[M+CH3COO]-	5.125	20:1	C20H38O2	[M-H]-	-0.5
45	LPC (Lyso phosphatidylcholine)	LPC 20:2/0:0	C28H54NO7P	[M+CH3COO]-	4.495	20:2	C20H36O2	[M-H]-	-0.5
46	LPC (Lyso phosphatidylcholine)	LPC 0:0/20:5	C28H48NO7P	[M+CH3COO]-	3.468	20:5	C20H30O2	[M-H]-	-0.5
47	LPC (Lyso phosphatidylcholine)	LPC 20:5/0:0	C28H48NO7P	[M+CH3COO]-	3.468	20:5	C20H30O2	[M-H]-	-0.5
48	LPC (Lyso phosphatidylcholine)	LPC 21:0/0:0	C29H60NO7P	[M+CH3COO]-	5.742	21:0	C21H42O2	[M-H]-	-0.5
49	LPC (Lyso phosphatidylcholine)	LPC 22:3/0:0	C30H56NO7P	[M+CH3COO]-	3.781	22:3	C22H38O2	[M-H]-	-0.5
50	LPC (Lyso phosphatidylcholine)	LPC 0:0/22:3	C30H56NO7P	[M+CH3COO]-	3.832	22:3	C22H38O2	[M-H]-	-0.5
51	LPC (Lyso phosphatidylcholine)	LPC 22:4/0:0	C30H54NO7P	[M+CH3COO]-	3.6	22:4	C22H36O2	[M-H]-	-0.5
52	LPC (Lyso phosphatidylcholine)	LPC 0:0/22:4	C30H54NO7P	[M+CH3COO]-	3.6	22:4	C22H36O2	[M-H]-	-0.5
53	LPC (Lyso phosphatidylcholine)	LPC 24:0/0:0	C32H66NO7P	[M+CH3COO]-	5.053	24:0	C24H48O2	[M-H]-	-0.5
54	PA (Phosphatidic acid)	PA 34:1|PA 18:1/16:0	C37H71O8P	[M-H]-	7.776	18:1	C18H34O2	[M-H]-	-0.5
54	PA (Phosphatidic acid)	PA 34:1|PA 18:1/16:0	C37H71O8P	[M-H]-	7.776	16:0	C16H32O2	[M-H]-	-0.5
55	PA (Phosphatidic acid)	PA 34:1|PA 16:0/18:1	C37H71O8P	[M-H]-	7.74	16:0	C16H32O2	[M-H]-	-0.5
55	PA (Phosphatidic acid)	PA 34:1|PA 16:0/18:1	C37H71O8P	[M-H]-	7.74	18:1	C18H34O2	[M-H]-	-0.5
56	PA (Phosphatidic acid)	PA 36:2|PA 18:1/18:1	C39H73O8P	[M-H]-	9.097	18:1	C18H34O2	[M-H]-	-0.5
56	PA (Phosphatidic acid)	PA 36:2|PA 18:1/18:1	C39H73O8P	[M-H]-	9.097	18:1	C18H34O2	[M-H]-	-0.5
57	PA (Phosphatidic acid)	PA 38:4|PA 18:0/20:4	C41H73O8P	[M-H]-	8.243	18:0	C18H36O2	[M-H]-	-0.5
57	PA (Phosphatidic acid)	PA 38:4|PA 18:0/20:4	C41H73O8P	[M-H]-	8.243	20:4	C20H32O2	[M-H]-	-0.5
58	PA (Phosphatidic acid)	PA 38:4|PA 20:4/18:0	C41H73O8P	[M-H]-	8.243	20:4	C20H32O2	[M-H]-	-0.5
58	PA (Phosphatidic acid)	PA 38:4|PA 20:4/18:0	C41H73O8P	[M-H]-	8.243	18:0	C18H36O2	[M-H]-	-0.5
59	PA (Phosphatidic acid)	PA 44:10|PA 22:4/22:6	C47H73O8P	[M-H]-	7.62	22:4	C22H36O2	[M-H]-	-0.5
59	PA (Phosphatidic acid)	PA 44:10|PA 22:4/22:6	C47H73O8P	[M-H]-	7.62	22:6	C22H32O2	[M-H]-	-0.5
60	PA (Phosphatidic acid)	PA 44:10|PA 22:6/22:4	C47H73O8P	[M-H]-	7.62	22:6	C22H32O2	[M-H]-	-0.5
60	PA (Phosphatidic acid)	PA 44:10|PA 22:6/22:4	C47H73O8P	[M-H]-	7.62	22:4	C22H36O2	[M-H]-	-0.5
61	PA (Phosphatidic acid)	PA 44:12|PA 22:6/22:6	C47H69O8P	[M-H]-	6.5	22:6	C22H32O2	[M-H]-	-0.5
61	PA (Phosphatidic acid)	PA 44:12|PA 22:6/22:6	C47H69O8P	[M-H]-	6.5	22:6	C22H32O2	[M-H]-	-0.5
62	PC (Phosphatidylcholine)	PC 28:0|PC 14:0/14:0	C36H72NO8P	[M+CH3COO]-	7.614	14:0	C14H28O2	[M-H]-	-0.5
62	PC (Phosphatidylcholine)	PC 28:0|PC 14:0/14:0	C36H72NO8P	[M+CH3COO]-	7.614	14:0	C14H28O2	[M-H]-	-0.5
63	PC (Phosphatidylcholine)	PC 29:1|PC 13:0/16:1	C37H72NO8P	[M+CH3COO]-	7.947	13:0	C13H26O2	[M-H]-	-0.5
63	PC (Phosphatidylcholine)	PC 29:1|PC 13:0/16:1	C37H72NO8P	[M+CH3COO]-	7.947	16:1	C16H30O2	[M-H]-	-0.5
64	PC (Phosphatidylcholine)	PC 30:0|PC 14:0/16:0	C38H76NO8P	[M+CH3COO]-	7.2	14:0	C14H28O2	[M-H]-	-0.5
64	PC (Phosphatidylcholine)	PC 30:0|PC 14:0/16:0	C38H76NO8P	[M+CH3COO]-	7.2	16:0	C16H32O2	[M-H]-	-0.5
65	PC (Phosphatidylcholine)	PC 30:0|PC 16:0/14:0	C38H76NO8P	[M+CH3COO]-	7.2	16:0	C16H32O2	[M-H]-	-0.5
65	PC (Phosphatidylcholine)	PC 30:0|PC 16:0/14:0	C38H76NO8P	[M+CH3COO]-	7.2	14:0	C14H28O2	[M-H]-	-0.5
66	PC (Phosphatidylcholine)	PC 30:1|PC 17:1/13:0	C38H74NO8P	[M+CH3COO]-	7.671	17:1	C17H32O2	[M-H]-	-0.5
66	PC (Phosphatidylcholine)	PC 30:1|PC 17:1/13:0	C38H74NO8P	[M+CH3COO]-	7.671	13:0	C13H26O2	[M-H]-	-0.5
67	PC (Phosphatidylcholine)	PC 30:1|PC 13:0/17:1	C38H74NO8P	[M+CH3COO]-	7.671	13:0	C13H26O2	[M-H]-	-0.5
67	PC (Phosphatidylcholine)	PC 30:1|PC 13:0/17:1	C38H74NO8P	[M+CH3COO]-	7.671	17:1	C17H32O2	[M-H]-	-0.5
68	PC (Phosphatidylcholine)	PC 31:0|PC 15:0/16:0	C39H78NO8P	[M+CH3COO]-	8.735	15:0	C15H30O2	[M-H]-	-0.5
68	PC (Phosphatidylcholine)	PC 31:0|PC 15:0/16:0	C39H78NO8P	[M+CH3COO]-	8.735	16:0	C16H32O2	[M-H]-	-0.5
69	PC (Phosphatidylcholine)	PC 31:0|PC 16:0/15:0	C39H78NO8P	[M+CH3COO]-	8.735	16:0	C16H32O2	[M-H]-	-0.5
69	PC (Phosphatidylcholine)	PC 31:0|PC 16:0/15:0	C39H78NO8P	[M+CH3COO]-	8.735	15:0	C15H30O2	[M-H]-	-0.5
70	PC (Phosphatidylcholine)	PC 31:1|PC 15:0/16:1	C39H76NO8P	[M+CH3COO]-	8.56	15:0	C15H30O2	[M-H]-	-0.5
70	PC (Phosphatidylcholine)	PC 31:1|PC 15:0/16:1	C39H76NO8P	[M+CH3COO]-	8.56	16:1	C16H30O2	[M-H]-	-0.5
71	PC (Phosphatidylcholine)	PC 31:2|PC 14:1/17:1	C39H74NO8P	[M+CH3COO]-	9.547	14:1	C14H26O2	[M-H]-	-0.5
71	PC (Phosphatidylcholine)	PC 31:2|PC 14:1/17:1	C39H74NO8P	[M+CH3COO]-	9.547	17:1	C17H32O2	[M-H]-	-0.5
72	PC (Phosphatidylcholine)	PC 32:0|PC 16:0/16:0	C40H80NO8P	[M+CH3COO]-	10.125	16:0	C16H32O2	[M-H]-	-0.5
72	PC (Phosphatidylcholine)	PC 32:0|PC 16:0/16:0	C40H80NO8P	[M+CH3COO]-	10.125	16:0	C16H32O2	[M-H]-	-0.5
73	PC (Phosphatidylcholine)	PC 32:0|PC 14:0/18:0	C40H80NO8P	[M+CH3COO]-	10.125	14:0	C14H28O2	[M-H]-	-0.5
73	PC (Phosphatidylcholine)	PC 32:0|PC 14:0/18:0	C40H80NO8P	[M+CH3COO]-	10.125	18:0	C18H36O2	[M-H]-	-0.5
74	PC (Phosphatidylcholine)	PC 32:1|PC 16:1/16:0	C40H78NO8P	[M+CH3COO]-	8.92	16:1	C16H30O2	[M-H]-	-0.5
74	PC (Phosphatidylcholine)	PC 32:1|PC 16:1/16:0	C40H78NO8P	[M+CH3COO]-	8.92	16:0	C16H32O2	[M-H]-	-0.5
75	PC (Phosphatidylcholine)	PC 32:1|PC 16:0/16:1	C40H78NO8P	[M+CH3COO]-	8.92	16:0	C16H32O2	[M-H]-	-0.5
75	PC (Phosphatidylcholine)	PC 32:1|PC 16:0/16:1	C40H78NO8P	[M+CH3COO]-	8.92	16:1	C16H30O2	[M-H]-	-0.5
76	PC (Phosphatidylcholine)	PC 32:2|PC 15:1/17:1	C40H76NO8P	[M+CH3COO]-	7.905	15:1	C15H28O2	[M-H]-	-0.5
76	PC (Phosphatidylcholine)	PC 32:2|PC 15:1/17:1	C40H76NO8P	[M+CH3COO]-	7.905	17:1	C17H32O2	[M-H]-	-0.5
77	PC (Phosphatidylcholine)	PC 32:2|PC 17:1/15:1	C40H76NO8P	[M+CH3COO]-	7.905	17:1	C17H32O2	[M-H]-	-0.5
77	PC (Phosphatidylcholine)	PC 32:2|PC 17:1/15:1	C40H76NO8P	[M+CH3COO]-	7.905	15:1	C15H28O2	[M-H]-	-0.5
78	PC (Phosphatidylcholine)	PC 32:2|PC 16:1/16:1	C40H76NO8P	[M+CH3COO]-	7.905	16:1	C16H30O2	[M-H]-	-0.5
78	PC (Phosphatidylcholine)	PC 32:2|PC 16:1/16:1	C40H76NO8P	[M+CH3COO]-	7.905	16:1	C16H30O2	[M-H]-	-0.5
79	PC (Phosphatidylcholine)	PC 32:3|PC 18:2/14:1	C40H74NO8P	[M+CH3COO]-	7.9	18:2	C18H32O2	[M-H]-	-0.5
79	PC (Phosphatidylcholine)	PC 32:3|PC 18:2/14:1	C40H74NO8P	[M+CH3COO]-	7.9	14:1	C14H26O2	[M-H]-	-0.5
80	PC (Phosphatidylcholine)	PC 32:3|PC 14:1/18:2	C40H74NO8P	[M+CH3COO]-	7.9	14:1	C14H26O2	[M-H]-	-0.5
80	PC (Phosphatidylcholine)	PC 32:3|PC 14:1/18:2	C40H74NO8P	[M+CH3COO]-	7.9	18:2	C18H32O2	[M-H]-	-0.5
81	PC (Phosphatidylcholine)	PC 33:0|PC 16:0/17:0	C41H82NO8P	[M+CH3COO]-	10.462	16:0	C16H32O2	[M-H]-	-0.5
81	PC (Phosphatidylcholine)	PC 33:0|PC 16:0/17:0	C41H82NO8P	[M+CH3COO]-	10.462	17:0	C17H34O2	[M-H]-	-0.5
82	PC (Phosphatidylcholine)	PC 33:0|PC 17:0/16:0	C41H82NO8P	[M+CH3COO]-	10.462	17:0	C17H34O2	[M-H]-	-0.5
82	PC (Phosphatidylcholine)	PC 33:0|PC 17:0/16:0	C41H82NO8P	[M+CH3COO]-	10.462	16:0	C16H32O2	[M-H]-	-0.5
83	PC (Phosphatidylcholine)	PC 33:1|PC 15:0/18:1	C41H80NO8P	[M+CH3COO]-	9.463	15:0	C15H30O2	[M-H]-	-0.5
83	PC (Phosphatidylcholine)	PC 33:1|PC 15:0/18:1	C41H80NO8P	[M+CH3COO]-	9.463	18:1	C18H34O2	[M-H]-	-0.5
84	PC (Phosphatidylcholine)	PC 33:1|PC 18:1/15:0	C41H80NO8P	[M+CH3COO]-	9.463	18:1	C18H34O2	[M-H]-	-0.5
84	PC (Phosphatidylcholine)	PC 33:1|PC 18:1/15:0	C41H80NO8P	[M+CH3COO]-	9.463	15:0	C15H30O2	[M-H]-	-0.5
85	PC (Phosphatidylcholine)	PC 33:1|PC 16:0/17:1	C41H80NO8P	[M+CH3COO]-	9.463	16:0	C16H32O2	[M-H]-	-0.5
85	PC (Phosphatidylcholine)	PC 33:1|PC 16:0/17:1	C41H80NO8P	[M+CH3COO]-	9.463	17:1	C17H32O2	[M-H]-	-0.5
86	PC (Phosphatidylcholine)	PC 33:2|PC 15:0/18:2	C41H78NO8P	[M+CH3COO]-	8.913	15:0	C15H30O2	[M-H]-	-0.5
86	PC (Phosphatidylcholine)	PC 33:2|PC 15:0/18:2	C41H78NO8P	[M+CH3COO]-	8.913	18:2	C18H32O2	[M-H]-	-0.5
87	PC (Phosphatidylcholine)	PC 33:3|PC 15:1/18:2	C41H76NO8P	[M+CH3COO]-	8.234	15:1	C15H28O2	[M-H]-	-0.5
87	PC (Phosphatidylcholine)	PC 33:3|PC 15:1/18:2	C41H76NO8P	[M+CH3COO]-	8.234	18:2	C18H32O2	[M-H]-	-0.5
88	PC (Phosphatidylcholine)	PC 33:3|PC 18:2/15:1	C41H76NO8P	[M+CH3COO]-	8.234	18:2	C18H32O2	[M-H]-	-0.5
88	PC (Phosphatidylcholine)	PC 33:3|PC 18:2/15:1	C41H76NO8P	[M+CH3COO]-	8.234	15:1	C15H28O2	[M-H]-	-0.5
89	PC (Phosphatidylcholine)	PC 34:0|PC 16:0/18:0	C42H84NO8P	[M+CH3COO]-	10.877	16:0	C16H32O2	[M-H]-	-0.5
89	PC (Phosphatidylcholine)	PC 34:0|PC 16:0/18:0	C42H84NO8P	[M+CH3COO]-	10.877	18:0	C18H36O2	[M-H]-	-0.5
90	PC (Phosphatidylcholine)	PC 34:0|PC18:0/16:0	C42H84NO8P	[M+CH3COO]-	10.877	18:0	C18H36O2	[M-H]-	-0.5
90	PC (Phosphatidylcholine)	PC 34:0|PC18:0/16:0	C42H84NO8P	[M+CH3COO]-	10.877	16:0	C16H32O2	[M-H]-	-0.5
91	PC (Phosphatidylcholine)	PC 34:1|PC 16:0/18:1	C42H82NO8P	[M+CH3COO]-	9.91	16:0	C16H32O2	[M-H]-	-0.5
91	PC (Phosphatidylcholine)	PC 34:1|PC 16:0/18:1	C42H82NO8P	[M+CH3COO]-	9.91	18:1	C18H34O2	[M-H]-	-0.5
92	PC (Phosphatidylcholine)	PC 34:1|PC 18:1/16:0	C42H82NO8P	[M+CH3COO]-	9.91	18:1	C18H34O2	[M-H]-	-0.5
92	PC (Phosphatidylcholine)	PC 34:1|PC 18:1/16:0	C42H82NO8P	[M+CH3COO]-	9.91	16:0	C16H32O2	[M-H]-	-0.5
93	PC (Phosphatidylcholine)	PC 34:2|PC 16:0/18:2	C42H80NO8P	[M+CH3COO]-	9.074	16:0	C16H32O2	[M-H]-	-0.5
93	PC (Phosphatidylcholine)	PC 34:2|PC 16:0/18:2	C42H80NO8P	[M+CH3COO]-	9.074	18:2	C18H32O2	[M-H]-	-0.5
94	PC (Phosphatidylcholine)	PC 34:2|PC 18:2/16:0	C42H80NO8P	[M+CH3COO]-	9.074	18:2	C18H32O2	[M-H]-	-0.5
94	PC (Phosphatidylcholine)	PC 34:2|PC 18:2/16:0	C42H80NO8P	[M+CH3COO]-	9.074	16:0	C16H32O2	[M-H]-	-0.5
95	PC (Phosphatidylcholine)	PC 34:2|PC 17:1/17:1	C42H80NO8P	[M+CH3COO]-	10.605	17:1	C17H32O2	[M-H]-	-0.5
95	PC (Phosphatidylcholine)	PC 34:2|PC 17:1/17:1	C42H80NO8P	[M+CH3COO]-	10.605	17:1	C17H32O2	[M-H]-	-0.5
96	PC (Phosphatidylcholine)	PC 34:3|PC 16:1/18:2	C42H78NO8P	[M+CH3COO]-	8.231	16:1	C16H30O2	[M-H]-	-0.5
96	PC (Phosphatidylcholine)	PC 34:3|PC 16:1/18:2	C42H78NO8P	[M+CH3COO]-	8.231	18:2	C18H32O2	[M-H]-	-0.5
97	PC (Phosphatidylcholine)	PC 34:3|PC 18:2/16:1	C42H78NO8P	[M+CH3COO]-	8.231	18:2	C18H32O2	[M-H]-	-0.5
97	PC (Phosphatidylcholine)	PC 34:3|PC 18:2/16:1	C42H78NO8P	[M+CH3COO]-	8.231	16:1	C16H30O2	[M-H]-	-0.5
98	PC (Phosphatidylcholine)	PC 34:4|PC 14:0/20:4	C42H76NO8P	[M+CH3COO]-	7.856	14:0	C14H28O2	[M-H]-	-0.5
98	PC (Phosphatidylcholine)	PC 34:4|PC 14:0/20:4	C42H76NO8P	[M+CH3COO]-	7.856	20:4	C20H32O2	[M-H]-	-0.5
99	PC (Phosphatidylcholine)	PC 34:4|PC 20:4/14:0	C42H76NO8P	[M+CH3COO]-	7.856	20:4	C20H32O2	[M-H]-	-0.5
99	PC (Phosphatidylcholine)	PC 34:4|PC 20:4/14:0	C42H76NO8P	[M+CH3COO]-	7.856	14:0	C14H28O2	[M-H]-	-0.5
100	PC (Phosphatidylcholine)	PC 34:5|PC 14:1/20:4	C42H74NO8P	[M+CH3COO]-	7.89	14:1	C14H26O2	[M-H]-	-0.5
100	PC (Phosphatidylcholine)	PC 34:5|PC 14:1/20:4	C42H74NO8P	[M+CH3COO]-	7.89	20:4	C20H32O2	[M-H]-	-0.5
101	PC (Phosphatidylcholine)	PC 35:1|PC 17:0/18:1	C43H84NO8P	[M+CH3COO]-	9.491	17:0	C17H34O2	[M-H]-	-0.5
101	PC (Phosphatidylcholine)	PC 35:1|PC 17:0/18:1	C43H84NO8P	[M+CH3COO]-	9.491	18:1	C18H34O2	[M-H]-	-0.5
102	PC (Phosphatidylcholine)	PC 35:2|PC 15:0/20:2	C43H82NO8P	[M+CH3COO]-	9.345	15:0	C15H30O2	[M-H]-	-0.5
102	PC (Phosphatidylcholine)	PC 35:2|PC 15:0/20:2	C43H82NO8P	[M+CH3COO]-	9.345	20:2	C20H36O2	[M-H]-	-0.5
103	PC (Phosphatidylcholine)	PC 35:4|PC 20:4/15:0	C43H78NO8P	[M+CH3COO]-	8.9	20:4	C20H32O2	[M-H]-	-0.5
103	PC (Phosphatidylcholine)	PC 35:4|PC 20:4/15:0	C43H78NO8P	[M+CH3COO]-	8.9	15:0	C15H30O2	[M-H]-	-0.5
104	PC (Phosphatidylcholine)	PC 35:4|PC 15:0/20:4	C43H78NO8P	[M+CH3COO]-	8.9	15:0	C15H30O2	[M-H]-	-0.5
104	PC (Phosphatidylcholine)	PC 35:4|PC 15:0/20:4	C43H78NO8P	[M+CH3COO]-	8.9	20:4	C20H32O2	[M-H]-	-0.5
105	PC (Phosphatidylcholine)	PC 36:0|PC 18:0/18:0	C44H88NO8P	[M+CH3COO]-	11.933	18:0	C18H36O2	[M-H]-	-0.5
105	PC (Phosphatidylcholine)	PC 36:0|PC 18:0/18:0	C44H88NO8P	[M+CH3COO]-	11.933	18:0	C18H36O2	[M-H]-	-0.5
106	PC (Phosphatidylcholine)	PC 36:1|PC 16:0/20:1	C44H86NO8P	[M+CH3COO]-	10.86	16:0	C16H32O2	[M-H]-	-0.5
106	PC (Phosphatidylcholine)	PC 36:1|PC 16:0/20:1	C44H86NO8P	[M+CH3COO]-	10.86	20:1	C20H38O2	[M-H]-	-0.5
107	PC (Phosphatidylcholine)	PC 36:1|PC 18:0/18:1	C44H86NO8P	[M+CH3COO]-	10.86	18:0	C18H36O2	[M-H]-	-0.5
107	PC (Phosphatidylcholine)	PC 36:1|PC 18:0/18:1	C44H86NO8P	[M+CH3COO]-	10.86	18:1	C18H34O2	[M-H]-	-0.5
108	PC (Phosphatidylcholine)	PC 36:1|PC 18:1/18:0	C44H86NO8P	[M+CH3COO]-	10.86	18:1	C18H34O2	[M-H]-	-0.5
108	PC (Phosphatidylcholine)	PC 36:1|PC 18:1/18:0	C44H86NO8P	[M+CH3COO]-	10.86	18:0	C18H36O2	[M-H]-	-0.5
109	PC (Phosphatidylcholine)	PC 36:2|PC 15:0/21:2	C44H84NO8P	[M+CH3COO]-	10.163	15:0	C15H30O2	[M-H]-	-0.5
109	PC (Phosphatidylcholine)	PC 36:2|PC 15:0/21:2	C44H84NO8P	[M+CH3COO]-	10.163	21:2	C21H38O2	[M-H]-	-0.5
110	PC (Phosphatidylcholine)	PC 36:2|PC 18:0/18:2	C44H84NO8P	[M+CH3COO]-	10.163	18:0	C18H36O2	[M-H]-	-0.5
110	PC (Phosphatidylcholine)	PC 36:2|PC 18:0/18:2	C44H84NO8P	[M+CH3COO]-	10.163	18:2	C18H32O2	[M-H]-	-0.5
111	PC (Phosphatidylcholine)	PC 36:2|PC 18:1/18:1	C44H84NO8P	[M+CH3COO]-	10.163	18:1	C18H34O2	[M-H]-	-0.5
111	PC (Phosphatidylcholine)	PC 36:2|PC 18:1/18:1	C44H84NO8P	[M+CH3COO]-	10.163	18:1	C18H34O2	[M-H]-	-0.5
112	PC (Phosphatidylcholine)	PC 36:3|PC 16:0/20:3	C44H82NO8P	[M+CH3COO]-	9.4	16:0	C16H32O2	[M-H]-	-0.5
112	PC (Phosphatidylcholine)	PC 36:3|PC 16:0/20:3	C44H82NO8P	[M+CH3COO]-	9.4	20:3	C20H34O2	[M-H]-	-0.5
113	PC (Phosphatidylcholine)	PC 36:3|PC 18:1/18:2	C44H82NO8P	[M+CH3COO]-	9.4	18:1	C18H34O2	[M-H]-	-0.5
113	PC (Phosphatidylcholine)	PC 36:3|PC 18:1/18:2	C44H82NO8P	[M+CH3COO]-	9.4	18:2	C18H32O2	[M-H]-	-0.5
114	PC (Phosphatidylcholine)	PC 36:3|PC 18:2/18:1	C44H82NO8P	[M+CH3COO]-	9.4	18:2	C18H32O2	[M-H]-	-0.5
114	PC (Phosphatidylcholine)	PC 36:3|PC 18:2/18:1	C44H82NO8P	[M+CH3COO]-	9.4	18:1	C18H34O2	[M-H]-	-0.5
115	PC (Phosphatidylcholine)	PC 36:4|PC 16:0/20:4	C44H80NO8P	[M+CH3COO]-	8.9	16:0	C16H32O2	[M-H]-	-0.5
115	PC (Phosphatidylcholine)	PC 36:4|PC 16:0/20:4	C44H80NO8P	[M+CH3COO]-	8.9	20:4	C20H32O2	[M-H]-	-0.5
116	PC (Phosphatidylcholine)	PC 36:4|PC 20:4/16:0	C44H80NO8P	[M+CH3COO]-	8.9	20:4	C20H32O2	[M-H]-	-0.5
116	PC (Phosphatidylcholine)	PC 36:4|PC 20:4/16:0	C44H80NO8P	[M+CH3COO]-	8.9	16:0	C16H32O2	[M-H]-	-0.5
117	PC (Phosphatidylcholine)	PC 36:6|PC 14:1/22:5	C44H76NO8P	[M+CH3COO]-	8.455	14:1	C14H26O2	[M-H]-	-0.5
117	PC (Phosphatidylcholine)	PC 36:6|PC 14:1/22:5	C44H76NO8P	[M+CH3COO]-	8.455	22:5	C22H34O2	[M-H]-	-0.5
118	PC (Phosphatidylcholine)	PC 36:6|PC 22:5/14:1	C44H76NO8P	[M+CH3COO]-	8.455	22:5	C22H34O2	[M-H]-	-0.5
118	PC (Phosphatidylcholine)	PC 36:6|PC 22:5/14:1	C44H76NO8P	[M+CH3COO]-	8.455	14:1	C14H26O2	[M-H]-	-0.5
119	PC (Phosphatidylcholine)	PC 36:7|PC 14:1/22:6	C44H74NO8P	[M+CH3COO]-	7.895	14:1	C14H26O2	[M-H]-	-0.5
119	PC (Phosphatidylcholine)	PC 36:7|PC 14:1/22:6	C44H74NO8P	[M+CH3COO]-	7.895	22:6	C22H32O2	[M-H]-	-0.5
120	PC (Phosphatidylcholine)	PC 36:7|PC 22:6/14:1	C44H74NO8P	[M+CH3COO]-	7.895	22:6	C22H32O2	[M-H]-	-0.5
120	PC (Phosphatidylcholine)	PC 36:7|PC 22:6/14:1	C44H74NO8P	[M+CH3COO]-	7.895	14:1	C14H26O2	[M-H]-	-0.5
121	PC (Phosphatidylcholine)	PC 37:0|PC 15:0/22:0	C45H90NO8P	[M+CH3COO]-	12.2	15:0	C15H30O2	[M-H]-	-0.5
121	PC (Phosphatidylcholine)	PC 37:0|PC 15:0/22:0	C45H90NO8P	[M+CH3COO]-	12.2	22:0	C22H44O2	[M-H]-	-0.5
122	PC (Phosphatidylcholine)	PC 37:1|PC 17:0/20:1	C45H88NO8P	[M+CH3COO]-	11.89	17:0	C17H34O2	[M-H]-	-0.5
122	PC (Phosphatidylcholine)	PC 37:1|PC 17:0/20:1	C45H88NO8P	[M+CH3COO]-	11.89	20:1	C20H38O2	[M-H]-	-0.5
123	PC (Phosphatidylcholine)	PC 37:1|PC 20:1/17:0	C45H88NO8P	[M+CH3COO]-	11.89	20:2	C20H36O2	[M-H]-	-0.5
123	PC (Phosphatidylcholine)	PC 37:1|PC 20:1/17:0	C45H88NO8P	[M+CH3COO]-	11.89	17:0	C17H34O2	[M-H]-	-0.5
124	PC (Phosphatidylcholine)	PC 37:2|PC 15:1/22:1	C45H86NO8P	[M+CH3COO]-	11	15:1	C15H28O2	[M-H]-	-0.5
124	PC (Phosphatidylcholine)	PC 37:2|PC 15:1/22:1	C45H86NO8P	[M+CH3COO]-	11	22:1	C22H42O2	[M-H]-	-0.5
125	PC (Phosphatidylcholine)	PC 37:4|PC 17:0/20:4	C45H82NO8P	[M+CH3COO]-	9.3	17:0	C17H34O2	[M-H]-	-0.5
125	PC (Phosphatidylcholine)	PC 37:4|PC 17:0/20:4	C45H82NO8P	[M+CH3COO]-	9.3	20:4	C20H32O2	[M-H]-	-0.5
126	PC (Phosphatidylcholine)	PC 37:4|PC 20:4/17:0	C45H82NO8P	[M+CH3COO]-	9.3	20:4	C20H32O2	[M-H]-	-0.5
126	PC (Phosphatidylcholine)	PC 37:4|PC 20:4/17:0	C45H82NO8P	[M+CH3COO]-	9.3	17:0	C17H34O2	[M-H]-	-0.5
127	PC (Phosphatidylcholine)	PC 37:5|PC 17:1/20:4	C45H80NO8P	[M+CH3COO]-	8.345	17:1	C17H32O2	[M-H]-	-0.5
127	PC (Phosphatidylcholine)	PC 37:5|PC 17:1/20:4	C45H80NO8P	[M+CH3COO]-	8.345	20:4	C20H32O2	[M-H]-	-0.5
128	PC (Phosphatidylcholine)	PC 37:5|PC 20:4/17:1	C45H80NO8P	[M+CH3COO]-	8.345	20:4	C20H32O2	[M-H]-	-0.5
128	PC (Phosphatidylcholine)	PC 37:5|PC 20:4/17:1	C45H80NO8P	[M+CH3COO]-	8.345	17:1	C17H32O2	[M-H]-	-0.5
129	PC (Phosphatidylcholine)	PC 37:6|PC 15:1/22:5	C45H78NO8P	[M+CH3COO]-	8.15	15:1	C15H28O2	[M-H]-	-0.5
129	PC (Phosphatidylcholine)	PC 37:6|PC 15:1/22:5	C45H78NO8P	[M+CH3COO]-	8.15	22:5	C22H34O2	[M-H]-	-0.5
130	PC (Phosphatidylcholine)	PC 38:0|PC 18:0/20:0	C46H88NO8P	[M+CH3COO]-	14.086	18:0	C18H36O2	[M-H]-	-0.5
130	PC (Phosphatidylcholine)	PC 38:0|PC 18:0/20:0	C46H88NO8P	[M+CH3COO]-	14.086	20:0	C20H40O2	[M-H]-	-0.5
131	PC (Phosphatidylcholine)	PC 38:1|PC 18:0/20:1	C46H90NO8P	[M+CH3COO]-	12.383	18:0	C18H36O2	[M-H]-	-0.5
131	PC (Phosphatidylcholine)	PC 38:1|PC 18:0/20:1	C46H90NO8P	[M+CH3COO]-	12.383	20:1	C20H38O2	[M-H]-	-0.5
132	PC (Phosphatidylcholine)	PC 38:1|PC 20:1/18:0	C46H90NO8P	[M+CH3COO]-	12.383	20:1	C20H38O2	[M-H]-	-0.5
132	PC (Phosphatidylcholine)	PC 38:1|PC 20:1 /18:0	C46H90NO8P	[M+CH3COO]-	12.383	18:0	C18H36O2	[M-H]-	-0.5
133	PC (Phosphatidylcholine)	PC 38:1|PC 18:1/20:0	C46H90NO8P	[M+CH3COO]-	12.383	18:1	C18H34O2	[M-H]-	-0.5
133	PC (Phosphatidylcholine)	PC 38:1|PC 18:1/20:0	C46H90NO8P	[M+CH3COO]-	12.383	20:0	C20H40O2	[M-H]-	-0.5
134	PC (Phosphatidylcholine)	PC 38:2|PC 18:0/20:2	C46H88NO8P	[M+CH3COO]-	11.357	18:0	C18H36O2	[M-H]-	-0.5
134	PC (Phosphatidylcholine)	PC 38:2|PC 18:0/20:2	C46H88NO8P	[M+CH3COO]-	11.357	20:2	C20H36O2	[M-H]-	-0.5
135	PC (Phosphatidylcholine)	PC 38:2|PC 18:1/20:1	C46H88NO8P	[M+CH3COO]-	11.357	18:1	C18H34O2	[M-H]-	-0.5
135	PC (Phosphatidylcholine)	PC 38:2|PC 18:1/20:1	C46H88NO8P	[M+CH3COO]-	11.357	20:1	C20H38O2	[M-H]-	-0.5
136	PC (Phosphatidylcholine)	PC 38:2|PC 20:1/18:1	C46H88NO8P	[M+CH3COO]-	11.357	20:1	C20H38O2	[M-H]-	-0.5
136	PC (Phosphatidylcholine)	PC 38:2|PC 20:1/18:1	C46H88NO8P	[M+CH3COO]-	11.357	18:1	C18H34O2	[M-H]-	-0.5
137	PC (Phosphatidylcholine)	PC 38:3|PC 18:0/20:3	C46H86NO8P	[M+CH3COO]-	10.39	18:0	C18H36O2	[M-H]-	-0.5
137	PC (Phosphatidylcholine)	PC 38:3|PC 18:0/20:3	C46H86NO8P	[M+CH3COO]-	10.39	20:3	C20H34O2	[M-H]-	-0.5
138	PC (Phosphatidylcholine)	PC 38:4|PC 18:0/20:4	C46H84NO8P	[M+CH3COO]-	9.491	18:0	C18H36O2	[M-H]-	-0.5
138	PC (Phosphatidylcholine)	PC 38:4|PC 18:0/20:4	C46H84NO8P	[M+CH3COO]-	9.491	20:4	C20H32O2	[M-H]-	-0.5
139	PC (Phosphatidylcholine)	PC 38:4|PC 20:4/18:0	C46H84NO8P	[M+CH3COO]-	9.491	20:4	C20H32O2	[M-H]-	-0.5
139	PC (Phosphatidylcholine)	PC 38:4|PC 20:4/18:0	C46H84NO8P	[M+CH3COO]-	9.491	18:0	C18H36O2	[M-H]-	-0.5
140	PC (Phosphatidylcholine)	PC 38:5|PC 18:1/20:4	C46H82NO8P	[M+CH3COO]-	8.8	18:1	C18H34O2	[M-H]-	-0.5
140	PC (Phosphatidylcholine)	PC 38:5|PC 18:1/20:4	C46H82NO8P	[M+CH3COO]-	8.8	20:4	C20H32O2	[M-H]-	-0.5
141	PC (Phosphatidylcholine)	PC 38:5|PC 18:0/20:5	C46H82NO8P	[M+CH3COO]-	8.8	18:0	C18H36O2	[M-H]-	-0.5
141	PC (Phosphatidylcholine)	PC 38:5|PC 18:0/20:5	C46H82NO8P	[M+CH3COO]-	8.8	20:5	C20H30O2	[M-H]-	-0.5
142	PC (Phosphatidylcholine)	PC 38:6|PC 18:2/20:4	C46H80NO8P	[M+CH3COO]-	8.096	18:2	C18H32O2	[M-H]-	-0.5
142	PC (Phosphatidylcholine)	PC 38:6|PC 18:2/20:4	C46H80NO8P	[M+CH3COO]-	8.096	20:4	C20H32O2	[M-H]-	-0.5
143	PC (Phosphatidylcholine)	PC 38:6|PC 20:4/18:2	C46H80NO8P	[M+CH3COO]-	8.096	20:4	C20H32O2	[M-H]-	-0.5
143	PC (Phosphatidylcholine)	PC 38:6|PC 20:4/18:2	C46H80NO8P	[M+CH3COO]-	8.096	18:2	C18H32O2	[M-H]-	-0.5
144	PC (Phosphatidylcholine)	PC 38:7|PC 16:1/22:6	C46H78NO8P	[M+CH3COO]-	7.769	16:1	C16H30O2	[M-H]-	-0.5
144	PC (Phosphatidylcholine)	PC 38:7|PC 16:1/22:6	C46H78NO8P	[M+CH3COO]-	7.769	22:6	C22H32O2	[M-H]-	-0.5
145	PC (Phosphatidylcholine)	PC 38:7|PC 22:6/16:1	C46H78NO8P	[M+CH3COO]-	7.769	22:6	C22H32O2	[M-H]-	-0.5
145	PC (Phosphatidylcholine)	PC 38:7|PC 22:6/16:1	C46H78NO8P	[M+CH3COO]-	7.769	16:1	C16H30O2	[M-H]-	-0.5
146	PC (Phosphatidylcholine)	PC 39:6|PC 17:0/22:6	C47H82NO8P	[M+CH3COO]-	9.049	17:0	C17H34O2	[M-H]-	-0.5
146	PC (Phosphatidylcholine)	PC 39:6|PC 17:0/22:6	C47H82NO8P	[M+CH3COO]-	9.049	22:6	C22H32O2	[M-H]-	-0.5
147	PC (Phosphatidylcholine)	PC 40:0 PC 18:0/22:0	C48H96NO8P	[M+CH3COO]-	15.544	18:0	C18H36O2	[M-H]-	-0.5
147	PC (Phosphatidylcholine)	PC 40:0 PC 18:0/22:0	C48H96NO8P	[M+CH3COO]-	15.544	22:0	C22H44O2	[M-H]-	-0.5
148	PC (Phosphatidylcholine)	PC 40:1|PC 18:0/22:1	C48H94NO8P	[M+CH3COO]-	13.865	18:0	C18H36O2	[M-H]-	-0.5
148	PC (Phosphatidylcholine)	PC 40:1|PC 18:0/22:1	C48H94NO8P	[M+CH3COO]-	13.865	22:1	C22H42O2	[M-H]-	-0.5
149	PC (Phosphatidylcholine)	PC 40:2|PC 18:1/22:1	C48H92NO8P	[M+CH3COO]-	11.976	18:1	C18H34O2	[M-H]-	-0.5
149	PC (Phosphatidylcholine)	PC 40:2|PC 18:1/22:1	C48H92NO8P	[M+CH3COO]-	11.976	22:1	C22H42O2	[M-H]-	-0.5
150	PC (Phosphatidylcholine)	PC 40:4|PC 16:0/24:4	C48H88NO8P	[M+CH3COO]-	11.1	16:0	C16H32O2	[M-H]-	-0.5
150	PC (Phosphatidylcholine)	PC 40:4|PC 16:0/24:4	C48H88NO8P	[M+CH3COO]-	11.1	24:4	C24H40O2	[M-H]-	-0.5
151	PC (Phosphatidylcholine)	PC 40:4|PC 18:0/22:4	C48H88NO8P	[M+CH3COO]-	10.669	18:0	C18H36O2	[M-H]-	-0.5
151	PC (Phosphatidylcholine)	PC 40:4|PC 18:0/22:4	C48H88NO8P	[M+CH3COO]-	10.669	22:4	C22H36O2	[M-H]-	-0.5
152	PC (Phosphatidylcholine)	PC 40:4|PC 22:4/18:0	C48H88NO8P	[M+CH3COO]-	10.669	22:4	C22H36O2	[M-H]-	-0.5
152	PC (Phosphatidylcholine)	PC 40:4|PC 22:4/18:0	C48H88NO8P	[M+CH3COO]-	10.669	18:0	C18H36O2	[M-H]-	-0.5
153	PC (Phosphatidylcholine)	PC 40:5|PC 18:0/22:5	C48H86NO8P	[M+CH3COO]-	9.879	18:0	C18H36O2	[M-H]-	-0.5
153	PC (Phosphatidylcholine)	PC 40:5|PC 18:0/22:5	C48H86NO8P	[M+CH3COO]-	9.879	22:5	C22H34O2	[M-H]-	-0.5
154	PC (Phosphatidylcholine)	PC 40:5|PC 22:5/18:0	C48H86NO8P	[M+CH3COO]-	9.879	22:5	C22H34O2	[M-H]-	-0.5
154	PC (Phosphatidylcholine)	PC 40:5|PC 22:5/18:0	C48H86NO8P	[M+CH3COO]-	9.879	18:0	C18H36O2	[M-H]-	-0.5
155	PC (Phosphatidylcholine)	PC 40:5|PC 18:1/22:4	C48H86NO8P	[M+CH3COO]-	9.879	18:1	C18H34O2	[M-H]-	-0.5
155	PC (Phosphatidylcholine)	PC 40:5|PC 18:1/22:4	C48H86NO8P	[M+CH3COO]-	9.879	22:4	C22H36O2	[M-H]-	-0.5
156	PC (Phosphatidylcholine)	PC 40:7|PC 20:3/20:4	C48H82NO8P	[M+CH3COO]-	8.54	20:3	C20H34O2	[M-H]-	-0.5
156	PC (Phosphatidylcholine)	PC 40:7|PC 20:3/20:4	C48H82NO8P	[M+CH3COO]-	8.54	20:4	C20H32O2	[M-H]-	-0.5
157	PC (Phosphatidylcholine)	PC 40:8|PC 20:4/20:4	C48H80NO8P	[M+CH3COO]-	7.466	20:4	C20H32O2	[M-H]-	-0.5
157	PC (Phosphatidylcholine)	PC 40:8|PC 20:4/20:4	C48H80NO8P	[M+CH3COO]-	7.466	20:4	C20H32O2	[M-H]-	-0.5
158	PC (Phosphatidylcholine)	PC 42:1|PC 18:1/24:0	C50H98NO8P	[M+CH3COO]-	15.46	18:1	C18H34O2	[M-H]-	-0.5
158	PC (Phosphatidylcholine)	PC 42:1|PC 18:1/24:0	C50H98NO8P	[M+CH3COO]-	15.46	24:0	C24H48O2	[M-H]-	-0.5
159	PC (Phosphatidylcholine)	PC 42:1|PC 24:0/18:1	C50H98NO8P	[M+CH3COO]-	15.46	24:0	C24H48O2	[M-H]-	-0.5
159	PC (Phosphatidylcholine)	PC 42:1|PC 24:0/18:1	C50H98NO8P	[M+CH3COO]-	15.46	18:1	C18H34O2	[M-H]-	-0.5
160	PC (Phosphatidylcholine)	PC 42:10|PC 20:4/22:6	C50H80NO8P	[M+CH3COO]-	7.475	20:4	C20H32O2	[M-H]-	-0.5
160	PC (Phosphatidylcholine)	PC 42:10|PC 20:4/22:6	C50H80NO8P	[M+CH3COO]-	7.475	22:6	C22H32O2	[M-H]-	-0.5
161	PC (Phosphatidylcholine)	PC 42:2|PC 18:1/24:1	C50H96NO8P	[M+CH3COO]-	13.776	18:1	C18H34O2	[M-H]-	-0.5
161	PC (Phosphatidylcholine)	PC 42:2|PC 18:1/24:1	C50H96NO8P	[M+CH3COO]-	13.776	24:1	C24H46O2	[M-H]-	-0.5
162	PC (Phosphatidylcholine)	PC 42:2|PC 24:1/18:1	C50H96NO8P	[M+CH3COO]-	13.776	24:1	C24H46O2	[M-H]-	-0.5
162	PC (Phosphatidylcholine)	PC 42:2|PC 24:1/18:1	C50H96NO8P	[M+CH3COO]-	13.776	18:1	C18H34O2	[M-H]-	-0.5
163	PC (Phosphatidylcholine)	PC 42:4|PC 18:0/24:4	C50H92NO8P	[M+CH3COO]-	11.823	18:0	C18H36O2	[M-H]-	-0.5
163	PC (Phosphatidylcholine)	PC 42:4|PC 18:0/24:4	C50H92NO8P	[M+CH3COO]-	11.823	24:4	C24H40O2	[M-H]-	-0.5
164	PC (Phosphatidylcholine)	PC 42:4|PC 24:4/18:0	C50H92NO8P	[M+CH3COO]-	11.823	24:4	C24H40O2	[M-H]-	-0.5
164	PC (Phosphatidylcholine)	PC 42:4|PC 24:4/18:0	C50H92NO8P	[M+CH3COO]-	11.823	18:0	C18H36O2	[M-H]-	-0.5
165	PC (Phosphatidylcholine)	PC 42:8|PC 20:4/22:4	C50H84NO8P	[M+CH3COO]-	8.58	20:4	C20H32O2	[M-H]-	-0.5
165	PC (Phosphatidylcholine)	PC 42:8|PC 20:4/22:4	C50H84NO8P	[M+CH3COO]-	8.58	22:4	C22H36O2	[M-H]-	-0.5
166	PC (Phosphatidylcholine)	PC 42:8|PC 22:4/20:4	C50H84NO8P	[M+CH3COO]-	8.58	22:4	C22H36O2	[M-H]-	-0.5
166	PC (Phosphatidylcholine)	PC 42:8|PC 22:4/20:4	C50H84NO8P	[M+CH3COO]-	8.58	20:4	C20H32O2	[M-H]-	-0.5
167	PC (Phosphatidylcholine)	PC 44:5|PC 20:4/24:1	C52H94NO8P	[M+CH3COO]-	13.96	20:4	C20H32O2	[M-H]-	-0.5
167	PC (Phosphatidylcholine)	PC 44:5|PC 20:4/24:1	C52H94NO8P	[M+CH3COO]-	13.96	24:1	C24H46O2	[M-H]-	-0.5
168	PC (Phosphatidylcholine)	PC 44:10|PC 22:6/22:4	C52H84NO8P	[M+CH3COO]-	8.337	22:4	C22H36O2	[M-H]-	-0.5
168	PC (Phosphatidylcholine)	PC 44:10|PC 22:6/22:4	C52H84NO8P	[M+CH3COO]-	8.337	22:6	C22H32O2	[M-H]-	-0.5
169	PC (Phosphatidylcholine)	PC 44:12|PC 22:6/22:6	C52H80NO8P	[M+CH3COO]-	7.476	22:6	C22H32O2	[M-H]-	-0.5
169	PC (Phosphatidylcholine)	PC 44:12|PC 22:6/22:6	C52H80NO8P	[M+CH3COO]-	7.476	22:6	C22H32O2	[M-H]-	-0.5
170	PC (Phosphatidylcholine)	PC 44:8|PC 20:4/24:4	C52H88NO8P	[M+CH3COO]-	9.345	20:4	C20H32O2	[M-H]-	-0.5
170	PC (Phosphatidylcholine)	PC 44:8|PC 20:4/24:4	C52H88NO8P	[M+CH3COO]-	9.345	24:4	C24H40O2	[M-H]-	-0.5
171	PC (Phosphatidylcholine)	PC 44:8|PC 24:4/20:4	C52H88NO8P	[M+CH3COO]-	9.345	24:4	C24H40O2	[M-H]-	-0.5
171	PC (Phosphatidylcholine)	PC 44:8|PC 24:4/20:4	C52H88NO8P	[M+CH3COO]-	9.345	20:4	C20H32O2	[M-H]-	-0.5
172	PC(O-) (Akyl ether phosphatidylcholine)	PC O-30:0|PC O-16:0/14:0	C38H78NO7P	[M+CH3COO]-	8.5	O-16:0	C15H30O2	[M-H]-	-0.5
172	PC(O-) (Akyl ether phosphatidylcholine)	PC O-30:0|PC O-16:0/14:0	C38H78NO7P	[M+CH3COO]-	8.5	14:0	C14H28O2	[M-H]-	-0.5
173	PC(O-) (Akyl ether phosphatidylcholine)	PC O-30:1|PC O-16:1/14:0	C38H76NO7P	[M+CH3COO]-	8.12	O-16:1	C15H28O2	[M-H]-	-0.5
173	PC(O-) (Akyl ether phosphatidylcholine)	PC O-30:1|PC O-16:1/14:0	C38H76NO7P	[M+CH3COO]-	8.12	14:0	C14H28O2	[M-H]-	-0.5
174	PC(O-) (Akyl ether phosphatidylcholine)	PC O-31:0|PC O-15:0/16:0	C39H80NO7P	[M+CH3COO]-	9.02	O-15:0	C14H28O2	[M-H]-	-0.5
174	PC(O-) (Akyl ether phosphatidylcholine)	PC O-31:0|PC O-15:0/16:0	C39H80NO7P	[M+CH3COO]-	9.02	16:0	C16H32O2	[M-H]-	-0.5
175	PC(O-) (Akyl ether phosphatidylcholine)	PC O-31:1|PC O-15:1/16:0	C39H78NO7P	[M+CH3COO]-	10.64	O-15:1	C14H26O2	[M-H]-	-0.5
175	PC(O-) (Akyl ether phosphatidylcholine)	PC O-31:1|PC O-15:1/16:0	C39H78NO7P	[M+CH3COO]-	10.64	16:0	C16H32O2	[M-H]-	-0.5
176	PC(O-) (Akyl ether phosphatidylcholine)	PC O-32:0|PC O-16:0/16:0	C40H82NO7P	[M+CH3COO]-	10.934	O-16:0	C15H30O2	[M-H]-	-0.5
176	PC(O-) (Akyl ether phosphatidylcholine)	PC O-32:0|PC O-16:0/16:0	C40H82NO7P	[M+CH3COO]-	10.934	16:0	C16H32O2	[M-H]-	-0.5
177	PC(O-) (Akyl ether phosphatidylcholine)	PC O-32:0|PC O-14:0/18:0	C40H82NO7P	[M+CH3COO]-	9.95	O-14:0	C13H26O2	[M-H]-	-0.5
177	PC(O-) (Akyl ether phosphatidylcholine)	PC O-32:0|PC O-14:0/18:0	C40H82NO7P	[M+CH3COO]-	9.95	18:0	C18H36O2	[M-H]-	-0.5
178	PC(O-) (Akyl ether phosphatidylcholine)	PC O-32:1|PC O-16:1/16:0	C40H80NO7P	[M+CH3COO]-	10.682	O-16:1	C15H28O2	[M-H]-	-0.5
178	PC(O-) (Akyl ether phosphatidylcholine)	PC O-32:1|PC O-16:1/16:0	C40H80NO7P	[M+CH3COO]-	10.682	16:0	C16H32O2	[M-H]-	-0.5
179	PC(O-) (Akyl ether phosphatidylcholine)	PC O-32:1|PC O-18:1/14:0	C40H80NO7P	[M+CH3COO]-	10.546	O-18:1	C17H32O2	[M-H]-	-0.5
179	PC(O-) (Akyl ether phosphatidylcholine)	PC O-32:1|PC O-18:1/14:0	C40H80NO7P	[M+CH3COO]-	10.546	14:0	C14H28O2	[M-H]-	-0.5
180	PC(O-) (Akyl ether phosphatidylcholine)	PC O-32:2|PC O-16:1/16:1	C40H78NO7P	[M+CH3COO]-	10.111	O-16:1	C15H28O2	[M-H]-	-0.5
180	PC(O-) (Akyl ether phosphatidylcholine)	PC O-32:2|PC O-16:1/16:1	C40H78NO7P	[M+CH3COO]-	10.111	16:1	C16H30O2	[M-H]-	-0.5
181	PC(O-) (Akyl ether phosphatidylcholine)	PC O-33:0|PC O-17:0/16:0	C41H84NO7P	[M+CH3COO]-	9.579	O-17:0	C16H32O2	[M-H]-	-0.5
181	PC(O-) (Akyl ether phosphatidylcholine)	PC O-33:0|PC O-17:0/16:0	C41H84NO7P	[M+CH3COO]-	9.579	16:0	C16H32O2	[M-H]-	-0.5
182	PC(O-) (Akyl ether phosphatidylcholine)	PC O-34:0|PC O-18:0/16:0	C42H86NO7P	[M+CH3COO]-	12.268	O-18:0	C17H34O2	[M-H]-	-0.5
182	PC(O-) (Akyl ether phosphatidylcholine)	PC O-34:0|PC O-18:0/16:0	C42H86NO7P	[M+CH3COO]-	12.268	16:0	C16H32O2	[M-H]-	-0.5
183	PC(O-) (Akyl ether phosphatidylcholine)	PC O-34:1 |PC O-18:1/16:0	C42H84NO7P	[M+CH3COO]-	12.111	O-18:1	C17H32O2	[M-H]-	-0.5
183	PC(O-) (Akyl ether phosphatidylcholine)	PC O-34:1 |PC O-18:1/16:0	C42H84NO7P	[M+CH3COO]-	12.111	16:0	C16H32O2	[M-H]-	-0.5
184	PC(O-) (Akyl ether phosphatidylcholine)	PC O-34:1|PC O-16:0/18:1	C42H84NO7P	[M+CH3COO]-	11.929	O-16:0	C15H30O2	[M-H]-	-0.5
184	PC(O-) (Akyl ether phosphatidylcholine)	PC O-34:1|PC O-16:0/18:1	C42H84NO7P	[M+CH3COO]-	11.929	18:1	C18H34O2	[M-H]-	-0.5
185	PC(O-) (Akyl ether phosphatidylcholine)	PC O-34:1|PC O-14:0/20:1	C42H84NO7P	[M+CH3COO]-	11.929	O-14:0	C13H26O2	[M-H]-	-0.5
185	PC(O-) (Akyl ether phosphatidylcholine)	PC O-34:1|PC O-14:0/20:1	C42H84NO7P	[M+CH3COO]-	11.929	20:1	C20H38O2	[M-H]-	-0.5
186	PC(O-) (Akyl ether phosphatidylcholine)	PC O-34:2|PC O-16:1/18:1	C42H82NO7P	[M+CH3COO]-	10.724	O-16:1	C15H28O2	[M-H]-	-0.5
186	PC(O-) (Akyl ether phosphatidylcholine)	PC O-34:2|PC O-16:1/18:1	C42H82NO7P	[M+CH3COO]-	10.724	18:1	C18H34O2	[M-H]-	-0.5
187	PC(O-) (Akyl ether phosphatidylcholine)	PC O-34:2 |PC O-18:1/16:1	C42H82NO7P	[M+CH3COO]-	10.724	O-18:1	C17H32O2	[M-H]-	-0.5
187	PC(O-) (Akyl ether phosphatidylcholine)	PC O-34:2 |PC O-18:1/16:1	C42H82NO7P	[M+CH3COO]-	10.724	16:1	C16H30O2	[M-H]-	-0.5
188	PC(O-) (Akyl ether phosphatidylcholine)	PC O-34:3|PC O-16:1/18:2	C42H80NO7P	[M+CH3COO]-	9.961	O-16:1	C15H28O2	[M-H]-	-0.5
188	PC(O-) (Akyl ether phosphatidylcholine)	PC O-34:3|PC O-16:1/18:2	C42H80NO7P	[M+CH3COO]-	9.961	18:2	C18H32O2	[M-H]-	-0.5
189	PC(O-) (Akyl ether phosphatidylcholine)	PC O-35:0|PC O-17:0/18:0	C43H88NO7P	[M+CH3COO]-	12.94	O-17:0	C16H32O2	[M-H]-	-0.5
189	PC(O-) (Akyl ether phosphatidylcholine)	PC O-35:0|PC O-17:0/18:0	C43H88NO7P	[M+CH3COO]-	12.94	18:0	C18H36O2	[M-H]-	-0.5
190	PC(O-) (Akyl ether phosphatidylcholine)	PC O-35:1|PC O-17:0/18:1	C43H86NO7P	[M+CH3COO]-	10.756	O-17:0	C16H32O2	[M-H]-	-0.5
190	PC(O-) (Akyl ether phosphatidylcholine)	PC O-35:1|PC O-17:0/18:1	C43H86NO7P	[M+CH3COO]-	10.756	18:1	C18H34O2	[M-H]-	-0.5
191	PC(O-) (Akyl ether phosphatidylcholine)	PC O-35:1|PC O-17:1/18:0	C43H86NO7P	[M+CH3COO]-	10.756	O-17:1	C16H30O2	[M-H]-	-0.5
191	PC(O-) (Akyl ether phosphatidylcholine)	PC O-35:1|PC O-17:1/18:0	C43H86NO7P	[M+CH3COO]-	10.756	18:0	C18H36O2	[M-H]-	-0.5
192	PC(O-) (Akyl ether phosphatidylcholine)	PC O-35:2|PC O-17:1/18:1	C43H84NO7P	[M+CH3COO]-	8.035	O-17:1	C16H30O2	[M-H]-	-0.5
192	PC(O-) (Akyl ether phosphatidylcholine)	PC O-35:2|PC O-17:1/18:1	C43H84NO7P	[M+CH3COO]-	8.035	18:1	C18H34O2	[M-H]-	-0.5
193	PC(O-) (Akyl ether phosphatidylcholine)	PC O-36:0|PC O-18:0/18:0	C44H90NO7P	[M+CH3COO]-	13.823	O-18:0	C17H34O2	[M-H]-	-0.5
193	PC(O-) (Akyl ether phosphatidylcholine)	PC O-36:0|PC O-18:0/18:0	C44H90NO7P	[M+CH3COO]-	13.823	18:0	C18H36O2	[M-H]-	-0.5
194	PC(O-) (Akyl ether phosphatidylcholine)	PC O-36:1|PC O-18:0/18:1	C44H88NO7P	[M+CH3COO]-	12.249	O-18:0	C17H34O2	[M-H]-	-0.5
194	PC(O-) (Akyl ether phosphatidylcholine)	PC O-36:1|PC O-18:0/18:1	C44H88NO7P	[M+CH3COO]-	12.249	18:1	C18H34O2	[M-H]-	-0.5
195	PC(O-) (Akyl ether phosphatidylcholine)	PC O-36:1|PC O-18:1/18:0	C44H88NO7P	[M+CH3COO]-	12.249	O-18:1	C17H32O2	[M-H]-	-0.5
195	PC(O-) (Akyl ether phosphatidylcholine)	PC O-36:1|PC O-18:1/18:0	C44H88NO7P	[M+CH3COO]-	12.249	18:0	C18H36O2	[M-H]-	-0.5
196	PC(O-) (Akyl ether phosphatidylcholine)	PC O-36:2|PC O-18:1/18:1	C44H86NO7P	[M+CH3COO]-	11.922	O-18:1	C17H32O2	[M-H]-	-0.5
196	PC(O-) (Akyl ether phosphatidylcholine)	PC O-36:2|PC O-18:1/18:1	C44H86NO7P	[M+CH3COO]-	11.922	18:1	C18H34O2	[M-H]-	-0.5
197	PC(O-) (Akyl ether phosphatidylcholine)	PC O-36:2|PC O-18:0/18:2	C44H86NO7P	[M+CH3COO]-	11.922	O-18:0	C17H34O2	[M-H]-	-0.5
197	PC(O-) (Akyl ether phosphatidylcholine)	PC O-36:2|PC O-18:0/18:2	C44H86NO7P	[M+CH3COO]-	11.922	18:2	C18H32O2	[M-H]-	-0.5
198	PC(O-) (Akyl ether phosphatidylcholine)	PC O-36:3 |PC O-18:2/18:1	C44H84NO7P	[M+CH3COO]-	10.808	O-18:2	C17H30O2	[M-H]-	-0.5
198	PC(O-) (Akyl ether phosphatidylcholine)	PC O-36:3 |PC O-18:2/18:1	C44H84NO7P	[M+CH3COO]-	10.808	18:1	C18H34O2	[M-H]-	-0.5
199	PC(O-) (Akyl ether phosphatidylcholine)	PC O-36:4|PC O-16:0/20:4	C44H82NO7P	[M+CH3COO]-	10.219	O-16:0	C15H30O2	[M-H]-	-0.5
199	PC(O-) (Akyl ether phosphatidylcholine)	PC O-36:4|PC O-16:0/20:4	C44H82NO7P	[M+CH3COO]-	10.219	20:4	C20H32O2	[M-H]-	-0.5
200	PC(O-) (Akyl ether phosphatidylcholine)	PC O-36:5|PC O-16:1/20:5	C44H80NO7P	[M+CH3COO]-	9.326	O-16:1	C15H28O2	[M-H]-	-0.5
200	PC(O-) (Akyl ether phosphatidylcholine)	PC O-36:5|PC O-16:1/20:5	C44H80NO7P	[M+CH3COO]-	9.326	20:5	C20H30O2	[M-H]-	-0.5
201	PC(O-) (Akyl ether phosphatidylcholine)	PC O-36:5|PC O-18:4/18:1	C44H80NO7P	[M+CH3COO]-	9.463	O-18:4	C17H26O2	[M-H]-	-0.5
201	PC(O-) (Akyl ether phosphatidylcholine)	PC O-36:5|PC O-18:4/18:1	C44H80NO7P	[M+CH3COO]-	9.463	18:1	C18H34O2	[M-H]-	-0.5
202	PC(O-) (Akyl ether phosphatidylcholine)	PC O-37:0|PC O-19:0/18:0	C45H92NO7P	[M+CH3COO]-	12.445	O-19:0	C18H36O2	[M-H]-	-0.5
202	PC(O-) (Akyl ether phosphatidylcholine)	PC O-37:0|PC O-19:0/18:0	C45H92NO7P	[M+CH3COO]-	12.445	18:0	C18H36O2	[M-H]-	-0.5
203	PC(O-) (Akyl ether phosphatidylcholine)	PC O-37:1|PC O-19:0/18:1	C45H90NO7P	[M+CH3COO]-	12.227	O-19:0	C18H36O2	[M-H]-	-0.5
203	PC(O-) (Akyl ether phosphatidylcholine)	PC O-37:1|PC O-19:0/18:1	C45H90NO7P	[M+CH3COO]-	12.227	18:1	C18H34O2	[M-H]-	-0.5
204	PC(O-) (Akyl ether phosphatidylcholine)	PC O-37:2|PC O-19:1/18:1	C45H88NO7P	[M+CH3COO]-	10.2	O-19:1	C18H34O2	[M-H]-	-0.5
204	PC(O-) (Akyl ether phosphatidylcholine)	PC O-37:2|PC O-19:1/18:1	C45H88NO7P	[M+CH3COO]-	10.2	18:1	C18H34O2	[M-H]-	-0.5
205	PC(O-) (Akyl ether phosphatidylcholine)	PC O-38:0|PC O-18:0/20:0	C46H94NO7P	[M+CH3COO]-	13.108	O-18:1	C17H32O2	[M-H]-	-0.5
205	PC(O-) (Akyl ether phosphatidylcholine)	PC O-38:0|PC O-18:0/20:0	C46H94NO7P	[M+CH3COO]-	13.108	20:0	C20H40O2	[M-H]-	-0.5
206	PC(O-) (Akyl ether phosphatidylcholine)	PC O-38:1|PC O-18:1/20:0	C46H92NO7P	[M+CH3COO]-	11.8	O-18:1	C17H32O2	[M-H]-	-0.5
206	PC(O-) (Akyl ether phosphatidylcholine)	PC O-38:1|PC O-18:1/20:0	C46H92NO7P	[M+CH3COO]-	11.8	20:1	C20H38O2	[M-H]-	-0.5
207	PC(O-) (Akyl ether phosphatidylcholine)	PC O-38:2 |PC O-18:1/20:1	C46H90NO7P	[M+CH3COO]-	10.4	O-18:1	C17H32O2	[M-H]-	-0.5
207	PC(O-) (Akyl ether phosphatidylcholine)	PC O-38:2 |PC O-18:1/20:1	C46H90NO7P	[M+CH3COO]-	10.4	20:1	C20H38O2	[M-H]-	-0.5
208	PC(O-) (Akyl ether phosphatidylcholine)	PC O-38:3 |PC O-18:2/20:1	C46H88NO7P	[M+CH3COO]-	11.1	O-18:2	C17H30O2	[M-H]-	-0.5
208	PC(O-) (Akyl ether phosphatidylcholine)	PC O-38:3 |PC O-18:2/20:1	C46H88NO7P	[M+CH3COO]-	11.1	20:1	C20H38O2	[M-H]-	-0.5
209	PC(O-) (Akyl ether phosphatidylcholine)	PC O-38:4|PC O-18:0/20:4	C46H86NO7P	[M+CH3COO]-	9.9	O-18:0	C17H34O2	[M-H]-	-0.5
209	PC(O-) (Akyl ether phosphatidylcholine)	PC O-38:4|PC O-18:0/20:4	C46H86NO7P	[M+CH3COO]-	9.9	20:4	C20H32O2	[M-H]-	-0.5
210	PC(O-) (Akyl ether phosphatidylcholine)	PC O-38:5|PC O-16:1/22:4	C46H84NO7P	[M+CH3COO]-	9.5	O-16:1	C15H28O2	[M-H]-	-0.5
210	PC(O-) (Akyl ether phosphatidylcholine)	PC O-38:5|PC O-16:1/22:4	C46H84NO7P	[M+CH3COO]-	9.5	22:4	C22H36O2	[M-H]-	-0.5
211	PC(O-) (Akyl ether phosphatidylcholine)	PC O-38:5|PC O-18:1/20:4	C46H84NO7P	[M+CH3COO]-	9.5	O-18:1	C17H32O2	[M-H]-	-0.5
211	PC(O-) (Akyl ether phosphatidylcholine)	PC O-38:5|PC O-18:1/20:4	C46H84NO7P	[M+CH3COO]-	9.5	20:4	C20H32O2	[M-H]-	-0.5
212	PC(O-) (Akyl ether phosphatidylcholine)	PC O-38:6|PC O-16:0/22:6	C46H82NO7P	[M+CH3COO]-	9.29	O-16:0	C15H30O2	[M-H]-	-0.5
212	PC(O-) (Akyl ether phosphatidylcholine)	PC O-38:6|PC O-16:0/22:6	C46H82NO7P	[M+CH3COO]-	9.29	22:6	C22H32O2	[M-H]-	-0.5
213	PC(O-) (Akyl ether phosphatidylcholine)	PC O-38:6|PC O-18:2/20:4	C46H82NO7P	[M+CH3COO]-	9.29	O-18:2	C17H30O2	[M-H]-	-0.5
213	PC(O-) (Akyl ether phosphatidylcholine)	PC O-38:6|PC O-18:2/20:4	C46H82NO7P	[M+CH3COO]-	9.29	20:4	C20H32O2	[M-H]-	-0.5
214	PC(O-) (Akyl ether phosphatidylcholine)	PC O-38:7|PC O-16:1/22:6	C46H80NO7P	[M+CH3COO]-	8.15	O-16:1	C15H28O2	[M-H]-	-0.5
214	PC(O-) (Akyl ether phosphatidylcholine)	PC O-38:7|PC O-16:1/22:6	C46H80NO7P	[M+CH3COO]-	8.15	22:6	C22H32O2	[M-H]-	-0.5
215	PC(O-) (Akyl ether phosphatidylcholine)	PC O-39:0|PC O-19:0/20:0	C47H96NO7P	[M+CH3COO]-	14.086	O-19:0	C18H36O2	[M-H]-	-0.5
215	PC(O-) (Akyl ether phosphatidylcholine)	PC O-39:0|PC O-19:0/20:0	C47H96NO7P	[M+CH3COO]-	14.086	20:0	C20H40O2	[M-H]-	-0.5
216	PC(O-) (Akyl ether phosphatidylcholine)	PC O-39:1|PC O-19:0/20:1	C47H94NO7P	[M+CH3COO]-	13.6	O-19:0	C18H36O2	[M-H]-	-0.5
216	PC(O-) (Akyl ether phosphatidylcholine)	PC O-39:1|PC O-19:0/20:1	C47H94NO7P	[M+CH3COO]-	13.6	20:1	C20H38O2	[M-H]-	-0.5
217	PC(O-) (Akyl ether phosphatidylcholine)	PC O-39:2|PC O-19:0/20:2	C47H92NO7P	[M+CH3COO]-	11.344	O-19:0	C18H36O2	[M-H]-	-0.5
217	PC(O-) (Akyl ether phosphatidylcholine)	PC O-39:2|PC O-19:0/20:2	C47H92NO7P	[M+CH3COO]-	11.344	20:2	C20H36O2	[M-H]-	-0.5
218	PC(O-) (Akyl ether phosphatidylcholine)	PC O-39:5|PC O-19:1/20:4	C47H86NO7P	[M+CH3COO]-	9.2	O-19:1	C18H34O2	[M-H]-	-0.5
218	PC(O-) (Akyl ether phosphatidylcholine)	PC O-39:5|PC O-19:1/20:4	C47H86NO7P	[M+CH3COO]-	9.2	20:4	C20H32O2	[M-H]-	-0.5
219	PC(O-) (Akyl ether phosphatidylcholine)	PC O-39:7|PC O-17:1/22:6	C47H82NO7P	[M+CH3COO]-	7.75	O-17:1	C16H30O2	[M-H]-	-0.5
219	PC(O-) (Akyl ether phosphatidylcholine)	PC O-39:7|PC O-17:1/22:6	C47H82NO7P	[M+CH3COO]-	7.75	22:6	C22H32O2	[M-H]-	-0.5
220	PC(O-) (Akyl ether phosphatidylcholine)	PC O-40:0|PC O-18:0/22:0	C48H98NO7P	[M+CH3COO]-	14.274	O-18:0	C17H34O2	[M-H]-	-0.5
220	PC(O-) (Akyl ether phosphatidylcholine)	PC O-40:0|PC O-18:0/22:0	C48H98NO7P	[M+CH3COO]-	14.274	22:0	C22H44O2	[M-H]-	-0.5
221	PC(O-) (Akyl ether phosphatidylcholine)	PC O-40:1|PC O-18:0/22:1	C48H96NO7P	[M+CH3COO]-	13.133	O-18:0	C17H34O2	[M-H]-	-0.5
221	PC(O-) (Akyl ether phosphatidylcholine)	PC O-40:1|PC O-18:0/22:1	C48H96NO7P	[M+CH3COO]-	13.133	22:1	C22H42O2	[M-H]-	-0.5
222	PC(O-) (Akyl ether phosphatidylcholine)	PC O-40:3|PC O-18:1/22:2	C48H92NO7P	[M+CH3COO]-	13.234	O-18:1	C17H32O2	[M-H]-	-0.5
222	PC(O-) (Akyl ether phosphatidylcholine)	PC O-40:3|PC O-18:1/22:2	C48H92NO7P	[M+CH3COO]-	13.234	22:2	C22H40O2	[M-H]-	-0.5
223	PC(O-) (Akyl ether phosphatidylcholine)	PC O-40:4|PC O-18:0/22:4	C48H90NO7P	[M+CH3COO]-	12.1	O-18:0	C17H34O2	[M-H]-	-0.5
223	PC(O-) (Akyl ether phosphatidylcholine)	PC O-40:4|PC O-18:0/22:4	C48H90NO7P	[M+CH3COO]-	12.1	22:4	C22H36O2	[M-H]-	-0.5
224	PC(O-) (Akyl ether phosphatidylcholine)	PC O-40:5 |PC O-18:1/22:4	C48H88NO7P	[M+CH3COO]-	10.986	O-18:1	C17H32O2	[M-H]-	-0.5
224	PC(O-) (Akyl ether phosphatidylcholine)	PC O-40:5 |PC O-18:1/22:4	C48H88NO7P	[M+CH3COO]-	10.986	22:4	C22H36O2	[M-H]-	-0.5
225	PC(O-) (Akyl ether phosphatidylcholine)	PC O-40:6|PC O-18:0/22:6	C48H86NO7P	[M+CH3COO]-	10.4	O-18:0	C17H34O2	[M-H]-	-0.5
225	PC(O-) (Akyl ether phosphatidylcholine)	PC O-40:6|PC O-18:0/22:6	C48H86NO7P	[M+CH3COO]-	10.4	22:6	C22H32O2	[M-H]-	-0.5
226	PC(O-) (Akyl ether phosphatidylcholine)	PC O-40:7 |PC O-18:1/22:6	C48H84NO7P	[M+CH3COO]-	8.371	O-18:1	C17H32O2	[M-H]-	-0.5
226	PC(O-) (Akyl ether phosphatidylcholine)	PC O-40:7 |PC O-18:1/22:6	C48H84NO7P	[M+CH3COO]-	8.371	22:6	C22H32O2	[M-H]-	-0.5
227	PC(O-) (Akyl ether phosphatidylcholine)	PC O-40:9 |PC O-18:3/22:6	C48H80NO7P	[M+CH3COO]-	7.7	O-18:3	C17H28O2	[M-H]-	-0.5
227	PC(O-) (Akyl ether phosphatidylcholine)	PC O-40:9 |PC O-18:3/22:6	C48H80NO7P	[M+CH3COO]-	7.7	22:6	C22H32O2	[M-H]-	-0.5
228	PC(O-) (Akyl ether phosphatidylcholine)	PC O-41:0|PC O-19:0/22:0	C49H100NO7P	[M+CH3COO]-	15.071	O-19:0	C18H36O2	[M-H]-	-0.5
228	PC(O-) (Akyl ether phosphatidylcholine)	PC O-41:0|PC O-19:0/22:0	C49H100NO7P	[M+CH3COO]-	15.071	22:0	C22H44O2	[M-H]-	-0.5
229	PC(O-) (Akyl ether phosphatidylcholine)	PC O-41:5|PC O-19:0/22:4	C49H90NO7P	[M+CH3COO]-	10.633	O-19:0	C18H36O2	[M-H]-	-0.5
229	PC(O-) (Akyl ether phosphatidylcholine)	PC O-41:5|PC O-19:0/22:4	C49H90NO7P	[M+CH3COO]-	10.633	22:5	C22H34O2	[M-H]-	-0.5
230	PC(O-) (Akyl ether phosphatidylcholine)	PC O-41:6|PC O-19:0/22:6	C49H88NO7P	[M+CH3COO]-	10.4	O-19:0	C18H36O2	[M-H]-	-0.5
230	PC(O-) (Akyl ether phosphatidylcholine)	PC O-41:6|PC O-19:0/22:6	C49H88NO7P	[M+CH3COO]-	10.4	22:6	C22H32O2	[M-H]-	-0.5
231	PC(O-) (Akyl ether phosphatidylcholine)	PC O-41:7|PC O-19:1/22:6	C49H86NO7P	[M+CH3COO]-	8.35	O-19:1	C18H34O2	[M-H]-	-0.5
231	PC(O-) (Akyl ether phosphatidylcholine)	PC O-41:7|PC O-19:1/22:6	C49H86NO7P	[M+CH3COO]-	8.35	22:6	C22H32O2	[M-H]-	-0.5
232	PC(O-) (Akyl ether phosphatidylcholine)	PC O-42:1|PC O-20:1/22:0	C50H100NO7P	[M+CH3COO]-	14.641	O-20:1	C19H36O2	[M-H]-	-0.5
232	PC(O-) (Akyl ether phosphatidylcholine)	PC O-42:1|PC O-20:1/22:0	C50H100NO7P	[M+CH3COO]-	14.641	22:0	C22H44O2	[M-H]-	-0.5
233	PC(O-) (Akyl ether phosphatidylcholine)	PC O-42:10|PC O-20:4/22:6	C50H82NO7P	[M+CH3COO]-	8.3	O-20:4	C19H30O2	[M-H]-	-0.5
233	PC(O-) (Akyl ether phosphatidylcholine)	PC O-42:10|PC O-20:4/22:6	C50H82NO7P	[M+CH3COO]-	8.3	22:6	C22H32O2	[M-H]-	-0.5
234	PC(O-) (Akyl ether phosphatidylcholine)	PC O-42:4|PC O-22:0/20:4	C50H94NO7P	[M+CH3COO]-	13.15	O-22:0	C21H42O2	[M-H]-	-0.5
234	PC(O-) (Akyl ether phosphatidylcholine)	PC O-42:4|PC O-22:0/20:4	C50H94NO7P	[M+CH3COO]-	13.15	20:4	C20H32O2	[M-H]-	-0.5
235	PC(O-) (Akyl ether phosphatidylcholine)	PC O-42:6|PC O-20:0/22:6	C50H90NO7P	[M+CH3COO]-	7.574	O-20:0	C19H38O2	[M-H]-	-0.5
235	PC(O-) (Akyl ether phosphatidylcholine)	PC O-42:6|PC O-20:0/22:6	C50H90NO7P	[M+CH3COO]-	7.574	22:6	C22H32O2	[M-H]-	-0.5
236	PE (Phosphatidylethanolamine)	PE 32:0|PE 16:0/16:0	C37H74NO8P	[M-H]-	8.329	16:0	C16H32O2	[M-H]-	-0.5
236	PE (Phosphatidylethanolamine)	PE 32:0|PE 16:0/16:0	C37H74NO8P	[M-H]-	8.329	16:0	C16H32O2	[M-H]-	-0.5
237	PE (Phosphatidylethanolamine)	PE 32:1|PE 16:1/16:0	C37H72NO8P	[M-H]-	8.017	16:1	C16H30O2	[M-H]-	-0.5
237	PE (Phosphatidylethanolamine)	PE 32:1|PE 16:1/16:0	C37H72NO8P	[M-H]-	8.017	16:0	C16H32O2	[M-H]-	-0.5
238	PE (Phosphatidylethanolamine)	PE 32:1|PE 16:0/16:1	C37H72NO8P	[M-H]-	8.178	16:0	C16H32O2	[M-H]-	-0.5
238	PE (Phosphatidylethanolamine)	PE 32:1|PE 16:0/16:1	C37H72NO8P	[M-H]-	8.178	16:1	C16H30O2	[M-H]-	-0.5
239	PE (Phosphatidylethanolamine)	PE 34:0|PE 16:0/18:0	C39H78NO8P	[M-H]-	9.278	16:0	C16H32O2	[M-H]-	-0.5
239	PE (Phosphatidylethanolamine)	PE 34:0|PE 16:0/18:0	C39H78NO8P	[M-H]-	9.278	18:0	C18H36O2	[M-H]-	-0.5
240	PE (Phosphatidylethanolamine)	PE 34:0|PE 18:0/16:0	C39H78NO8P	[M-H]-	9.278	18:0	C18H36O2	[M-H]-	-0.5
240	PE (Phosphatidylethanolamine)	PE 34:0|PE 18:0/16:0	C39H78NO8P	[M-H]-	9.278	16:0	C16H32O2	[M-H]-	-0.5
241	PE (Phosphatidylethanolamine)	PE 34:1|PE 16:0/18:1	C39H76NO8P	[M-H]-	8.912	16:0	C16H32O2	[M-H]-	-0.5
241	PE (Phosphatidylethanolamine)	PE 34:1|PE 16:0/18:1	C39H76NO8P	[M-H]-	8.912	18:1	C18H34O2	[M-H]-	-0.5
242	PE (Phosphatidylethanolamine)	PE 34:1|PE 18:1/16:0	C39H76NO8P	[M-H]-	8.912	18:1	C18H34O2	[M-H]-	-0.5
242	PE (Phosphatidylethanolamine)	PE 34:1|PE 18:1/16:0	C39H76NO8P	[M-H]-	8.912	16:0	C16H32O2	[M-H]-	-0.5
243	PE (Phosphatidylethanolamine)	PE 34:2|PE 16:1/18:1	C39H74NO8P	[M-H]-	8.276	16:1	C16H30O2	[M-H]-	-0.5
243	PE (Phosphatidylethanolamine)	PE 34:2|PE 16:1/18:1	C39H74NO8P	[M-H]-	8.276	18:1	C18H34O2	[M-H]-	-0.5
244	PE (Phosphatidylethanolamine)	PE 34:2|PE 18:1/16:1	C39H74NO8P	[M-H]-	8.276	18:1	C18H34O2	[M-H]-	-0.5
244	PE (Phosphatidylethanolamine)	PE 34:2|PE 18:1/16:1	C39H74NO8P	[M-H]-	8.276	16:1	C16H30O2	[M-H]-	-0.5
245	PE (Phosphatidylethanolamine)	PE 34:2|PE 16:0/18:2	C39H74NO8P	[M-H]-	8.276	16:0	C16H32O2	[M-H]-	-0.5
245	PE (Phosphatidylethanolamine)	PE 34:2|PE 16:0/18:2	C39H74NO8P	[M-H]-	8.276	18:2	C18H32O2	[M-H]-	-0.5
246	PE (Phosphatidylethanolamine)	PE 34:2|PE 18:2/16:0	C39H74NO8P	[M-H]-	8.276	18:2	C18H32O2	[M-H]-	-0.5
246	PE (Phosphatidylethanolamine)	PE 34:2|PE 18:2/16:0	C39H74NO8P	[M-H]-	8.276	16:0	C16H32O2	[M-H]-	-0.5
247	PE (Phosphatidylethanolamine)	PE 34:3|PE 16:1/18:2	C39H72NO8P	[M-H]-	7.64	16:1	C16H30O2	[M-H]-	-0.5
247	PE (Phosphatidylethanolamine)	PE 34:3|PE 16:1/18:2	C39H72NO8P	[M-H]-	7.64	18:2	C18H32O2	[M-H]-	-0.5
248	PE (Phosphatidylethanolamine)	PE 34:3|PE 18:2/16:1	C39H72NO8P	[M-H]-	7.765	18:2	C18H32O2	[M-H]-	-0.5
248	PE (Phosphatidylethanolamine)	PE 34:3|PE 18:2/16:1	C39H72NO8P	[M-H]-	7.765	16:1	C16H30O2	[M-H]-	-0.5
249	PE (Phosphatidylethanolamine)	PE 34:4|PE 14:0/20:4	C39H70NO8P	[M-H]-	6.47	14:0	C14H28O2	[M-H]-	-0.5
249	PE (Phosphatidylethanolamine)	PE 34:4|PE 14:0/20:4	C39H70NO8P	[M-H]-	6.47	20:4	C20H32O2	[M-H]-	-0.5
250	PE (Phosphatidylethanolamine)	PE 35:2|PE 17:0/18:2	C40H76NO8P	[M-H]-	8.189	17:0	C17H34O2	[M-H]-	-0.5
250	PE (Phosphatidylethanolamine)	PE 35:2|PE 17:0/18:2	C40H76NO8P	[M-H]-	8.189	18:2	C18H32O2	[M-H]-	-0.5
251	PE (Phosphatidylethanolamine)	PE 35:2|PE 18:2/17:0	C40H76NO8P	[M-H]-	8.189	18:2	C18H32O2	[M-H]-	-0.5
251	PE (Phosphatidylethanolamine)	PE 35:2|PE 18:2/17:0	C40H76NO8P	[M-H]-	8.189	17:0	C17H34O2	[M-H]-	-0.5
252	PE (Phosphatidylethanolamine)	PE 36:0|PE 18:0/18:0	C41H82NO8P	[M-H]-	10.457	18:0	C18H36O2	[M-H]-	-0.5
252	PE (Phosphatidylethanolamine)	PE 36:0|PE 18:0/18:0	C41H82NO8P	[M-H]-	10.457	18:0	C18H36O2	[M-H]-	-0.5
253	PE (Phosphatidylethanolamine)	PE 36:1|PE 18:0/18:1	C41H80NO8P	[M-H]-	9.8	18:0	C18H36O2	[M-H]-	-0.5
253	PE (Phosphatidylethanolamine)	PE 36:1|PE 18:0/18:1	C41H80NO8P	[M-H]-	9.8	18:1	C18H34O2	[M-H]-	-0.5
254	PE (Phosphatidylethanolamine)	PE 36:1|PE 18:1/18:0	C41H80NO8P	[M-H]-	9.8	18:1	C18H34O2	[M-H]-	-0.5
254	PE (Phosphatidylethanolamine)	PE 36:1|PE 18:1/18:0	C41H80NO8P	[M-H]-	9.8	18:0	C18H36O2	[M-H]-	-0.5
255	PE (Phosphatidylethanolamine)	PE 36:2| PE 18:1/18:1	C41H78NO8P	[M-H]-	9.243	18:1	C18H34O2	[M-H]-	-0.5
255	PE (Phosphatidylethanolamine)	PE 36:2| PE 18:1/18:1	C41H78NO8P	[M-H]-	9.243	18:1	C18H34O2	[M-H]-	-0.5
256	PE (Phosphatidylethanolamine)	PE 36:2|PE 18:0/18:2	C41H78NO8P	[M-H]-	9.243	18:0	C18H36O2	[M-H]-	-0.5
256	PE (Phosphatidylethanolamine)	PE 36:2|PE 18:0/18:2	C41H78NO8P	[M-H]-	9.243	18:2	C18H32O2	[M-H]-	-0.5
257	PE (Phosphatidylethanolamine)	PE 36:2|PE 18:2/18:0	C41H78NO8P	[M-H]-	9.243	18:2	C18H32O2	[M-H]-	-0.5
257	PE (Phosphatidylethanolamine)	PE 36:2|PE 18:2/18:0	C41H78NO8P	[M-H]-	9.243	18:0	C18H36O2	[M-H]-	-0.5
258	PE (Phosphatidylethanolamine)	PE 36:3|PE 18:1/18:2	C41H76NO8P	[M-H]-	8.6	18:1	C18H34O2	[M-H]-	-0.5
258	PE (Phosphatidylethanolamine)	PE 36:3|PE 18:1/18:2	C41H76NO8P	[M-H]-	8.6	18:2	C18H32O2	[M-H]-	-0.5
259	PE (Phosphatidylethanolamine)	PE 36:3|PE 18:2/18:1	C41H76NO8P	[M-H]-	8.6	18:2	C18H32O2	[M-H]-	-0.5
259	PE (Phosphatidylethanolamine)	PE 36:3|PE 18:2/18:1	C41H76NO8P	[M-H]-	8.6	18:1	C18H34O2	[M-H]-	-0.5
260	PE (Phosphatidylethanolamine)	PE 36:3|PE 16:0/20:3	C41H76NO8P	[M-H]-	8.6	16:0	C16H32O2	[M-H]-	-0.5
260	PE (Phosphatidylethanolamine)	PE 36:3|PE 16:0/20:3	C41H76NO8P	[M-H]-	8.6	20:3	C20H34O2	[M-H]-	-0.5
261	PE (Phosphatidylethanolamine)	PE 36:4|PE 16:0/20:4	C41H74NO8P	[M-H]-	8.212	16:0	C16H32O2	[M-H]-	-0.5
261	PE (Phosphatidylethanolamine)	PE 36:4|PE 16:0/20:4	C41H74NO8P	[M-H]-	8.212	20:4	C20H32O2	[M-H]-	-0.5
262	PE (Phosphatidylethanolamine)	PE 36:4|PE 20:4/16:0	C41H74NO8P	[M-H]-	8.212	20:4	C20H32O2	[M-H]-	-0.5
262	PE (Phosphatidylethanolamine)	PE 36:4|PE 20:4/16:0	C41H74NO8P	[M-H]-	8.212	16:0	C16H32O2	[M-H]-	-0.5
263	PE (Phosphatidylethanolamine)	PE 36:5|PE 16:1/20:4	C41H72NO8P	[M-H]-	7.442	16:1	C16H30O2	[M-H]-	-0.5
263	PE (Phosphatidylethanolamine)	PE 36:5|PE 16:1/20:4	C41H72NO8P	[M-H]-	7.442	20:4	C20H32O2	[M-H]-	-0.5
264	PE (Phosphatidylethanolamine)	PE 36:5|PE 20:4/16:1	C41H72NO8P	[M-H]-	7.442	20:4	C20H32O2	[M-H]-	-0.5
264	PE (Phosphatidylethanolamine)	PE 36:5|PE 20:4/16:1	C41H72NO8P	[M-H]-	7.442	16:1	C16H30O2	[M-H]-	-0.5
265	PE (Phosphatidylethanolamine)	PE 36:6|PE 14:0/22:6	C41H70NO8P	[M-H]-	7.146	14:0	C14H28O2	[M-H]-	-0.5
265	PE (Phosphatidylethanolamine)	PE 36:6|PE 14:0/22:6	C41H70NO8P	[M-H]-	7.146	22:6	C22H32O2	[M-H]-	-0.5
266	PE (Phosphatidylethanolamine)	PE 37:5|PE 17:1/20:4	C42H74NO8P	[M-H]-	6.496	17:1	C17H32O2	[M-H]-	-0.5
266	PE (Phosphatidylethanolamine)	PE 37:5|PE 17:1/20:4	C42H74NO8P	[M-H]-	6.496	20:4	C20H32O2	[M-H]-	-0.5
267	PE (Phosphatidylethanolamine)	PE 37:5|PE 20:4/17:1	C42H74NO8P	[M-H]-	6.466	20:4	C20H32O2	[M-H]-	-0.5
267	PE (Phosphatidylethanolamine)	PE 37:5|PE 20:4/17:1	C42H74NO8P	[M-H]-	6.466	17:1	C17H32O2	[M-H]-	-0.5
268	PE (Phosphatidylethanolamine)	PE 37:6|PE 17:1/20:5	C42H72NO8P	[M-H]-	7.617	17:1	C17H32O2	[M-H]-	-0.5
268	PE (Phosphatidylethanolamine)	PE 37:6|PE 17:1/20:5	C42H72NO8P	[M-H]-	7.617	20:5	C20H30O2	[M-H]-	-0.5
269	PE (Phosphatidylethanolamine)	PE 38:1|PE 18:0/20:1	C43H84NO8P	[M-H]-	10.537	18:0	C18H36O2	[M-H]-	-0.5
269	PE (Phosphatidylethanolamine)	PE 38:1|PE 18:0/20:1	C43H84NO8P	[M-H]-	10.537	20:1	C20H38O2	[M-H]-	-0.5
270	PE (Phosphatidylethanolamine)	PE 38:1|PE 20:1/18:0	C43H84NO8P	[M-H]-	10.532	20:1	C20H38O2	[M-H]-	-0.5
270	PE (Phosphatidylethanolamine)	PE 38:1|PE 20:1/18:0	C43H84NO8P	[M-H]-	10.532	18:0	C18H36O2	[M-H]-	-0.5
271	PE (Phosphatidylethanolamine)	PE 38:2|PE 18:0/20:2	C43H82NO8P	[M-H]-	10.048	18:0	C18H36O2	[M-H]-	-0.5
271	PE (Phosphatidylethanolamine)	PE 38:2|PE 18:0/20:2	C43H82NO8P	[M-H]-	10.048	20:2	C20H36O2	[M-H]-	-0.5
272	PE (Phosphatidylethanolamine)	PE 38:2|PE 18:1/20:1	C43H82NO8P	[M-H]-	10.048	18:1	C18H34O2	[M-H]-	-0.5
272	PE (Phosphatidylethanolamine)	PE 38:2|PE 18:1/20:1	C43H82NO8P	[M-H]-	10.048	20:1	C20H38O2	[M-H]-	-0.5
273	PE (Phosphatidylethanolamine)	PE 38:2|PE 20:1/18:1	C43H82NO8P	[M-H]-	10.048	20:1	C20H38O2	[M-H]-	-0.5
273	PE (Phosphatidylethanolamine)	PE 38:2|PE 20:1/18:1	C43H82NO8P	[M-H]-	10.048	18:1	C18H34O2	[M-H]-	-0.5
274	PE (Phosphatidylethanolamine)	PE 38:3|PE 18:0/20:3	C43H80NO8P	[M-H]-	10.154	18:0	C18H36O2	[M-H]-	-0.5
274	PE (Phosphatidylethanolamine)	PE 38:3|PE 18:0/20:3	C43H80NO8P	[M-H]-	10.154	20:3	C20H34O2	[M-H]-	-0.5
275	PE (Phosphatidylethanolamine)	PE 38:3|PE 20:3/18:0	C43H80NO8P	[M-H]-	10.154	20:3	C20H34O2	[M-H]-	-0.5
275	PE (Phosphatidylethanolamine)	PE 38:3|PE 20:3/18:0	C43H80NO8P	[M-H]-	10.154	18:0	C18H36O2	[M-H]-	-0.5
276	PE (Phosphatidylethanolamine)	PE 38:4|PE 18:0/20:4	C43H78NO8P	[M-H]-	9.167	18:0	C18H36O2	[M-H]-	-0.5
276	PE (Phosphatidylethanolamine)	PE 38:4|PE 18:0/20:4	C43H78NO8P	[M-H]-	9.167	20:4	C20H32O2	[M-H]-	-0.5
277	PE (Phosphatidylethanolamine)	PE 38:4|PE 20:4/18:0	C43H78NO8P	[M-H]-	9.167	20:4	C20H32O2	[M-H]-	-0.5
277	PE (Phosphatidylethanolamine)	PE 38:4|PE 20:4/18:0	C43H78NO8P	[M-H]-	9.167	18:0	C18H36O2	[M-H]-	-0.5
278	PE (Phosphatidylethanolamine)	PE 38:5|PE 18:1/20:4	C43H76NO8P	[M-H]-	8.28	18:1	C18H34O2	[M-H]-	-0.5
278	PE (Phosphatidylethanolamine)	PE 38:5|PE 18:1/20:4	C43H76NO8P	[M-H]-	8.28	20:4	C20H32O2	[M-H]-	-0.5
279	PE (Phosphatidylethanolamine)	PE 38:5|PE 20:4/18:1	C43H76NO8P	[M-H]-	8.28	20:4	C20H32O2	[M-H]-	-0.5
279	PE (Phosphatidylethanolamine)	PE 38:5|PE 20:4/18:1	C43H76NO8P	[M-H]-	8.28	18:1	C18H34O2	[M-H]-	-0.5
280	PE (Phosphatidylethanolamine)	PE 38:6|PE 16:0/22:6	C43H74NO8P	[M-H]-	8.036	16:0	C16H32O2	[M-H]-	-0.5
280	PE (Phosphatidylethanolamine)	PE 38:6|PE 16:0/22:6	C43H74NO8P	[M-H]-	8.036	22:6	C22H32O2	[M-H]-	-0.5
281	PE (Phosphatidylethanolamine)	PE 38:6|PE 22:6/16:0	C43H74NO8P	[M-H]-	8.036	22:6	C22H32O2	[M-H]-	-0.5
281	PE (Phosphatidylethanolamine)	PE 38:6|PE 22:6/16:0	C43H74NO8P	[M-H]-	8.036	16:0	C16H32O2	[M-H]-	-0.5
282	PE (Phosphatidylethanolamine)	PE 38:6|PE 18:2/20:4	C43H74NO8P	[M-H]-	8.036	18:2	C18H32O2	[M-H]-	-0.5
282	PE (Phosphatidylethanolamine)	PE 38:6|PE 18:2/20:4	C43H74NO8P	[M-H]-	8.036	20:4	C20H32O2	[M-H]-	-0.5
283	PE (Phosphatidylethanolamine)	PE 38:7|PE 16:1/22:6	C43H72NO8P	[M-H]-	7.231	16:1	C16H30O2	[M-H]-	-0.5
283	PE (Phosphatidylethanolamine)	PE 38:7|PE 16:1/22:6	C43H72NO8P	[M-H]-	7.231	22:6	C22H32O2	[M-H]-	-0.5
284	PE (Phosphatidylethanolamine)	PE 38:7|PE 22:6/16:1	C43H72NO8P	[M-H]-	7.231	22:6	C22H32O2	[M-H]-	-0.5
284	PE (Phosphatidylethanolamine)	PE 38:7|PE 22:6/16:1	C43H72NO8P	[M-H]-	7.231	16:1	C16H30O2	[M-H]-	-0.5
285	PE (Phosphatidylethanolamine)	PE 39:7|PE17:1/22:6	C44H74NO8P	[M-H]-	7.72	17:1	C17H32O2	[M-H]-	-0.5
285	PE (Phosphatidylethanolamine)	PE 39:7|PE17:1/22:6	C44H74NO8P	[M-H]-	7.72	22:6	C22H32O2	[M-H]-	-0.5
286	PE (Phosphatidylethanolamine)	PE 40:2|PE 18:1/22:1	C45H86NO8P	[M-H]-	10.75	18:1	C18H34O2	[M-H]-	-0.5
286	PE (Phosphatidylethanolamine)	PE 40:2|PE 18:1/22:1	C45H86NO8P	[M-H]-	10.75	22:1	C22H42O2	[M-H]-	-0.5
287	PE (Phosphatidylethanolamine)	PE 40:2|PE 20:1/20:1	C45H86NO8P	[M-H]-	10.75	20:1	C20H38O2	[M-H]-	-0.5
287	PE (Phosphatidylethanolamine)	PE 40:2|PE 20:1/20:1	C45H86NO8P	[M-H]-	10.75	20:1	C20H38O2	[M-H]-	-0.5
288	PE (Phosphatidylethanolamine)	PE 40:3|PE 18:0/22:3	C45H84NO8P	[M-H]-	10.2	18:0	C18H36O2	[M-H]-	-0.5
288	PE (Phosphatidylethanolamine)	PE 40:3|PE 18:0/22:3	C45H84NO8P	[M-H]-	10.2	22:3	C22H38O2	[M-H]-	-0.5
289	PE (Phosphatidylethanolamine)	PE 40:3|PE 22:3/18:0	C45H84NO8P	[M-H]-	10.2	22:3	C22H38O2	[M-H]-	-0.5
289	PE (Phosphatidylethanolamine)	PE 40:3|PE 22:3/18:0	C45H84NO8P	[M-H]-	10.2	18:0	C18H36O2	[M-H]-	-0.5
290	PE (Phosphatidylethanolamine)	PE 40:4|PE 18:0/22:4	C45H82NO8P	[M-H]-	9.831	18:0	C18H36O2	[M-H]-	-0.5
290	PE (Phosphatidylethanolamine)	PE 40:4|PE 18:0/22:4	C45H82NO8P	[M-H]-	9.831	22:4	C22H36O2	[M-H]-	-0.5
291	PE (Phosphatidylethanolamine)	PE 40:4|PE 22:4/18:0	C45H82NO8P	[M-H]-	9.831	22:4	C22H36O2	[M-H]-	-0.5
291	PE (Phosphatidylethanolamine)	PE 40:4|PE 22:4/18:0	C45H82NO8P	[M-H]-	9.831	18:0	C18H36O2	[M-H]-	-0.5
292	PE (Phosphatidylethanolamine)	PE 40:5|PE 18:0/22:5	C45H80NO8P	[M-H]-	8.325	18:0	C18H36O2	[M-H]-	-0.5
292	PE (Phosphatidylethanolamine)	PE 40:5|PE 18:0/22:5	C45H80NO8P	[M-H]-	8.325	22:5	C22H34O2	[M-H]-	-0.5
293	PE (Phosphatidylethanolamine)	PE 40:5|PE 22:5/18:0	C45H80NO8P	[M-H]-	8.325	22:5	C22H34O2	[M-H]-	-0.5
293	PE (Phosphatidylethanolamine)	PE 40:5|PE 22:5/18:0	C45H80NO8P	[M-H]-	8.325	18:0	C18H36O2	[M-H]-	-0.5
294	PE (Phosphatidylethanolamine)	PE 40:5|PE 18:1/22:4	C45H80NO8P	[M-H]-	8.325	18:1	C18H34O2	[M-H]-	-0.5
294	PE (Phosphatidylethanolamine)	PE 40:5|PE 18:1/22:4	C45H80NO8P	[M-H]-	8.325	22:4	C22H36O2	[M-H]-	-0.5
295	PE (Phosphatidylethanolamine)	PE 40:6|PE 18:0/22:6	C45H78NO8P	[M-H]-	8.93	18:0	C18H36O2	[M-H]-	-0.5
295	PE (Phosphatidylethanolamine)	PE 40:6|PE 18:0/22:6	C45H78NO8P	[M-H]-	8.93	22:6	C22H32O2	[M-H]-	-0.5
296	PE (Phosphatidylethanolamine)	PE 40:6|PE 22:6/18:0	C45H78NO8P	[M-H]-	8.93	22:6	C22H32O2	[M-H]-	-0.5
296	PE (Phosphatidylethanolamine)	PE 40:6|PE 22:6/18:0	C45H78NO8P	[M-H]-	8.93	18:0	C18H36O2	[M-H]-	-0.5
297	PE (Phosphatidylethanolamine)	PE 40:7|PE 18:1/22:6	C45H76NO8P	[M-H]-	8.129	18:1	C18H34O2	[M-H]-	-0.5
297	PE (Phosphatidylethanolamine)	PE 40:7|PE 18:1/22:6	C45H76NO8P	[M-H]-	8.129	22:6	C22H32O2	[M-H]-	-0.5
298	PE (Phosphatidylethanolamine)	PE 40:7|PE 22:6/18:1	C45H76NO8P	[M-H]-	8.129	22:6	C22H32O2	[M-H]-	-0.5
298	PE (Phosphatidylethanolamine)	PE 40:7|PE 22:6/18:1	C45H76NO8P	[M-H]-	8.129	18:1	C18H34O2	[M-H]-	-0.5
299	PE (Phosphatidylethanolamine)	PE 40:8|PE 18:2/22:6	C45H74NO8P	[M-H]-	7.574	18:2	C18H32O2	[M-H]-	-0.5
299	PE (Phosphatidylethanolamine)	PE 40:8|PE 18:2/22:6	C45H74NO8P	[M-H]-	7.574	22:6	C22H32O2	[M-H]-	-0.5
300	PE (Phosphatidylethanolamine)	PE 40:8|PE 22:6/18:2	C45H74NO8P	[M-H]-	7.574	22:6	C22H32O2	[M-H]-	-0.5
300	PE (Phosphatidylethanolamine)	PE 40:8|PE 22:6/18:2	C45H74NO8P	[M-H]-	7.574	18:2	C18H32O2	[M-H]-	-0.5
301	PE (Phosphatidylethanolamine)	PE 40:8|PE 20:4/20:4	C45H74NO8P	[M-H]-	7.574	20:4	C20H32O2	[M-H]-	-0.5
301	PE (Phosphatidylethanolamine)	PE 40:8|PE 20:4/20:4	C45H74NO8P	[M-H]-	7.574	20:4	C20H32O2	[M-H]-	-0.5
302	PE (Phosphatidylethanolamine)	PE 40:9|PE 18:3/22:6	C45H72NO8P	[M-H]-	7.111	18:3	C18H30O2	[M-H]-	-0.5
302	PE (Phosphatidylethanolamine)	PE 40:9|PE 18:3/22:6	C45H72NO8P	[M-H]-	7.111	22:6	C22H32O2	[M-H]-	-0.5
303	PE (Phosphatidylethanolamine)	PE 42:0|PE 18:0/24:0	C47H94NO8P	[M-H]-	12.22	18:0	C18H36O2	[M-H]-	-0.5
303	PE (Phosphatidylethanolamine)	PE 42:0|PE 18:0/24:0	C47H94NO8P	[M-H]-	12.22	24:0	C24H48O2	[M-H]-	-0.5
304	PE (Phosphatidylethanolamine)	PE 42:10|PE 22:6/20:4	C47H74NO8P	[M-H]-	7.189	20:4	C20H32O2	[M-H]-	-0.5
304	PE (Phosphatidylethanolamine)	PE 42:10|PE 22:6/20:4	C47H74NO8P	[M-H]-	7.189	22:6	C22H32O2	[M-H]-	-0.5
305	PE (Phosphatidylethanolamine)	PE 42:4|PE 18:0/24:4	C47H86NO8P	[M-H]-	10.48	18:0	C18H36O2	[M-H]-	-0.5
305	PE (Phosphatidylethanolamine)	PE 42:4|PE 18:0/24:4	C47H86NO8P	[M-H]-	10.48	24:4	C24H40O2	[M-H]-	-0.5
306	PE (Phosphatidylethanolamine)	PE 42:4|PE 24:4/18:0	C47H86NO8P	[M-H]-	10.48	24:4	C24H40O2	[M-H]-	-0.5
306	PE (Phosphatidylethanolamine)	PE 42:4|PE 24:4/18:0	C47H86NO8P	[M-H]-	10.48	18:0	C18H36O2	[M-H]-	-0.5
307	PE (Phosphatidylethanolamine)	PE 42:5|PE 20:1/22:4	C47H84NO8P	[M-H]-	9.391	20:1	C20H38O2	[M-H]-	-0.5
307	PE (Phosphatidylethanolamine)	PE 42:5|PE 20:1/22:4	C47H84NO8P	[M-H]-	9.391	22:4	C22H36O2	[M-H]-	-0.5
308	PE (Phosphatidylethanolamine)	PE 42:5|PE 22:4/20:1	C47H84NO8P	[M-H]-	9.391	22:4	C22H36O2	[M-H]-	-0.5
308	PE (Phosphatidylethanolamine)	PE 42:5|PE 22:4/20:1	C47H84NO8P	[M-H]-	9.391	20:1	C20H38O2	[M-H]-	-0.5
309	PE (Phosphatidylethanolamine)	PE 42:7|PE 20:1/22:6	C47H80NO8P	[M-H]-	8.2	20:1	C20H38O2	[M-H]-	-0.5
309	PE (Phosphatidylethanolamine)	PE 42:7|PE 20:1/22:6	C47H80NO8P	[M-H]-	8.2	22:6	C22H32O2	[M-H]-	-0.5
310	PE (Phosphatidylethanolamine)	PE 42:8|PE 20:4/22:4	C47H78NO8P	[M-H]-	8.161	20:4	C20H32O2	[M-H]-	-0.5
310	PE (Phosphatidylethanolamine)	PE 42:8|PE 20:4/22:4	C47H78NO8P	[M-H]-	8.161	22:4	C22H36O2	[M-H]-	-0.5
311	PE (Phosphatidylethanolamine)	PE 42:8|PE 22:4/20:4	C47H78NO8P	[M-H]-	8.161	22:4	C22H36O2	[M-H]-	-0.5
311	PE (Phosphatidylethanolamine)	PE 42:8|PE 22:4/20:4	C47H78NO8P	[M-H]-	8.161	20:4	C20H32O2	[M-H]-	-0.5
312	PE (Phosphatidylethanolamine)	PE 42:9|PE 20:3/22:6	C47H76NO8P	[M-H]-	7.708	20:3	C20H34O2	[M-H]-	-0.5
312	PE (Phosphatidylethanolamine)	PE 42:9|PE 20:3/22:6	C47H76NO8P	[M-H]-	7.708	22:6	C22H32O2	[M-H]-	-0.5
313	PE (Phosphatidylethanolamine)	PE 42:9|PE 20:4/22:5	C47H76NO8P	[M-H]-	7.708	20:4	C20H32O2	[M-H]-	-0.5
313	PE (Phosphatidylethanolamine)	PE 42:9|PE 20:4/22:5	C47H76NO8P	[M-H]-	7.708	22:5	C22H34O2	[M-H]-	-0.5
314	PE (Phosphatidylethanolamine)	PE 42:9|PE 22:5/20:4	C47H76NO8P	[M-H]-	7.708	22:5	C22H34O2	[M-H]-	-0.5
314	PE (Phosphatidylethanolamine)	PE 42:9|PE 22:5/20:4	C47H76NO8P	[M-H]-	7.708	20:4	C20H32O2	[M-H]-	-0.5
315	PE (Phosphatidylethanolamine)	PE 44:10|PE 22:4/22:6	C49H78NO8P	[M-H]-	7.9	22:4	C22H36O2	[M-H]-	-0.5
315	PE (Phosphatidylethanolamine)	PE 44:10|PE 22:4/22:6	C49H78NO8P	[M-H]-	7.9	22:6	C22H32O2	[M-H]-	-0.5
316	PE (Phosphatidylethanolamine)	PE 44:10|PE 22:6/22:4	C49H78NO8P	[M-H]-	7.9	22:6	C22H32O2	[M-H]-	-0.5
316	PE (Phosphatidylethanolamine)	PE 44:10|PE 22:6/22:4	C49H78NO8P	[M-H]-	7.9	22:4	C22H36O2	[M-H]-	-0.5
317	PE (Phosphatidylethanolamine)	PE 44:11|PE 22:5/22:6	C49H76NO8P	[M-H]-	7.225	22:5	C22H34O2	[M-H]-	-0.5
317	PE (Phosphatidylethanolamine)	PE 44:11|PE 22:5/22:6	C49H76NO8P	[M-H]-	7.225	22:6	C22H32O2	[M-H]-	-0.5
318	PE (Phosphatidylethanolamine)	PE 44:9|PE 22:4/22:5	C49H80NO8P	[M-H]-	6.42	20:4	C20H32O2	[M-H]-	-0.5
318	PE (Phosphatidylethanolamine)	PE 44:9|PE 22:4/22:5	C49H80NO8P	[M-H]-	6.42	22:5	C22H34O2	[M-H]-	-0.5
319	PE (Phosphatidylethanolamine)	PE 44:12|PE 22:6/22:6	C49H74NO8P	[M-H]-	7.142	22:6	C22H32O2	[M-H]-	-0.5
319	PE (Phosphatidylethanolamine)	PE 44:12|PE 22:6/22:6	C49H74NO8P	[M-H]-	7.142	22:6	C22H32O2	[M-H]-	-0.5
320	PE (O-) (Alkyl ether phosphatidylethanolamine)	PE O-32:1|PE O-16:1/16:0	C37H74NO7P	[M-H]-	9.207	O-16:1	C15H28O2	[M-H]-	-0.5
320	PE (O-) (Alkyl ether phosphatidylethanolamine)	PE O-32:1|PE O-16:1/16:0	C37H74NO7P	[M-H]-	9.207	16:0	C16H32O2	[M-H]-	-0.5
321	PE (O-) (Alkyl ether phosphatidylethanolamine)	PE O-32:2|PE O-16:1/16:1	C37H72NO7P	[M-H]-	8.665	O-16:1	C15H28O2	[M-H]-	-0.5
321	PE (O-) (Alkyl ether phosphatidylethanolamine)	PE O-32:2|PE O-16:1/16:1	C37H72NO7P	[M-H]-	8.665	16:1	C16H30O2	[M-H]-	-0.5
322	PE (O-) (Alkyl ether phosphatidylethanolamine)	PE O-34:0|PE O-18:0/16:0	C39H80NO7P	[M-H]-	10.7	O-18:0	C17H34O2	[M-H]-	-0.5
322	PE (O-) (Alkyl ether phosphatidylethanolamine)	PE O-34:0|PE O-18:0/16:0	C39H80NO7P	[M-H]-	10.7	16:0	C16H32O2	[M-H]-	-0.5
323	PE (O-) (Alkyl ether phosphatidylethanolamine)	PE O-34:1|PE O-16:0/18:1	C39H78NO7P	[M-H]-	9.775	O-16:0	C15H30O2	[M-H]-	-0.5
323	PE (O-) (Alkyl ether phosphatidylethanolamine)	PE O-34:1|PE O-16:0/18:1	C39H78NO7P	[M-H]-	9.775	18:1	C18H34O2	[M-H]-	-0.5
324	PE (O-) (Alkyl ether phosphatidylethanolamine)	PE O-34:1|PE O-18:1/16:0	C39H78NO7P	[M-H]-	9.775	O-18:1	C17H32O2	[M-H]-	-0.5
324	PE (O-) (Alkyl ether phosphatidylethanolamine)	PE O-34:1|PE O-18:1/16:0	C39H78NO7P	[M-H]-	9.775	16:0	C16H32O2	[M-H]-	-0.5
325	PE (O-) (Alkyl ether phosphatidylethanolamine)	PE O-34:2|PE O-16:1/18:1	C39H76NO7P	[M-H]-	9.621	O-16:1	C15H28O2	[M-H]-	-0.5
325	PE (O-) (Alkyl ether phosphatidylethanolamine)	PE O-34:2|PE O-16:1/18:1	C39H76NO7P	[M-H]-	9.621	18:1	C18H34O2	[M-H]-	-0.5
326	PE (O-) (Alkyl ether phosphatidylethanolamine)	PE O-34:3|PE O-18:2/16:1	C39H74NO7P	[M-H]-	8.809	O-18:2	C17H30O2	[M-H]-	-0.5
326	PE (O-) (Alkyl ether phosphatidylethanolamine)	PE O-34:3|PE O-18:2/16:1	C39H74NO7P	[M-H]-	8.809	16:1	C16H30O2	[M-H]-	-0.5
327	PE (O-) (Alkyl ether phosphatidylethanolamine)	PE O-35:2|PE O-17:1/18:1	C40H78NO7P	[M-H]-	10.083	O-17:1	C16H30O2	[M-H]-	-0.5
327	PE (O-) (Alkyl ether phosphatidylethanolamine)	PE O-35:2|PE O-17:1/18:1	C40H78NO7P	[M-H]-	10.083	18:1	C18H34O2	[M-H]-	-0.5
328	PE (O-) (Alkyl ether phosphatidylethanolamine)	PE O-36:1|PE O-18:0/18:1	C41H82NO7P	[M-H]-	10.6	O-18:0	C17H34O2	[M-H]-	-0.5
328	PE (O-) (Alkyl ether phosphatidylethanolamine)	PE O-36:1|PE O-18:0/18:1	C41H82NO7P	[M-H]-	10.6	18:1	C18H34O2	[M-H]-	-0.5
329	PE (O-) (Alkyl ether phosphatidylethanolamine)	PE O-36:1|PE O-20:1/16:0	C41H82NO7P	[M-H]-	9.492	O-20:1	C19H36O2	[M-H]-	-0.5
329	PE (O-) (Alkyl ether phosphatidylethanolamine)	PE O-36:1|PE O-20:1/16:0	C41H82NO7P	[M-H]-	9.492	16:0	C16H32O2	[M-H]-	-0.5
330	PE (O-) (Alkyl ether phosphatidylethanolamine)	PE O-36:2|PE O-18:1/18:1	C41H80NO7P	[M-H]-	10.599	O-18:1	C17H32O2	[M-H]-	-0.5
330	PE (O-) (Alkyl ether phosphatidylethanolamine)	PE O-36:2|PE O-18:1/18:1	C41H80NO7P	[M-H]-	10.599	18:1	C18H34O2	[M-H]-	-0.5
331	PE (O-) (Alkyl ether phosphatidylethanolamine)	PE O-36:3|PE O-18:2/18:1	C41H78NO7P	[M-H]-	9.7053	O-18:2	C17H30O2	[M-H]-	-0.5
331	PE (O-) (Alkyl ether phosphatidylethanolamine)	PE O-36:3|PE O-18:2/18:1	C41H78NO7P	[M-H]-	9.7053	18:1	C18H34O2	[M-H]-	-0.5
332	PE (O-) (Alkyl ether phosphatidylethanolamine)	PE O-36:3|PE O-18:1/18:2	C41H78NO7P	[M-H]-	9.7053	O-18:1	C17H32O2	[M-H]-	-0.5
332	PE (O-) (Alkyl ether phosphatidylethanolamine)	PE O-36:3|PE O-18:1/18:2	C41H78NO7P	[M-H]-	9.7053	18:2	C18H32O2	[M-H]-	-0.5
333	PE (O-) (Alkyl ether phosphatidylethanolamine)	PE O-36:4|PE O-16:0/20:4	C41H76NO7P	[M-H]-	9.018	O-16:0	C15H30O2	[M-H]-	-0.5
333	PE (O-) (Alkyl ether phosphatidylethanolamine)	PE O-36:4|PE O-16:0/20:4	C41H76NO7P	[M-H]-	9.018	20:4	C20H32O2	[M-H]-	-0.5
334	PE (O-) (Alkyl ether phosphatidylethanolamine)	PE O-36:4|PE O-16:1/20:3	C41H76NO7P	[M-H]-	9.018	O-16:1	C15H28O2	[M-H]-	-0.5
334	PE (O-) (Alkyl ether phosphatidylethanolamine)	PE O-36:4|PE O-16:1/20:3	C41H76NO7P	[M-H]-	9.018	20:3	C20H34O2	[M-H]-	-0.5
335	PE (O-) (Alkyl ether phosphatidylethanolamine)	PE O-36:4|PE O-18:3/18:1	C41H76NO7P	[M-H]-	9.018	O-18:3	C17H28O2	[M-H]-	-0.5
335	PE (O-) (Alkyl ether phosphatidylethanolamine)	PE O-36:4|PE O-18:3/18:1	C41H76NO7P	[M-H]-	9.018	18:1	C18H34O2	[M-H]-	-0.5
336	PE (O-) (Alkyl ether phosphatidylethanolamine)	PE O-36:5|PE O-16:1/20:4	C41H74NO7P	[M-H]-	8.427	O-16:1	C15H28O2	[M-H]-	-0.5
336	PE (O-) (Alkyl ether phosphatidylethanolamine)	PE O-36:5|PE O-16:1/20:4	C41H74NO7P	[M-H]-	8.427	20:4	C20H32O2	[M-H]-	-0.5
337	PE (O-) (Alkyl ether phosphatidylethanolamine)	PE O-37:1|PE O-19:0/18:1	C42H84NO7P	[M-H]-	11.929	O-19:0	C18H36O2	[M-H]-	-0.5
337	PE (O-) (Alkyl ether phosphatidylethanolamine)	PE O-37:1|PE O-19:0/18:1	C42H84NO7P	[M-H]-	11.929	18:1	C18H34O2	[M-H]-	-0.5
338	PE (O-) (Alkyl ether phosphatidylethanolamine)	PE O-37:3|PE O-18:2/19:1	C42H80NO7P	[M-H]-	9.801	O-18:2	C17H30O2	[M-H]-	-0.5
338	PE (O-) (Alkyl ether phosphatidylethanolamine)	PE O-37:3|PE O-18:2/19:1	C42H80NO7P	[M-H]-	9.801	19:1	C19H36O2	[M-H]-	-0.5
339	PE (O-) (Alkyl ether phosphatidylethanolamine)	PE O-37:5|PE O-17:1/20:4	C42H76NO7P	[M-H]-	9.061	O-17:1	C16H30O2	[M-H]-	-0.5
339	PE (O-) (Alkyl ether phosphatidylethanolamine)	PE O-37:5|PE O-17:1/20:4	C42H76NO7P	[M-H]-	9.061	20:4	C20H32O2	[M-H]-	-0.5
340	PE (O-) (Alkyl ether phosphatidylethanolamine)	PE O-38:2|PE O-18:1/20:1	C43H84NO7P	[M-H]-	11.448	O-18:1	C17H32O2	[M-H]-	-0.5
340	PE (O-) (Alkyl ether phosphatidylethanolamine)	PE O-38:2|PE O-18:1/20:1	C43H84NO7P	[M-H]-	11.448	20:1	C20H38O2	[M-H]-	-0.5
341	PE (O-) (Alkyl ether phosphatidylethanolamine)	PE O-38:3|PE O-18:2/20:1	C43H82NO7P	[M-H]-	10.554	O-18:2	C17H30O2	[M-H]-	-0.5
341	PE (O-) (Alkyl ether phosphatidylethanolamine)	PE O-38:3|PE O-18:2/20:1	C43H82NO7P	[M-H]-	10.554	20:1	C20H38O2	[M-H]-	-0.5
342	PE (O-) (Alkyl ether phosphatidylethanolamine)	PE O-38:3|PE O-20:3/18:0	C43H82NO7P	[M-H]-	10.554	O-20:3	C19H32O2	[M-H]-	-0.5
342	PE (O-) (Alkyl ether phosphatidylethanolamine)	PE O-38:3|PE O-20:3/18:0	C43H82NO7P	[M-H]-	10.554	18:0	C18H36O2	[M-H]-	-0.5
343	PE (O-) (Alkyl ether phosphatidylethanolamine)	PE O-38:4|PE O-18:0/20:4	C43H80NO7P	[M-H]-	10.018	O-18:0	C17H34O2	[M-H]-	-0.5
343	PE (O-) (Alkyl ether phosphatidylethanolamine)	PE O-38:4|PE O-18:0/20:4	C43H80NO7P	[M-H]-	10.018	20:4	C20H32O2	[M-H]-	-0.5
344	PE (O-) (Alkyl ether phosphatidylethanolamine)	PE O-38:4|PE O-18:1/20:3	C43H80NO7P	[M-H]-	10.018	O-18:1	C17H32O2	[M-H]-	-0.5
344	PE (O-) (Alkyl ether phosphatidylethanolamine)	PE O-38:4|PE O-18:1/20:3	C43H80NO7P	[M-H]-	10.018	20:3	C20H34O2	[M-H]-	-0.5
345	PE (O-) (Alkyl ether phosphatidylethanolamine)	PE O-38:4|PE O-18:2/20:2	C43H80NO7P	[M-H]-	10.018	O-18:2	C17H30O2	[M-H]-	-0.5
345	PE (O-) (Alkyl ether phosphatidylethanolamine)	PE O-38:4|PE O-18:2/20:2	C43H80NO7P	[M-H]-	10.018	20:2	C20H36O2	[M-H]-	-0.5
346	PE (O-) (Alkyl ether phosphatidylethanolamine)	PE O-38:5|PE O-16:1/22:4	C43H78NO7P	[M-H]-	9.188	O-16:1	C15H28O2	[M-H]-	-0.5
346	PE (O-) (Alkyl ether phosphatidylethanolamine)	PE O-38:5|PE O-16:1/22:4	C43H78NO7P	[M-H]-	9.188	22:4	C22H36O2	[M-H]-	-0.5
347	PE (O-) (Alkyl ether phosphatidylethanolamine)	PE O-38:5|PE O-18:1/20:4	C43H78NO7P	[M-H]-	9.64	O-18:1	C17H32O2	[M-H]-	-0.5
347	PE (O-) (Alkyl ether phosphatidylethanolamine)	PE O-38:5|PE O-18:1/20:4	C43H78NO7P	[M-H]-	9.64	20:4	C20H32O2	[M-H]-	-0.5
348	PE (O-) (Alkyl ether phosphatidylethanolamine)	PE O-38:5|PE O-18:2/20:3	C43H78NO7P	[M-H]-	9.64	O-18:2	C17H30O2	[M-H]-	-0.5
348	PE (O-) (Alkyl ether phosphatidylethanolamine)	PE O-38:5|PE O-18:2/20:3	C43H78NO7P	[M-H]-	9.64	20:3	C20H34O2	[M-H]-	-0.5
349	PE (O-) (Alkyl ether phosphatidylethanolamine)	PE O-38:6|PE O-18:2/20:4	C43H76NO7P	[M-H]-	8.875	O-18:2	C17H30O2	[M-H]-	-0.5
349	PE (O-) (Alkyl ether phosphatidylethanolamine)	PE O-38:6|PE O-18:2/20:4	C43H76NO7P	[M-H]-	8.875	20:4	C20H32O2	[M-H]-	-0.5
350	PE (O-) (Alkyl ether phosphatidylethanolamine)	PE O-38:6|PE O-16:1/22:5	C43H76NO7P	[M-H]-	8.875	O-16:1	C15H28O2	[M-H]-	-0.5
350	PE (O-) (Alkyl ether phosphatidylethanolamine)	PE O-38:6|PE O-16:1/22:5	C43H76NO7P	[M-H]-	8.875	22:5	C22H34O2	[M-H]-	-0.5
351	PE (O-) (Alkyl ether phosphatidylethanolamine)	PE O-38:7|PE O-16:1/22:6	C43H74NO7P	[M-H]-	8.185	O-16:1	C15H28O2	[M-H]-	-0.5
351	PE (O-) (Alkyl ether phosphatidylethanolamine)	PE O-38:7|PE O-16:1/22:6	C43H74NO7P	[M-H]-	8.185	22:6	C22H32O2	[M-H]-	-0.5
352	PE (O-) (Alkyl ether phosphatidylethanolamine)	PE O-39:5|PE O-17:1/22:4	C44H80NO7P	[M-H]-	8.651	O-17:1	C16H30O2	[M-H]-	-0.5
352	PE (O-) (Alkyl ether phosphatidylethanolamine)	PE O-39:5|PE O-17:1/22:4	C44H80NO7P	[M-H]-	8.651	22:4	C22H36O2	[M-H]-	-0.5
353	PE (O-) (Alkyl ether phosphatidylethanolamine)	PE O-39:5|PE O-19:1/20:4	C44H80NO7P	[M-H]-	8.651	O-19:1	C18H34O2	[M-H]-	-0.5
353	PE (O-) (Alkyl ether phosphatidylethanolamine)	PE O-39:5|PE O-19:1/20:4	C44H80NO7P	[M-H]-	8.651	20:4	C20H32O2	[M-H]-	-0.5
354	PE (O-) (Alkyl ether phosphatidylethanolamine)	PE O-39:7|PE O-17:1/22:6	C44H76NO7P	[M-H]-	7.55	O-17:1	C16H30O2	[M-H]-	-0.5
354	PE (O-) (Alkyl ether phosphatidylethanolamine)	PE O-39:7|PE O-17:1/22:6	C44H76NO7P	[M-H]-	7.55	22:6	C22H32O2	[M-H]-	-0.5
355	PE (O-) (Alkyl ether phosphatidylethanolamine)	PE O-40:2|PE O-18:1/22:1	C45H88NO7P	[M-H]-	12.4	O-18:1	C17H32O2	[M-H]-	-0.5
355	PE (O-) (Alkyl ether phosphatidylethanolamine)	PE O-40:2|PE O-18:1/22:1	C45H88NO7P	[M-H]-	12.4	22:1	C22H42O2	[M-H]-	-0.5
356	PE (O-) (Alkyl ether phosphatidylethanolamine)	PE O-40:3|PE O-18:2/22:1	C45H86NO7P	[M-H]-	11.513	O-18:2	C17H30O2	[M-H]-	-0.5
356	PE (O-) (Alkyl ether phosphatidylethanolamine)	PE O-40:3|PE O-18:2/22:1	C45H86NO7P	[M-H]-	11.513	22:1	C22H42O2	[M-H]-	-0.5
357	PE (O-) (Alkyl ether phosphatidylethanolamine)	PE O-40:4|PE O-18:0/22:4	C45H84NO7P	[M-H]-	10.4	O-18:0	C17H34O2	[M-H]-	-0.5
357	PE (O-) (Alkyl ether phosphatidylethanolamine)	PE O-40:4|PE O-18:0/22:4	C45H84NO7P	[M-H]-	10.4	22:4	C22H36O2	[M-H]-	-0.5
358	PE (O-) (Alkyl ether phosphatidylethanolamine)	PE O-40:4|PE O-18:2/22:2	C45H84NO7P	[M-H]-	10.4	O-18:2	C17H30O2	[M-H]-	-0.5
358	PE (O-) (Alkyl ether phosphatidylethanolamine)	PE O-40:4|PE O-18:2/22:2	C45H84NO7P	[M-H]-	10.4	22:2	C22H40O2	[M-H]-	-0.5
359	PE (O-) (Alkyl ether phosphatidylethanolamine)	PE O-40:5|PE O-16:1/24:4	C45H82NO7P	[M-H]-	10.294	O-16:1	C15H28O2	[M-H]-	-0.5
359	PE (O-) (Alkyl ether phosphatidylethanolamine)	PE O-40:5|PE O-16:1/24:4	C45H82NO7P	[M-H]-	10.294	24:4	C24H40O2	[M-H]-	-0.5
360	PE (O-) (Alkyl ether phosphatidylethanolamine)	PE O-40:5|PE O-18:1/22:4	C45H82NO7P	[M-H]-	10.26	O-18:1	C17H32O2	[M-H]-	-0.5
360	PE (O-) (Alkyl ether phosphatidylethanolamine)	PE O-40:5|PE O-18:1/22:4	C45H82NO7P	[M-H]-	10.26	22:4	C22H36O2	[M-H]-	-0.5
361	PE (O-) (Alkyl ether phosphatidylethanolamine)	PE O-40:5|PE O-20:1/20:4	C45H82NO7P	[M-H]-	10.26	O-20:1	C19H36O2	[M-H]-	-0.5
361	PE (O-) (Alkyl ether phosphatidylethanolamine)	PE O-40:5|PE O-20:1/20:4	C45H82NO7P	[M-H]-	10.26	20:4	C20H32O2	[M-H]-	-0.5
362	PE (O-) (Alkyl ether phosphatidylethanolamine)	PE O-40:6|PE O-18:2/22:4	C45H80NO7P	[M-H]-	9.971	O-18:2	C17H30O2	[M-H]-	-0.5
362	PE (O-) (Alkyl ether phosphatidylethanolamine)	PE O-40:6|PE O-18:2/22:4	C45H80NO7P	[M-H]-	9.971	22:4	C22H36O2	[M-H]-	-0.5
363	PE (O-) (Alkyl ether phosphatidylethanolamine)	PE O-40:7|PE O-18:1/22:6	C45H78NO7P	[M-H]-	8.707	O-18:1	C17H32O2	[M-H]-	-0.5
363	PE (O-) (Alkyl ether phosphatidylethanolamine)	PE O-40:7|PE O-18:1/22:6	C45H78NO7P	[M-H]-	8.707	22:6	C22H32O2	[M-H]-	-0.5
364	PE (O-) (Alkyl ether phosphatidylethanolamine)	PE O-40:8|PE O-18:2/22:6	C45H76NO7P	[M-H]-	8.57	O-18:2	C17H30O2	[M-H]-	-0.5
364	PE (O-) (Alkyl ether phosphatidylethanolamine)	PE O-40:8|PE O-18:2/22:6	C45H76NO7P	[M-H]-	8.57	22:6	C22H32O2	[M-H]-	-0.5
365	PE (O-) (Alkyl ether phosphatidylethanolamine)	PE O-40:9|PE O-18:3/22:6	C45H74NO7P	[M-H]-	7.871	O-18:3	C17H28O2	[M-H]-	-0.5
365	PE (O-) (Alkyl ether phosphatidylethanolamine)	PE O-40:9|PE O-18:3/22:6	C45H74NO7P	[M-H]-	7.871	22:6	C22H32O2	[M-H]-	-0.5
366	PE (O-) (Alkyl ether phosphatidylethanolamine)	PE O-41:6|PE O-19:0/22:6	C46H82NO7P	[M-H]-	9.291	O-19:0	C18H36O2	[M-H]-	-0.5
366	PE (O-) (Alkyl ether phosphatidylethanolamine)	PE O-41:6|PE O-19:0/22:6	C46H82NO7P	[M-H]-	9.291	22:6	C22H32O2	[M-H]-	-0.5
367	PE (O-) (Alkyl ether phosphatidylethanolamine)	PE O-41:7|PE O-19:1/22:6	C46H80NO7P	[M-H]-	9	O-19:1	C18H34O2	[M-H]-	-0.5
367	PE (O-) (Alkyl ether phosphatidylethanolamine)	PE O-41:7|PE O-19:1/22:6	C46H80NO7P	[M-H]-	9	22:6	C22H32O2	[M-H]-	-0.5
368	PE (O-) (Alkyl ether phosphatidylethanolamine)	PE O-42:7|PE O-20:1/22:6	C47H82NO7P	[M-H]-	10.1	O-20:1	C19H36O2	[M-H]-	-0.5
368	PE (O-) (Alkyl ether phosphatidylethanolamine)	PE O-42:7|PE O-20:1/22:6	C47H82NO7P	[M-H]-	10.1	22:6	C22H32O2	[M-H]-	-0.5
369	PE (O-) (Alkyl ether phosphatidylethanolamine)	PE O-43:7|PE O-21:1/22:6	C48H84NO7P	[M-H]-	10.2	O-21:1	C20H38O2	[M-H]-	-0.5
369	PE (O-) (Alkyl ether phosphatidylethanolamine)	PE O-43:7|PE O-21:1/22:6	C48H84NO7P	[M-H]-	10.2	22:6	C22H32O2	[M-H]-	-0.5
370	PE(P-) (Alkenyl ether phosphatidylethanolamine)	PE P-34:1|PE P-16:0/18:1	C39H76NO7P	[M-H]-	9.635	P-16:0	C15H28O2	[M-H]-	-0.5
370	PE(P-) (Alkenyl ether phosphatidylethanolamine)	PE P-34:1|PE P-16:0/18:1	C39H76NO7P	[M-H]-	9.635	18:1	C18H34O2	[M-H]-	-0.5
371	PE(P-) (Alkenyl ether phosphatidylethanolamine)	PE P-34:1|PE P-18:1/16:0	C39H76NO7P	[M-H]-	9.635	P-18:1	C17H30O2	[M-H]-	-0.5
371	PE(P-) (Alkenyl ether phosphatidylethanolamine)	PE P-34:1|PE P-18:1/16:0	C39H76NO7P	[M-H]-	9.635	16:0	C16H32O2	[M-H]-	-0.5
372	PE(P-) (Alkenyl ether phosphatidylethanolamine)	PE P-36:2|PE P-18:1/18:1	C41H78NO7P	[M-H]-	9.841	P-18:1	C17H30O2	[M-H]-	-0.5
372	PE(P-) (Alkenyl ether phosphatidylethanolamine)	PE P-36:2|PE P-18:1/18:1	C41H78NO7P	[M-H]-	9.841	18:1	C18H34O2	[M-H]-	-0.5
373	PE(P-) (Alkenyl ether phosphatidylethanolamine)	PE P-36:3|PE P-18:1/18:2	C41H76NO7P	[M-H]-	9.018	P-18:1	C17H30O2	[M-H]-	-0.5
373	PE(P-) (Alkenyl ether phosphatidylethanolamine)	PE P-36:3|PE P-18:1/18:2	C41H76NO7P	[M-H]-	9.018	18:2	C18H32O2	[M-H]-	-0.5
374	PE(P-) (Alkenyl ether phosphatidylethanolamine)	PE P-36:4|PE P-16:0/20:4	C41H74NO7P	[M-H]-	8.696	P-16:0	C15H28O2	[M-H]-	-0.5
374	PE(P-) (Alkenyl ether phosphatidylethanolamine)	PE P-36:4|PE P-16:0/20:4	C41H74NO7P	[M-H]-	8.696	20:4	C20H32O2	[M-H]-	-0.5
375	PE(P-) (Alkenyl ether phosphatidylethanolamine)	PE P-36:4|PE P-16:1/20:3	C41H74NO7P	[M-H]-	8.582	P-16:1	C15H26O2	[M-H]-	-0.5
375	PE(P-) (Alkenyl ether phosphatidylethanolamine)	PE P-36:4|PE P-16:1/20:3	C41H74NO7P	[M-H]-	8.582	20:3	C20H34O2	[M-H]-	-0.5
376	PE(P-) (Alkenyl ether phosphatidylethanolamine)	PE P-38:2|PE P-18:1/20:1	C43H82NO7P	[M-H]-	10.258	P-18:1	C17H30O2	[M-H]-	-0.5
376	PE(P-) (Alkenyl ether phosphatidylethanolamine)	PE P-38:2|PE P-18:1/20:1	C43H82NO7P	[M-H]-	10.258	20:1	C20H38O2	[M-H]-	-0.5
377	PE(P-) (Alkenyl ether phosphatidylethanolamine)	PE P-38:2|PE P-20:1/18:1	C43H82NO7P	[M-H]-	10.724	P-20:1	C19H34O2	[M-H]-	-0.5
377	PE(P-) (Alkenyl ether phosphatidylethanolamine)	PE P-38:2|PE P-20:1/18:1	C43H82NO7P	[M-H]-	10.724	18:1	C18H34O2	[M-H]-	-0.5
378	PE(P-) (Alkenyl ether phosphatidylethanolamine)	PE P-38:3|PE P-18:1/20:2	C43H80NO7P	[M-H]-	9.963	P-18:1	C17H30O2	[M-H]-	-0.5
378	PE(P-) (Alkenyl ether phosphatidylethanolamine)	PE P-38:3|PE P-18:1/20:2	C43H80NO7P	[M-H]-	9.963	20:2	C20H36O2	[M-H]-	-0.5
379	PE(P-) (Alkenyl ether phosphatidylethanolamine)	PE P-38:4|PE P-16:0/22:4	C43H78NO7P	[M-H]-	9.039	P-16:0	C15H28O2	[M-H]-	-0.5
379	PE(P-) (Alkenyl ether phosphatidylethanolamine)	PE P-38:4|PE P-16:0/22:4	C43H78NO7P	[M-H]-	9.039	22:4	C22H36O2	[M-H]-	-0.5
380	PE(P-) (Alkenyl ether phosphatidylethanolamine)	PE P-38:5|PE P-16:0/22:5	C43H76NO7P	[M-H]-	8.78	P-16:0	C15H28O2	[M-H]-	-0.5
380	PE(P-) (Alkenyl ether phosphatidylethanolamine)	PE P-38:5|PE P-16:0/22:5	C43H76NO7P	[M-H]-	8.78	22:5	C22H34O2	[M-H]-	-0.5
381	PE(P-) (Alkenyl ether phosphatidylethanolamine)	PE P-38:5|PE P-18:3/20:2	C43H76NO7P	[M-H]-	8.78	P-18:3	C17H26O2	[M-H]-	-0.5
381	PE(P-) (Alkenyl ether phosphatidylethanolamine)	PE P-38:5|PE P-18:3/20:2	C43H76NO7P	[M-H]-	8.78	20:2	C20H36O2	[M-H]-	-0.5
382	PE(P-) (Alkenyl ether phosphatidylethanolamine)	PE P-40:2|PE P-18:0/22:2	C45H86NO7P	[M-H]-	11.165	P-18:0	C17H32O2	[M-H]-	-0.5
382	PE(P-) (Alkenyl ether phosphatidylethanolamine)	PE P-40:2|PE P-18:0/22:2	C45H86NO7P	[M-H]-	11.165	22:2	C22H40O2	[M-H]-	-0.5
383	PE(P-) (Alkenyl ether phosphatidylethanolamine)	PE P-40:4|PE P-18:0/22:4	C45H82NO7P	[M-H]-	10.294	P-18:0	C17H32O2	[M-H]-	-0.5
383	PE(P-) (Alkenyl ether phosphatidylethanolamine)	PE P-40:4|PE P-18:0/22:4	C45H82NO7P	[M-H]-	10.294	22:4	C22H36O2	[M-H]-	-0.5
384	PE(P-) (Alkenyl ether phosphatidylethanolamine)	PE P-40:5|PE P-18:3/22:2	C45H80NO7P	[M-H]-	9.547	P-18:3	C17H26O2	[M-H]-	-0.5
384	PE(P-) (Alkenyl ether phosphatidylethanolamine)	PE P-40:5|PE P-18:3/22:2	C45H80NO7P	[M-H]-	9.547	22:2	C22H40O2	[M-H]-	-0.5
385	PE(P-) (Alkenyl ether phosphatidylethanolamine)	PE P-40:5|PE P-20:1/20:4	C45H80NO7P	[M-H]-	10.1	P-20:1	C19H34O2	[M-H]-	-0.5
385	PE(P-) (Alkenyl ether phosphatidylethanolamine)	PE P-40:5|PE P-20:1/20:4	C45H80NO7P	[M-H]-	10.1	20:4	C20H32O2	[M-H]-	-0.5
386	PE(P-) (Alkenyl ether phosphatidylethanolamine)	PE P-40:8|PE P-18:2/22:6	C45H74NO7P	[M-H]-	7.629	P-18:2	C17H28O2	[M-H]-	-0.5
386	PE(P-) (Alkenyl ether phosphatidylethanolamine)	PE P-40:8|PE P-18:2/22:6	C45H74NO7P	[M-H]-	7.629	22:6	C22H32O2	[M-H]-	-0.5
387	PG (Phosphatidylglycerol)	PG 30:0|PG 14:0/16:0	C36H71O10P	[M-H]-	6.55	14:0	C14H28O2	[M-H]-	-0.5
387	PG (Phosphatidylglycerol)	PG 30:0|PG 14:0/16:0	C36H71O10P	[M-H]-	6.55	16:0	C16H32O2	[M-H]-	-0.5
388	PG (Phosphatidylglycerol)	PG 32:0|PG 16:0/16:0	C38H75O10P	[M-H]-	6.68	16:0	C16H32O2	[M-H]-	-0.5
388	PG (Phosphatidylglycerol)	PG 32:0|PG 16:0/16:0	C38H75O10P	[M-H]-	6.68	16:0	C16H32O2	[M-H]-	-0.5
389	PG (Phosphatidylglycerol)	PG 32:1|PG 16:0/16:1	C38H73O10P	[M-H]-	6.2	16:0	C16H32O2	[M-H]-	-0.5
389	PG (Phosphatidylglycerol)	PG 32:1|PG 16:0/16:1	C38H73O10P	[M-H]-	6.2	16:1	C16H30O2	[M-H]-	-0.5
390	PG (Phosphatidylglycerol)	PG 34:1|PG 16:0/18:1	C40H77O10P	[M-H]-	6.758	16:0	C16H32O2	[M-H]-	-0.5
390	PG (Phosphatidylglycerol)	PG 34:1|PG 16:0/18:1	C40H77O10P	[M-H]-	6.758	18:1	C18H34O2	[M-H]-	-0.5
391	PG (Phosphatidylglycerol)	PG 34:1|PG 18:1/16:0	C40H77O10P	[M-H]-	6.758	18:1	C18H34O2	[M-H]-	-0.5
391	PG (Phosphatidylglycerol)	PG 34:1|PG 18:1/16:0	C40H77O10P	[M-H]-	6.758	16:0	C16H32O2	[M-H]-	-0.5
392	PG (Phosphatidylglycerol)	PG 34:2|PG 16:1/18:1	C40H75O10P	[M-H]-	6.511	16:1	C16H30O2	[M-H]-	-0.5
392	PG (Phosphatidylglycerol)	PG 34:2|PG 16:1/18:1	C40H75O10P	[M-H]-	6.511	18:1	C18H34O2	[M-H]-	-0.5
393	PG (Phosphatidylglycerol)	PG 34:2|PG 18:1/16:1	C40H75O10P	[M-H]-	6.511	18:1	C18H34O2	[M-H]-	-0.5
393	PG (Phosphatidylglycerol)	PG 34:2|PG 18:1/16:1	C40H75O10P	[M-H]-	6.511	16:1	C16H30O2	[M-H]-	-0.5
394	PG (Phosphatidylglycerol)	PG 34:3|PG 16:1/18:2	C40H73O10P	[M-H]-	6.751	16:1	C16H30O2	[M-H]-	-0.5
394	PG (Phosphatidylglycerol)	PG 34:3|PG 16:1/18:2	C40H73O10P	[M-H]-	6.751	18:2	C18H32O2	[M-H]-	-0.5
395	PG (Phosphatidylglycerol)	PG 34:3|PG 18:2/16:1	C40H73O10P	[M-H]-	6.874	18:2	C18H32O2	[M-H]-	-0.5
395	PG (Phosphatidylglycerol)	PG 34:3|PG 18:2/16:1	C40H73O10P	[M-H]-	6.874	16:1	C16H30O2	[M-H]-	-0.5
396	PG (Phosphatidylglycerol)	PG 36:1|PG 18:0/18:1	C42H81O10P	[M-H]-	7.4	18:0	C18H36O2	[M-H]-	-0.5
396	PG (Phosphatidylglycerol)	PG 36:1|PG 18:0/18:1	C42H81O10P	[M-H]-	7.4	18:1	C18H34O2	[M-H]-	-0.5
397	PG (Phosphatidylglycerol)	PG 36:1|PG 18:1/18:0	C42H81O10P	[M-H]-	7.4	18:1	C18H34O2	[M-H]-	-0.5
397	PG (Phosphatidylglycerol)	PG 36:1|PG 18:1/18:0	C42H81O10P	[M-H]-	7.4	18:0	C18H36O2	[M-H]-	-0.5
398	PG (Phosphatidylglycerol)	PG 36:2|PG 18:1/18:1	C42H79O10P	[M-H]-	7.4	18:1	C18H34O2	[M-H]-	-0.5
398	PG (Phosphatidylglycerol)	PG 36:2|PG 18:1/18:1	C42H79O10P	[M-H]-	7.4	18:1	C18H34O2	[M-H]-	-0.5
399	PG (Phosphatidylglycerol)	PG 36:3|PG 18:1/18:2	C42H77O10P	[M-H]-	6.9	18:1	C18H34O2	[M-H]-	-0.5
399	PG (Phosphatidylglycerol)	PG 36:3|PG 18:1/18:2	C42H77O10P	[M-H]-	6.9	18:2	C18H32O2	[M-H]-	-0.5
400	PG (Phosphatidylglycerol)	PG 36:3|PG 18:2/18:1	C42H77O10P	[M-H]-	6.9	18:2	C18H32O2	[M-H]-	-0.5
400	PG (Phosphatidylglycerol)	PG 36:3|PG 18:2/18:1	C42H77O10P	[M-H]-	6.9	18:1	C18H34O2	[M-H]-	-0.5
401	PG (Phosphatidylglycerol)	PG 36:4|PG 16:0/20:4	C42H75O10P	[M-H]-	6.349	16:0	C16H32O2	[M-H]-	-0.5
401	PG (Phosphatidylglycerol)	PG 36:4|PG 16:0/20:4	C42H75O10P	[M-H]-	6.349	20:4	C20H32O2	[M-H]-	-0.5
402	PG (Phosphatidylglycerol)	PG 36:4|PG 20:4/16:0	C42H75O10P	[M-H]-	6.322	20:4	C20H32O2	[M-H]-	-0.5
402	PG (Phosphatidylglycerol)	PG 36:4|PG 20:4/16:0	C42H75O10P	[M-H]-	6.322	16:0	C16H32O2	[M-H]-	-0.5
403	PG (Phosphatidylglycerol)	PG 36:4|PG 18:2/18:2	C42H75O10P	[M-H]-	6.322	18:2	C18H32O2	[M-H]-	-0.5
403	PG (Phosphatidylglycerol)	PG 36:4|PG 18:2/18:2	C42H75O10P	[M-H]-	6.322	18:2	C18H32O2	[M-H]-	-0.5
404	PG (Phosphatidylglycerol)	PG 36:5|PG 16:1/20:4	C42H73O10P	[M-H]-	6.533	16:1	C16H30O2	[M-H]-	-0.5
404	PG (Phosphatidylglycerol)	PG 36:5|PG 16:1/20:4	C42H73O10P	[M-H]-	6.533	20:4	C20H32O2	[M-H]-	-0.5
405	PG (Phosphatidylglycerol)	PG 36:5|PG 20:4/16:1	C42H73O10P	[M-H]-	6.533	20:4	C20H32O2	[M-H]-	-0.5
405	PG (Phosphatidylglycerol)	PG 36:5|PG 20:4/16:1	C42H73O10P	[M-H]-	6.533	16:1	C16H30O2	[M-H]-	-0.5
406	PG (Phosphatidylglycerol)	PG 38:1|PG 18:0/20:1	C44H85O10P	[M-H]-	9.33	18:0	C18H36O2	[M-H]-	-0.5
406	PG (Phosphatidylglycerol)	PG 38:1|PG 18:0/20:1	C44H85O10P	[M-H]-	9.33	20:1	C20H38O2	[M-H]-	-0.5
407	PG (Phosphatidylglycerol)	PG 38:4|PG 18:0/20:4	C44H79O10P	[M-H]-	7.69	18:0	C18H36O2	[M-H]-	-0.5
407	PG (Phosphatidylglycerol)	PG 38:4|PG 18:0/20:4	C44H79O10P	[M-H]-	7.69	20:4	C20H32O2	[M-H]-	-0.5
408	PG (Phosphatidylglycerol)	PG 38:4|PG 20:4/18:0	C44H79O10P	[M-H]-	7.789	20:4	C20H32O2	[M-H]-	-0.5
408	PG (Phosphatidylglycerol)	PG 38:4|PG 20:4/18:0	C44H79O10P	[M-H]-	7.789	18:0	C18H36O2	[M-H]-	-0.5
409	PG (Phosphatidylglycerol)	PG 38:5|PG 18:1/20:4	C44H77O10P	[M-H]-	6.371	18:1	C18H34O2	[M-H]-	-0.5
409	PG (Phosphatidylglycerol)	PG 38:5|PG 18:1/20:4	C44H77O10P	[M-H]-	6.371	20:4	C20H32O2	[M-H]-	-0.5
410	PG (Phosphatidylglycerol)	PG 38:5|PG 20:4/18:1	C44H77O10P	[M-H]-	6.371	20:4	C20H32O2	[M-H]-	-0.5
410	PG (Phosphatidylglycerol)	PG 38:5|PG 20:4/18:1	C44H77O10P	[M-H]-	6.371	18:1	C18H34O2	[M-H]-	-0.5
411	PG (Phosphatidylglycerol)	PG 38:6|PG 16:0/22:6	C44H75O10P	[M-H]-	6.22	16:0	C16H32O2	[M-H]-	-0.5
411	PG (Phosphatidylglycerol)	PG 38:6|PG 16:0/22:6	C44H75O10P	[M-H]-	6.22	22:6	C22H32O2	[M-H]-	-0.5
412	PG (Phosphatidylglycerol)	PG 38:6|PG 22:6/16:0	C44H75O10P	[M-H]-	6.22	22:6	C22H32O2	[M-H]-	-0.5
412	PG (Phosphatidylglycerol)	PG 38:6|PG 22:6/16:0	C44H75O10P	[M-H]-	6.22	16:0	C16H32O2	[M-H]-	-0.5
413	PG (Phosphatidylglycerol)	PG 38:7|PG 16:1/22:6	C44H73O10P	[M-H]-	6.256	16:1	C16H30O2	[M-H]-	-0.5
413	PG (Phosphatidylglycerol)	PG 38:7|PG 16:1/22:6	C44H73O10P	[M-H]-	6.256	22:6	C22H32O2	[M-H]-	-0.5
414	PG (Phosphatidylglycerol)	PG 39:0|PG 18:0/21:0	C45H89O10P	[M-H]-	12.048	18:0	C18H36O2	[M-H]-	-0.5
414	PG (Phosphatidylglycerol)	PG 39:0|PG 18:0/21:0	C45H89O10P	[M-H]-	12.048	21:0	C21H42O2	[M-H]-	-0.5
415	PG (Phosphatidylglycerol)	PG 40:4|PG 20:0/20:4	C46H83O10P	[M-H]-	8.359	20:0	C20H40O2	[M-H]-	-0.5
415	PG (Phosphatidylglycerol)	PG 40:4|PG 20:0/20:4	C46H83O10P	[M-H]-	8.359	20:4	C20H32O2	[M-H]-	-0.5
416	PG (Phosphatidylglycerol)	PG 40:6|PG 18:0/22:6	C46H79O10P	[M-H]-	7.993	18:0	C18H36O2	[M-H]-	-0.5
416	PG (Phosphatidylglycerol)	PG 40:6|PG 18:0/22:6	C46H79O10P	[M-H]-	7.993	22:6	C22H32O2	[M-H]-	-0.5
417	PG (Phosphatidylglycerol)	PG 40:6|PG 22:6/18:0	C46H79O10P	[M-H]-	7.993	22:6	C22H32O2	[M-H]-	-0.5
417	PG (Phosphatidylglycerol)	PG 40:6|PG 22:6/18:0	C46H79O10P	[M-H]-	7.993	18:0	C18H36O2	[M-H]-	-0.5
418	PG (Phosphatidylglycerol)	PG 40:7|PG 18:1/22:6	C46H77O10P	[M-H]-	6.3	18:1	C18H34O2	[M-H]-	-0.5
418	PG (Phosphatidylglycerol)	PG 40:7|PG 18:1/22:6	C46H77O10P	[M-H]-	6.3	22:6	C22H32O2	[M-H]-	-0.5
419	PG (Phosphatidylglycerol)	PG 40:7|PG 22:6/18:1	C46H77O10P	[M-H]-	6.3	22:6	C22H32O2	[M-H]-	-0.5
419	PG (Phosphatidylglycerol)	PG 40:7|PG 22:6/18:1	C46H77O10P	[M-H]-	6.3	18:1	C18H34O2	[M-H]-	-0.5
420	PG (Phosphatidylglycerol)	PG 40:8|PG 18:2/22:6	C46H75O10P	[M-H]-	5.569	18:2	C18H32O2	[M-H]-	-0.5
420	PG (Phosphatidylglycerol)	PG 40:8|PG 18:2/22:6	C46H75O10P	[M-H]-	5.569	22:6	C22H32O2	[M-H]-	-0.5
421	PG (Phosphatidylglycerol)	PG 40:8|PG 22:6/18:2	C46H75O10P	[M-H]-	5.569	22:6	C22H32O2	[M-H]-	-0.5
421	PG (Phosphatidylglycerol)	PG 40:8|PG 22:6/18:2	C46H75O10P	[M-H]-	5.569	18:2	C18H32O2	[M-H]-	-0.5
422	PG (Phosphatidylglycerol)	PG 40:8|PG 20:4/20:4	C46H75O10P	[M-H]-	5.569	20:4	C20H32O2	[M-H]-	-0.5
422	PG (Phosphatidylglycerol)	PG 40:8|PG 20:4/20:4	C46H75O10P	[M-H]-	5.569	20:4	C20H32O2	[M-H]-	-0.5
423	PG (Phosphatidylglycerol)	PG 42:10|PG 20:4/22:6	C48H75O10P	[M-H]-	5.496	20:4	C20H32O2	[M-H]-	-0.5
423	PG (Phosphatidylglycerol)	PG 42:10|PG 20:4/22:6	C48H75O10P	[M-H]-	5.496	22:6	C22H32O2	[M-H]-	-0.5
424	PG (Phosphatidylglycerol)	PG 42:11|PG 20:5/22:6	C48H73O10P	[M-H]-	5.25	20:5	C20H30O2	[M-H]-	-0.5
424	PG (Phosphatidylglycerol)	PG 42:11|PG 20:5/22:6	C48H73O10P	[M-H]-	5.25	22:6	C22H32O2	[M-H]-	-0.5
425	PG (Phosphatidylglycerol)	PG 42:8|PG 20:4/22:4	C48H79O10P	[M-H]-	7.173	20:4	C20H32O2	[M-H]-	-0.5
425	PG (Phosphatidylglycerol)	PG 42:8|PG 20:4/22:4	C48H79O10P	[M-H]-	7.173	22:4	C22H36O2	[M-H]-	-0.5
426	PG (Phosphatidylglycerol)	PG 42:8|PG 22:4/20:4	C48H79O10P	[M-H]-	7.173	22:4	C22H36O2	[M-H]-	-0.5
426	PG (Phosphatidylglycerol)	PG 42:8|PG 22:4/20:4	C48H79O10P	[M-H]-	7.173	20:4	C20H32O2	[M-H]-	-0.5
427	PG (Phosphatidylglycerol)	PG 42:9|PG 20:3/22:6	C48H77O10P	[M-H]-	7.364	20:3	C20H34O2	[M-H]-	-0.5
427	PG (Phosphatidylglycerol)	PG 42:9|PG 20:3/22:6	C48H77O10P	[M-H]-	7.364	22:6	C22H32O2	[M-H]-	-0.5
428	PG (Phosphatidylglycerol)	PG 42:9|PG 22:6/20:3	C48H77O10P	[M-H]-	6.665	22:6	C22H32O2	[M-H]-	-0.5
428	PG (Phosphatidylglycerol)	PG 42:9|PG 22:6/20:3	C48H77O10P	[M-H]-	6.665	20:3	C20H34O2	[M-H]-	-0.5
429	PG (Phosphatidylglycerol)	PG 44:10|PG 22:4/22:6	C50H79O10P	[M-H]-	5.825	22:4	C22H36O2	[M-H]-	-0.5
429	PG (Phosphatidylglycerol)	PG 44:10|PG 22:4/22:6	C50H79O10P	[M-H]-	5.825	22:6	C22H32O2	[M-H]-	-0.5
430	PG (Phosphatidylglycerol)	PG 44:11|PG 22:5/22:6	C50H77O10P	[M-H]-	5.837	22:5	C22H34O2	[M-H]-	-0.5
430	PG (Phosphatidylglycerol)	PG 44:11|PG 22:5/22:6	C50H77O10P	[M-H]-	5.837	22:6	C22H32O2	[M-H]-	-0.5
431	PG (Phosphatidylglycerol)	PG 44:11|PG 22:6/22:5	C50H77O10P	[M-H]-	5.733	22:6	C22H32O2	[M-H]-	-0.5
431	PG (Phosphatidylglycerol)	PG 44:11|PG 22:6/22:5	C50H77O10P	[M-H]-	5.733	22:5	C22H34O2	[M-H]-	-0.5
432	PG (Phosphatidylglycerol)	PG 44:12|PG 22:6/22:6	C50H75O10P	[M-H]-	5.6456	22:6	C22H32O2	[M-H]-	-0.5
432	PG (Phosphatidylglycerol)	PG 44:12|PG 22:6/22:6	C50H75O10P	[M-H]-	5.6456	22:6	C22H32O2	[M-H]-	-0.5
433	PI (Phosphatidylinositol)	PI 30:0|PI 14:0/16:0	C39H75O13P	[M-H]-	5.6	14:0	C14H28O2	[M-H]-	-0.5
433	PI (Phosphatidylinositol)	PI 30:0|PI 14:0/16:0	C39H75O13P	[M-H]-	5.6	16:0	C16H32O2	[M-H]-	-0.5
434	PI (Phosphatidylinositol)	PI 36:1|PI 18:0/18:1	C45H85O13P	[M-H]-	7.391	18:0	C18H36O2	[M-H]-	-0.5
434	PI (Phosphatidylinositol)	PI 36:1|PI 18:0/18:1	C45H85O13P	[M-H]-	7.391	18:1	C18H34O2	[M-H]-	-0.5
435	PI (Phosphatidylinositol)	PI 36:3|PI 16:0/20:3	C45H81O13P	[M-H]-	6.215	16:0	C16H32O2	[M-H]-	-0.5
435	PI (Phosphatidylinositol)	PI 36:3|PI 16:0/20:3	C45H81O13P	[M-H]-	6.215	20:3	C20H34O2	[M-H]-	-0.5
436	PI (Phosphatidylinositol)	PI 36:4|PI 16:0/20:4	C45H79O13P	[M-H]-	6.175	16:0	C16H32O2	[M-H]-	-0.5
436	PI (Phosphatidylinositol)	PI 36:4|PI 16:0/20:4	C45H79O13P	[M-H]-	6.175	20:4	C20H32O2	[M-H]-	-0.5
437	PI (Phosphatidylinositol)	PI 36:4|PI 20:4/16:0	C45H79O13P	[M-H]-	6.093	20:4	C20H32O2	[M-H]-	-0.5
437	PI (Phosphatidylinositol)	PI 36:4|PI 20:4/16:0	C45H79O13P	[M-H]-	6.093	16:0	C16H32O2	[M-H]-	-0.5
438	PI (Phosphatidylinositol)	PI 36:5|PI 16:1/20:4	C45H77O13P	[M-H]-	5.839	16:1	C16H30O2	[M-H]-	-0.5
438	PI (Phosphatidylinositol)	PI 36:5|PI 16:1/20:4	C45H77O13P	[M-H]-	5.839	20:4	C20H32O2	[M-H]-	-0.5
439	PI (Phosphatidylinositol)	PI 36:5|PI 16:0/20:5	C45H77O13P	[M-H]-	5.778	16:0	C16H32O2	[M-H]-	-0.5
439	PI (Phosphatidylinositol)	PI 36:5|PI 16:0/20:5	C45H77O13P	[M-H]-	5.778	20:5	C20H30O2	[M-H]-	-0.5
440	PI (Phosphatidylinositol)	PI 37:4|PI 17:0/20:4	C46H81O13P	[M-H]-	6.351	17:0	C17H34O2	[M-H]-	-0.5
440	PI (Phosphatidylinositol)	PI 37:4|PI 17:0/20:4	C46H81O13P	[M-H]-	6.351	20:4	C20H32O2	[M-H]-	-0.5
441	PI (Phosphatidylinositol)	PI 37:5|PI 17:1/20:4	C46H79O13P	[M-H]-	5.8	17:1	C17H32O2	[M-H]-	-0.5
441	PI (Phosphatidylinositol)	PI 37:5|PI 17:1/20:4	C46H79O13P	[M-H]-	5.8	20:4	C20H32O2	[M-H]-	-0.5
442	PI (Phosphatidylinositol)	PI 38:3|PI 18:0/20:3	C47H85O13P	[M-H]-	8.003	18:0	C18H36O2	[M-H]-	-0.5
442	PI (Phosphatidylinositol)	PI 38:3|PI 18:0/20:3	C47H85O13P	[M-H]-	8.003	20:3	C20H34O2	[M-H]-	-0.5
443	PI (Phosphatidylinositol)	PI 38:4|PI 18:0/20:4	C47H83O13P	[M-H]-	6.68	18:0	C18H36O2	[M-H]-	-0.5
443	PI (Phosphatidylinositol)	PI 38:4|PI 18:0/20:4	C47H83O13P	[M-H]-	6.68	20:4	C20H32O2	[M-H]-	-0.5
444	PI (Phosphatidylinositol)	PI 38:4|PI 20:4/18:0	C47H83O13P	[M-H]-	6.68	20:4	C20H32O2	[M-H]-	-0.5
444	PI (Phosphatidylinositol)	PI 38:4|PI 20:4/18:0	C47H83O13P	[M-H]-	6.68	18:0	C18H36O2	[M-H]-	-0.5
445	PI (Phosphatidylinositol)	PI 38:5|PI 18:1/20:4	C47H81O13P	[M-H]-	5.85	18:1	C18H34O2	[M-H]-	-0.5
445	PI (Phosphatidylinositol)	PI 38:5|PI 18:1/20:4	C47H81O13P	[M-H]-	5.85	20:4	C20H32O2	[M-H]-	-0.5
446	PI (Phosphatidylinositol)	PI 38:5|PI 16:0/22:5	C47H81O13P	[M-H]-	5.85	16:0	C16H32O2	[M-H]-	-0.5
446	PI (Phosphatidylinositol)	PI 38:5|PI 16:0/22:5	C47H81O13P	[M-H]-	5.85	22:5	C22H34O2	[M-H]-	-0.5
447	PI (Phosphatidylinositol)	PI 38:6|PI 16:0/22:6	C47H79O13P	[M-H]-	6.091	16:0	C16H32O2	[M-H]-	-0.5
447	PI (Phosphatidylinositol)	PI 38:6|PI 16:0/22:6	C47H79O13P	[M-H]-	6.091	22:6	C22H32O2	[M-H]-	-0.5
448	PI (Phosphatidylinositol)	PI 38:6|PI 22:6/16:0	C47H79O13P	[M-H]-	5.97	22:6	C22H32O2	[M-H]-	-0.5
448	PI (Phosphatidylinositol)	PI 38:6|PI 22:6/16:0	C47H79O13P	[M-H]-	5.97	16:0	C16H32O2	[M-H]-	-0.5
449	PI (Phosphatidylinositol)	PI 40:4|PI 18:0/22:4	C49H87O13P	[M-H]-	7.073	18:0	C18H36O2	[M-H]-	-0.5
449	PI (Phosphatidylinositol)	PI 40:4|PI 18:0/22:4	C49H87O13P	[M-H]-	7.073	22:4	C22H36O2	[M-H]-	-0.5
450	PI (Phosphatidylinositol)	PI 40:5|PI 20:1/20:4	C49H85O13P	[M-H]-	6.22	20:1	C20H38O2	[M-H]-	-0.5
450	PI (Phosphatidylinositol)	PI 40:5|PI 20:1/20:4	C49H85O13P	[M-H]-	6.22	20:4	C20H32O2	[M-H]-	-0.5
451	PI (Phosphatidylinositol)	PI 40:6|PI 18:0/22:6	C49H83O13P	[M-H]-	6.48	18:0	C18H36O2	[M-H]-	-0.5
451	PI (Phosphatidylinositol)	PI 40:6|PI 18:0/22:6	C49H83O13P	[M-H]-	6.48	22:6	C22H32O2	[M-H]-	-0.5
452	PI (Phosphatidylinositol)	PI 40:6|PI 22:6/18:0	C49H83O13P	[M-H]-	6.495	22:6	C22H32O2	[M-H]-	-0.5
452	PI (Phosphatidylinositol)	PI 40:6|PI 22:6/18:0	C49H83O13P	[M-H]-	6.495	18:0	C18H36O2	[M-H]-	-0.5
453	PI (Phosphatidylinositol)	PI 40:7|PI 18:1/22:6	C49H81O13P	[M-H]-	6.133	18:1	C18H34O2	[M-H]-	-0.5
453	PI (Phosphatidylinositol)	PI 40:7|PI 18:1/22:6	C49H81O13P	[M-H]-	6.133	22:6	C22H32O2	[M-H]-	-0.5
454	PI (Phosphatidylinositol)	PI 40:7|PI 22:6/18:1	C49H81O13P	[M-H]-	6.187	22:6	C22H32O2	[M-H]-	-0.5
454	PI (Phosphatidylinositol)	PI 40:7|PI 22:6/18:1	C49H81O13P	[M-H]-	6.187	18:1	C18H34O2	[M-H]-	-0.5
455	PI (Phosphatidylinositol)	PI 40:8|PI 20:4/20:4	C49H79O13P	[M-H]-	5.508	20:4	C20H32O2	[M-H]-	-0.5
455	PI (Phosphatidylinositol)	PI 40:8|PI 20:4/20:4	C49H79O13P	[M-H]-	5.508	20:4	C20H32O2	[M-H]-	-0.5
456	PI (Phosphatidylinositol)	PI 42:10|PI 20:4/22:6	C51H79O13P	[M-H]-	5.694	20:4	C20H32O2	[M-H]-	-0.5
456	PI (Phosphatidylinositol)	PI 42:10|PI 20:4/22:6	C51H79O13P	[M-H]-	5.694	22:6	C22H32O2	[M-H]-	-0.5
457	PI (Phosphatidylinositol)	PI 42:8|PI 20:4/22:4	C51H83O13P	[M-H]-	6.131	20:4	C20H32O2	[M-H]-	-0.5
457	PI (Phosphatidylinositol)	PI 42:8|PI 20:4/22:4	C51H83O13P	[M-H]-	6.131	22:4	C22H36O2	[M-H]-	-0.5
458	PS (Phosphatidylserine)	PS 34:1|PS 16:0/18:1	C40H76NO10P	[M-H]-	6.85	16:0	C16H32O2	[M-H]-	-0.5
458	PS (Phosphatidylserine)	PS 34:1|PS 16:0/18:1	C40H76NO10P	[M-H]-	6.85	18:1	C18H34O2	[M-H]-	-0.5
459	PS (Phosphatidylserine)	PS 34:1|PS 18:1/16:0	C40H76NO10P	[M-H]-	6.85	18:1	C18H34O2	[M-H]-	-0.5
459	PS (Phosphatidylserine)	PS 34:1|PS 18:1/16:0	C40H76NO10P	[M-H]-	6.85	16:0	C16H32O2	[M-H]-	-0.5
460	PS (Phosphatidylserine)	PS 34:2|PS 16:0/18:2	C40H74NO10P	[M-H]-	6.515	16:0	C16H32O2	[M-H]-	-0.5
460	PS (Phosphatidylserine)	PS 34:2|PS 16:0/18:2	C40H74NO10P	[M-H]-	6.515	18:2	C18H32O2	[M-H]-	-0.5
461	PS (Phosphatidylserine)	PS 34:2|PS 18:2/16:0	C40H74NO10P	[M-H]-	6.515	18:2	C18H32O2	[M-H]-	-0.5
461	PS (Phosphatidylserine)	PS 34:2|PS 18:2/16:0	C40H74NO10P	[M-H]-	6.515	16:0	C16H32O2	[M-H]-	-0.5
462	PS (Phosphatidylserine)	PS 36:1|PS 18:0/18:1	C42H80NO10P	[M-H]-	7.5	18:0	C18H36O2	[M-H]-	-0.5
462	PS (Phosphatidylserine)	PS 36:1|PS 18:0/18:1	C42H80NO10P	[M-H]-	7.5	18:1	C18H34O2	[M-H]-	-0.5
463	PS (Phosphatidylserine)	PS 36:1|PS 18:1/18:0	C42H80NO10P	[M-H]-	7.5	18:1	C18H34O2	[M-H]-	-0.5
463	PS (Phosphatidylserine)	PS 36:1|PS 18:1/18:0	C42H80NO10P	[M-H]-	7.5	18:0	C18H36O2	[M-H]-	-0.5
464	PS (Phosphatidylserine)	PS 36:2|PS 18:1/18:1	C42H78NO10P	[M-H]-	6.918	18:1	C18H34O2	[M-H]-	-0.5
464	PS (Phosphatidylserine)	PS 36:2|PS 18:1/18:1	C42H78NO10P	[M-H]-	6.918	18:1	C18H34O2	[M-H]-	-0.5
465	PS (Phosphatidylserine)	PS 36:3|PS 16:0/20:3	C42H76NO10P	[M-H]-	6.533	16:0	C16H32O2	[M-H]-	-0.5
465	PS (Phosphatidylserine)	PS 36:3|PS 16:0/20:3	C42H76NO10P	[M-H]-	6.533	20:3	C20H34O2	[M-H]-	-0.5
466	PS (Phosphatidylserine)	PS 36:3|PS 20:3/16:0	C42H76NO10P	[M-H]-	6.533	20:3	C20H34O2	[M-H]-	-0.5
466	PS (Phosphatidylserine)	PS 36:3|PS 20:3/16:0	C42H76NO10P	[M-H]-	6.533	16:0	C16H32O2	[M-H]-	-0.5
467	PS (Phosphatidylserine)	PS 36:4|PS 16:0/20:4	C42H74NO10P	[M-H]-	6.378	16:0	C16H32O2	[M-H]-	-0.5
467	PS (Phosphatidylserine)	PS 36:4|PS 16:0/20:4	C42H74NO10P	[M-H]-	6.378	20:4	C20H32O2	[M-H]-	-0.5
468	PS (Phosphatidylserine)	PS 36:4|PS 20:4/16:0	C42H74NO10P	[M-H]-	6.378	20:4	C20H32O2	[M-H]-	-0.5
468	PS (Phosphatidylserine)	PS 36:4|PS 20:4/16:0	C42H74NO10P	[M-H]-	6.378	16:0	C16H32O2	[M-H]-	-0.5
469	PS (Phosphatidylserine)	PS 38:1|PS 18:0/20:1	C44H84NO10P	[M-H]-	8.212	18:0	C18H36O2	[M-H]-	-0.5
469	PS (Phosphatidylserine)	PS 38:1|PS 18:0/20:1	C44H84NO10P	[M-H]-	8.212	20:1	C20H38O2	[M-H]-	-0.5
470	PS (Phosphatidylserine)	PS 38:1|PS 20:1/18:0	C44H84NO10P	[M-H]-	8.212	20:1	C20H38O2	[M-H]-	-0.5
470	PS (Phosphatidylserine)	PS 38:1|PS 20:1/18:0	C44H84NO10P	[M-H]-	8.212	18:0	C18H36O2	[M-H]-	-0.5
471	PS (Phosphatidylserine)	PS 38:1|PS 18:1/20:0	C44H84NO10P	[M-H]-	8.212	18:1	C18H34O2	[M-H]-	-0.5
471	PS (Phosphatidylserine)	PS 38:1|PS 18:1/20:0	C44H84NO10P	[M-H]-	8.212	20:0	C20H40O2	[M-H]-	-0.5
472	PS (Phosphatidylserine)	PS 38:1|PS 20:0/18:1	C44H84NO10P	[M-H]-	8.212	20:0	C20H40O2	[M-H]-	-0.5
472	PS (Phosphatidylserine)	PS 38:1|PS 20:0/18:1	C44H84NO10P	[M-H]-	8.212	18:1	C18H34O2	[M-H]-	-0.5
473	PS (Phosphatidylserine)	PS 38:2|PS 18:0/20:2	C44H82NO10P	[M-H]-	7.788	18:0	C18H36O2	[M-H]-	-0.5
473	PS (Phosphatidylserine)	PS 38:2|PS 18:0/20:2	C44H82NO10P	[M-H]-	7.788	20:2	C20H36O2	[M-H]-	-0.5
474	PS (Phosphatidylserine)	PS 38:2|PS 20:2/18:0	C44H82NO10P	[M-H]-	7.788	20:2	C20H36O2	[M-H]-	-0.5
474	PS (Phosphatidylserine)	PS 38:2|PS 20:2/18:0	C44H82NO10P	[M-H]-	7.788	18:0	C18H36O2	[M-H]-	-0.5
475	PS (Phosphatidylserine)	PS 38:3|PS 18:0/20:3	C44H80NO10P	[M-H]-	7.321	18:0	C18H36O2	[M-H]-	-0.5
475	PS (Phosphatidylserine)	PS 38:3|PS 18:0/20:3	C44H80NO10P	[M-H]-	7.321	20:3	C20H34O2	[M-H]-	-0.5
476	PS (Phosphatidylserine)	PS 38:4|PS 18:0/20:4	C44H78NO10P	[M-H]-	6.698	18:0	C18H36O2	[M-H]-	-0.5
476	PS (Phosphatidylserine)	PS 38:4|PS 18:0/20:4	C44H78NO10P	[M-H]-	6.698	20:4	C20H32O2	[M-H]-	-0.5
477	PS (Phosphatidylserine)	PS 38:4|PS 20:4/18:0	C44H78NO10P	[M-H]-	6.698	20:4	C20H32O2	[M-H]-	-0.5
477	PS (Phosphatidylserine)	PS 38:4|PS 20:4/18:0	C44H78NO10P	[M-H]-	6.698	18:0	C18H36O2	[M-H]-	-0.5
478	PS (Phosphatidylserine)	PS 38:5|PS 18:1/20:4	C44H76NO10P	[M-H]-	6.425	18:1	C18H34O2	[M-H]-	-0.5
478	PS (Phosphatidylserine)	PS 38:5|PS 18:1/20:4	C44H76NO10P	[M-H]-	6.425	20:4	C20H32O2	[M-H]-	-0.5
479	PS (Phosphatidylserine)	PS 38:5|PS 20:4/18:1	C44H76NO10P	[M-H]-	6.425	20:4	C20H32O2	[M-H]-	-0.5
479	PS (Phosphatidylserine)	PS 38:5|PS 20:4/18:1	C44H76NO10P	[M-H]-	6.425	18:1	C18H34O2	[M-H]-	-0.5
480	PS (Phosphatidylserine)	PS 39:6|PS 17:0/22:6	C45H76NO10P	[M-H]-	6.551	17:0	C17H34O2	[M-H]-	-0.5
480	PS (Phosphatidylserine)	PS 39:6|PS 17:0/22:6	C45H76NO10P	[M-H]-	6.551	22:6	C22H32O2	[M-H]-	-0.5
481	PS (Phosphatidylserine)	PS 40:2|PS 18:1/22:1	C46H86NO10P	[M-H]-	8.346	18:1	C18H34O2	[M-H]-	-0.5
481	PS (Phosphatidylserine)	PS 40:2|PS 18:1/22:1	C46H86NO10P	[M-H]-	8.346	22:1	C22H42O2	[M-H]-	-0.5
482	PS (Phosphatidylserine)	PS 40:4|PS 18:0/22:4	C46H82NO10P	[M-H]-	7.375	18:0	C18H36O2	[M-H]-	-0.5
482	PS (Phosphatidylserine)	PS 40:4|PS 18:0/22:4	C46H82NO10P	[M-H]-	7.375	22:4	C22H36O2	[M-H]-	-0.5
483	PS (Phosphatidylserine)	PS 40:4|PS 22:4/18:0	C46H82NO10P	[M-H]-	7.375	22:4	C22H36O2	[M-H]-	-0.5
483	PS (Phosphatidylserine)	PS 40:4|PS 22:4/18:0	C46H82NO10P	[M-H]-	7.375	18:0	C18H36O2	[M-H]-	-0.5
484	PS (Phosphatidylserine)	PS 40:5|PS 18:0/22:5	C46H80NO10P	[M-H]-	7.225	18:0	C18H36O2	[M-H]-	-0.5
484	PS (Phosphatidylserine)	PS 40:5|PS 18:0/22:5	C46H80NO10P	[M-H]-	7.225	22:5	C22H34O2	[M-H]-	-0.5
485	PS (Phosphatidylserine)	PS 40:6|PS 18:0/22:6	C46H78NO10P	[M-H]-	6.755	18:0	C18H36O2	[M-H]-	-0.5
485	PS (Phosphatidylserine)	PS 40:6|PS 18:0/22:6	C46H78NO10P	[M-H]-	6.755	22:6	C22H32O2	[M-H]-	-0.5
486	PS (Phosphatidylserine)	PS 40:6|PS 22:6/18:0	C46H78NO10P	[M-H]-	6.755	22:6	C22H32O2	[M-H]-	-0.5
486	PS (Phosphatidylserine)	PS 40:6|PS 22:6/18:0	C46H78NO10P	[M-H]-	6.755	18:0	C18H36O2	[M-H]-	-0.5
487	PS (Phosphatidylserine)	PS 40:7|PS 18:1/22:6	C46H76NO10P	[M-H]-	6.322	18:1	C18H34O2	[M-H]-	-0.5
487	PS (Phosphatidylserine)	PS 40:7|PS 18:1/22:6	C46H76NO10P	[M-H]-	6.322	22:6	C22H32O2	[M-H]-	-0.5
488	PS (Phosphatidylserine)	PS 40:7|PS 22:6/18:1	C46H76NO10P	[M-H]-	6.322	22:6	C22H32O2	[M-H]-	-0.5
488	PS (Phosphatidylserine)	PS 40:7|PS 22:6/18:1	C46H76NO10P	[M-H]-	6.322	18:1	C18H34O2	[M-H]-	-0.5
489	PS (Phosphatidylserine)	PS 40:8|PS 18:2/22:6	C46H74NO10P	[M-H]-	5.969	18:2	C18H32O2	[M-H]-	-0.5
489	PS (Phosphatidylserine)	PS 40:8|PS 18:2/22:6	C46H74NO10P	[M-H]-	5.969	22:6	C22H32O2	[M-H]-	-0.5
490	PS (Phosphatidylserine)	PS 40:8|PS 22:6/18:2	C46H74NO10P	[M-H]-	5.969	22:6	C22H32O2	[M-H]-	-0.5
490	PS (Phosphatidylserine)	PS 40:8|PS 22:6/18:2	C46H74NO10P	[M-H]-	5.969	18:2	C18H32O2	[M-H]-	-0.5
491	PS (Phosphatidylserine)	PS 42:1|PS 18:1/24:0	C48H92NO10P	[M-H]-	10.205	18:1	C18H34O2	[M-H]-	-0.5
491	PS (Phosphatidylserine)	PS 42:1|PS 18:1/24:0	C48H92NO10P	[M-H]-	10.205	24:0	C24H48O2	[M-H]-	-0.5
492	PS (Phosphatidylserine)	PS 42:10|PS 20:4/22:6	C48H74NO10P	[M-H]-	5.792	20:4	C20H32O2	[M-H]-	-0.5
492	PS (Phosphatidylserine)	PS 42:10|PS 20:4/22:6	C48H74NO10P	[M-H]-	5.792	22:6	C22H32O2	[M-H]-	-0.5
493	PS (Phosphatidylserine)	PS 42:5|PS 20:4/22:1	C48H84NO10P	[M-H]-	5.115	20:4	C20H32O2	[M-H]-	-0.5
493	PS (Phosphatidylserine)	PS 42:5|PS 20:4/22:1	C48H84NO10P	[M-H]-	5.115	22:1	C22H42O2	[M-H]-	-0.5
494	PS (Phosphatidylserine)	PS 42:5|PS 22:1/20:4	C48H84NO10P	[M-H]-	5.115	22:1	C22H42O2	[M-H]-	-0.5
494	PS (Phosphatidylserine)	PS 42:5|PS 22:1/20:4	C48H84NO10P	[M-H]-	5.115	20:4	C20H32O2	[M-H]-	-0.5
495	PS (Phosphatidylserine)	PS 44:10|PS 22:4/22:6	C50H78NO10P	[M-H]-	6.215	22:4	C22H36O2	[M-H]-	-0.5
495	PS (Phosphatidylserine)	PS 44:10|PS 22:4/22:6	C50H78NO10P	[M-H]-	6.215	22:6	C22H32O2	[M-H]-	-0.5
496	PS (Phosphatidylserine)	PS 44:10|PS 22:6/22:4	C50H78NO10P	[M-H]-	6.215	22:6	C22H32O2	[M-H]-	-0.5
496	PS (Phosphatidylserine)	PS 44:10|PS 22:6/22:4	C50H78NO10P	[M-H]-	6.215	22:4	C22H36O2	[M-H]-	-0.5
497	PS (Phosphatidylserine)	PS 44:11|PS 22:6/22:5	C50H76NO10P	[M-H]-	5.931	22:6	C22H32O2	[M-H]-	-0.5
497	PS (Phosphatidylserine)	PS 44:11|PS 22:6/22:5	C50H76NO10P	[M-H]-	5.931	22:5	C22H34O2	[M-H]-	-0.5
498	PS (Phosphatidylserine)	PS 44:12|PS 22:6/22:6	C50H74NO10P	[M-H]-	5.756	22:6	C22H32O2	[M-H]-	-0.5
498	PS (Phosphatidylserine)	PS 44:12|PS 22:6/22:6	C50H74NO10P	[M-H]-	5.756	22:6	C22H32O2	[M-H]-	-0.5
