# Supplementary material for: Spatially and temporally probing distinctive glycerophospholipid alterations in Alzheimer’s disease mouse brain via high-resolution ion mobility-enabled sn-position resolved lipidomics
Source: Nat Commun. 2024 Jul 24;15:6252. doi: 10.1038/s41467-024-50299-9 (PMC11269705; doi:10.1038/s41467-024-50299-9)
Supplement: Supplementary file 8 — Supplementary Data 5 [file 41467_2024_50299_MOESM8_ESM.xlsx]

## Sheet: CDK
The internal validations of predicted CCS values by using optimized MDs from CDK
	Name	PrecursorFormula	PrecursorAdduct	PrecursorMz	Experimental CCS	Predicted CCS
1	LPC 14:0/0:0	C22H46NO7P	[M+H]+	468.309	225.579	222.599
2	LPC 0:0/14:1	C22H44NO7P	[M+H]+	466.294	222.635	220.988
3	LPC 14:1/0:0	C22H44NO7P	[M+H]+	466.294	220.589	218.763
4	LPC 15:1/0:0	C23H46NO7P	[M+H]+	480.309	226.185	220.752
5	LPC 0:0/15:1	C23H46NO7P	[M+H]+	480.309	223.085	224.62
6	LPC 16:1/0:0	C24H48NO7P	[M+H]+	494.325	223.799	224.318
7	LPC 17:0/0:0	C25H52NO7P	[M+H]+	510.356	231.191	229.37
8	LPC 0:0/17:0	C25H52NO7P	[M+H]+	510.356	234.981	233.158
9	LPC 17:1/0:0	C25H50NO7P	[M+H]+	508.341	226.721	225.914
10	LPC 0:0/17:1	C25H50NO7P	[M+H]+	508.341	229.81	229.722
11	LPC 0:0/18:1	C26H52NO7P	[M+H]+	522.356	231.519	231.792
12	LPC 18:2/0:0	C26H50NO7P	[M+H]+	520.341	225.182	226.404
13	LPC 0:0/18:2	C26H50NO7P	[M+H]+	520.341	229.08	228.783
14	LPC 19:0/0:0	C27H56NO7P	[M+H]+	538.388	237.526	234.944
15	LPC 20:2/0:0	C28H54NO7P	[M+H]+	548.372	231.894	232.339
16	LPC 0:0/20:5	C28H48NO7P	[M+H]+	542.325	223.996	226.453
17	LPC 20:5/0:0	C28H48NO7P	[M+H]+	542.325	220.414	224.007
18	LPC 21:0/0:0	C29H60NO7P	[M+H]+	566.419	243.98	240.422
19	LPC 22:3/0:0	C30H56NO7P	[M+H]+	574.388	233.878	235.471
20	LPC 0:0/22:3	C30H56NO7P	[M+H]+	574.388	234.998	237.963
21	LPC 24:0/0:0	C32H66NO7P	[M+H]+	608.466	249.509	249.249
22	LPE 16:0/0:0	C21H44NO7P	[M+H]+	454.294	222.519	219.165
23	LPE 0:0/16:0	C21H44NO7P	[M+H]+	454.294	226.542	223.07
24	LPE 16:1/0:0	C21H42NO7P	[M+H]+	452.278	214.924	215.098
25	LPE 0:0/16:1	C21H42NO7P	[M+H]+	452.278	218.03	219.021
26	LPE 18:0/0:0	C23H48NO7P	[M+H]+	482.325	229.29	224.576
27	LPE 0:0/18:0	C23H48NO7P	[M+H]+	482.325	232.078	228.406
28	LPE 18:1/0:0	C23H46NO7P	[M+H]+	480.309	220.037	220.784
29	LPE 0:0/18:1	C23H46NO7P	[M+H]+	480.309	223.085	224.631
30	LPE 20:1/0:0	C25H50NO7P	[M+H]+	508.341	229.249	226.419
31	LPE 0:0/20:1	C25H50NO7P	[M+H]+	508.341	232.525	230.218
32	LPE 20:2/0:0	C25H48NO7P	[M+H]+	506.325	222.769	223.269
33	LPE 0:0/20:2	C25H48NO7P	[M+H]+	506.325	226.217	227.073
34	LPE 22:1/0:0	C27H54NO7P	[M+H]+	536.333	232.827	232.096
35	LPE 0:0/22:1	C27H54NO7P	[M+H]+	536.333	235.159	235.836
36	LPE 22:5/0:0	C27H46NO7P	[M+H]+	528.309	220.075	220.454
37	LPE 0:0/22:5	C27H46NO7P	[M+H]+	528.309	223.369	224.209
38	LPE O-10:0	C15H34NO6P	[M+H]+	356.22	203.685	203.805
39	LPE O-16:1	C21H44NO6P	[M+H]+	438.299	212.439	215.134
40	LPE O-18:1	C23H48NO6P	[M+H]+	466.33	224.722	220.862
41	LPE O-18:2	C23H46NO6P	[M+H]+	464.314	214.334	217.497
42	LPE O-20:3	C25H48NO6P	[M+H]+	490.33	216.85	220.194
43	PC 28:0|PC 14:0/14:0	C37H71O8P	[M+NH4]+	692.523	269.553	271.972
44	PC 29:1|PC 13:0/16:1	C37H71O8P	[M+NH4]+	692.523	271.303	272.9
45	PC 30:0|PC 14:0/16:0	C39H73O8P	[M+NH4]+	718.539	273.001	277.518
46	PC 30:0|PC 16:0/14:0	C41H73O8P	[M+NH4]+	742.539	277.052	277.591
47	PC 30:1|PC 17:1/13:0	C41H73O8P	[M+NH4]+	742.539	275.797	275.31
48	PC 31:0|PC 15:0/16:0	C47H73O8P	[M+NH4]+	814.539	279.859	280.765
49	PC 31:0|PC 16:0/15:0	C47H69O8P	[M+NH4]+	810.508	282.644	280.834
50	PC 31:1|PC 15:0/16:1	C36H72NO8P	[M+H]+	678.507	281.058	278.459
51	PC 31:2|PC 14:1/17:1	C37H72NO8P	[M+H]+	690.508	278.494	276.114
52	PC 32:0|PC 16:0/16:0	C38H76NO8P	[M+H]+	706.539	280.873	283.106
53	PC 32:0|PC 14:0/18:0	C38H76NO8P	[M+H]+	706.539	283.41	283.182
54	PC 32:1|PC 16:0/16:1	C38H74NO8P	[M+H]+	704.523	277.492	280.849
55	PC 32:2|PC 15:1/17:1	C39H78NO8P	[M+H]+	720.555	273.807	278.473
56	PC 32:2|PC 16:1/16:1	C39H76NO8P	[M+H]+	718.539	276.25	278.473
57	PC 32:3|PC 14:1/18:2	C40H80NO8P	[M+H]+	734.57	279.746	276.421
58	PC 33:0|PC 16:0/17:0	C40H80NO8P	[M+H]+	734.57	284.15	286.336
59	PC 33:1|PC 15:0/18:1	C40H78NO8P	[M+H]+	732.555	284.652	284.2
60	PC 33:1|PC 18:1/15:0	C40H76NO8P	[M+H]+	730.539	281.792	284.276
61	PC 33:1|PC 16:0/17:1	C40H76NO8P	[M+H]+	730.539	278.582	284.13
62	PC 33:2|PC 15:0/18:2	C40H76NO8P	[M+H]+	730.539	276.991	282.118
63	PC 33:3|PC 15:1/18:2	C40H74NO8P	[M+H]+	728.523	273.167	279.78
64	PC 33:3|PC 18:2/15:1	C40H74NO8P	[M+H]+	728.523	276.237	279.856
65	PC 34:0|PC 16:0/18:0	C41H82NO8P	[M+H]+	748.586	286.078	288.743
66	PC 34:0|PC18:0/16:0	C41H82NO8P	[M+H]+	748.586	288.868	288.816
67	PC 34:1|PC 16:0/18:1	C41H80NO8P	[M+H]+	746.57	283.441	286.583
68	PC 34:1|PC 18:1/16:0	C41H80NO8P	[M+H]+	746.57	286.092	286.655
69	PC 34:2|PC 16:0/18:2	C41H80NO8P	[M+H]+	746.57	281.266	284.538
70	PC 34:2|PC 17:1/17:1	C41H76NO8P	[M+H]+	742.539	281.823	284.282
71	PC 34:3|PC 16:1/18:2	C41H76NO8P	[M+H]+	742.539	280.469	282.235
72	PC 34:3|PC 18:2/16:1	C42H84NO8P	[M+H]+	762.602	282.98	282.308
73	PC 34:4|PC 14:0/20:4	C42H84NO8P	[M+H]+	762.602	277.952	280.679
74	PC 34:4|PC 20:4/14:0	C42H82NO8P	[M+H]+	760.585	280.412	280.766
75	PC 34:5|PC 14:1/20:4	C42H82NO8P	[M+H]+	760.585	275.124	278.373
76	PC 35:4|PC 20:4/15:0	C42H80NO8P	[M+H]+	758.57	285.097	284.126
77	PC 35:4|PC 15:0/20:4	C42H78NO8P	[M+H]+	756.555	282.064	284.044
78	PC 36:0|PC 18:0/18:0	C42H78NO8P	[M+H]+	756.555	294.263	294.427
79	PC 36:1|PC 18:0/18:1	C42H76NO8P	[M+H]+	754.539	289.048	292.358
80	PC 36:2|PC 18:0_18:2	C43H82NO8P	[M+H]+	772.586	288.712	290.387
81	PC 36:2|PC 18:1_18:1	C43H78NO8P	[M+H]+	768.555	291.5	290.128
82	PC 36:3|PC 18:1/18:2	C44H88NO8P	[M+H]+	790.633	287.331	288.154
83	PC 36:4|PC 16:0/20:4	C44H86NO8P	[M+H]+	788.617	284.346	286.582
84	PC 36:4|PC 20:4/16:0	C44H86NO8P	[M+H]+	788.617	286.437	286.662
85	PC 36:6|PC 22:5/14:1	C44H84NO8P	[M+H]+	786.602	283.046	282.584
86	PC 36:7|PC 14:1/22:6	C44H84NO8P	[M+H]+	786.602	277.133	279.644
87	PC 36:7|PC 22:6/14:1	C44H82NO8P	[M+H]+	784.586	282.501	279.735
88	PC 37:0|PC 15:0/22:0	C44H82NO8P	[M+H]+	784.586	299.053	297.88
89	PC 37:1|PC 17:0/20:1	C44H82NO8P	[M+H]+	784.586	292.863	295.68
90	PC 37:1|PC 20:2/17:0	C44H80NO8P	[M+H]+	782.57	295.581	293.821
91	PC 37:2|PC 15:1/22:1	C44H80NO8P	[M+H]+	782.57	287.921	293.66
92	PC 37:4|PC 17:0/20:4	C44H76NO8P	[M+H]+	778.539	286.838	289.936
93	PC 37:5|PC 17:1/20:4	C44H74NO8P	[M+H]+	776.523	286.641	287.734
94	PC 37:5|PC 20:4/17:1	C44H74NO8P	[M+H]+	776.523	289.499	287.81
95	PC 37:6|PC 15:1/22:5	C45H90NO8P	[M+H]+	804.649	281.607	285.899
96	PC 38:1|PC 18:0/20:1	C45H88NO8P	[M+H]+	802.633	296.401	298.18
97	PC 38:1|PC20:1 /18:0	C45H86NO8P	[M+H]+	800.617	298.421	298.252
98	PC 38:1|PC 18:1/20:0	C45H82NO8P	[M+H]+	796.586	302.88	298.18
99	PC 38:2|PC 18:0/20:2	C45H82NO8P	[M+H]+	796.586	298.712	296.277
100	PC 38:2|PC 18:1/20:1	C45H80NO8P	[M+H]+	794.57	292.094	296.014
101	PC 38:2|PC 20:1/18:1	C45H80NO8P	[M+H]+	794.57	295.02	296.087
102	PC 38:3|PC 18:0/20:3	C45H78NO8P	[M+H]+	792.555	292.663	294.369
103	PC 38:4|PC 18:0/20:4	C46H88NO8P	[M+H]+	818.639	289.68	292.528
104	PC 38:4|PC 20:4/18:0	C46H90NO8P	[M+H]+	816.649	292.327	292.601
105	PC 38:5|PC 18:0/20:5	C46H90NO8P	[M+H]+	816.649	287.532	290.603
106	PC 38:6|PC 18:2/20:4	C46H88NO8P	[M+H]+	814.633	286.081	288.411
107	PC 38:6|PC 20:4/18:2	C46H88NO8P	[M+H]+	814.633	288.45	288.483
108	PC 38:7|PC 22:6/16:1	C46H86NO8P	[M+H]+	812.617	286.929	285.838
109	PC 39:6|PC 17:0/22:6	C46H84NO8P	[M+H]+	810.602	291.711	291.324
110	PC 40:2|PC 18:1/22:1	C46H82NO8P	[M+H]+	808.586	299.174	302.016
111	PC 40:4|PC 16:0/24:4	C46H80NO8P	[M+H]+	806.57	297.456	298.885
112	PC 40:4|PC 18:0/22:4	C46H80NO8P	[M+H]+	806.57	296.342	298.602
113	PC 40:4|PC 22:4/18:0	C46H78NO8P	[M+H]+	804.555	298.849	298.682
114	PC 40:5|PC 18:0/22:5	C46H78NO8P	[M+H]+	804.555	296.284	296.737
115	PC 40:5|PC 22:5/18:0	C47H82NO8P	[M+H]+	820.586	299.278	296.816
116	PC 40:5|PC 18:1/22:4	C48H96NO8P	[M+H]+	846.695	293.916	296.489
117	PC 40:7|PC 20:3/20:4	C48H94NO8P	[M+H]+	844.679	292.616	292.713
118	PC 40:8|PC 20:4/20:4	C48H92NO8P	[M+H]+	842.664	289.209	290.919
119	PC 42:1|PC 18:1/24:0	C48H88NO8P	[M+H]+	838.633	307.547	310.123
120	PC 42:10|PC 20:4/22:6	C48H88NO8P	[M+H]+	838.633	300.429	292.684
121	PC 42:2|PC 18:1/24:1	C48H86NO8P	[M+H]+	836.617	305.073	308.074
122	PC 42:2|PC 24:1/18:1	C48H86NO8P	[M+H]+	836.617	307.161	308.159
123	PC 42:8|PC 20:4/22:4	C48H80NO8P	[M+H]+	830.57	295.465	297.176
124	PC 42:8|PC 22:4/20:4	C50H98NO8P	[M+H]+	872.704	297.831	297.248
125	PC 44:5|PC 20:4/24:1	C50H98NO8P	[M+H]+	872.704	312.438	308.863
126	PC 44:12|PC 22:6/22:6	C50H96NO8P	[M+H]+	870.696	295.15	294.66
127	PC 44:8|PC 20:4/24:4	C50H96NO8P	[M+H]+	870.696	301.718	303.675
128	PC 44:8|PC 24:4/20:4	C50H92NO8P	[M+H]+	866.664	304.988	303.754
129	PC O-30:0|PC O-16:0/14:0	C50H92NO8P	[M+H]+	866.664	271.848	277.206
130	PC O-30:1|PC O-16:1/14:0	C50H84NO8P	[M+H]+	858.602	268.929	274.856
131	PC O-31:0|PC O-15:0/16:0	C50H84NO8P	[M+H]+	858.602	278.568	280.338
132	PC O-31:1|PC O-15:1/16:0	C52H94NO8P	[M+H]+	892.674	280.814	278.042
133	PC O-32:0|PC O-16:0/16:0	C52H84NO8P	[M+H]+	882.602	284.279	282.672
134	PC O-32:0|PC O-14:0/18:0	C52H80NO8P	[M+H]+	878.57	287.77	282.733
135	PC O-32:1|PC O-16:1/16:0	C52H88NO8P	[M+H]+	886.633	279.315	280.426
136	PC O-32:1|PC O-18:1/14:0	C52H88NO8P	[M+H]+	886.633	283.495	280.593
137	PC O-32:2|PC O-16:1/16:1	C38H78NO7P	[M+H]+	692.56	279.072	278.052
138	PC O-34:0|PC O-18:0/16:0	C39H80NO7P	[M+H]+	706.575	289.407	288.348
139	PC O-34:1 |PC O-18:1/16:0	C39H78NO7P	[M+H]+	704.56	285.244	286.198
140	PC O-34:1|PC O-16:0/18:1	C40H82NO7P	[M+H]+	720.591	287.303	286.112
141	PC O-34:2|PC O-16:1/18:1	C40H80NO7P	[M+H]+	718.575	283.866	283.814
142	PC O-34:2 |PC O-18:1/16:1	C40H80NO7P	[M+H]+	718.575	286.929	283.9
143	PC O-34:3|PC O-16:1/18:2	C40H78NO7P	[M+H]+	716.56	280.633	281.77
144	PC O-35:0|PC O-17:0/18:0	C41H84NO7P	[M+H]+	734.607	290.96	291.452
145	PC O-35:1|PC O-17:0/18:1	C42H86NO7P	[M+H]+	748.622	280.696	289.35
146	PC O-35:2|PC O-17:1/18:1	C42H84NO7P	[M+H]+	746.607	288.225	287.09
147	PC O-36:0|PC O-18:0/18:0	C42H84NO7P	[M+H]+	746.607	293.948	293.914
148	PC O-36:1|PC O-18:0/18:1	C42H82NO7P	[M+H]+	744.591	290.88	291.856
149	PC O-36:1|PC O-18:1/18:0	C42H82NO7P	[M+H]+	744.591	293.181	291.856
150	PC O-36:2|PC O-18:1/18:1	C42H80NO7P	[M+H]+	742.575	289.29	289.628
151	PC O-36:2|PC O-18:0/18:2	C43H88NO7P	[M+H]+	762.638	291.73	289.889
152	PC O-36:3 |PC O-18:2/18:1	C43H86NO7P	[M+H]+	760.622	288.423	287.658
153	PC O-36:4|PC O-16:0/20:4	C43H86NO7P	[M+H]+	760.622	285.097	286.074
154	PC O-36:5|PC O-16:1/20:5	C43H84NO7P	[M+H]+	758.606	284.275	281.851
155	PC O-37:0|PC O-19:0/18:0	C44H88NO7P	[M+H]+	774.638	291.633	297.167
156	PC O-37:2|PC O-19:1/18:1	C44H86NO7P	[M+H]+	772.622	285.538	292.96
157	PC O-38:0|PC O-18:0/20:0	C44H86NO7P	[M+H]+	772.622	297.385	299.609
158	PC O-38:1|PC O-18:1/20:0	C44H84NO7P	[M+H]+	770.607	294.616	297.635
159	PC O-38:3 |PC O-18:2/20:1	C44H80NO7P	[M+H]+	766.575	292.47	293.569
160	PC O-38:4|PC O-18:0/20:4	C44H80NO7P	[M+H]+	766.575	290.392	291.991
161	PC O-38:5|PC O-16:1/22:4	C45H92NO7P	[M+H]+	790.669	288.662	289.912
162	PC O-38:5|PC O-18:1/20:4	C45H90NO7P	[M+H]+	788.654	292.704	289.82
163	PC O-38:6|PC O-18:2/20:4	C46H94NO7P	[M+H]+	804.685	286.057	287.877
164	PC O-38:7|PC O-16:1/22:6	C46H92NO7P	[M+H]+	802.669	287.293	285.207
165	PC O-39:0|PC O-19:0/20:0	C46H90NO7P	[M+H]+	800.654	300.635	302.787
166	PC O-39:1|PC O-19:0/20:1	C46H88NO7P	[M+H]+	798.638	295.713	300.856
167	PC O-39:5|PC O-19:1/20:4	C46H84NO7P	[M+H]+	794.607	290.667	293.173
168	PC O-40:0|PC O-18:0/22:0	C46H82NO7P	[M+H]+	792.591	301.941	305.428
169	PC O-40:1|PC O-18:0/22:1	C46H82NO7P	[M+H]+	792.591	300.841	303.535
170	PC O-40:3|PC O-18:1/22:2	C46H80NO7P	[M+H]+	790.575	300.344	299.592
171	PC O-40:4|PC O-18:0/22:4	C47H96NO7P	[M+H]+	818.701	298.095	298.022
172	PC O-40:7 |PC O-18:1/22:6	C47H86NO7P	[M+H]+	808.622	297.574	291.324
173	PC O-41:0|PC O-19:0/22:0	C48H98NO7P	[M+H]+	832.716	305.194	308.601
174	PC O-41:5|PC O-19:0/22:4	C48H96NO7P	[M+H]+	830.701	298.583	301.328
175	PC O-41:6|PC O-19:0/22:6	C48H92NO7P	[M+H]+	826.669	297.479	296.806
176	PC O-41:7|PC O-19:1/22:6	C48H90NO7P	[M+H]+	824.654	291.137	294.72
177	PC O-42:1|PC O-20:1/22:0	C48H88NO7P	[M+H]+	822.638	304.57	309.352
178	PC O-42:10|PC O-20:4/22:6	C48H86NO7P	[M+H]+	820.622	296.749	292.057
179	PC O-42:4|PC O-22:0/20:4	C48H84NO7P	[M+H]+	818.607	300.858	304.152
180	PC O-42:6|PC O-20:0/22:6	C48H80NO7P	[M+H]+	814.575	300.182	299.54
181	PE 32:0|PE 16:0/16:0	C49H100NO7P	[M+H]+	846.732	272.337	275.44
182	PE 32:1|PE 16:1/16:0	C49H90NO7P	[M+H]+	836.654	270.99	273.012
183	PE 32:1|PE 16:0/16:1	C49H88NO7P	[M+H]+	834.638	269.816	273.012
184	PE 34:0|PE 16:0/18:0	C49H86NO7P	[M+H]+	832.622	277.088	281.07
185	PE 34:0|PE 18:0/16:0	C50H100NO7P	[M+H]+	858.732	279.532	281.124
186	PE 34:1|PE 16:0/18:1	C50H82NO7P	[M+H]+	840.591	275.357	278.751
187	PE 34:1|PE 18:1/16:0	C50H94NO7P	[M+H]+	852.685	277.522	278.805
188	PE 34:2|PE 16:0/18:2	C37H72NO8P	[M+H]+	690.508	275.581	276.578
189	PE 34:2|PE 18:2/16:0	C37H72NO8P	[M+H]+	690.508	277.746	276.633
190	PE 34:3|PE 16:1/18:2	C39H78NO8P	[M+H]+	720.555	271.406	274.156
191	PE 34:4|PE 14:0/20:4	C39H76NO8P	[M+H]+	718.539	267.559	272.438
192	PE 35:2|PE 17:0/18:2	C39H76NO8P	[M+H]+	718.539	285.093	279.917
193	PE 36:0|PE 18:0/18:0	C39H74NO8P	[M+H]+	716.523	285.183	286.744
194	PE 36:1|PE 18:0/18:1	C39H74NO8P	[M+H]+	716.523	282.35	284.526
195	PE 36:2|PE 18:0/18:2	C39H72NO8P	[M+H]+	714.508	278.735	282.438
196	PE 36:3|PE 18:1/18:2	C40H76NO8P	[M+H]+	730.539	276.237	280.096
197	PE 36:3|PE 18:2/18:1	C40H76NO8P	[M+H]+	730.539	279.377	280.096
198	PE 36:3|PE 16:0/20:3	C41H82NO8P	[M+H]+	748.586	273.167	280.409
199	PE 36:4|PE 16:0/20:4	C41H80NO8P	[M+H]+	746.569	277.228	278.393
200	PE 36:4|PE 20:4/16:0	C41H80NO8P	[M+H]+	746.569	279.321	278.453
201	PE 36:5|PE 16:1/20:4	C41H78NO8P	[M+H]+	744.555	270.819	276.047
202	PE 36:6|PE 14:0/22:6	C41H78NO8P	[M+H]+	744.555	272.3	273.433
203	PE 37:5|PE 20:4/17:1	C41H76NO8P	[M+H]+	742.539	286.9	279.539
204	PE 37:6|PE 17:1/20:5	C41H76NO8P	[M+H]+	742.539	274.823	277.421
205	PE 38:1|PE 18:0/20:1	C41H74NO8P	[M+H]+	740.523	286.376	290.344
206	PE 38:1|PE 20:1/18:0	C41H74NO8P	[M+H]+	740.523	291.662	290.399
207	PE 38:2|PE 18:0/20:2	C41H72NO8P	[M+H]+	738.508	290.615	288.334
208	PE 38:2|PE 18:1/20:1	C41H72NO8P	[M+H]+	738.508	284.618	288.078
209	PE 38:2|PE 20:1/18:1	C41H70NO8P	[M+H]+	736.492	288.174	288.133
210	PE 38:3|PE 18:0/20:3	C42H74NO8P	[M+H]+	752.523	287.239	286.323
211	PE 38:3|PE 20:3/18:0	C42H74NO8P	[M+H]+	752.523	289.666	286.377
212	PE 38:4|PE 20:4/18:0	C43H84NO8P	[M+H]+	774.602	285.481	284.435
213	PE 38:5|PE 18:1/20:4	C43H84NO8P	[M+H]+	774.602	277.335	282.107
214	PE 38:5|PE 20:4/18:1	C43H82NO8P	[M+H]+	772.586	280.055	282.162
215	PE 38:6|PE 16:0/22:6	C43H82NO8P	[M+H]+	772.586	277.208	279.542
216	PE 38:6|PE 22:6/16:0	C43H82NO8P	[M+H]+	772.587	279.859	279.604
217	PE 38:6|PE 18:2/20:4	C43H80NO8P	[M+H]+	770.57	281.184	280.063
218	PE 38:7|PE 16:1/22:6	C43H80NO8P	[M+H]+	770.57	272.89	277.265
219	PE 38:7|PE 22:6/16:1	C43H78NO8P	[M+H]+	768.555	275.827	277.328
220	PE 39:7|PE17:1/22:6	C43H78NO8P	[M+H]+	768.555	276.714	280.741
221	PE 40:2|PE 18:1/22:1	C43H76NO8P	[M+H]+	766.538	298.381	294.063
222	PE 40:3|PE 18:0/22:3	C43H74NO8P	[M+H]+	764.523	292.61	292.407
223	PE 40:3|PE 22:3/18:0	C43H74NO8P	[M+H]+	764.523	296.791	292.467
224	PE 40:4|PE 18:0/22:4	C43H74NO8P	[M+H]+	764.523	288.536	290.454
225	PE 40:5|PE 22:5/18:0	C44H74NO8P	[M+H]+	776.523	287.199	288.555
226	PE 40:5|PE 18:1/22:4	C45H86NO8P	[M+H]+	800.617	290.753	288.248
227	PE 40:6|PE 22:6/18:0	C45H84NO8P	[M+H]+	798.602	286.026	285.735
228	PE 40:7|PE 18:1/22:6	C45H84NO8P	[M+H]+	798.602	279.835	283.468
229	PE 40:7|PE 22:6/18:1	C45H82NO8P	[M+H]+	796.586	282.066	283.525
230	PE 40:8|PE 18:2/22:6	C45H82NO8P	[M+H]+	796.586	277.459	281.487
231	PE 40:8|PE 22:6/18:2	C45H80NO8P	[M+H]+	794.57	279.778	281.545
232	PE 40:8|PE 20:4/20:4	C45H80NO8P	[M+H]+	794.57	285.703	282.42
233	PE 42:0|PE 18:0/24:0	C45H78NO8P	[M+H]+	792.555	305.554	304.187
234	PE 42:4|PE 18:0/24:4	C45H76NO8P	[M+H]+	790.539	294.682	296.716
235	PE 42:4|PE 24:4/18:0	C45H76NO8P	[M+H]+	790.539	299.07	296.781
236	PE 42:5|PE 20:1/22:4	C45H74NO8P	[M+H]+	788.523	292.604	294.354
237	PE 42:5|PE 22:4/20:1	C45H74NO8P	[M+H]+	788.523	296.157	294.408
238	PE 42:7|PE 20:1_22:6	C45H74NO8P	[M+H]+	788.523	293.394	289.698
239	PE 42:8|PE 20:4/22:4	C45H72NO8P	[M+H]+	786.508	284.768	288.715
240	PE 42:9|PE 20:4/22:5	C47H86NO8P	[M+H]+	824.617	282.759	286.813
241	PE 42:9|PE 22:5/20:4	C47H86NO8P	[M+H]+	824.617	287.497	286.867
242	PE 44:10|PE 22:4/22:6	C47H84NO8P	[M+H]+	822.602	287.488	290.474
243	PE 44:10|PE 22:6/22:4	C47H84NO8P	[M+H]+	822.602	289.647	290.472
244	PE 44:11|PE 22:5/22:6	C47H80NO8P	[M+H]+	818.57	283.011	288.624
245	PE 44:12|PE 22:6/22:6	C47H78NO8P	[M+H]+	816.555	284.134	285.91
246	PE O-32:1|PE O-16:1_16:0	C47H76NO8P	[M+H]+	814.539	277.565	272.687
247	PE O-32:2|PE O-16:1_16:1	C47H76NO8P	[M+H]+	814.539	271.5	270.182
248	PE O-34:0|PE O-18:0_16:0	C47H76NO8P	[M+H]+	814.539	283.477	280.75
249	PE O-34:1|PE O-16:0_18:1	C49H78NO8P	[M+H]+	840.555	279.419	278.371
250	PE O-34:2|PE O-16:1_18:1	C49H76NO8P	[M+H]+	838.539	272.751	275.954
251	PE O-34:3|PE O-18:2_16:1	C49H80NO8P	[M+H]+	842.57	272.203	273.852
252	PE O-36:1|PE O-18:0_18:1	C37H74NO7P	[M+H]+	676.528	283.773	284.11
253	PE O-36:1|PE O-20:1_16:0	C37H72NO7P	[M+H]+	674.513	279.495	284.239
254	PE O-36:2|PE O-18:1_18:1	C39H80NO7P	[M+H]+	706.575	285.896	281.773
255	PE O-36:3|PE O-18:2_18:1	C39H78NO7P	[M+H]+	704.56	277.729	279.686
256	PE O-36:3|PE O-18:1_18:2	C39H78NO7P	[M+H]+	704.56	280.522	279.686
257	PE O-36:4|PE O-16:0_20:4	C39H76NO7P	[M+H]+	702.543	272.648	277.971
258	PE O-36:4|PE O-16:1_20:3	C39H74NO7P	[M+H]+	700.528	275.44	277.642
259	PE O-36:5|PE O-16:1_20:4	C41H82NO7P	[M+H]+	732.591	273.422	275.627
260	PE O-37:1|PE O-19:0_18:1	C41H82NO7P	[M+H]+	732.591	289.878	287.416
261	PE O-37:3|PE O-18:2_19:1	C41H80NO7P	[M+H]+	730.575	284.819	283.013
262	PE O-37:5|PE O-17:1_20:4	C41H78NO7P	[M+H]+	728.56	281.659	279.037
263	PE O-38:2|PE O-18:1_20:1	C41H78NO7P	[M+H]+	728.56	287.43	287.615
264	PE O-38:3|PE O-20:3_18:0	C41H76NO7P	[M+H]+	726.544	285.7	285.929
265	PE O-38:4|PE O-18:0_20:4	C41H76NO7P	[M+H]+	726.544	279.854	283.924
266	PE O-38:4|PE O-18:1_20:3	C41H74NO7P	[M+H]+	724.528	286.411	283.594
267	PE O-38:5|PE O-16:1_22:4	C42H80NO7P	[M+H]+	742.575	280.984	281.707
268	PE O-38:5|PE O-18:1_20:4	C42H76NO7P	[M+H]+	738.544	281.263	281.653
269	PE O-38:5|PE O-18:2_20:3	C43H84NO7P	[M+H]+	758.607	283.983	281.553
270	PE O-38:6|PE O-18:2_20:4	C43H82NO7P	[M+H]+	756.591	277.422	279.61
271	PE O-38:6|PE O-16:1_22:5	C43H82NO7P	[M+H]+	756.591	280.206	279.682
272	PE O-38:7|PE O-16:1_22:6	C43H80NO7P	[M+H]+	754.575	273.169	276.8
273	PE O-39:5|PE O-17:1_22:4	C43H80NO7P	[M+H]+	754.575	287.307	285.087
274	PE O-39:5|PE O-19:1_20:4	C43H80NO7P	[M+H]+	754.575	285.557	285.045
275	PE O-40:3|PE O-18:2_22:1	C43H78NO7P	[M+H]+	752.56	288.611	291.614
276	PE O-40:4|PE O-18:0_22:4	C43H76NO7P	[M+H]+	750.543	292.572	289.949
277	PE O-40:4|PE O-18:2_22:2	C43H76NO7P	[M+H]+	750.543	288.737	289.642
278	PE O-40:5|PE O-16:1_24:4	C43H74NO7P	[M+H]+	748.528	286.132	287.969
279	PE O-40:5|PE O-18:1_22:4	C44H80NO7P	[M+H]+	766.575	288.959	287.745
280	PE O-40:5|PE O-20:1_20:4	C44H80NO7P	[M+H]+	766.575	291.399	287.757
281	PE O-40:6|PE O-18:2_22:4	C44H76NO7P	[M+H]+	762.544	287.02	285.768
282	PE O-40:7|PE O-18:1_22:6	C45H88NO7P	[M+H]+	786.638	282.501	282.97
283	PE O-40:8|PE O-18:2_22:6	C45H86NO7P	[M+H]+	784.621	277.545	280.991
284	PE O-40:9|PE O-18:3_22:6	C45H84NO7P	[M+H]+	782.607	275.972	279.026
285	PE O-41:6|PE O-19:0_22:6	C45H84NO7P	[M+H]+	782.607	288.047	288.584
286	PE O-41:7|PE O-19:1_22:6	C45H82NO7P	[M+H]+	780.591	287.92	286.41
287	PE O-43:7|PE O-21:1_22:6	C45H82NO7P	[M+H]+	780.591	295.205	292.596
288	PE P-34:1|PE P-16:0_18:1	C45H80NO7P	[M+H]+	778.575	275.812	275.438
289	PE P-34:1|PE P-18:1_16:0	C45H78NO7P	[M+H]+	776.56	278.32	275.508
290	PE P-36:2|PE P-18:1_18:1	C45H76NO7P	[M+H]+	774.537	277.015	278.917
291	PE P-36:3|PE P-18:1_18:2	C45H74NO7P	[M+H]+	772.528	275.231	276.823
292	PE P-36:4|PE P-16:0_20:4	C46H82NO7P	[M+H]+	792.591	275.651	275.102
293	PE P-36:4|PE P-16:1_20:3	C46H80NO7P	[M+H]+	790.575	272.865	274.775
294	PE P-38:2|PE P-18:1_20:1	C47H82NO7P	[M+H]+	804.591	283.506	284.833
295	PE P-38:2|PE P-20:1_18:1	C48H84NO7P	[M+H]+	818.607	285.455	284.9
296	PE P-38:3|PE P-18:1_20:2	C39H76NO7P	[M+H]+	702.544	280.531	282.816
297	PE P-38:5|PE P-16:0_22:5	C41H78NO7P	[M+H]+	728.56	276.865	279.156
298	PE P-40:2|PE P-18:0_22:2	C41H74NO7P	[M+H]+	724.528	289.167	291.096
299	PE P-40:4|PE P-18:0_22:4	C41H74NO7P	[M+H]+	724.528	288.637	287.221
300	PE P-40:5|PE P-18:3_22:2	C43H82NO7P	[M+H]+	756.591	286.702	284.964
301	PE P-40:5|PE P-20:1_20:4	C43H82NO7P	[M+H]+	756.591	284.441	285.025
302	PS 34:1|PS 16:0/18:1	C43H78NO7P	[M+H]+	752.56	284.196	284.396
303	PS 34:2|PS 16:0/18:2	C43H76NO7P	[M+H]+	750.544	279.954	282.261
304	PS 34:2|PS 18:2/16:0	C45H86NO7P	[M+H]+	784.622	284.418	282.332
305	PS 36:1|PS 18:0/18:1	C45H82NO7P	[M+H]+	780.591	289.802	290.176
306	PS 36:1|PS 18:1/18:0	C45H80NO7P	[M+H]+	778.575	292.102	290.176
307	PS 36:2|PS 18:1/18:1	C45H80NO7P	[M+H]+	778.575	284.97	287.872
308	PS 36:3|PS 16:0/20:3	C45H74NO7P	[M+H]+	772.528	283.903	286.144
309	PS 36:3|PS 20:3/16:0	C36H71O10P	[M+NH4]+	712.513	287.179	286.222
310	PS 36:4|PS 16:0/20:4	C38H75O10P	[M+NH4]+	740.544	283.776	284.163
311	PS 36:4|PS 20:4/16:0	C38H73O10P	[M+NH4]+	738.529	286.773	284.242
312	PS 38:1|PS 18:0/20:1	C40H77O10P	[M+NH4]+	766.56	294.927	295.996
313	PS 38:1|PS 18:1/20:0	C40H75O10P	[M+NH4]+	764.544	286.846	295.996
314	PS 38:1|PS 20:0/18:1	C40H75O10P	[M+NH4]+	764.545	289.145	296.067
315	PS 38:2|PS 18:0/20:2	C40H73O10P	[M+NH4]+	762.529	294.172	294.016
316	PS 38:2|PS 20:2/18:0	C40H73O10P	[M+NH4]+	762.529	296.68	294.088
317	PS 38:3|PS 18:0/20:3	C42H81O10P	[M+NH4]+	794.591	290.652	292.037
318	PS 38:4|PS 20:4/18:0	C42H79O10P	[M+NH4]+	792.576	291.828	290.199
319	PS 38:5|PS 20:4/18:1	C42H77O10P	[M+NH4]+	790.56	288.147	287.959
320	PS 39:6|PS 17:0/22:6	C42H75O10P	[M+NH4]+	788.544	288.704	288.795
321	PS 40:2|PS 18:1/22:1	C42H75O10P	[M+NH4]+	788.544	298.815	299.762
322	PS 40:4|PS 18:0/22:4	C42H75O10P	[M+NH4]+	788.545	296.818	296.209
323	PS 40:5|PS 18:0/22:5	C42H73O10P	[M+NH4]+	786.529	295.159	294.281
324	PS 40:6|PS 18:0/22:6	C44H85O10P	[M+NH4]+	822.623	291.34	291.492
325	PS 40:6|PS 22:6/18:0	C44H79O10P	[M+NH4]+	816.576	292.872	291.569
326	PS 40:7|PS 18:1/22:6	C44H79O10P	[M+NH4]+	816.576	287.104	289.313
327	PS 40:7|PS 22:6/18:1	C44H77O10P	[M+NH4]+	814.56	289.82	289.39
328	PS 40:8|PS 18:2/22:6	C44H77O10P	[M+NH4]+	814.56	284.12	287.363
329	PS 40:8|PS 22:6/18:2	C44H75O10P	[M+NH4]+	812.544	288.16	287.439
330	PS 42:1|PS 18:1/24:0	C44H75O10P	[M+NH4]+	812.544	309.436	307.919
331	PS 42:10|PS 22:6/20:4	C44H73O10P	[M+NH4]+	810.529	287.054	289.947
332	PS 42:5|PS 20:4/22:1	C45H89O10P	[M+NH4]+	838.654	288.741	300.166
333	PS 44:10|PS 22:4/22:6	C46H79O10P	[M+NH4]+	840.575	291.362	296.349
334	PS 44:10|PS 22:6/22:4	C46H79O10P	[M+NH4]+	840.575	293.241	296.347
335	PS 44:12|PS 22:6/22:6	C46H77O10P	[M+NH4]+	838.56	289.226	291.835

## Sheet: MOR
The internal validations of predicted CCS values by using optimized MDs from Mordred
	Name	PrecursorFormula	PrecursorAdduct	PrecursorMz	Experimental CCS	Predicted CCS
1	LPC 14:0/0:0	C22H46NO7P	[M+H]+	468.309	225.579	221.908
2	LPC 0:0/14:1	C22H44NO7P	[M+H]+	466.294	222.635	221.483
3	LPC 14:1/0:0	C22H44NO7P	[M+H]+	466.294	220.589	219.498
4	LPC 15:1/0:0	C23H46NO7P	[M+H]+	480.309	226.185	221.752
5	LPC 16:1/0:0	C24H48NO7P	[M+H]+	494.325	223.799	224.058
6	LPC 17:0/0:0	C25H52NO7P	[M+H]+	510.356	231.191	229.395
7	LPC 0:0/17:0	C25H52NO7P	[M+H]+	510.356	234.981	231.414
8	LPC 17:1/0:0	C25H50NO7P	[M+H]+	508.341	226.721	226.581
9	LPC 0:0/17:1	C25H50NO7P	[M+H]+	508.341	229.81	228.605
10	LPC 18:0/0:0	C26H54NO7P	[M+H]+	524.372	234.8	231.928
11	LPC 0:0/18:1	C26H52NO7P	[M+H]+	522.356	231.519	231.122
12	LPC 18:3/0:0	C26H48NO7P	[M+H]+	518.325	218.976	224.507
13	LPC 19:0/0:0	C27H56NO7P	[M+H]+	538.388	237.526	234.48
14	LPC 19:1/0:0	C27H54NO7P	[M+H]+	536.372	237.407	231.676
15	LPC 20:2/0:0	C28H54NO7P	[M+H]+	548.372	231.894	231.753
16	LPC 0:0/20:5	C28H48NO7P	[M+H]+	542.325	223.996	226.469
17	LPC 21:0/0:0	C29H60NO7P	[M+H]+	566.419	243.98	239.642
18	LPC 22:3/0:0	C30H56NO7P	[M+H]+	574.388	233.878	234.228
19	LPC 0:0/22:3	C30H56NO7P	[M+H]+	574.388	234.998	236.267
20	LPC 22:4/0:0	C30H54NO7P	[M+H]+	572.372	228.829	231.771
21	LPC 0:0/22:4	C30H54NO7P	[M+H]+	572.372	232.547	233.814
22	LPC 24:0/0:0	C32H66NO7P	[M+H]+	608.466	249.509	247.52
23	LPE 16:0/0:0	C21H44NO7P	[M+H]+	454.294	222.519	219.696
24	LPE 0:0/16:0	C21H44NO7P	[M+H]+	454.294	226.542	221.591
25	LPE 16:1/0:0	C21H42NO7P	[M+H]+	452.278	214.924	216.839
26	LPE 0:0/16:1	C21H42NO7P	[M+H]+	452.278	218.03	218.727
27	LPE 18:0/0:0	C23H48NO7P	[M+H]+	482.325	229.29	224.55
28	LPE 0:0/18:0	C23H48NO7P	[M+H]+	482.325	232.078	226.469
29	LPE 18:1/0:0	C23H46NO7P	[M+H]+	480.309	220.037	221.66
30	LPE 0:0/18:1	C23H46NO7P	[M+H]+	480.309	223.085	223.581
31	LPE 20:1/0:0	C25H50NO7P	[M+H]+	508.341	229.249	226.624
32	LPE 0:0/20:1	C25H50NO7P	[M+H]+	508.341	232.525	228.566
33	LPE 20:2/0:0	C25H48NO7P	[M+H]+	506.325	222.769	224.093
34	LPE 0:0/20:2	C25H48NO7P	[M+H]+	506.325	226.217	226.034
35	LPE 22:1/0:0	C27H54NO7P	[M+H]+	536.333	232.827	231.696
36	LPE 0:0/22:1	C27H54NO7P	[M+H]+	536.333	235.159	233.646
37	LPE 22:5/0:0	C27H46NO7P	[M+H]+	528.309	220.075	221.842
38	LPE 0:0/22:5	C27H46NO7P	[M+H]+	528.309	223.369	223.783
39	LPE O-16:1	C21H44NO6P	[M+H]+	438.299	212.439	214.842
40	LPE O-18:1	C23H48NO6P	[M+H]+	466.33	224.722	219.413
41	LPE O-20:3	C25H48NO6P	[M+H]+	490.33	216.85	219.4
42	LPE O-22:3	C27H52NO6P	[M+H]+	518.361	222.679	224.025
43	PC 28:0|PC 14:0/14:0	C36H72NO8P	[M+H]+	678.507	269.553	271.368
44	PC 29:1|PC 13:0/16:1	C37H72NO8P	[M+H]+	690.508	271.303	272.278
45	PC 30:0|PC 14:0/16:0	C38H76NO8P	[M+H]+	706.539	273.001	277.324
46	PC 30:0|PC 16:0/14:0	C38H76NO8P	[M+H]+	706.539	277.052	277.304
47	PC 30:1|PC 17:1/13:0	C38H74NO8P	[M+H]+	704.523	275.797	275.293
48	PC 30:1|PC 13:0/17:1	C38H74NO8P	[M+H]+	704.523	272.317	275.325
49	PC 31:0|PC 15:0/16:0	C39H78NO8P	[M+H]+	720.555	279.859	280.294
50	PC 31:0|PC 16:0/15:0	C39H78NO8P	[M+H]+	720.555	282.644	280.285
51	PC 31:1|PC 15:0/16:1	C39H76NO8P	[M+H]+	718.539	281.058	278.417
52	PC 31:2|PC 14:1/17:1	C39H74NO8P	[M+H]+	716.523	278.494	276.377
53	PC 32:0|PC 16:0/16:0	C40H80NO8P	[M+H]+	734.57	280.873	283.246
54	PC 32:0|PC 14:0/18:0	C40H80NO8P	[M+H]+	734.57	283.41	283.227
55	PC 32:1|PC 16:1/16:0	C40H78NO8P	[M+H]+	732.555	279.865	281.465
56	PC 32:3|PC 18:2/14:1	C40H74NO8P	[M+H]+	728.523	274.449	277.211
57	PC 32:3|PC 14:1/18:2	C40H74NO8P	[M+H]+	728.523	279.746	277.237
58	PC 33:0|PC 16:0/17:0	C41H82NO8P	[M+H]+	748.586	284.15	286.186
59	PC 33:0|PC 17:0/16:0	C41H82NO8P	[M+H]+	748.586	287.08	286.18
60	PC 33:1|PC 15:0/18:1	C41H80NO8P	[M+H]+	746.57	284.652	284.467
61	PC 33:1|PC 18:1/15:0	C41H80NO8P	[M+H]+	746.57	281.792	284.452
62	PC 33:2|PC 15:0/18:2	C41H78NO8P	[M+H]+	744.555	276.991	282.416
63	PC 33:3|PC 15:1/18:2	C41H76NO8P	[M+H]+	742.539	273.167	280.001
64	PC 34:0|PC 18:0/16:0	C42H84NO8P	[M+H]+	762.602	288.868	289.094
65	PC 34:2|PC 16:0/18:2	C42H80NO8P	[M+H]+	758.57	281.266	285.493
66	PC 34:2|PC 18:2/16:0	C42H80NO8P	[M+H]+	758.57	283.455	285.487
67	PC 34:3|PC 16:1/18:2	C42H78NO8P	[M+H]+	756.555	280.469	283.075
68	PC 34:3|PC 18:2/16:1	C42H78NO8P	[M+H]+	756.555	282.98	283.066
69	PC 34:4|PC 14:0/20:4	C42H76NO8P	[M+H]+	754.539	277.952	280.94
70	PC 34:4|PC 20:4/14:0	C42H76NO8P	[M+H]+	754.539	280.412	280.961
71	PC 34:5|PC 14:1/20:4	C42H74NO8P	[M+H]+	752.523	275.124	278.954
72	PC 35:1|PC 17:0/18:1	C43H84NO8P	[M+H]+	774.602	289.277	290.507
73	PC 35:2|PC 15:0/20:2	C43H82NO8P	[M+H]+	772.586	287.826	288.556
74	PC 35:4|PC 20:4/15:0	C43H78NO8P	[M+H]+	768.555	285.097	284.125
75	PC 35:4|PC 15:0/20:4	C43H78NO8P	[M+H]+	768.555	282.064	284.098
76	PC 36:0|PC 18:0/18:0	C44H88NO8P	[M+H]+	790.633	294.263	294.871
77	PC 36:1|PC 18:0/18:1	C44H86NO8P	[M+H]+	788.617	289.048	293.487
78	PC 36:1|PC 18:1/18:0	C44H86NO8P	[M+H]+	788.617	292.672	293.489
79	PC 36:2|PC 15:0/21:2	C44H84NO8P	[M+H]+	786.602	285.538	291.583
80	PC 36:2|PC 18:0/18:2	C44H84NO8P	[M+H]+	786.602	288.712	291.575
81	PC 36:2|PC 18:1/18:1	C44H84NO8P	[M+H]+	786.602	291.5	291.043
82	PC 36:3|PC 18:1/18:2	C44H82NO8P	[M+H]+	784.586	287.331	289.355
83	PC 36:4|PC 16:0/20:4	C44H80NO8P	[M+H]+	782.57	284.346	287.231
84	PC 36:6|PC 14:1/22:5	C44H76NO8P	[M+H]+	778.539	279.421	283.452
85	PC 36:6|PC 22:5/14:1	C44H76NO8P	[M+H]+	778.539	283.046	283.435
86	PC 36:7|PC 22:6/14:1	C44H74NO8P	[M+H]+	776.523	282.501	280.666
87	PC 37:0|PC 15:0/22:0	C45H90NO8P	[M+H]+	804.649	299.053	297.686
88	PC 37:1|PC 17:0/20:1	C45H88NO8P	[M+H]+	802.633	292.863	296.437
89	PC 37:1|PC 20:1/17:0	C45H88NO8P	[M+H]+	802.633	295.581	294.613
90	PC 37:2|PC 15:1/22:1	C45H86NO8P	[M+H]+	800.617	287.921	294.664
91	PC 37:4|PC 20:4/17:0	C45H82NO8P	[M+H]+	796.586	289.347	290.374
92	PC 37:5|PC 17:1/20:4	C45H80NO8P	[M+H]+	794.57	286.641	288.171
93	PC 37:5|PC 20:4/17:1	C45H80NO8P	[M+H]+	794.57	289.499	288.208
94	PC 37:6|PC 15:1/22:5	C45H78NO8P	[M+H]+	792.555	281.607	286.474
95	PC 38:0|PC 18:0/20:0	C46H88NO8P	[M+H]+	818.639	300.636	300.511
96	PC 38:1|PC 18:0/20:1	C46H90NO8P	[M+H]+	816.649	296.401	299.362
97	PC 38:1|PC 20:1/18:0	C46H90NO8P	[M+H]+	816.649	298.421	299.36
98	PC 38:1|PC 18:1/20:0	C46H90NO8P	[M+H]+	816.649	302.88	299.355
99	PC 38:2|PC 18:0/20:2	C46H88NO8P	[M+H]+	814.633	298.712	297.597
100	PC 38:2|PC 18:1/20:1	C46H88NO8P	[M+H]+	814.633	292.094	297.216
101	PC 38:2|PC 20:1/18:1	C46H88NO8P	[M+H]+	814.633	295.02	297.212
102	PC 38:3|PC 18:0/20:3	C46H86NO8P	[M+H]+	812.617	292.663	295.504
103	PC 38:4|PC 18:0/20:4	C46H84NO8P	[M+H]+	810.602	289.68	293.412
104	PC 38:5|PC 18:1/20:4	C46H82NO8P	[M+H]+	808.586	289.761	291.354
105	PC 38:5|PC 18:0/20:5	C46H82NO8P	[M+H]+	808.586	287.532	291.644
106	PC 38:7|PC 16:1/22:6	C46H78NO8P	[M+H]+	804.555	284.317	286.599
107	PC 38:7|PC 22:6/16:1	C46H78NO8P	[M+H]+	804.555	286.929	286.796
108	PC 39:6|PC 17:0/22:6	C47H82NO8P	[M+H]+	820.586	291.711	292.036
109	PC 40:0 PC 18:0/22:0	C48H96NO8P	[M+H]+	846.695	304.916	305.985
110	PC 40:4|PC 16:0/24:4	C48H88NO8P	[M+H]+	838.633	297.456	299.519
111	PC 40:4|PC 18:0/22:4	C48H88NO8P	[M+H]+	838.633	296.342	299.522
112	PC 40:4|PC 22:4/18:0	C48H88NO8P	[M+H]+	838.633	298.849	299.523
113	PC 40:5|PC 18:0/22:5	C48H86NO8P	[M+H]+	836.617	296.284	297.907
114	PC 40:5|PC 22:5/18:0	C48H86NO8P	[M+H]+	836.617	299.278	297.907
115	PC 40:7|PC 20:3/20:4	C48H82NO8P	[M+H]+	832.586	292.616	292.664
116	PC 40:8|PC 20:4/20:4	C48H80NO8P	[M+H]+	830.57	289.209	290.241
117	PC 42:1|PC 18:1/24:0	C50H98NO8P	[M+H]+	872.704	307.547	310.572
118	PC 42:1|PC 24:0/18:1	C50H98NO8P	[M+H]+	872.704	310.49	310.573
119	PC 42:10|PC 20:4/22:6	C50H80NO8P	[M+H]+	854.57	300.429	292.41
120	PC 42:2|PC 18:1/24:1	C50H96NO8P	[M+H]+	870.696	305.073	308.999
121	PC 42:2|PC 24:1/18:1	C50H96NO8P	[M+H]+	870.696	307.161	309
122	PC 42:4|PC 24:4/18:0	C50H92NO8P	[M+H]+	866.664	304.33	305.482
123	PC 42:8|PC 20:4/22:4	C50H84NO8P	[M+H]+	858.602	295.465	296.73
124	PC 42:8|PC 22:4/20:4	C50H84NO8P	[M+H]+	858.602	297.831	296.689
125	PC 44:5|PC 20:4/24:1	C52H94NO8P	[M+H]+	892.674	312.438	309.887
126	PC 44:10|PC 22:6/22:4	C52H84NO8P	[M+H]+	882.602	298.747	298.834
127	PC 44:8|PC 24:4/20:4	C52H88NO8P	[M+H]+	886.633	304.988	303.364
128	PC O-30:0|PC O-16:0/14:0	C38H78NO7P	[M+H]+	692.56	271.848	276.508
129	PC O-31:1|PC O-15:1/16:0	C39H78NO7P	[M+H]+	704.56	280.814	277.837
130	PC O-32:0|PC O-16:0/16:0	C40H82NO7P	[M+H]+	720.591	284.279	282.408
131	PC O-32:0|PC O-14:0/18:0	C40H82NO7P	[M+H]+	720.591	287.77	282.392
132	PC O-32:1|PC O-16:1/16:0	C40H80NO7P	[M+H]+	718.575	279.315	280.659
133	PC O-32:1|PC O-18:1/14:0	C40H80NO7P	[M+H]+	718.575	283.495	280.554
134	PC O-32:2|PC O-16:1/16:1	C40H78NO7P	[M+H]+	716.56	279.072	278.071
135	PC O-33:0|PC O-17:0/16:0	C41H84NO7P	[M+H]+	734.607	280.872	285.321
136	PC O-34:0|PC O-18:0/16:0	C42H86NO7P	[M+H]+	748.622	289.407	288.215
137	PC O-34:1 |PC O-18:1/16:0	C42H84NO7P	[M+H]+	746.607	285.244	286.618
138	PC O-34:1|PC O-16:0/18:1	C42H84NO7P	[M+H]+	746.607	287.303	286.618
139	PC O-34:1|PC O-14:0/20:1	C42H84NO7P	[M+H]+	746.607	290.094	286.626
140	PC O-34:2 |PC O-18:1/16:1	C42H82NO7P	[M+H]+	744.591	286.929	284.29
141	PC O-34:3|PC O-16:1/18:2	C42H80NO7P	[M+H]+	742.575	280.633	282.388
142	PC O-35:0|PC O-17:0/18:0	C43H88NO7P	[M+H]+	762.638	290.96	291.106
143	PC O-35:1|PC O-17:0/18:1	C43H86NO7P	[M+H]+	760.622	280.696	289.601
144	PC O-35:1|PC O-17:1/18:0	C43H86NO7P	[M+H]+	760.622	289.603	289.683
145	PC O-35:2|PC O-17:1/18:1	C43H84NO7P	[M+H]+	758.606	288.225	287.433
146	PC O-36:0|PC O-18:0/18:0	C44H90NO7P	[M+H]+	776.654	293.948	293.958
147	PC O-36:1|PC O-18:0/18:1	C44H88NO7P	[M+H]+	774.638	290.88	292.557
148	PC O-36:1|PC O-18:1/18:0	C44H88NO7P	[M+H]+	774.638	293.181	292.578
149	PC O-36:2|PC O-18:1/18:1	C44H86NO7P	[M+H]+	772.622	289.29	290.232
150	PC O-36:2|PC O-18:0/18:2	C44H86NO7P	[M+H]+	772.622	291.73	290.635
151	PC O-36:3 |PC O-18:2/18:1	C44H84NO7P	[M+H]+	770.607	288.423	288.582
152	PC O-36:5|PC O-16:1/20:5	C44H80NO7P	[M+H]+	766.575	284.275	282.3
153	PC O-37:0|PC O-19:0/18:0	C45H92NO7P	[M+H]+	790.669	291.633	296.779
154	PC O-37:1|PC O-19:0/18:1	C45H90NO7P	[M+H]+	788.654	291.367	295.485
155	PC O-37:2|PC O-19:1/18:1	C45H88NO7P	[M+H]+	786.638	285.538	293.366
156	PC O-38:1|PC O-18:1/20:0	C46H92NO7P	[M+H]+	802.669	294.616	298.413
157	PC O-38:2 |PC O-18:1/20:1	C46H90NO7P	[M+H]+	800.654	294.033	296.266
158	PC O-38:3 |PC O-18:2/20:1	C46H88NO7P	[M+H]+	798.638	292.47	294.751
159	PC O-38:4|PC O-18:0/20:4	C46H86NO7P	[M+H]+	796.622	290.392	292.413
160	PC O-38:5|PC O-16:1/22:4	C46H84NO7P	[M+H]+	794.607	288.662	290.389
161	PC O-38:5|PC O-18:1/20:4	C46H84NO7P	[M+H]+	794.607	292.704	290.445
162	PC O-38:6|PC O-18:2/20:4	C46H82NO7P	[M+H]+	792.591	286.057	287.999
163	PC O-38:7|PC O-16:1/22:6	C46H80NO7P	[M+H]+	790.575	287.293	285.806
164	PC O-39:1|PC O-19:0/20:1	C47H94NO7P	[M+H]+	816.685	295.713	301.322
165	PC O-39:5|PC O-19:1/20:4	C47H86NO7P	[M+H]+	808.622	290.667	293.651
166	PC O-39:7|PC O-17:1/22:6	C47H82NO7P	[M+H]+	804.591	287.207	289.084
167	PC O-40:0|PC O-18:0/22:0	C48H98NO7P	[M+H]+	832.716	301.941	305.02
168	PC O-40:1|PC O-18:0/22:1	C48H96NO7P	[M+H]+	830.701	300.841	304.17
169	PC O-40:3|PC O-18:1/22:2	C48H92NO7P	[M+H]+	826.669	300.344	300.848
170	PC O-40:5 |PC O-18:1/22:4	C48H88NO7P	[M+H]+	822.638	300.612	296.636
171	PC O-40:6|PC O-18:0/22:6	C48H86NO7P	[M+H]+	820.622	299.303	294.146
172	PC O-40:7 |PC O-18:1/22:6	C48H84NO7P	[M+H]+	818.607	297.574	292.194
173	PC O-40:9 |PC O-18:3/22:6	C48H80NO7P	[M+H]+	814.575	282.033	287.947
174	PC O-41:5|PC O-19:0/22:4	C49H90NO7P	[M+H]+	836.654	298.583	301.43
175	PC O-41:6|PC O-19:0/22:6	C49H88NO7P	[M+H]+	834.638	297.479	297.184
176	PC O-41:7|PC O-19:1/22:6	C49H86NO7P	[M+H]+	832.622	291.137	295.433
177	PC O-42:10|PC O-20:4/22:6	C50H82NO7P	[M+H]+	840.591	296.749	291.551
178	PC O-42:4|PC O-22:0/20:4	C50H94NO7P	[M+H]+	852.685	300.858	304.243
179	PC O-42:6|PC O-20:0/22:6	C50H90NO7P	[M+H]+	848.654	300.182	300.181
180	PE 32:0|PE 16:0/16:0	C37H74NO8P	[M+H]+	692.523	272.337	274.719
181	PE 32:1|PE 16:1/16:0	C37H72NO8P	[M+H]+	690.508	270.99	272.762
182	PE 34:0|PE 16:0/18:0	C39H78NO8P	[M+H]+	720.555	277.088	280.619
183	PE 34:0|PE 18:0/16:0	C39H78NO8P	[M+H]+	720.555	279.532	280.61
184	PE 34:1|PE 18:1/16:0	C39H76NO8P	[M+H]+	718.539	277.522	278.815
185	PE 34:2|PE 16:1/18:1	C39H74NO8P	[M+H]+	716.523	269.437	276.29
186	PE 34:2|PE 18:1/16:1	C39H74NO8P	[M+H]+	716.523	271.671	276.28
187	PE 34:2|PE 16:0/18:2	C39H74NO8P	[M+H]+	716.523	275.581	276.711
188	PE 34:2|PE 18:2/16:0	C39H74NO8P	[M+H]+	716.523	277.746	276.705
189	PE 34:3|PE 16:1/18:2	C39H72NO8P	[M+H]+	714.508	271.406	274.193
190	PE 34:3|PE 18:2/16:1	C39H72NO8P	[M+H]+	714.508	273.92	274.185
191	PE 34:4|PE 14:0/20:4	C39H70NO8P	[M+H]+	712.492	267.559	271.988
192	PE 35:2|PE 17:0/18:2	C40H76NO8P	[M+H]+	730.539	285.093	279.791
193	PE 36:1|PE 18:0/18:1	C41H80NO8P	[M+H]+	746.569	282.35	284.889
194	PE 36:1|PE 18:1/18:0	C41H80NO8P	[M+H]+	746.569	285.21	284.891
195	PE 36:2| PE 18:1/18:1	C41H78NO8P	[M+H]+	744.555	276.363	282.338
196	PE 36:2|PE 18:0/18:2	C41H78NO8P	[M+H]+	744.555	278.735	282.859
197	PE 36:2|PE 18:2/18:0	C41H78NO8P	[M+H]+	744.555	281.177	282.862
198	PE 36:3|PE 18:1/18:2	C41H76NO8P	[M+H]+	742.539	276.237	280.506
199	PE 36:3|PE 18:2/18:1	C41H76NO8P	[M+H]+	742.539	279.377	280.507
200	PE 36:3|PE 16:0/20:3	C41H76NO8P	[M+H]+	742.539	273.167	280.578
201	PE 36:4|PE 16:0/20:4	C41H74NO8P	[M+H]+	740.523	277.228	278.311
202	PE 36:4|PE 20:4/16:0	C41H74NO8P	[M+H]+	740.523	279.321	278.346
203	PE 36:5|PE 16:1/20:4	C41H72NO8P	[M+H]+	738.508	270.819	275.892
204	PE 36:5|PE 20:4/16:1	C41H72NO8P	[M+H]+	738.508	274.31	275.925
205	PE 37:5|PE 17:1/20:4	C42H74NO8P	[M+H]+	752.523	283.893	279.147
206	PE 37:5|PE 20:4/17:1	C42H74NO8P	[M+H]+	752.523	286.9	279.185
207	PE 37:6|PE 17:1/20:5	C42H72NO8P	[M+H]+	750.508	274.823	277.24
208	PE 38:1|PE 18:0/20:1	C43H84NO8P	[M+H]+	774.602	286.376	290.899
209	PE 38:2|PE 18:0/20:2	C43H82NO8P	[M+H]+	772.586	290.615	288.999
210	PE 38:2|PE 18:1/20:1	C43H82NO8P	[M+H]+	772.586	284.618	288.609
211	PE 38:2|PE 20:1/18:1	C43H82NO8P	[M+H]+	772.587	288.174	288.604
212	PE 38:3|PE 18:0/20:3	C43H80NO8P	[M+H]+	770.57	287.239	286.78
213	PE 38:3|PE 20:3/18:0	C43H80NO8P	[M+H]+	770.57	289.666	286.779
214	PE 38:4|PE 18:0/20:4	C43H78NO8P	[M+H]+	768.555	283.11	284.581
215	PE 38:4|PE 20:4/18:0	C43H78NO8P	[M+H]+	768.555	285.481	284.623
216	PE 38:5|PE 18:1/20:4	C43H76NO8P	[M+H]+	766.538	277.335	282.365
217	PE 38:6|PE 16:0/22:6	C43H74NO8P	[M+H]+	764.523	277.208	279.877
218	PE 38:6|PE 22:6/16:0	C43H74NO8P	[M+H]+	764.523	279.859	280.079
219	PE 38:6|PE 18:2/20:4	C43H74NO8P	[M+H]+	764.523	281.184	279.757
220	PE 38:7|PE 16:1/22:6	C43H72NO8P	[M+H]+	762.508	272.89	277.444
221	PE 38:7|PE 22:6/16:1	C43H72NO8P	[M+H]+	762.508	275.827	277.648
222	PE 39:7|PE17:1/22:6	C44H74NO8P	[M+H]+	776.523	276.714	280.754
223	PE 40:2|PE 18:1/22:1	C45H86NO8P	[M+H]+	800.617	298.381	294.778
224	PE 40:2|PE 20:1/20:1	C45H86NO8P	[M+H]+	800.617	301.308	294.618
225	PE 40:3|PE 18:0/22:3	C45H84NO8P	[M+H]+	798.602	292.61	292.787
226	PE 40:3|PE 22:3/18:0	C45H84NO8P	[M+H]+	798.602	296.791	292.785
227	PE 40:5|PE 18:0/22:5	C45H80NO8P	[M+H]+	794.57	284.411	289.116
228	PE 40:5|PE 22:5/18:0	C45H80NO8P	[M+H]+	794.57	287.199	289.115
229	PE 40:5|PE 18:1/22:4	C45H80NO8P	[M+H]+	794.57	290.753	288.722
230	PE 40:6|PE 18:0/22:6	C45H78NO8P	[M+H]+	792.555	283.866	286.238
231	PE 40:6|PE 22:6/18:0	C45H78NO8P	[M+H]+	792.555	286.026	286.441
232	PE 40:7|PE 18:1/22:6	C45H76NO8P	[M+H]+	790.539	279.835	284.024
233	PE 40:7|PE 22:6/18:1	C45H76NO8P	[M+H]+	790.539	282.066	284.23
234	PE 40:8|PE 18:2/22:6	C45H74NO8P	[M+H]+	788.523	277.459	281.669
235	PE 40:8|PE 20:4/20:4	C45H74NO8P	[M+H]+	788.523	285.703	281.087
236	PE 40:9|PE 18:3/22:6	C45H72NO8P	[M+H]+	786.508	275.247	279.486
237	PE 42:0|PE 18:0/24:0	C47H94NO8P	[M+H]+	832.68	305.554	303.481
238	PE 42:10|PE 20:4/22:6	C47H74NO8P	[M+H]+	812.523	281.587	283.13
239	PE 42:4|PE 18:0/24:4	C47H86NO8P	[M+H]+	824.617	294.682	296.959
240	PE 42:4|PE 24:4/18:0	C47H86NO8P	[M+H]+	824.617	299.07	296.974
241	PE 42:5|PE 20:1/22:4	C47H84NO8P	[M+H]+	822.602	292.604	295.123
242	PE 42:5|PE 22:4/20:1	C47H84NO8P	[M+H]+	822.602	296.157	295.124
243	PE 42:7|PE 20:1/22:6	C47H80NO8P	[M+H]+	818.57	293.394	290.566
244	PE 42:8|PE 22:4/20:4	C47H78NO8P	[M+H]+	816.555	286.928	287.641
245	PE 42:9|PE 20:3/22:6	C47H76NO8P	[M+H]+	814.539	292.513	285.639
246	PE 42:9|PE 20:4/22:5	C47H76NO8P	[M+H]+	814.539	282.759	286.062
247	PE 42:9|PE 22:5/20:4	C47H76NO8P	[M+H]+	814.539	287.497	286.018
248	PE 44:10|PE 22:4/22:6	C49H78NO8P	[M+H]+	840.555	287.488	289.706
249	PE 44:11|PE 22:5/22:6	C49H76NO8P	[M+H]+	838.539	283.011	287.517
250	PE 44:12|PE 22:6/22:6	C49H74NO8P	[M+H]+	836.523	284.134	284.49
251	PE O-32:1|PE O-16:1/16:0	C37H74NO7P	[M+H]+	676.528	277.565	271.981
252	PE O-32:2|PE O-16:1/16:1	C37H72NO7P	[M+H]+	674.513	271.5	269.343
253	PE O-34:0|PE O-18:0/16:0	C39H80NO7P	[M+H]+	706.575	283.477	279.746
254	PE O-34:1|PE O-18:1/16:0	C39H78NO7P	[M+H]+	704.56	276.368	277.963
255	PE O-34:2|PE O-16:1/18:1	C39H76NO7P	[M+H]+	702.543	272.751	275.552
256	PE O-34:3|PE O-18:2/16:1	C39H74NO7P	[M+H]+	700.528	272.203	273.518
257	PE O-35:2|PE O-17:1/18:1	C40H78NO7P	[M+H]+	716.56	280.539	278.693
258	PE O-36:1|PE O-18:0/18:1	C41H82NO7P	[M+H]+	732.591	283.773	283.978
259	PE O-36:1|PE O-20:1/16:0	C41H82NO7P	[M+H]+	732.591	279.495	284.023
260	PE O-36:3|PE O-18:1/18:2	C41H78NO7P	[M+H]+	728.56	280.522	279.753
261	PE O-36:4|PE O-16:0/20:4	C41H76NO7P	[M+H]+	726.544	272.648	277.427
262	PE O-36:4|PE O-16:1/20:3	C41H76NO7P	[M+H]+	726.544	275.44	277.406
263	PE O-36:4|PE O-18:3/18:1	C41H76NO7P	[M+H]+	726.544	279.419	278.08
264	PE O-36:5|PE O-16:1/20:4	C41H74NO7P	[M+H]+	724.528	273.422	275.135
265	PE O-37:1|PE O-19:0/18:1	C42H84NO7P	[M+H]+	746.607	289.878	286.964
266	PE O-37:3|PE O-18:2/19:1	C42H80NO7P	[M+H]+	742.575	284.819	282.947
267	PE O-38:2|PE O-18:1/20:1	C43H84NO7P	[M+H]+	758.607	287.43	287.679
268	PE O-38:4|PE O-18:0/20:4	C43H80NO7P	[M+H]+	754.575	279.854	283.622
269	PE O-38:4|PE O-18:2/20:2	C43H80NO7P	[M+H]+	754.575	282.714	283.48
270	PE O-38:5|PE O-16:1/22:4	C43H78NO7P	[M+H]+	752.56	280.984	281.435
271	PE O-38:5|PE O-18:1/20:4	C43H78NO7P	[M+H]+	752.56	281.263	281.498
272	PE O-38:6|PE O-18:2/20:4	C43H76NO7P	[M+H]+	750.543	277.422	278.976
273	PE O-38:6|PE O-16:1/22:5	C43H76NO7P	[M+H]+	750.543	280.206	279.662
274	PE O-38:7|PE O-16:1/22:6	C43H74NO7P	[M+H]+	748.528	273.169	276.706
275	PE O-39:5|PE O-17:1/22:4	C44H80NO7P	[M+H]+	766.575	287.307	284.691
276	PE O-39:5|PE O-19:1/20:4	C44H80NO7P	[M+H]+	766.575	285.557	284.748
277	PE O-39:7|PE O-17:1/22:6	C44H76NO7P	[M+H]+	762.544	274.92	280.009
278	PE O-40:3|PE O-18:2/22:1	C45H86NO7P	[M+H]+	784.621	288.611	292.257
279	PE O-40:4|PE O-18:0/22:4	C45H84NO7P	[M+H]+	782.607	292.572	289.802
280	PE O-40:4|PE O-18:2/22:2	C45H84NO7P	[M+H]+	782.607	288.737	289.771
281	PE O-40:5|PE O-16:1/24:4	C45H82NO7P	[M+H]+	780.591	286.132	287.707
282	PE O-40:5|PE O-18:1/22:4	C45H82NO7P	[M+H]+	780.591	288.959	287.794
283	PE O-40:5|PE O-20:1/20:4	C45H82NO7P	[M+H]+	780.591	291.399	287.954
284	PE O-40:6|PE O-18:2/22:4	C45H80NO7P	[M+H]+	778.575	287.02	285.282
285	PE O-40:9|PE O-18:3/22:6	C45H74NO7P	[M+H]+	772.528	275.972	278.762
286	PE O-41:6|PE O-19:0/22:6	C46H82NO7P	[M+H]+	792.591	288.047	288.397
287	PE O-41:7|PE O-19:1/22:6	C46H80NO7P	[M+H]+	790.575	287.92	286.464
288	PE O-42:7|PE O-20:1/22:6	C47H82NO7P	[M+H]+	804.591	291.249	289.709
289	PE O-43:7|PE O-21:1/22:6	C48H84NO7P	[M+H]+	818.607	295.205	292.928
290	PE P-34:1|PE P-16:0/18:1	C39H76NO7P	[M+H]+	702.544	275.812	275.64
291	PE P-34:1|PE P-18:1/16:0	C39H76NO7P	[M+H]+	702.544	278.32	275.614
292	PE P-36:4|PE P-16:0/20:4	C41H74NO7P	[M+H]+	724.528	275.651	275.018
293	PE P-38:2|PE P-18:1/20:1	C43H82NO7P	[M+H]+	756.591	283.506	285.278
294	PE P-38:2|PE P-20:1/18:1	C43H82NO7P	[M+H]+	756.591	285.455	285.173
295	PE P-38:3|PE P-18:1/20:2	C43H80NO7P	[M+H]+	754.575	280.531	283.501
296	PE P-38:4|PE P-16:0/22:4	C43H78NO7P	[M+H]+	752.56	279.079	281.188
297	PE P-38:5|PE P-16:0/22:5	C43H76NO7P	[M+H]+	750.544	276.865	279.437
298	PE P-38:5|PE P-18:3/20:2	C43H76NO7P	[M+H]+	750.544	274.638	279.513
299	PE P-40:2|PE P-18:0/22:2	C45H86NO7P	[M+H]+	784.622	289.167	291.687
300	PE P-40:5|PE P-18:3/22:2	C45H80NO7P	[M+H]+	778.575	286.702	285.857
301	PE P-40:5|PE P-20:1/20:4	C45H80NO7P	[M+H]+	778.575	284.441	285.185
302	PE P-40:8|PE P-18:2/22:6	C45H74NO7P	[M+H]+	772.528	276.167	278.088
303	PS 34:1|PS 16:0/18:1	C40H76NO10P	[M+H]+	762.529	284.196	283.565
304	PS 34:1|PS 18:1/16:0	C40H76NO10P	[M+H]+	762.529	287.125	283.556
305	PS 34:2|PS 18:2/16:0	C40H74NO10P	[M+H]+	760.513	284.418	281.421
306	PS 36:1|PS 18:0/18:1	C42H80NO10P	[M+H]+	790.56	289.802	289.697
307	PS 36:1|PS 18:1/18:0	C42H80NO10P	[M+H]+	790.56	292.102	289.699
308	PS 36:2|PS 18:1/18:1	C42H78NO10P	[M+H]+	788.544	284.97	287.13
309	PS 36:3|PS 16:0/20:3	C42H76NO10P	[M+H]+	786.529	283.903	285.362
310	PS 36:3|PS 20:3/16:0	C42H76NO10P	[M+H]+	786.529	287.179	285.351
311	PS 36:4|PS 16:0/20:4	C42H74NO10P	[M+H]+	784.513	283.776	283.058
312	PS 36:4|PS 20:4/16:0	C42H74NO10P	[M+H]+	784.513	286.773	283.091
313	PS 38:1|PS 18:0/20:1	C44H84NO10P	[M+H]+	818.591	294.927	295.732
314	PS 38:1|PS 20:1/18:0	C44H84NO10P	[M+H]+	818.591	299.942	295.729
315	PS 38:1|PS 18:1/20:0	C44H84NO10P	[M+H]+	818.591	286.846	295.725
316	PS 38:1|PS 20:0/18:1	C44H84NO10P	[M+H]+	818.591	289.145	295.719
317	PS 38:3|PS 18:0/20:3	C44H80NO10P	[M+H]+	814.564	290.652	291.628
318	PS 38:4|PS 18:0/20:4	C44H78NO10P	[M+H]+	812.544	290.365	289.412
319	PS 38:5|PS 20:4/18:1	C44H76NO10P	[M+H]+	810.529	288.147	287.243
320	PS 39:6|PS 17:0/22:6	C45H76NO10P	[M+H]+	822.529	288.704	287.875
321	PS 40:2|PS 18:1/22:1	C46H86NO10P	[M+H]+	844.607	298.815	299.634
322	PS 40:4|PS 18:0/22:4	C46H82NO10P	[M+H]+	840.576	296.818	295.7
323	PS 40:5|PS 18:0/22:5	C46H80NO10P	[M+H]+	838.56	295.159	293.978
324	PS 40:6|PS 18:0/22:6	C46H78NO10P	[M+H]+	836.544	291.34	291.08
325	PS 40:6|PS 22:6/18:0	C46H78NO10P	[M+H]+	836.544	292.872	291.278
326	PS 40:7|PS 18:1/22:6	C46H76NO10P	[M+H]+	834.529	287.104	288.875
327	PS 40:7|PS 22:6/18:1	C46H76NO10P	[M+H]+	834.529	289.82	289.077
328	PS 40:8|PS 18:2/22:6	C46H74NO10P	[M+H]+	832.513	284.12	286.493
329	PS 40:8|PS 22:6/18:2	C46H74NO10P	[M+H]+	832.513	288.16	286.697
330	PS 42:1|PS 18:1/24:0	C48H92NO10P	[M+H]+	874.654	309.436	307.308
331	PS 42:10|PS 22:6/20:4	C48H74NO10P	[M+H]+	856.513	287.054	287.97
332	PS 42:5|PS 20:4/22:1	C48H84NO10P	[M+H]+	866.591	288.741	300.169
333	PS 42:5|PS 22:1/20:4	C48H84NO10P	[M+H]+	866.591	291.942	300.127
334	PS 44:10|PS 22:4/22:6	C50H78NO10P	[M+H]+	884.544	291.362	294.622
335	PS 44:10|PS 22:6/22:4	C50H78NO10P	[M+H]+	884.544	293.241	294.821
	PS 44:12|PS 22:6/22:6	C50H74NO10P	[M+H]+	880.513	289.226	294.821

## Sheet: Optimized CDK & MOR
The internal validations of predicted CCS values by using optimized MDs from CDK and selected Mordred
	Name	PrecursorFormula	PrecursorAdduct	PrecursorMz	Experimental CCS	Predicted CCS
1	LPC 0:0/14:1	C22H44NO7P	[M+H]+	466.294	222.635	222.442
2	LPC 15:1/0:0	C23H46NO7P	[M+H]+	480.309	226.185	221.988
3	LPC 0:0/15:1	C23H46NO7P	[M+H]+	480.309	223.085	225.199
4	LPC 16:1/0:0	C24H48NO7P	[M+H]+	494.325	223.799	224.485
5	LPC 0:0/16:1	C24H48NO7P	[M+H]+	494.325	226.783	227.275
6	LPC 17:0/0:0	C25H52NO7P	[M+H]+	510.356	231.191	229.698
7	LPC 0:0/17:0	C25H52NO7P	[M+H]+	510.356	234.981	234.364
8	LPC 17:1/0:0	C25H50NO7P	[M+H]+	508.341	226.721	225.402
9	LPC 0:0/17:1	C25H50NO7P	[M+H]+	508.341	229.81	229.018
10	LPC 18:0/0:0	C26H54NO7P	[M+H]+	524.372	234.8	232.775
11	LPC 0:0/18:0	C26H54NO7P	[M+H]+	524.372	236.558	235.394
12	LPC 0:0/18:1	C26H52NO7P	[M+H]+	522.356	231.519	230.733
13	LPC 18:2/0:0	C26H50NO7P	[M+H]+	520.341	225.182	225.59
14	LPC 0:0/18:2	C26H50NO7P	[M+H]+	520.341	229.08	227.013
15	LPC 19:0/0:0	C27H56NO7P	[M+H]+	538.388	237.526	234.852
16	LPC 19:1/0:0	C27H54NO7P	[M+H]+	536.372	237.407	233.565
17	LPC 20:1/0:0	C28H56NO7P	[M+H]+	550.388	236.836	234.706
18	LPC 20:2/0:0	C28H54NO7P	[M+H]+	548.372	231.894	231.788
19	LPC 0:0/20:5	C28H48NO7P	[M+H]+	542.325	223.996	224.889
20	LPC 20:5/0:0	C28H48NO7P	[M+H]+	542.325	220.414	223.68
21	LPC 22:3/0:0	C30H56NO7P	[M+H]+	574.388	233.878	234.798
22	LPC 0:0/22:3	C30H56NO7P	[M+H]+	574.388	234.998	237.071
23	LPC 22:4/0:0	C30H54NO7P	[M+H]+	572.372	228.829	230.896
24	LPC 0:0/22:4	C30H54NO7P	[M+H]+	572.372	232.547	234.289
25	LPC 24:0/0:0	C32H66NO7P	[M+H]+	608.466	249.509	247.928
26	LPE 16:0/0:0	C21H44NO7P	[M+H]+	454.294	222.519	222.757
27	LPE 0:0/16:0	C21H44NO7P	[M+H]+	454.294	226.542	226.425
28	LPE 16:1/0:0	C21H42NO7P	[M+H]+	452.278	214.924	216.998
29	LPE 18:0/0:0	C23H48NO7P	[M+H]+	482.325	229.29	227.687
30	LPE 18:1/0:0	C23H46NO7P	[M+H]+	480.309	220.037	222.11
31	LPE 0:0/18:1	C23H46NO7P	[M+H]+	480.309	223.085	225.155
32	LPE 20:1/0:0	C25H50NO7P	[M+H]+	508.341	229.249	228.424
33	LPE 0:0/20:1	C25H50NO7P	[M+H]+	508.341	232.525	233.063
34	LPE 20:2/0:0	C25H48NO7P	[M+H]+	506.325	222.769	224.544
35	LPE 22:1/0:0	C27H54NO7P	[M+H]+	536.333	232.827	234.742
36	LPE 0:0/22:1	C27H54NO7P	[M+H]+	536.333	235.159	237.228
37	LPE 22:5/0:0	C27H46NO7P	[M+H]+	528.309	220.075	221.298
38	LPE O-18:2	C23H46NO6P	[M+H]+	464.314	214.334	216.253
39	LPE O-20:3	C25H48NO6P	[M+H]+	490.33	216.85	219.43
40	LPE O-22:3	C27H52NO6P	[M+H]+	518.361	222.679	225.213
41	PC 28:0|PC 14:0/14:0	C36H72NO8P	[M+H]+	678.507	269.553	269.667
42	PC 29:1|PC 13:0/16:1	C37H72NO8P	[M+H]+	690.508	271.303	272.899
43	PC 30:0|PC 14:0/16:0	C38H76NO8P	[M+H]+	706.539	273.001	276.209
44	PC 30:1|PC 17:1/13:0	C38H74NO8P	[M+H]+	704.523	275.797	275.652
45	PC 30:1|PC 13:0/17:1	C38H74NO8P	[M+H]+	704.523	272.317	272.842
46	PC 31:0|PC 15:0/16:0	C39H78NO8P	[M+H]+	720.555	279.859	279.956
47	PC 31:0|PC 16:0/15:0	C39H78NO8P	[M+H]+	720.555	282.644	282.742
48	PC 31:1|PC 15:0/16:1	C39H76NO8P	[M+H]+	718.539	281.058	278.158
49	PC 31:2|PC 14:1/17:1	C39H74NO8P	[M+H]+	716.523	278.494	278.591
50	PC 32:0|PC 16:0/16:0	C40H80NO8P	[M+H]+	734.57	280.873	280.776
51	PC 32:0|PC 14:0/18:0	C40H80NO8P	[M+H]+	734.57	283.41	283.504
52	PC 32:1|PC 16:0/16:1	C40H78NO8P	[M+H]+	732.555	277.492	277.585
53	PC 32:2|PC 15:1/17:1	C40H76NO8P	[M+H]+	730.539	273.807	276.357
54	PC 32:2|PC 17:1/15:1	C40H76NO8P	[M+H]+	730.539	278.986	278.837
55	PC 32:2|PC 16:1/16:1	C40H76NO8P	[M+H]+	730.539	276.25	277.241
56	PC 32:3|PC 18:2/14:1	C40H74NO8P	[M+H]+	728.523	274.449	274.698
57	PC 32:3|PC 14:1/18:2	C40H74NO8P	[M+H]+	728.523	279.746	275.8
58	PC 33:0|PC 16:0/17:0	C41H82NO8P	[M+H]+	748.586	284.15	285.169
59	PC 33:1|PC 15:0/18:1	C41H80NO8P	[M+H]+	746.57	284.652	283.348
60	PC 33:1|PC 18:1/15:0	C41H80NO8P	[M+H]+	746.57	281.792	286.005
61	PC 33:3|PC 15:1/18:2	C41H76NO8P	[M+H]+	742.539	273.167	277.373
62	PC 33:3|PC 18:2/15:1	C41H76NO8P	[M+H]+	742.539	276.237	277.869
63	PC 34:0|PC 16:0/18:0	C42H84NO8P	[M+H]+	762.602	286.078	285.981
64	PC 34:0|PC 18:0/16:0	C42H84NO8P	[M+H]+	762.602	288.868	288.771
65	PC 34:1|PC 16:0/18:1	C42H82NO8P	[M+H]+	760.585	283.441	283.499
66	PC 34:1|PC 18:1/16:0	C42H82NO8P	[M+H]+	760.585	286.092	285.925
67	PC 34:2|PC 18:2/16:0	C42H80NO8P	[M+H]+	758.57	283.455	283.456
68	PC 34:2|PC 17:1/17:1	C42H80NO8P	[M+H]+	758.57	281.823	281.92
69	PC 34:3|PC 16:1/18:2	C42H78NO8P	[M+H]+	756.555	280.469	281.767
70	PC 34:3|PC 18:2/16:1	C42H78NO8P	[M+H]+	756.555	282.98	282.883
71	PC 34:4|PC 14:0/20:4	C42H76NO8P	[M+H]+	754.539	277.952	279.38
72	PC 34:4|PC 20:4/14:0	C42H76NO8P	[M+H]+	754.539	280.412	281.043
73	PC 34:5|PC 14:1/20:4	C42H74NO8P	[M+H]+	752.523	275.124	275.251
74	PC 35:1|PC 17:0/18:1	C43H84NO8P	[M+H]+	774.602	289.277	288.737
75	PC 35:4|PC 15:0/20:4	C43H78NO8P	[M+H]+	768.555	282.064	282.139
76	PC 36:1|PC 16:0/20:1	C44H86NO8P	[M+H]+	788.617	287.793	290.719
77	PC 36:1|PC 18:0/18:1	C44H86NO8P	[M+H]+	788.617	289.048	290.903
78	PC 36:1|PC 18:1/18:0	C44H86NO8P	[M+H]+	788.617	292.672	295.085
79	PC 36:2|PC 15:0/21:2	C44H84NO8P	[M+H]+	786.602	285.538	285.379
80	PC 36:2|PC 18:0/18:2	C44H84NO8P	[M+H]+	786.602	288.712	288.035
81	PC 36:2|PC 18:1/18:1	C44H84NO8P	[M+H]+	786.602	291.5	290.763
82	PC 36:3|PC 16:0/20:3	C44H82NO8P	[M+H]+	784.586	284.96	287.149
83	PC 36:3|PC 18:2/18:1	C44H82NO8P	[M+H]+	784.586	289.352	289.255
84	PC 36:4|PC 16:0/20:4	C44H80NO8P	[M+H]+	782.57	284.346	284.466
85	PC 36:4|PC 20:4/16:0	C44H80NO8P	[M+H]+	782.57	286.437	286.309
86	PC 36:6|PC 14:1/22:5	C44H76NO8P	[M+H]+	778.539	279.421	281.264
87	PC 36:7|PC 14:1/22:6	C44H74NO8P	[M+H]+	776.523	277.133	277.188
88	PC 36:7|PC 22:6/14:1	C44H74NO8P	[M+H]+	776.523	282.501	280.441
89	PC 37:0|PC 15:0/22:0	C45H90NO8P	[M+H]+	804.649	299.053	298.955
90	PC 37:1|PC 17:0/20:1	C45H88NO8P	[M+H]+	802.633	292.863	292.766
91	PC 37:2|PC 15:1/22:1	C45H86NO8P	[M+H]+	800.617	287.921	288.017
92	PC 37:4|PC 17:0/20:4	C45H82NO8P	[M+H]+	796.586	286.838	286.935
93	PC 37:4|PC 20:4/17:0	C45H82NO8P	[M+H]+	796.586	289.347	289.218
94	PC 37:5|PC 17:1/20:4	C45H80NO8P	[M+H]+	794.57	286.641	286.793
95	PC 37:5|PC 20:4/17:1	C45H80NO8P	[M+H]+	794.57	289.499	288.019
96	PC 37:6|PC 15:1/22:5	C45H78NO8P	[M+H]+	792.555	281.607	286.061
97	PC 38:0|PC 18:0/20:0	C46H88NO8P	[M+H]+	818.639	300.636	299.5
98	PC 38:1|PC 18:0/20:1	C46H90NO8P	[M+H]+	816.649	296.401	296.924
99	PC 38:1|PC 20:1/18:0	C46H90NO8P	[M+H]+	816.649	298.421	298.324
100	PC 38:1|PC 18:1/20:0	C46H90NO8P	[M+H]+	816.649	302.88	297.88
101	PC 38:2|PC 18:0/20:2	C46H88NO8P	[M+H]+	814.633	298.712	298.615
102	PC 38:2|PC 20:1/18:1	C46H88NO8P	[M+H]+	814.633	295.02	296.246
103	PC 38:3|PC 18:0/20:3	C46H86NO8P	[M+H]+	812.617	292.663	292.567
104	PC 38:4|PC 18:0/20:4	C46H84NO8P	[M+H]+	810.602	289.68	290.769
105	PC 38:4|PC 20:4/18:0	C46H84NO8P	[M+H]+	810.602	292.327	293.832
106	PC 38:5|PC 18:1/20:4	C46H82NO8P	[M+H]+	808.586	289.761	289.44
107	PC 38:5|PC 18:0/20:5	C46H82NO8P	[M+H]+	808.586	287.532	287.629
108	PC 38:6|PC 18:2/20:4	C46H80NO8P	[M+H]+	806.57	286.081	286.178
109	PC 38:6|PC 20:4/18:2	C46H80NO8P	[M+H]+	806.57	288.45	288.732
110	PC 38:7|PC 16:1/22:6	C46H78NO8P	[M+H]+	804.555	284.317	284.379
111	PC 39:6|PC 17:0/22:6	C47H82NO8P	[M+H]+	820.586	291.711	291.64
112	PC 40:1|PC 18:0/22:1	C48H94NO8P	[M+H]+	844.679	301.316	301.413
113	PC 40:4|PC 22:4/18:0	C48H88NO8P	[M+H]+	838.633	298.849	298.752
114	PC 40:5|PC 18:0/22:5	C48H86NO8P	[M+H]+	836.617	296.284	296.186
115	PC 40:5|PC 22:5/18:0	C48H86NO8P	[M+H]+	836.617	299.278	297.204
116	PC 40:5|PC 18:1/22:4	C48H86NO8P	[M+H]+	836.617	293.916	296.296
117	PC 40:7|PC 20:3/20:4	C48H82NO8P	[M+H]+	832.586	292.616	291.326
118	PC 40:8|PC 20:4/20:4	C48H80NO8P	[M+H]+	830.57	289.209	290.046
119	PC 42:1|PC 18:1/24:0	C50H98NO8P	[M+H]+	872.704	307.547	308.93
120	PC 42:1|PC 24:0/18:1	C50H98NO8P	[M+H]+	872.704	310.49	310.071
121	PC 42:10|PC 20:4/22:6	C50H80NO8P	[M+H]+	854.57	300.429	300.369
122	PC 42:2|PC 18:1/24:1	C50H96NO8P	[M+H]+	870.696	305.073	304.929
123	PC 42:2|PC 24:1/18:1	C50H96NO8P	[M+H]+	870.696	307.161	307.064
124	PC 42:4|PC 18:0/24:4	C50H92NO8P	[M+H]+	866.664	301.894	301.991
125	PC 42:4|PC 24:4/18:0	C50H92NO8P	[M+H]+	866.664	304.33	304.347
126	PC 42:8|PC 20:4/22:4	C50H84NO8P	[M+H]+	858.602	295.465	295.614
127	PC 42:8|PC 22:4/20:4	C50H84NO8P	[M+H]+	858.602	297.831	297.734
128	PC 44:5|PC 20:4/24:1	C52H94NO8P	[M+H]+	892.674	312.438	312.34
129	PC 44:10|PC 22:6/22:4	C52H84NO8P	[M+H]+	882.602	298.747	298.716
130	PC 44:8|PC 20:4/24:4	C52H88NO8P	[M+H]+	886.633	301.718	301.918
131	PC O-30:0|PC O-16:0/14:0	C38H78NO7P	[M+H]+	692.56	271.848	271.751
132	PC O-30:1|PC O-16:1/14:0	C38H76NO7P	[M+H]+	690.544	268.929	270.059
133	PC O-31:0|PC O-15:0/16:0	C39H80NO7P	[M+H]+	706.575	278.568	278.939
134	PC O-31:1|PC O-15:1/16:0	C39H78NO7P	[M+H]+	704.56	280.814	280.717
135	PC O-32:0|PC O-16:0/16:0	C40H82NO7P	[M+H]+	720.591	284.279	281.515
136	PC O-32:1|PC O-16:1/16:0	C40H80NO7P	[M+H]+	718.575	279.315	279.413
137	PC O-32:1|PC O-18:1/14:0	C40H80NO7P	[M+H]+	718.575	283.495	283.593
138	PC O-32:2|PC O-16:1/16:1	C40H78NO7P	[M+H]+	716.56	279.072	277.477
139	PC O-33:0|PC O-17:0/16:0	C41H84NO7P	[M+H]+	734.607	280.872	280.872
140	PC O-34:0|PC O-18:0/16:0	C42H86NO7P	[M+H]+	748.622	289.407	289.31
141	PC O-34:1 |PC O-18:1/16:0	C42H84NO7P	[M+H]+	746.607	285.244	285.958
142	PC O-34:1|PC O-16:0/18:1	C42H84NO7P	[M+H]+	746.607	287.303	285.957
143	PC O-34:1|PC O-14:0/20:1	C42H84NO7P	[M+H]+	746.607	290.094	289.997
144	PC O-34:2|PC O-16:1/18:1	C42H82NO7P	[M+H]+	744.591	283.866	283.769
145	PC O-34:2 |PC O-18:1/16:1	C42H82NO7P	[M+H]+	744.591	286.929	286.832
146	PC O-34:3|PC O-16:1/18:2	C42H80NO7P	[M+H]+	742.575	280.633	279.118
147	PC O-35:1|PC O-17:1/18:0	C43H86NO7P	[M+H]+	760.622	289.603	288.668
148	PC O-35:2|PC O-17:1/18:1	C43H84NO7P	[M+H]+	758.606	288.225	288.128
149	PC O-36:0|PC O-18:0/18:0	C44H90NO7P	[M+H]+	776.654	293.948	293.346
150	PC O-36:1|PC O-18:0/18:1	C44H88NO7P	[M+H]+	774.638	290.88	292.005
151	PC O-36:2|PC O-18:0/18:2	C44H86NO7P	[M+H]+	772.622	291.73	290.654
152	PC O-36:3 |PC O-18:2/18:1	C44H84NO7P	[M+H]+	770.607	288.423	288.117
153	PC O-36:4|PC O-16:0/20:4	C44H82NO7P	[M+H]+	768.591	285.097	285
154	PC O-36:5|PC O-18:4/18:1	C44H80NO7P	[M+H]+	766.575	287.238	287.089
155	PC O-37:0|PC O-19:0/18:0	C45H92NO7P	[M+H]+	790.669	291.633	292.081
156	PC O-37:1|PC O-19:0/18:1	C45H90NO7P	[M+H]+	788.654	291.367	290.265
157	PC O-37:2|PC O-19:1/18:1	C45H88NO7P	[M+H]+	786.638	285.538	291.637
158	PC O-38:0|PC O-18:0/20:0	C46H94NO7P	[M+H]+	804.685	297.385	297.869
159	PC O-38:1|PC O-18:1/20:0	C46H92NO7P	[M+H]+	802.669	294.616	294.971
160	PC O-38:3 |PC O-18:2/20:1	C46H88NO7P	[M+H]+	798.638	292.47	294.109
161	PC O-38:4|PC O-18:0/20:4	C46H86NO7P	[M+H]+	796.622	290.392	292.386
162	PC O-38:5|PC O-16:1/22:4	C46H84NO7P	[M+H]+	794.607	288.662	294.326
163	PC O-38:5|PC O-18:1/20:4	C46H84NO7P	[M+H]+	794.607	292.704	290.641
164	PC O-38:6|PC O-16:0/22:6	C46H82NO7P	[M+H]+	792.591	289.511	289.608
165	PC O-38:6|PC O-18:2/20:4	C46H82NO7P	[M+H]+	792.591	286.057	288.67
166	PC O-38:7|PC O-16:1/22:6	C46H80NO7P	[M+H]+	790.575	287.293	289.589
167	PC O-39:1|PC O-19:0/20:1	C47H94NO7P	[M+H]+	816.685	295.713	294.547
168	PC O-39:2|PC O-19:0/20:2	C47H92NO7P	[M+H]+	814.669	292.563	292.66
169	PC O-39:7|PC O-17:1/22:6	C47H82NO7P	[M+H]+	804.591	287.207	288.272
170	PC O-40:0|PC O-18:0/22:0	C48H98NO7P	[M+H]+	832.716	301.941	301.565
171	PC O-40:1|PC O-18:0/22:1	C48H96NO7P	[M+H]+	830.701	300.841	301.771
172	PC O-40:4|PC O-18:0/22:4	C48H90NO7P	[M+H]+	824.654	298.095	298.192
173	PC O-40:5 |PC O-18:1/22:4	C48H88NO7P	[M+H]+	822.638	300.612	300.514
174	PC O-40:6|PC O-18:0/22:6	C48H86NO7P	[M+H]+	820.622	299.303	294.608
175	PC O-40:7 |PC O-18:1/22:6	C48H84NO7P	[M+H]+	818.607	297.574	292.539
176	PC O-40:9 |PC O-18:3/22:6	C48H80NO7P	[M+H]+	814.575	282.033	282.131
177	PC O-41:0|PC O-19:0/22:0	C49H100NO7P	[M+H]+	846.732	305.194	303.118
178	PC O-41:5|PC O-19:0/22:4	C49H90NO7P	[M+H]+	836.654	298.583	299.04
179	PC O-41:6|PC O-19:0/22:6	C49H88NO7P	[M+H]+	834.638	297.479	295.662
180	PC O-41:7|PC O-19:1/22:6	C49H86NO7P	[M+H]+	832.622	291.137	291.235
181	PC O-42:1|PC O-20:1/22:0	C50H100NO7P	[M+H]+	858.732	304.57	304.473
182	PC O-42:10|PC O-20:4/22:6	C50H82NO7P	[M+H]+	840.591	296.749	297.907
183	PC O-42:6|PC O-20:0/22:6	C50H90NO7P	[M+H]+	848.654	300.182	300.279
184	PE 32:0|PE 16:0/16:0	C37H74NO8P	[M+H]+	692.523	272.337	272.248
185	PE 32:1|PE 16:0/16:1	C37H72NO8P	[M+H]+	690.508	269.816	270.542
186	PE 34:0|PE 16:0/18:0	C39H78NO8P	[M+H]+	720.555	277.088	277.005
187	PE 34:0|PE 18:0/16:0	C39H78NO8P	[M+H]+	720.555	279.532	279.431
188	PE 34:1|PE 16:0/18:1	C39H76NO8P	[M+H]+	718.539	275.357	275.455
189	PE 34:2|PE 16:1/18:1	C39H74NO8P	[M+H]+	716.523	269.437	270.917
190	PE 34:2|PE 18:1/16:1	C39H74NO8P	[M+H]+	716.523	271.671	275.385
191	PE 34:2|PE 16:0/18:2	C39H74NO8P	[M+H]+	716.523	275.581	275.537
192	PE 34:2|PE 18:2/16:0	C39H74NO8P	[M+H]+	716.523	277.746	275.878
193	PE 34:3|PE 18:2/16:1	C39H72NO8P	[M+H]+	714.508	273.92	271.872
194	PE 34:4|PE 14:0/20:4	C39H70NO8P	[M+H]+	712.492	267.559	267.583
195	PE 35:2|PE 17:0/18:2	C40H76NO8P	[M+H]+	730.539	285.093	285.145
196	PE 35:2|PE 18:2/17:0	C40H76NO8P	[M+H]+	730.539	287.878	287.843
197	PE 36:0|PE 18:0/18:0	C41H82NO8P	[M+H]+	748.586	285.183	285.287
198	PE 36:1|PE 18:0/18:1	C41H80NO8P	[M+H]+	746.569	282.35	282.542
199	PE 36:2| PE 18:1/18:1	C41H78NO8P	[M+H]+	744.555	276.363	280.63
200	PE 36:2|PE 18:0/18:2	C41H78NO8P	[M+H]+	744.555	278.735	280.828
201	PE 36:3|PE 18:1/18:2	C41H76NO8P	[M+H]+	742.539	276.237	278.312
202	PE 36:3|PE 18:2/18:1	C41H76NO8P	[M+H]+	742.539	279.377	279.28
203	PE 36:3|PE 16:0/20:3	C41H76NO8P	[M+H]+	742.539	273.167	273.264
204	PE 36:4|PE 20:4/16:0	C41H74NO8P	[M+H]+	740.523	279.321	279.225
205	PE 36:5|PE 16:1/20:4	C41H72NO8P	[M+H]+	738.508	270.819	271.435
206	PE 36:6|PE 14:0/22:6	C41H70NO8P	[M+H]+	736.492	272.3	275.779
207	PE 38:1|PE 18:0/20:1	C43H84NO8P	[M+H]+	774.602	286.376	288.709
208	PE 38:1|PE 20:1/18:0	C43H84NO8P	[M+H]+	774.602	291.662	291.474
209	PE 38:2|PE 18:1/20:1	C43H82NO8P	[M+H]+	772.586	284.618	285.164
210	PE 38:2|PE 20:1/18:1	C43H82NO8P	[M+H]+	772.587	288.174	287.147
211	PE 38:3|PE 18:0/20:3	C43H80NO8P	[M+H]+	770.57	287.239	285.52
212	PE 38:3|PE 20:3/18:0	C43H80NO8P	[M+H]+	770.57	289.666	285.207
213	PE 38:4|PE 18:0/20:4	C43H78NO8P	[M+H]+	768.555	283.11	282.115
214	PE 38:4|PE 20:4/18:0	C43H78NO8P	[M+H]+	768.555	285.481	283.531
215	PE 38:5|PE 20:4/18:1	C43H76NO8P	[M+H]+	766.538	280.055	280.102
216	PE 38:6|PE 22:6/16:0	C43H74NO8P	[M+H]+	764.523	279.859	279.761
217	PE 38:6|PE 18:2/20:4	C43H74NO8P	[M+H]+	764.523	281.184	285.968
218	PE 38:7|PE 16:1/22:6	C43H72NO8P	[M+H]+	762.508	272.89	273.509
219	PE 38:7|PE 22:6/16:1	C43H72NO8P	[M+H]+	762.508	275.827	275.923
220	PE 39:7|PE17:1/22:6	C44H74NO8P	[M+H]+	776.523	276.714	276.801
221	PE 40:2|PE 18:1/22:1	C45H86NO8P	[M+H]+	800.617	298.381	298.4
222	PE 40:2|PE 20:1/20:1	C45H86NO8P	[M+H]+	800.617	301.308	301.211
223	PE 40:3|PE 18:0/22:3	C45H84NO8P	[M+H]+	798.602	292.61	292.679
224	PE 40:3|PE 22:3/18:0	C45H84NO8P	[M+H]+	798.602	296.791	292.14
225	PE 40:4|PE 18:0/22:4	C45H82NO8P	[M+H]+	796.586	288.536	289.455
226	PE 40:4|PE 22:4/18:0	C45H82NO8P	[M+H]+	796.586	290.95	290.852
227	PE 40:5|PE 18:0/22:5	C45H80NO8P	[M+H]+	794.57	284.411	286.2
228	PE 40:5|PE 22:5/18:0	C45H80NO8P	[M+H]+	794.57	287.199	288.129
229	PE 40:5|PE 18:1/22:4	C45H80NO8P	[M+H]+	794.57	290.753	290.656
230	PE 40:6|PE 18:0/22:6	C45H78NO8P	[M+H]+	792.555	283.866	283.769
231	PE 40:7|PE 18:1/22:6	C45H76NO8P	[M+H]+	790.539	279.835	279.806
232	PE 40:7|PE 22:6/18:1	C45H76NO8P	[M+H]+	790.539	282.066	283.076
233	PE 40:8|PE 18:2/22:6	C45H74NO8P	[M+H]+	788.523	277.459	277.339
234	PE 40:8|PE 22:6/18:2	C45H74NO8P	[M+H]+	788.523	279.778	280.726
235	PE 40:9|PE 18:3/22:6	C45H72NO8P	[M+H]+	786.508	275.247	275.343
236	PE 42:0|PE 18:0/24:0	C47H94NO8P	[M+H]+	832.68	305.554	305.457
237	PE 42:10|PE 20:4/22:6	C47H74NO8P	[M+H]+	812.523	281.587	281.452
238	PE 42:4|PE 24:4/18:0	C47H86NO8P	[M+H]+	824.617	299.07	299.112
239	PE 42:5|PE 22:4/20:1	C47H84NO8P	[M+H]+	822.602	296.157	294.12
240	PE 42:7|PE 20:1/22:6	C47H80NO8P	[M+H]+	818.57	293.394	290.518
241	PE 42:8|PE 20:4/22:4	C47H78NO8P	[M+H]+	816.555	284.768	284.848
242	PE 42:8|PE 22:4/20:4	C47H78NO8P	[M+H]+	816.555	286.928	287.057
243	PE 42:9|PE 20:3/22:6	C47H76NO8P	[M+H]+	814.539	292.513	284.967
244	PE 42:9|PE 20:4/22:5	C47H76NO8P	[M+H]+	814.539	282.759	283.054
245	PE 42:9|PE 22:5/20:4	C47H76NO8P	[M+H]+	814.539	287.497	287.372
246	PE 44:10|PE 22:6/22:4	C49H78NO8P	[M+H]+	840.555	289.647	289.843
247	PE 44:11|PE 22:5/22:6	C49H76NO8P	[M+H]+	838.539	283.011	287.05
248	PE 44:9|PE 22:4/22:5	C49H80NO8P	[M+H]+	842.57	291.325	291.228
249	PE 44:12|PE 22:6/22:6	C49H74NO8P	[M+H]+	836.523	284.134	284.037
250	PE O-32:1|PE O-16:1/16:0	C37H74NO7P	[M+H]+	676.528	277.565	278
251	PE O-32:2|PE O-16:1/16:1	C37H72NO7P	[M+H]+	674.513	271.5	271.581
252	PE O-34:1|PE O-18:1/16:0	C39H78NO7P	[M+H]+	704.56	276.368	277.234
253	PE O-34:3|PE O-18:2/16:1	C39H74NO7P	[M+H]+	700.528	272.203	272.3
254	PE O-35:2|PE O-17:1/18:1	C40H78NO7P	[M+H]+	716.56	280.539	279.467
255	PE O-36:1|PE O-20:1/16:0	C41H82NO7P	[M+H]+	732.591	279.495	279.729
256	PE O-36:2|PE O-18:1/18:1	C41H80NO7P	[M+H]+	730.575	285.896	281.643
257	PE O-36:3|PE O-18:2/18:1	C41H78NO7P	[M+H]+	728.56	277.729	278.843
258	PE O-36:3|PE O-18:1/18:2	C41H78NO7P	[M+H]+	728.56	280.522	279.689
259	PE O-36:5|PE O-16:1/20:4	C41H74NO7P	[M+H]+	724.528	273.422	273.28
260	PE O-37:3|PE O-18:2/19:1	C42H80NO7P	[M+H]+	742.575	284.819	279.543
261	PE O-37:5|PE O-17:1/20:4	C42H76NO7P	[M+H]+	738.544	281.659	281.853
262	PE O-38:2|PE O-18:1/20:1	C43H84NO7P	[M+H]+	758.607	287.43	287.169
263	PE O-38:4|PE O-18:0/20:4	C43H80NO7P	[M+H]+	754.575	279.854	280.3
264	PE O-38:4|PE O-18:1/20:3	C43H80NO7P	[M+H]+	754.575	286.411	283.957
265	PE O-38:4|PE O-18:2/20:2	C43H80NO7P	[M+H]+	754.575	282.714	284.945
266	PE O-38:5|PE O-16:1/22:4	C43H78NO7P	[M+H]+	752.56	280.984	279.342
267	PE O-38:5|PE O-18:1/20:4	C43H78NO7P	[M+H]+	752.56	281.263	281.577
268	PE O-38:5|PE O-18:2/20:3	C43H78NO7P	[M+H]+	752.56	283.983	283.887
269	PE O-38:6|PE O-18:2/20:4	C43H76NO7P	[M+H]+	750.543	277.422	278.271
270	PE O-38:6|PE O-16:1/22:5	C43H76NO7P	[M+H]+	750.543	280.206	280.764
271	PE O-38:7|PE O-16:1/22:6	C43H74NO7P	[M+H]+	748.528	273.169	273.205
272	PE O-39:5|PE O-17:1/22:4	C44H80NO7P	[M+H]+	766.575	287.307	284.17
273	PE O-39:5|PE O-19:1/20:4	C44H80NO7P	[M+H]+	766.575	285.557	285.652
274	PE O-39:7|PE O-17:1/22:6	C44H76NO7P	[M+H]+	762.544	274.92	273.212
275	PE O-40:2|PE O-18:1/22:1	C45H88NO7P	[M+H]+	786.638	296.728	292.669
276	PE O-40:4|PE O-18:0/22:4	C45H84NO7P	[M+H]+	782.607	292.572	289.689
277	PE O-40:4|PE O-18:2/22:2	C45H84NO7P	[M+H]+	782.607	288.737	288.834
278	PE O-40:5|PE O-16:1/24:4	C45H82NO7P	[M+H]+	780.591	286.132	286.229
279	PE O-40:6|PE O-18:2/22:4	C45H80NO7P	[M+H]+	778.575	287.02	286.504
280	PE O-40:7|PE O-18:1/22:6	C45H78NO7P	[M+H]+	776.56	282.501	280.413
281	PE O-40:8|PE O-18:2/22:6	C45H76NO7P	[M+H]+	774.537	277.545	277.472
282	PE O-40:9|PE O-18:3/22:6	C45H74NO7P	[M+H]+	772.528	275.972	278.123
283	PE O-41:6|PE O-19:0/22:6	C46H82NO7P	[M+H]+	792.591	288.047	287.957
284	PE O-41:7|PE O-19:1/22:6	C46H80NO7P	[M+H]+	790.575	287.92	285.582
285	PE O-42:7|PE O-20:1/22:6	C47H82NO7P	[M+H]+	804.591	291.249	285.918
286	PE O-43:7|PE O-21:1/22:6	C48H84NO7P	[M+H]+	818.607	295.205	295.135
287	PE P-34:1|PE P-16:0/18:1	C39H76NO7P	[M+H]+	702.544	275.812	275.909
288	PE P-36:2|PE P-18:1/18:1	C41H78NO7P	[M+H]+	728.56	277.015	277.113
289	PE P-36:3|PE P-18:1/18:2	C41H76NO7P	[M+H]+	726.544	275.231	275.062
290	PE P-36:4|PE P-16:0/20:4	C41H74NO7P	[M+H]+	724.528	275.651	275.554
291	PE P-36:4|PE P-16:1/20:3	C41H74NO7P	[M+H]+	724.528	272.865	273.484
292	PE P-38:2|PE P-18:1/20:1	C43H82NO7P	[M+H]+	756.591	283.506	283.35
293	PE P-38:2|PE P-20:1/18:1	C43H82NO7P	[M+H]+	756.591	285.455	285.552
294	PE P-38:3|PE P-18:1/20:2	C43H80NO7P	[M+H]+	754.575	280.531	282.673
295	PE P-38:5|PE P-16:0/22:5	C43H76NO7P	[M+H]+	750.544	276.865	277.859
296	PE P-38:5|PE P-18:3/20:2	C43H76NO7P	[M+H]+	750.544	274.638	278.131
297	PE P-40:2|PE P-18:0/22:2	C45H86NO7P	[M+H]+	784.622	289.167	290.12
298	PE P-40:4|PE P-18:0/22:4	C45H82NO7P	[M+H]+	780.591	288.637	288.734
299	PE P-40:5|PE P-18:3/22:2	C45H80NO7P	[M+H]+	778.575	286.702	284.622
300	PE P-40:5|PE P-20:1/20:4	C45H80NO7P	[M+H]+	778.575	284.441	284.538
301	PE P-40:8|PE P-18:2/22:6	C45H74NO7P	[M+H]+	772.528	276.167	276.021
302	PS 34:1|PS 16:0/18:1	C40H76NO10P	[M+H]+	762.529	284.196	284.293
303	PS 34:1|PS 18:1/16:0	C40H76NO10P	[M+H]+	762.529	287.125	287.028
304	PS 34:2|PS 16:0/18:2	C40H74NO10P	[M+H]+	760.513	279.954	281.987
305	PS 34:2|PS 18:2/16:0	C40H74NO10P	[M+H]+	760.513	284.418	282.791
306	PS 36:1|PS 18:0/18:1	C42H80NO10P	[M+H]+	790.56	289.802	289.705
307	PS 36:1|PS 18:1/18:0	C42H80NO10P	[M+H]+	790.56	292.102	289.862
308	PS 36:2|PS 18:1/18:1	C42H78NO10P	[M+H]+	788.544	284.97	287.633
309	PS 36:3|PS 20:3/16:0	C42H76NO10P	[M+H]+	786.529	287.179	287.082
310	PS 36:4|PS 16:0/20:4	C42H74NO10P	[M+H]+	784.513	283.776	283.883
311	PS 38:1|PS 20:1/18:0	C44H84NO10P	[M+H]+	818.591	299.942	295.182
312	PS 38:1|PS 18:1/20:0	C44H84NO10P	[M+H]+	818.591	286.846	295.562
313	PS 38:1|PS 20:0/18:1	C44H84NO10P	[M+H]+	818.591	289.145	295.146
314	PS 38:2|PS 18:0/20:2	C44H82NO10P	[M+H]+	816.576	294.172	294.068
315	PS 38:2|PS 20:2/18:0	C44H82NO10P	[M+H]+	816.576	296.68	296.979
316	PS 38:3|PS 18:0/20:3	C44H80NO10P	[M+H]+	814.564	290.652	290.896
317	PS 38:4|PS 18:0/20:4	C44H78NO10P	[M+H]+	812.544	290.365	288.42
318	PS 38:5|PS 18:1/20:4	C44H76NO10P	[M+H]+	810.529	284.559	284.657
319	PS 38:5|PS 20:4/18:1	C44H76NO10P	[M+H]+	810.529	288.147	289.303
320	PS 39:6|PS 17:0/22:6	C45H76NO10P	[M+H]+	822.529	288.704	288.607
321	PS 40:2|PS 18:1/22:1	C46H86NO10P	[M+H]+	844.607	298.815	298.916
322	PS 40:4|PS 18:0/22:4	C46H82NO10P	[M+H]+	840.576	296.818	296.684
323	PS 40:5|PS 18:0/22:5	C46H80NO10P	[M+H]+	838.56	295.159	294.679
324	PS 40:6|PS 18:0/22:6	C46H78NO10P	[M+H]+	836.544	291.34	292.204
325	PS 40:6|PS 22:6/18:0	C46H78NO10P	[M+H]+	836.544	292.872	290.802
326	PS 40:7|PS 18:1/22:6	C46H76NO10P	[M+H]+	834.529	287.104	287.077
327	PS 40:7|PS 22:6/18:1	C46H76NO10P	[M+H]+	834.529	289.82	289.917
328	PS 40:8|PS 18:2/22:6	C46H74NO10P	[M+H]+	832.513	284.12	284.167
329	PS 40:8|PS 22:6/18:2	C46H74NO10P	[M+H]+	832.513	288.16	286.647
330	PS 42:1|PS 18:1/24:0	C48H92NO10P	[M+H]+	874.654	309.436	307.163
331	PS 42:10|PS 22:6/20:4	C48H74NO10P	[M+H]+	856.513	287.054	286.977
332	PS 42:5|PS 20:4/22:1	C48H84NO10P	[M+H]+	866.591	288.741	295.666
333	PS 42:5|PS 22:1/20:4	C48H84NO10P	[M+H]+	866.591	291.942	291.828
334	PS 44:10|PS 22:6/22:4	C50H78NO10P	[M+H]+	884.544	293.241	293.338
335	PS 44:12|PS 22:6/22:6	C50H74NO10P	[M+H]+	880.513	289.226	289.303

## Sheet: Validation set
The external validation of predicted CCS values
	Name	PrecursorFormula	PrecursorAdduct	PrecursorMz	Experimental CCS	Predicted CCS
1	LPC 14:0/0:0	C22H46NO7P	[M+H]+	468.309	225.579	224.84
2	LPC 14:1/0:0	C22H44NO7P	[M+H]+	466.294	220.589	220.315
3	LPC 18:1/0:0	C26H52NO7P	[M+H]+	522.356	229.62	228.744
4	LPC 18:3/0:0	C26H48NO7P	[M+H]+	518.325	218.976	224.343
5	LPC 0:0/20:1	C28H56NO7P	[M+H]+	550.388	240.207	236.86
6	LPC 21:0/0:0	C29H60NO7P	[M+H]+	566.419	243.98	241.055
7	LPE 0:0/16:1	C21H42NO7P	[M+H]+	452.278	218.03	220.686
8	LPE 0:0/18:0	C23H48NO7P	[M+H]+	482.325	232.078	230.568
9	LPE 0:0/20:2	C25H48NO7P	[M+H]+	506.325	226.217	229.156
10	LPE 0:0/22:5	C27H46NO7P	[M+H]+	528.309	223.369	222.798
11	LPE O-10:0	C15H34NO6P	[M+H]+	356.22	203.685	207.65
12	LPE O-16:1	C21H44NO6P	[M+H]+	438.299	212.439	214.298
13	LPE O-18:1	C23H48NO6P	[M+H]+	466.33	224.722	224.722
14	PC 30:0|PC 16:0/14:0	C38H76NO8P	[M+H]+	706.539	277.052	277.148
15	PC 32:1|PC 16:1/16:0	C40H78NO8P	[M+H]+	732.555	279.865	279.178
16	PC 33:0|PC 17:0/16:0	C41H82NO8P	[M+H]+	748.586	287.08	287.541
17	PC 33:1|PC 16:0/17:1	C41H80NO8P	[M+H]+	746.57	278.582	281.4
18	PC 33:2|PC 15:0/18:2	C41H78NO8P	[M+H]+	744.555	276.991	279.498
19	PC 34:2|PC 16:0/18:2	C42H80NO8P	[M+H]+	758.57	281.266	284.079
20	PC 35:2|PC 15:0/20:2	C43H82NO8P	[M+H]+	772.586	287.826	287.066
21	PC 35:4|PC 20:4/15:0	C43H78NO8P	[M+H]+	768.555	285.097	284.154
22	PC 36:0|PC 18:0/18:0	C44H88NO8P	[M+H]+	790.633	294.263	293.493
23	PC 36:3|PC 18:1/18:2	C44H82NO8P	[M+H]+	784.586	287.331	288.851
24	PC 36:6|PC 22:5/14:1	C44H76NO8P	[M+H]+	778.539	283.046	282.916
25	PC 37:1|PC 20:1/17:0	C45H88NO8P	[M+H]+	802.633	295.581	294.263
26	PC 38:2|PC 18:1/20:1	C46H88NO8P	[M+H]+	814.633	292.094	295.695
27	PC 38:7|PC 22:6/16:1	C46H78NO8P	[M+H]+	804.555	286.929	286.715
28	PC 40:0 PC 18:0/22:0	C48H96NO8P	[M+H]+	846.695	304.916	304.836
29	PC 40:2|PC 18:1/22:1	C48H92NO8P	[M+H]+	842.664	299.174	292.773
30	PC 40:4|PC 16:0/24:4	C48H88NO8P	[M+H]+	838.633	297.456	302.233
31	PC 40:4|PC 18:0/22:4	C48H88NO8P	[M+H]+	838.633	296.342	298.267
32	PC 44:12|PC 22:6/22:6	C52H80NO8P	[M+H]+	878.57	295.15	295.223
33	PC 44:8|PC 24:4/20:4	C52H88NO8P	[M+H]+	886.633	304.988	304.891
34	PC O-32:0|PC O-14:0/18:0	C40H82NO7P	[M+H]+	720.591	287.77	290.07
35	PC O-35:0|PC O-17:0/18:0	C43H88NO7P	[M+H]+	762.638	290.96	288.932
36	PC O-33:0|PC O-17:0/16:0	C41H84NO7P	[M+H]+	734.607	280.872	280.872
37	PC O-36:1|PC O-18:1/18:0	C44H88NO7P	[M+H]+	774.638	293.181	291.652
38	PC O-36:2|PC O-18:1/18:1	C44H86NO7P	[M+H]+	772.622	289.29	289.66
39	PC O-36:5|PC O-16:1/20:5	C44H80NO7P	[M+H]+	766.575	284.275	284.373
40	PC O-38:2|PC O-18:1/20:1	C46H90NO7P	[M+H]+	800.654	294.033	294.131
41	PC O-38:1|PC O-18:1/20:0	C46H92NO7P	[M+H]+	802.669	294.616	294.971
42	PC O-39:5|PC O-19:1/20:4	C47H86NO7P	[M+H]+	808.622	290.667	286.634
43	PC O-40:3|PC O-18:1/22:2	C48H92NO7P	[M+H]+	826.669	300.344	300.093
44	PC O-42:4|PC O-22:0/20:4	C50H94NO7P	[M+H]+	852.685	300.858	305.653
45	PE 32:1|PE 16:1/16:0	C37H72NO8P	[M+H]+	690.508	270.99	270.926
46	PE 34:1|PE 18:1/16:0	C39H76NO8P	[M+H]+	718.539	277.522	277.425
47	PE 34:3|PE 16:1/18:2	C39H72NO8P	[M+H]+	714.508	271.406	269.873
48	PE 36:1|PE 18:1/18:0	C41H80NO8P	[M+H]+	746.569	285.21	283.273
49	PE 36:2|PE 18:2/18:0	C41H78NO8P	[M+H]+	744.555	281.177	281.077
50	PE 36:4|PE 16:0/20:4	C41H74NO8P	[M+H]+	740.523	277.228	275.995
51	PE 36:5|PE 20:4/16:1	C41H72NO8P	[M+H]+	738.508	274.31	273.847
52	PE 37:5|PE 17:1/20:4	C42H74NO8P	[M+H]+	752.523	283.893	283.694
53	PE 37:5|PE 20:4/17:1	C42H74NO8P	[M+H]+	752.523	286.9	286.693
54	PE 37:6|PE 17:1/20:5	C42H72NO8P	[M+H]+	750.508	274.823	275.981
55	PE 38:2|PE 18:0/20:2	C43H82NO8P	[M+H]+	772.586	290.615	290.518
56	PE 38:5|PE 18:1/20:4	C43H76NO8P	[M+H]+	766.538	277.335	280.101
57	PE 38:6|PE 16:0/22:6	C43H74NO8P	[M+H]+	764.523	277.208	279.015
58	PE 40:6|PE 22:6/18:0	C45H78NO8P	[M+H]+	792.555	286.026	286.123
59	PE 40:8|PE 20:4/20:4	C45H74NO8P	[M+H]+	788.523	285.703	280.598
60	PE 42:4|PE 18:0/24:4	C47H86NO8P	[M+H]+	824.617	294.682	296.364
61	PE 42:5|PE 20:1/22:4	C47H84NO8P	[M+H]+	822.602	292.604	294.913
62	PE 44:10|PE 22:4/22:6	C49H78NO8P	[M+H]+	840.555	287.488	288.804
63	PE O-34:0|PE O-18:0/16:0	C39H80NO7P	[M+H]+	706.575	283.477	278.902
64	PE O-34:1|PE O-16:0/18:1	C39H78NO7P	[M+H]+	704.56	279.419	277.935
65	PE O-34:2|PE O-16:1/18:1	C39H76NO7P	[M+H]+	702.543	272.751	276.229
66	PE O-36:1|PE O-18:0/18:1	C41H82NO7P	[M+H]+	732.591	283.773	283.676
67	PE O-36:4|PE O-16:0/20:4	C41H76NO7P	[M+H]+	726.544	272.648	274.365
68	PE O-36:4|PE O-16:1/20:3	C41H76NO7P	[M+H]+	726.544	275.44	277.51
69	PE O-36:4|PE O-18:3/18:1	C41H76NO7P	[M+H]+	726.544	279.419	277.505
70	PE O-37:1|PE O-19:0/18:1	C42H84NO7P	[M+H]+	746.607	289.878	289.78
71	PE O-38:3|PE O-18:2/20:1	C43H82NO7P	[M+H]+	756.591	282.98	285.895
72	PE O-38:3|PE O-20:3/18:0	C43H82NO7P	[M+H]+	756.591	285.7	285.635
73	PE O-40:3|PE O-18:2/22:1	C45H86NO7P	[M+H]+	784.621	288.611	291.104
74	PE O-40:5|PE O-18:1/22:4	C45H82NO7P	[M+H]+	780.591	288.959	288.833
75	PE O-40:5|PE O-20:1/20:4	C45H82NO7P	[M+H]+	780.591	291.399	291.259
76	PE P-34:1|PE P-18:1/16:0	C39H76NO7P	[M+H]+	702.544	278.32	277.977
77	PE P-38:4|PE P-16:0/22:4	C43H78NO7P	[M+H]+	752.56	279.079	278.929
78	PS 36:3|PS 16:0/20:3	C42H76NO10P	[M+H]+	786.529	283.903	283.98
79	PS 36:4|PS 20:4/16:0	C42H74NO10P	[M+H]+	784.513	286.773	286.87
80	PS 38:1|PS 18:0/20:1	C44H84NO10P	[M+H]+	818.591	294.927	295.484
81	PS 38:4|PS 20:4/18:0	C44H78NO10P	[M+H]+	812.544	291.828	291.731
82	PS 40:4|PS 22:4/18:0	C46H82NO10P	[M+H]+	840.576	299.388	299.275
83	PS 44:10|PS 22:4/22:6	C50H78NO10P	[M+H]+	884.544	291.362	292.362
84	PS 44:11|PS 22:6/22:5	C50H76NO10P	[M+H]+	882.529	293.042	292.893
