# Supplementary material for: Spatially and temporally probing distinctive glycerophospholipid alterations in Alzheimer’s disease mouse brain via high-resolution ion mobility-enabled sn-position resolved lipidomics
Source: Nat Commun. 2024 Jul 24;15:6252. doi: 10.1038/s41467-024-50299-9 (PMC11269705; doi:10.1038/s41467-024-50299-9)
Supplement: Supplementary file 9 — Supplementary Data 6 [file 41467_2024_50299_MOESM9_ESM.xlsx]

## Sheet: Internal Validation
The internal validation of predicted retention time by using optimized MDs from CDK
	Name	PrecursorFormula	PrecursorAdduct	PrecursorMz	Experimental	Predicted
1	LPC 14:0/0:0	C22H46NO7P	[M+H]+	468.309	4.4	4.37813
2	LPC 14:1/0:0	C22H44NO7P	[M+H]+	466.294	4.168	3.92615
3	LPC 15:1/0:0	C23H46NO7P	[M+H]+	480.309	4.15	3.90767
4	LPC 0:0/15:1	C23H46NO7P	[M+H]+	480.309	4.15	3.97797
5	LPC 16:1/0:0	C24H48NO7P	[M+H]+	494.325	3.4	3.64187
6	LPC 0:0/17:0	C25H52NO7P	[M+H]+	510.356	5.067	5.29657
7	LPC 0:0/17:1	C25H50NO7P	[M+H]+	508.341	4.841	4.59897
8	LPC 18:0/0:0	C26H54NO7P	[M+H]+	524.372	4.969	5.21016
9	LPC 0:0/18:0	C26H54NO7P	[M+H]+	524.372	4.969	4.9943
10	LPC 18:1/0:0	C26H52NO7P	[M+H]+	522.356	4.23	4.42045
11	LPC 0:0/18:1	C26H52NO7P	[M+H]+	522.356	4.23	4.33843
12	LPC 18:2/0:0	C26H50NO7P	[M+H]+	520.341	3.706	3.94734
13	LPC 0:0/18:2	C26H50NO7P	[M+H]+	520.341	3.706	3.94742
14	LPC 18:3/0:0	C26H48NO7P	[M+H]+	518.325	3.9	3.65821
15	LPC 19:0/0:0	C27H56NO7P	[M+H]+	538.388	5.5	5.28436
16	LPC 0:0/20:1	C28H56NO7P	[M+H]+	550.388	5.125	4.88328
17	LPC 20:1/0:0	C28H56NO7P	[M+H]+	550.388	5.125	4.88341
18	LPC 20:2/0:0	C28H54NO7P	[M+H]+	548.372	4.495	4.29745
19	LPC 0:0/20:5	C28H48NO7P	[M+H]+	542.325	3.468	3.57279
20	LPC 20:5/0:0	C28H48NO7P	[M+H]+	542.325	3.468	3.31116
21	LPC 21:0/0:0	C29H60NO7P	[M+H]+	566.419	5.742	5.59924
22	LPC 22:3/0:0	C30H56NO7P	[M+H]+	574.388	3.781	4.02954
23	LPC 22:4/0:0	C30H54NO7P	[M+H]+	572.372	3.6	3.59386
24	LPC 0:0/22:4	C30H54NO7P	[M+H]+	572.372	3.6	3.84129
25	LPE 16:0/0:0	C21H44NO7P	[M+H]+	454.294	4.004	3.8386
26	LPE 0:0/16:0	C21H44NO7P	[M+H]+	454.294	4.004	3.9694
27	LPE 16:1/0:0	C21H42NO7P	[M+H]+	452.278	2.941	3.18229
28	LPE 0:0/16:1	C21H42NO7P	[M+H]+	452.278	2.941	3.1831
29	LPE 18:0/0:0	C23H48NO7P	[M+H]+	482.325	4.759	4.51702
30	LPE 0:0/18:0	C23H48NO7P	[M+H]+	482.325	4.759	4.66973
31	LPE 0:0/18:1	C23H46NO7P	[M+H]+	480.309	4.033	3.79099
32	LPE 20:1/0:0	C25H50NO7P	[M+H]+	508.341	4.724	4.68974
33	LPE 0:0/20:1	C25H50NO7P	[M+H]+	508.341	4.724	4.70949
34	LPE 20:2/0:0	C25H48NO7P	[M+H]+	506.325	4.033	4.24989
35	LPE 0:0/20:2	C25H48NO7P	[M+H]+	506.325	4.033	4.19258
36	LPE 22:1/0:0	C27H54NO7P	[M+H]+	536.333	4.944	5.18566
37	LPE 0:0/22:5	C27H46NO7P	[M+H]+	528.309	3.7	3.66829
38	LPE O-10:0	C15H34NO6P	[M+H]+	356.22	3.115	3.35764
39	LPE O-16:1	C21H44NO6P	[M+H]+	438.299	4.417	4.36917
40	LPE O-18:1	C23H48NO6P	[M+H]+	466.33	5.262	5.14663
41	LPE O-20:3	C25H48NO6P	[M+H]+	490.33	5.333	5.09149
42	LPE O-22:3	C27H52NO6P	[M+H]+	518.361	6.151	5.90888
43	PC 29:1|PC 13:0/16:1	C37H72NO8P	[M+H]+	690.508	7.947	8.17621
44	PC 30:0|PC 16:0/14:0	C38H76NO8P	[M+H]+	706.539	7.2	8.22254
45	PC 30:1|PC 17:1/13:0	C38H74NO8P	[M+H]+	704.523	7.671	7.91247
46	PC 30:1|PC 13:0/17:1	C38H74NO8P	[M+H]+	704.523	7.671	7.9115
47	PC 31:0|PC 15:0/16:0	C39H78NO8P	[M+H]+	720.555	8.735	9.09985
48	PC 31:2|PC 14:1/17:1	C39H74NO8P	[M+H]+	716.523	9.547	8.32895
49	PC 32:0|PC 16:0/16:0	C40H80NO8P	[M+H]+	734.57	10.125	9.42489
50	PC 32:0|PC 14:0/18:0	C40H80NO8P	[M+H]+	734.57	10.125	9.42973
51	PC 32:1|PC 16:1/16:0	C40H78NO8P	[M+H]+	732.555	8.92	8.78351
52	PC 32:1|PC 16:0/16:1	C40H78NO8P	[M+H]+	732.555	8.92	8.78351
53	PC 32:2|PC 15:1/17:1	C40H76NO8P	[M+H]+	730.539	7.905	8.16561
54	PC 32:2|PC 17:1/15:1	C40H76NO8P	[M+H]+	730.539	7.905	8.1661
55	PC 32:2|PC 16:1/16:1	C40H76NO8P	[M+H]+	730.539	7.905	8.1417
56	PC 32:3|PC 18:2/14:1	C40H74NO8P	[M+H]+	728.523	7.9	7.82026
57	PC 32:3|PC 14:1/18:2	C40H74NO8P	[M+H]+	728.523	7.9	7.81968
58	PC 33:0|PC 16:0/17:0	C41H82NO8P	[M+H]+	748.586	10.462	10.2203
59	PC 33:0|PC 17:0/16:0	C41H82NO8P	[M+H]+	748.586	10.462	10.2206
60	PC 33:1|PC 15:0/18:1	C41H80NO8P	[M+H]+	746.57	9.463	9.51421
61	PC 33:1|PC 18:1/15:0	C41H80NO8P	[M+H]+	746.57	9.463	9.51496
62	PC 33:1|PC 16:0/17:1	C41H80NO8P	[M+H]+	746.57	9.463	9.51271
63	PC 33:2|PC 15:0/18:2	C41H78NO8P	[M+H]+	744.555	8.913	8.98007
64	PC 33:3|PC 18:2/15:1	C41H76NO8P	[M+H]+	742.539	8.234	8.47544
65	PC 34:0|PC 18:0/16:0	C42H84NO8P	[M+H]+	762.602	10.877	10.8173
66	PC 34:1|PC 18:1/16:0	C42H82NO8P	[M+H]+	760.585	9.91	9.8501
67	PC 34:2|PC 16:0/18:2	C42H80NO8P	[M+H]+	758.57	9.074	9.13724
68	PC 34:2|PC 18:2/16:0	C42H80NO8P	[M+H]+	758.57	9.074	9.13792
69	PC 34:2|PC 17:1/17:1	C42H80NO8P	[M+H]+	758.57	10.605	9.02662
70	PC 34:3|PC 16:1/18:2	C42H78NO8P	[M+H]+	756.555	8.231	8.44173
71	PC 34:3|PC 18:2/16:1	C42H78NO8P	[M+H]+	756.555	8.231	8.44221
72	PC 34:4|PC 14:0/20:4	C42H76NO8P	[M+H]+	754.539	7.856	8.09819
73	PC 34:4|PC 20:4/14:0	C42H76NO8P	[M+H]+	754.539	7.856	8.10071
74	PC 34:5|PC 14:1/20:4	C42H74NO8P	[M+H]+	752.523	7.89	7.70556
75	PC 35:1|PC 17:0/18:1	C43H84NO8P	[M+H]+	774.602	9.491	10.4787
76	PC 35:4|PC 15:0/20:4	C43H78NO8P	[M+H]+	768.555	8.9	8.6463
77	PC 36:0|PC 18:0/18:0	C44H88NO8P	[M+H]+	790.633	11.933	12.3231
78	PC 36:1|PC 16:0/20:1	C44H86NO8P	[M+H]+	788.617	10.86	11.1046
79	PC 36:1|PC 18:0/18:1	C44H86NO8P	[M+H]+	788.617	10.86	11.1017
80	PC 36:2|PC 18:0/18:2	C44H84NO8P	[M+H]+	786.602	10.163	10.194
81	PC 36:2|PC 18:1/18:1	C44H84NO8P	[M+H]+	786.602	10.163	10.1165
82	PC 36:3|PC 16:0/20:3	C44H82NO8P	[M+H]+	784.586	9.4	9.41139
83	PC 36:3|PC 18:1/18:2	C44H82NO8P	[M+H]+	784.586	9.4	9.30732
84	PC 36:3|PC 18:2/18:1	C44H82NO8P	[M+H]+	784.586	9.4	9.30732
85	PC 36:4|PC 16:0/20:4	C44H80NO8P	[M+H]+	782.57	8.9	8.78514
86	PC 36:4|PC 20:4/16:0	C44H80NO8P	[M+H]+	782.57	8.9	8.78809
87	PC 36:6|PC 14:1/22:5	C44H76NO8P	[M+H]+	778.539	8.455	7.9048
88	PC 36:7|PC 14:1/22:6	C44H74NO8P	[M+H]+	776.523	7.895	7.6489
89	PC 36:7|PC 22:6/14:1	C44H74NO8P	[M+H]+	776.523	7.895	7.65262
90	PC 37:0|PC 15:0/22:0	C45H90NO8P	[M+H]+	804.649	12.2	12.934
91	PC 37:1|PC 17:0/20:1	C45H88NO8P	[M+H]+	802.633	11.89	11.6477
92	PC 37:2|PC 15:1/22:1	C45H86NO8P	[M+H]+	800.617	11	10.6985
93	PC 37:4|PC 17:0/20:4	C45H82NO8P	[M+H]+	796.586	9.3	9.25037
94	PC 37:5|PC 17:1/20:4	C45H80NO8P	[M+H]+	794.57	8.345	8.58516
95	PC 37:5|PC 20:4/17:1	C45H80NO8P	[M+H]+	794.57	8.345	8.58713
96	PC 37:6|PC 15:1/22:5	C45H78NO8P	[M+H]+	792.555	8.15	8.2632
97	PC 38:0|PC 18:0/20:0	C46H88NO8P	[M+H]+	818.639	14.086	13.8436
98	PC 38:1|PC 18:0/20:1	C46H90NO8P	[M+H]+	816.649	12.383	12.4985
99	PC 38:1|PC 18:1/20:0	C46H90NO8P	[M+H]+	816.649	12.383	12.4985
100	PC 38:2|PC 18:0/20:2	C46H88NO8P	[M+H]+	814.633	11.357	11.4478
101	PC 38:2|PC 20:1/18:1	C46H88NO8P	[M+H]+	814.633	11.357	11.404
102	PC 38:3|PC 18:0/20:3	C46H86NO8P	[M+H]+	812.617	10.39	10.4955
103	PC 38:4|PC 18:0/20:4	C46H84NO8P	[M+H]+	810.602	9.491	9.69132
104	PC 38:4|PC 20:4/18:0	C46H84NO8P	[M+H]+	810.602	9.491	9.69426
105	PC 38:5|PC 18:1/20:4	C46H82NO8P	[M+H]+	808.586	8.8	8.84387
106	PC 38:5|PC 18:0/20:5	C46H82NO8P	[M+H]+	808.586	8.8	9.13902
107	PC 38:6|PC 18:2/20:4	C46H80NO8P	[M+H]+	806.57	8.096	8.25951
108	PC 38:6|PC 20:4/18:2	C46H80NO8P	[M+H]+	806.57	8.096	8.26163
109	PC 38:7|PC 16:1/22:6	C46H78NO8P	[M+H]+	804.555	7.769	7.98107
110	PC 38:7|PC 22:6/16:1	C46H78NO8P	[M+H]+	804.555	7.769	7.98628
111	PC 39:6|PC 17:0/22:6	C47H82NO8P	[M+H]+	820.586	9.049	8.91895
112	PC 40:0 PC 18:0/22:0	C48H96NO8P	[M+H]+	846.695	15.544	15.2203
113	PC 40:1|PC 18:0/22:1	C48H94NO8P	[M+H]+	844.679	13.865	13.926
114	PC 40:2|PC 18:1/22:1	C48H92NO8P	[M+H]+	842.664	11.976	12.8163
115	PC 40:4|PC 16:0/24:4	C48H88NO8P	[M+H]+	838.633	11.1	10.7667
116	PC 40:4|PC 18:0/22:4	C48H88NO8P	[M+H]+	838.633	10.669	10.776
117	PC 40:5|PC 18:0/22:5	C48H86NO8P	[M+H]+	836.617	9.879	10.0767
118	PC 40:7|PC 20:3/20:4	C48H82NO8P	[M+H]+	832.586	8.54	8.33601
119	PC 40:8|PC 20:4/20:4	C48H80NO8P	[M+H]+	830.57	7.466	7.86991
120	PC 42:1|PC 18:1/24:0	C50H98NO8P	[M+H]+	872.704	15.46	15.2162
121	PC 42:1|PC 24:0/18:1	C50H98NO8P	[M+H]+	872.704	15.46	15.2183
122	PC 42:10|PC 20:4/22:6	C50H80NO8P	[M+H]+	854.57	7.475	7.64525
123	PC 42:2|PC 18:1/24:1	C50H96NO8P	[M+H]+	870.696	13.776	14.2158
124	PC 42:4|PC 18:0/24:4	C50H92NO8P	[M+H]+	866.664	11.823	12.063
125	PC 42:4|PC 24:4/18:0	C50H92NO8P	[M+H]+	866.664	11.823	12.0638
126	PC 42:8|PC 20:4/22:4	C50H84NO8P	[M+H]+	858.602	8.58	8.41462
127	PC 42:8|PC 22:4/20:4	C50H84NO8P	[M+H]+	858.602	8.58	8.41302
128	PC 44:5|PC 20:4/24:1	C52H94NO8P	[M+H]+	892.674	13.96	12.2586
129	PC 44:10|PC 22:6/22:4	C52H84NO8P	[M+H]+	882.602	8.337	8.09497
130	PC 44:12|PC 22:6/22:6	C52H80NO8P	[M+H]+	878.57	7.476	7.45106
131	PC 44:8|PC 20:4/24:4	C52H88NO8P	[M+H]+	886.633	9.345	9.25727
132	PC 44:8|PC 24:4/20:4	C52H88NO8P	[M+H]+	886.633	9.345	9.25474
133	PC O-30:0|PC O-16:0/14:0	C38H78NO7P	[M+H]+	692.56	8.5	9.68967
134	PC O-31:0|PC O-15:0/16:0	C39H80NO7P	[M+H]+	706.575	9.02	9.66127
135	PC O-31:1|PC O-15:1/16:0	C39H78NO7P	[M+H]+	704.56	10.64	9.63398
136	PC O-32:0|PC O-16:0/16:0	C40H82NO7P	[M+H]+	720.591	10.934	10.6921
137	PC O-32:0|PC O-14:0/18:0	C40H82NO7P	[M+H]+	720.591	9.95	10.701
138	PC O-32:1|PC O-16:1/16:0	C40H80NO7P	[M+H]+	718.575	10.682	10.5472
139	PC O-32:1|PC O-18:1/14:0	C40H80NO7P	[M+H]+	718.575	10.546	10.5512
140	PC O-32:2|PC O-16:1/16:1	C40H78NO7P	[M+H]+	716.56	10.111	9.80054
141	PC O-33:0|PC O-17:0/16:0	C41H84NO7P	[M+H]+	734.607	9.579	10.6004
142	PC O-34:0|PC O-18:0/16:0	C42H86NO7P	[M+H]+	748.622	12.268	11.7468
143	PC O-34:1|PC O-16:0/18:1	C42H84NO7P	[M+H]+	746.607	11.929	11.3637
144	PC O-34:1|PC O-14:0/20:1	C42H84NO7P	[M+H]+	746.607	11.929	11.365
145	PC O-34:2 |PC O-18:1/16:1	C42H82NO7P	[M+H]+	744.591	10.724	10.5509
146	PC O-35:0|PC O-17:0/18:0	C43H88NO7P	[M+H]+	762.638	12.94	11.612
147	PC O-35:1|PC O-17:0/18:1	C43H86NO7P	[M+H]+	760.622	10.756	10.9983
148	PC O-35:1|PC O-17:1/18:0	C43H86NO7P	[M+H]+	760.622	10.756	10.9979
149	PC O-35:2|PC O-17:1/18:1	C43H84NO7P	[M+H]+	758.606	8.035	10.1611
150	PC O-36:2|PC O-18:1/18:1	C44H86NO7P	[M+H]+	772.622	11.922	11.3556
151	PC O-36:2|PC O-18:0/18:2	C44H86NO7P	[M+H]+	772.622	11.922	11.4707
152	PC O-36:5|PC O-16:1/20:5	C44H80NO7P	[M+H]+	766.575	9.326	8.71521
153	PC O-36:5|PC O-18:4/18:1	C44H80NO7P	[M+H]+	766.575	9.463	9.33128
154	PC O-37:0|PC O-19:0/18:0	C45H92NO7P	[M+H]+	790.669	12.445	12.6312
155	PC O-37:1|PC O-19:0/18:1	C45H90NO7P	[M+H]+	788.654	12.227	11.8236
156	PC O-37:2|PC O-19:1/18:1	C45H88NO7P	[M+H]+	786.638	10.2	10.9295
157	PC O-38:0|PC O-18:0/20:0	C46H94NO7P	[M+H]+	804.685	13.108	13.7372
158	PC O-38:2|PC O-18:1/20:1	C46H90NO7P	[M+H]+	800.654	10.4	12.2115
159	PC O-38:3 |PC O-18:2/20:1	C46H88NO7P	[M+H]+	798.638	11.1	11.3684
160	PC O-38:4|PC O-18:0/20:4	C46H86NO7P	[M+H]+	796.622	9.9	10.6864
161	PC O-38:5|PC O-16:1/22:4	C46H84NO7P	[M+H]+	794.607	9.5	9.74098
162	PC O-38:5|PC O-18:1/20:4	C46H84NO7P	[M+H]+	794.607	9.5	9.7853
163	PC O-38:6|PC O-16:0/22:6	C46H82NO7P	[M+H]+	792.591	9.29	9.35538
164	PC O-38:6|PC O-18:2/20:4	C46H82NO7P	[M+H]+	792.591	9.29	9.05402
165	PC O-38:7|PC O-16:1/22:6	C46H80NO7P	[M+H]+	790.575	8.15	8.57934
166	PC O-39:0|PC O-19:0/20:0	C47H96NO7P	[M+H]+	818.701	14.086	13.5631
167	PC O-39:2|PC O-19:0/20:2	C47H92NO7P	[M+H]+	814.669	11.344	11.8285
168	PC O-39:5|PC O-19:1/20:4	C47H86NO7P	[M+H]+	808.622	9.2	9.25319
169	PC O-40:0|PC O-18:0/22:0	C48H98NO7P	[M+H]+	832.716	14.274	14.5155
170	PC O-40:1|PC O-18:0/22:1	C48H96NO7P	[M+H]+	830.701	13.133	13.8708
171	PC O-40:3|PC O-18:1/22:2	C48H92NO7P	[M+H]+	826.669	13.234	12.2012
172	PC O-40:4|PC O-18:0/22:4	C48H90NO7P	[M+H]+	824.654	12.1	11.4152
173	PC O-40:5 |PC O-18:1/22:4	C48H88NO7P	[M+H]+	822.638	10.986	10.4364
174	PC O-40:6|PC O-18:0/22:6	C48H86NO7P	[M+H]+	820.622	10.4	10.0026
175	PC O-40:9 |PC O-18:3/22:6	C48H80NO7P	[M+H]+	814.575	7.7	7.94592
176	PC O-41:5|PC O-19:0/22:4	C49H90NO7P	[M+H]+	836.654	10.633	10.9304
177	PC O-41:6|PC O-19:0/22:6	C49H88NO7P	[M+H]+	834.638	10.4	9.50069
178	PC O-41:7|PC O-19:1/22:6	C49H86NO7P	[M+H]+	832.622	8.35	8.59101
179	PC O-42:1|PC O-20:1/22:0	C50H100NO7P	[M+H]+	858.732	14.641	14.5212
180	PC O-42:10|PC O-20:4/22:6	C50H82NO7P	[M+H]+	840.591	8.3	7.68698
181	PC O-42:4|PC O-22:0/20:4	C50H94NO7P	[M+H]+	852.685	13.15	12.3123
182	PC O-42:6|PC O-20:0/22:6	C50H90NO7P	[M+H]+	848.654	7.574	10.7822
183	PE 32:0|PE 16:0/16:0	C37H74NO8P	[M+H]+	692.523	8.329	8.46576
184	PE 32:1|PE 16:0/16:1	C37H72NO8P	[M+H]+	690.508	8.178	7.93712
185	PE 34:0|PE 16:0/18:0	C39H78NO8P	[M+H]+	720.555	9.278	9.36977
186	PE 34:0|PE 18:0/16:0	C39H78NO8P	[M+H]+	720.555	9.278	9.3705
187	PE 34:2|PE 18:1/16:1	C39H74NO8P	[M+H]+	716.523	8.276	8.23626
188	PE 34:2|PE 16:0/18:2	C39H74NO8P	[M+H]+	716.523	8.276	8.28543
189	PE 34:2|PE 18:2/16:0	C39H74NO8P	[M+H]+	716.523	8.276	8.28591
190	PE 34:3|PE 16:1/18:2	C39H72NO8P	[M+H]+	714.508	7.64	7.74011
191	PE 34:3|PE 18:2/16:1	C39H72NO8P	[M+H]+	714.508	7.765	7.7405
192	PE 34:4|PE 14:0/20:4	C39H70NO8P	[M+H]+	712.492	6.47	7.39016
193	PE 35:2|PE 17:0/18:2	C40H76NO8P	[M+H]+	730.539	8.189	8.43102
194	PE 35:2|PE 18:2/17:0	C40H76NO8P	[M+H]+	730.539	8.189	8.43123
195	PE 36:0|PE 18:0/18:0	C41H82NO8P	[M+H]+	748.586	10.457	10.2682
196	PE 36:1|PE 18:0/18:1	C41H80NO8P	[M+H]+	746.569	9.8	9.66652
197	PE 36:1|PE 18:1/18:0	C41H80NO8P	[M+H]+	746.569	9.8	9.66645
198	PE 36:2| PE 18:1/18:1	C41H78NO8P	[M+H]+	744.555	9.243	9.0749
199	PE 36:2|PE 18:2/18:0	C41H78NO8P	[M+H]+	744.555	9.243	9.1147
200	PE 36:3|PE 18:1/18:2	C41H76NO8P	[M+H]+	742.539	8.6	8.51947
201	PE 36:3|PE 16:0/20:3	C41H76NO8P	[M+H]+	742.539	8.6	8.58615
202	PE 36:4|PE 16:0/20:4	C41H74NO8P	[M+H]+	740.523	8.212	8.11436
203	PE 36:4|PE 20:4/16:0	C41H74NO8P	[M+H]+	740.523	8.212	8.11578
204	PE 36:5|PE 16:1/20:4	C41H72NO8P	[M+H]+	738.508	7.442	7.56914
205	PE 36:5|PE 20:4/16:1	C41H72NO8P	[M+H]+	738.508	7.442	7.57038
206	PE 36:6|PE 14:0/22:6	C41H70NO8P	[M+H]+	736.492	7.146	7.35711
207	PE 37:5|PE 17:1/20:4	C42H74NO8P	[M+H]+	752.523	6.496	7.56044
208	PE 37:6|PE 17:1/20:5	C42H72NO8P	[M+H]+	750.508	7.617	7.23651
209	PE 38:1|PE 20:1/18:0	C43H84NO8P	[M+H]+	774.602	10.532	10.536
210	PE 38:2|PE 18:0/20:2	C43H82NO8P	[M+H]+	772.586	10.048	9.9558
211	PE 38:2|PE 18:1/20:1	C43H82NO8P	[M+H]+	772.586	10.048	9.92484
212	PE 38:2|PE 20:1/18:1	C43H82NO8P	[M+H]+	772.587	10.048	9.92557
213	PE 38:4|PE 18:0/20:4	C43H78NO8P	[M+H]+	768.555	9.167	8.86097
214	PE 38:4|PE 20:4/18:0	C43H78NO8P	[M+H]+	768.555	9.167	8.86216
215	PE 38:5|PE 18:1/20:4	C43H76NO8P	[M+H]+	766.538	8.28	8.24865
216	PE 38:5|PE 20:4/18:1	C43H76NO8P	[M+H]+	766.538	8.28	8.24989
217	PE 38:6|PE 16:0/22:6	C43H74NO8P	[M+H]+	764.523	8.036	8.0082
218	PE 38:6|PE 22:6/16:0	C43H74NO8P	[M+H]+	764.523	8.036	8.01207
219	PE 38:6|PE 18:2/20:4	C43H74NO8P	[M+H]+	764.523	8.036	7.76679
220	PE 38:7|PE 16:1/22:6	C43H72NO8P	[M+H]+	762.508	7.231	7.46912
221	PE 38:7|PE 22:6/16:1	C43H72NO8P	[M+H]+	762.508	7.231	7.47246
222	PE 40:2|PE 18:1/22:1	C45H86NO8P	[M+H]+	800.617	10.75	10.759
223	PE 40:2|PE 20:1/20:1	C45H86NO8P	[M+H]+	800.617	10.75	10.7562
224	PE 40:3|PE 18:0/22:3	C45H84NO8P	[M+H]+	798.602	10.2	10.1719
225	PE 40:4|PE 18:0/22:4	C45H82NO8P	[M+H]+	796.586	9.831	9.58931
226	PE 40:4|PE 22:4/18:0	C45H82NO8P	[M+H]+	796.586	9.831	9.59012
227	PE 40:5|PE 22:5/18:0	C45H80NO8P	[M+H]+	794.57	8.325	9.15291
228	PE 40:5|PE 18:1/22:4	C45H80NO8P	[M+H]+	794.57	8.325	8.91332
229	PE 40:6|PE 18:0/22:6	C45H78NO8P	[M+H]+	792.555	8.93	8.67486
230	PE 40:6|PE 22:6/18:0	C45H78NO8P	[M+H]+	792.555	8.93	8.679
231	PE 40:7|PE 18:1/22:6	C45H76NO8P	[M+H]+	790.539	8.129	8.05995
232	PE 40:7|PE 22:6/18:1	C45H76NO8P	[M+H]+	790.539	8.129	8.06387
233	PE 40:8|PE 18:2/22:6	C45H74NO8P	[M+H]+	788.523	7.574	7.59221
234	PE 40:8|PE 20:4/20:4	C45H74NO8P	[M+H]+	788.523	7.574	7.47632
235	PE 42:0|PE 18:0/24:0	C47H94NO8P	[M+H]+	832.68	12.22	12.4615
236	PE 42:10|PE 20:4/22:6	C47H74NO8P	[M+H]+	812.523	7.189	7.2705
237	PE 42:4|PE 24:4/18:0	C47H86NO8P	[M+H]+	824.617	10.48	10.3461
238	PE 42:5|PE 22:4/20:1	C47H84NO8P	[M+H]+	822.602	9.391	9.62999
239	PE 42:8|PE 20:4/22:4	C47H78NO8P	[M+H]+	816.555	8.161	7.95362
240	PE 42:8|PE 22:4/20:4	C47H78NO8P	[M+H]+	816.555	8.161	7.95257
241	PE 42:9|PE 20:4/22:5	C47H76NO8P	[M+H]+	814.539	7.708	7.60623
242	PE 44:10|PE 22:6/22:4	C49H78NO8P	[M+H]+	840.555	7.9	7.65842
243	PE 44:11|PE 22:5/22:6	C49H76NO8P	[M+H]+	838.539	7.225	7.34829
244	PE 44:9|PE 22:4/22:5	C49H80NO8P	[M+H]+	842.57	6.42	8.0534
245	PE 44:12|PE 22:6/22:6	C49H74NO8P	[M+H]+	836.523	7.142	7.0702
246	PE O-32:1|PE O-16:1/16:0	C37H74NO7P	[M+H]+	676.528	9.207	9.21927
247	PE O-32:2|PE O-16:1/16:1	C37H72NO7P	[M+H]+	674.513	8.665	8.64077
248	PE O-34:0|PE O-18:0/16:0	C39H80NO7P	[M+H]+	706.575	10.7	10.4595
249	PE O-34:1|PE O-18:1/16:0	C39H78NO7P	[M+H]+	704.56	9.775	10.0839
250	PE O-34:3|PE O-18:2/16:1	C39H74NO7P	[M+H]+	700.528	8.809	8.92047
251	PE O-35:2|PE O-17:1/18:1	C40H78NO7P	[M+H]+	716.56	10.083	9.61077
252	PE O-36:1|PE O-18:0/18:1	C41H82NO7P	[M+H]+	732.591	10.6	10.9114
253	PE O-36:1|PE O-20:1/16:0	C41H82NO7P	[M+H]+	732.591	9.492	10.9146
254	PE O-36:2|PE O-18:1/18:1	C41H80NO7P	[M+H]+	730.575	10.599	10.3574
255	PE O-36:3|PE O-18:2/18:1	C41H78NO7P	[M+H]+	728.56	9.7053	9.75817
256	PE O-36:3|PE O-18:1/18:2	C41H78NO7P	[M+H]+	728.56	9.7053	9.75817
257	PE O-36:4|PE O-16:0/20:4	C41H76NO7P	[M+H]+	726.544	9.018	9.24058
258	PE O-36:4|PE O-16:1/20:3	C41H76NO7P	[M+H]+	726.544	9.018	9.14139
259	PE O-36:4|PE O-18:3/18:1	C41H76NO7P	[M+H]+	726.544	9.018	9.26081
260	PE O-36:5|PE O-16:1/20:4	C41H74NO7P	[M+H]+	724.528	8.427	8.56038
261	PE O-37:1|PE O-19:0/18:1	C42H84NO7P	[M+H]+	746.607	11.929	11.026
262	PE O-37:5|PE O-17:1/20:4	C42H76NO7P	[M+H]+	738.544	9.061	8.45362
263	PE O-38:2|PE O-18:1/20:1	C43H84NO7P	[M+H]+	758.607	11.448	11.1542
264	PE O-38:3|PE O-18:2/20:1	C43H82NO7P	[M+H]+	756.591	10.554	10.5678
265	PE O-38:3|PE O-20:3/18:0	C43H82NO7P	[M+H]+	756.591	10.554	10.6107
266	PE O-38:4|PE O-18:0/20:4	C43H80NO7P	[M+H]+	754.575	10.018	10.0447
267	PE O-38:4|PE O-18:1/20:3	C43H80NO7P	[M+H]+	754.575	10.018	9.9466
268	PE O-38:4|PE O-18:2/20:2	C43H80NO7P	[M+H]+	754.575	10.018	9.97606
269	PE O-38:5|PE O-16:1/22:4	C43H78NO7P	[M+H]+	752.56	9.188	9.30895
270	PE O-38:5|PE O-18:1/20:4	C43H78NO7P	[M+H]+	752.56	9.64	9.34306
271	PE O-38:5|PE O-18:2/20:3	C43H78NO7P	[M+H]+	752.56	9.64	9.32205
272	PE O-38:6|PE O-18:2/20:4	C43H76NO7P	[M+H]+	750.543	8.875	8.71428
273	PE O-38:6|PE O-16:1/22:5	C43H76NO7P	[M+H]+	750.543	8.875	8.79288
274	PE O-38:7|PE O-16:1/22:6	C43H74NO7P	[M+H]+	748.528	8.185	8.22925
275	PE O-39:5|PE O-17:1/22:4	C44H80NO7P	[M+H]+	766.575	8.651	9.16306
276	PE O-39:5|PE O-19:1/20:4	C44H80NO7P	[M+H]+	766.575	8.651	9.2
277	PE O-39:7|PE O-17:1/22:6	C44H76NO7P	[M+H]+	762.544	7.55	8.0452
278	PE O-40:2|PE O-18:1/22:1	C45H88NO7P	[M+H]+	786.638	12.4	11.8465
279	PE O-40:4|PE O-18:0/22:4	C45H84NO7P	[M+H]+	782.607	10.4	10.7708
280	PE O-40:4|PE O-18:2/22:2	C45H84NO7P	[M+H]+	782.607	10.4	10.7462
281	PE O-40:5|PE O-16:1/24:4	C45H82NO7P	[M+H]+	780.591	10.294	10.0682
282	PE O-40:5|PE O-18:1/22:4	C45H82NO7P	[M+H]+	780.591	10.26	10.0745
283	PE O-40:5|PE O-20:1/20:4	C45H82NO7P	[M+H]+	780.591	10.26	10.1114
284	PE O-40:6|PE O-18:2/22:4	C45H80NO7P	[M+H]+	778.575	9.971	9.42589
285	PE O-40:7|PE O-18:1/22:6	C45H78NO7P	[M+H]+	776.56	8.707	8.96089
286	PE O-40:8|PE O-18:2/22:6	C45H76NO7P	[M+H]+	774.537	8.57	8.32792
287	PE O-40:9|PE O-18:3/22:6	C45H74NO7P	[M+H]+	772.528	7.871	7.84957
288	PE O-41:7|PE O-19:1/22:6	C46H80NO7P	[M+H]+	790.575	9	8.75837
289	PE O-43:7|PE O-21:1/22:6	C48H84NO7P	[M+H]+	818.607	10.2	9.48491
290	PE P-34:1|PE P-18:1/16:0	C39H76NO7P	[M+H]+	702.544	9.635	9.39334
291	PE P-36:2|PE P-18:1/18:1	C41H78NO7P	[M+H]+	728.56	9.841	9.66536
292	PE P-36:3|PE P-18:1/18:2	C41H76NO7P	[M+H]+	726.544	9.018	9.0554
293	PE P-36:4|PE P-16:1/20:3	C41H74NO7P	[M+H]+	724.528	8.582	8.45685
294	PE P-38:2|PE P-18:1/20:1	C43H82NO7P	[M+H]+	756.591	10.258	10.5008
295	PE P-38:2|PE P-20:1/18:1	C43H82NO7P	[M+H]+	756.591	10.724	10.501
296	PE P-38:3|PE P-18:1/20:2	C43H80NO7P	[M+H]+	754.575	9.963	9.8869
297	PE P-38:4|PE P-16:0/22:4	C43H78NO7P	[M+H]+	752.56	9.039	9.33692
298	PE P-38:5|PE P-16:0/22:5	C43H76NO7P	[M+H]+	750.544	8.78	8.85627
299	PE P-38:5|PE P-18:3/20:2	C43H76NO7P	[M+H]+	750.544	8.78	8.79896
300	PE P-40:2|PE P-18:0/22:2	C45H86NO7P	[M+H]+	784.622	11.165	11.2612
301	PE P-40:4|PE P-18:0/22:4	C45H82NO7P	[M+H]+	780.591	10.294	10.1183
302	PE P-40:5|PE P-18:3/22:2	C45H80NO7P	[M+H]+	778.575	9.547	9.57629
303	PE P-40:5|PE P-20:1/20:4	C45H80NO7P	[M+H]+	778.575	10.1	9.45981
304	PE P-40:8|PE P-18:2/22:6	C45H74NO7P	[M+H]+	772.528	7.629	7.83064
305	PS 34:1|PS 16:0/18:1	C40H76NO10P	[M+H]+	762.529	6.85	7.09129
306	PS 34:1|PS 18:1/16:0	C40H76NO10P	[M+H]+	762.529	6.85	7.09181
307	PS 34:2|PS 16:0/18:2	C40H74NO10P	[M+H]+	760.513	6.515	6.64551
308	PS 36:1|PS 18:1/18:0	C42H80NO10P	[M+H]+	790.56	7.5	7.68209
309	PS 36:3|PS 16:0/20:3	C42H76NO10P	[M+H]+	786.529	6.533	6.68883
310	PS 36:3|PS 20:3/16:0	C42H76NO10P	[M+H]+	786.529	6.533	6.68958
311	PS 36:4|PS 16:0/20:4	C42H74NO10P	[M+H]+	784.513	6.378	6.38986
312	PS 36:4|PS 20:4/16:0	C42H74NO10P	[M+H]+	784.513	6.378	6.39125
313	PS 38:1|PS 18:0/20:1	C44H84NO10P	[M+H]+	818.591	8.212	8.37799
314	PS 38:1|PS 20:1/18:0	C44H84NO10P	[M+H]+	818.591	8.212	8.37892
315	PS 38:1|PS 18:1/20:0	C44H84NO10P	[M+H]+	818.591	8.212	8.37801
316	PS 38:1|PS 20:0/18:1	C44H84NO10P	[M+H]+	818.591	8.212	8.37899
317	PS 38:3|PS 18:0/20:3	C44H80NO10P	[M+H]+	814.564	7.321	7.15216
318	PS 38:4|PS 20:4/18:0	C44H78NO10P	[M+H]+	812.544	6.698	6.74358
319	PS 39:6|PS 17:0/22:6	C45H76NO10P	[M+H]+	822.529	6.551	6.31013
320	PS 40:2|PS 18:1/22:1	C46H86NO10P	[M+H]+	844.607	8.346	8.37847
321	PS 40:4|PS 18:0/22:4	C46H82NO10P	[M+H]+	840.576	7.375	7.17241
322	PS 40:4|PS 22:4/18:0	C46H82NO10P	[M+H]+	840.576	7.375	7.17352
323	PS 40:5|PS 18:0/22:5	C46H80NO10P	[M+H]+	838.56	7.225	6.84917
324	PS 40:6|PS 18:0/22:6	C46H78NO10P	[M+H]+	836.544	6.755	6.55047
325	PS 40:6|PS 22:6/18:0	C46H78NO10P	[M+H]+	836.544	6.755	6.55455
326	PS 40:7|PS 18:1/22:6	C46H76NO10P	[M+H]+	834.529	6.322	6.22105
327	PS 40:7|PS 22:6/18:1	C46H76NO10P	[M+H]+	834.529	6.322	6.22422
328	PS 40:8|PS 18:2/22:6	C46H74NO10P	[M+H]+	832.513	5.969	6.06708
329	PS 40:8|PS 22:6/18:2	C46H74NO10P	[M+H]+	832.513	5.969	6.06943
330	PS 42:1|PS 18:1/24:0	C48H92NO10P	[M+H]+	874.654	10.205	9.9642
331	PS 42:10|PS 22:6/20:4	C48H74NO10P	[M+H]+	856.513	5.792	5.96937
332	PS 42:5|PS 20:4/22:1	C48H84NO10P	[M+H]+	866.591	5.115	7.12512
333	PS 42:5|PS 22:1/20:4	C48H84NO10P	[M+H]+	866.591	5.115	7.12462
334	PS 44:10|PS 22:4/22:6	C50H78NO10P	[M+H]+	884.544	6.215	5.97327
335	PS 44:11|PS 22:6/22:5	C50H76NO10P	[M+H]+	882.529	5.931	5.96424
336	PS 44:12|PS 22:6/22:6	C50H74NO10P	[M+H]+	880.513	5.756	5.99803

## Sheet: External Validation
The external validation of predicted retention time by using optimized MDs from CDK
	Name	PrecursorFormula	PrecursorAdduct	PrecursorMz	Experimental	Predicted
1	LPC 0:0/14:1	C22H44NO7P	[M+H]+	466.294	4.1	4.26497
2	LPC 0:0/16:1	C24H48NO7P	[M+H]+	494.325	3.4	3.98656
3	LPC 17:0/0:0	C25H52NO7P	[M+H]+	510.356	4.579	4.80497
4	LPC 17:1/0:0	C25H50NO7P	[M+H]+	508.341	4.252	4.068
5	LPC 19:1/0:0	C27H54NO7P	[M+H]+	536.372	5.5	4.55713
6	LPC 0:0/22:3	C30H56NO7P	[M+H]+	574.388	3.832	4.22389
7	LPC 24:0/0:0	C32H66NO7P	[M+H]+	608.466	5.053	6.44442
8	LPE 18:1/0:0	C23H46NO7P	[M+H]+	480.309	4.033	3.7454
9	LPE 0:0/22:1	C27H54NO7P	[M+H]+	536.333	4.944	5.21852
10	LPE 22:5/0:0	C27H46NO7P	[M+H]+	528.309	3.7	3.84746
11	LPE O-18:2	C23H46NO6P	[M+H]+	464.314	4.51	4.89426
12	PC 28:0|PC 14:0/14:0	C36H72NO8P	[M+H]+	678.507	7.614	7.22224
13	PC 30:0|PC 14:0/16:0	C38H76NO8P	[M+H]+	706.539	7.2	8.2219
14	PC 31:0|PC 16:0/15:0	C39H78NO8P	[M+H]+	720.555	8.735	9.1001
15	PC 31:1|PC 15:0/16:1	C39H76NO8P	[M+H]+	718.539	8.56	8.75727
16	PC 33:3|PC 15:1/18:2	C41H76NO8P	[M+H]+	742.539	8.234	8.47531
17	PC 34:0|PC 16:0/18:0	C42H84NO8P	[M+H]+	762.602	10.877	10.8164
18	PC 34:1|PC 16:0/18:1	C42H82NO8P	[M+H]+	760.585	9.91	9.84926
19	PC 35:2|PC 15:0/20:2	C43H82NO8P	[M+H]+	772.586	9.345	9.73381
20	PC 35:4|PC 20:4/15:0	C43H78NO8P	[M+H]+	768.555	8.9	8.64828
21	PC 36:1|PC 18:1/18:0	C44H86NO8P	[M+H]+	788.617	10.86	11.1017
22	PC 36:2|PC 15:0/21:2	C44H84NO8P	[M+H]+	786.602	10.163	10.2009
23	PC 36:6|PC 22:5/14:1	C44H76NO8P	[M+H]+	778.539	8.455	7.9054
24	PC 37:1|PC 20:1/17:0	C45H88NO8P	[M+H]+	802.633	11.89	10.7108
25	PC 37:4|PC 20:4/17:0	C45H82NO8P	[M+H]+	796.586	9.3	9.25288
26	PC 38:1|PC 20:1/18:0	C46H90NO8P	[M+H]+	816.649	12.383	12.4995
27	PC 38:2|PC 18:1/20:1	C46H88NO8P	[M+H]+	814.633	11.357	11.4031
28	PC 40:4|PC 22:4/18:0	C48H88NO8P	[M+H]+	838.633	10.669	10.7775
29	PC 40:5|PC 22:5/18:0	C48H86NO8P	[M+H]+	836.617	9.879	10.078
30	PC 40:5|PC 18:1/22:4	C48H86NO8P	[M+H]+	836.617	9.879	9.72965
31	PC 42:2|PC 24:1/18:1	C50H96NO8P	[M+H]+	870.696	13.776	14.218
32	PC O-30:1|PC O-16:1/14:0	C38H76NO7P	[M+H]+	690.544	8.12	9.77055
33	PC O-34:1 |PC O-18:1/16:0	C42H84NO7P	[M+H]+	746.607	12.111	11.3655
34	PC O-34:2|PC O-16:1/18:1	C42H82NO7P	[M+H]+	744.591	10.724	10.5491
35	PC O-34:3|PC O-16:1/18:2	C42H80NO7P	[M+H]+	742.575	9.961	9.91296
36	PC O-36:0|PC O-18:0/18:0	C44H90NO7P	[M+H]+	776.654	13.823	12.7827
37	PC O-36:1|PC O-18:0/18:1	C44H88NO7P	[M+H]+	774.638	12.249	12.214
38	PC O-36:1|PC O-18:1/18:0	C44H88NO7P	[M+H]+	774.638	12.249	12.214
39	PC O-36:3 |PC O-18:2/18:1	C44H84NO7P	[M+H]+	770.607	10.808	10.6029
40	PC O-36:4|PC O-16:0/20:4	C44H82NO7P	[M+H]+	768.591	10.219	10.0042
41	PC O-38:1|PC O-18:1/20:0	C46H92NO7P	[M+H]+	802.669	11.8	13.0694
42	PC O-39:1|PC O-19:0/20:1	C47H94NO7P	[M+H]+	816.685	13.6	12.6861
43	PC O-39:7|PC O-17:1/22:6	C47H82NO7P	[M+H]+	804.591	7.75	8.05546
44	PC O-40:7 |PC O-18:1/22:6	C48H84NO7P	[M+H]+	818.607	8.371	9.10478
45	PC O-41:0|PC O-19:0/22:0	C49H100NO7P	[M+H]+	846.732	15.071	14.2973
46	PE 32:1|PE 16:1/16:0	C37H72NO8P	[M+H]+	690.508	8.017	7.93707
47	PE 34:1|PE 16:0/18:1	C39H76NO8P	[M+H]+	718.539	8.912	8.79257
48	PE 34:1|PE 18:1/16:0	C39H76NO8P	[M+H]+	718.539	8.912	8.79318
49	PE 34:2|PE 16:1/18:1	C39H74NO8P	[M+H]+	716.523	8.276	8.23574
50	PE 36:2|PE 18:0/18:2	C41H78NO8P	[M+H]+	744.555	9.243	9.11476
51	PE 36:3|PE 18:2/18:1	C41H76NO8P	[M+H]+	742.539	8.6	8.51946
52	PE 37:5|PE 20:4/17:1	C42H74NO8P	[M+H]+	752.523	6.466	7.56169
53	PE 38:1|PE 18:0/20:1	C43H84NO8P	[M+H]+	774.602	10.537	10.5352
54	PE 38:3|PE 18:0/20:3	C43H80NO8P	[M+H]+	770.57	10.154	9.38326
55	PE 38:3|PE 20:3/18:0	C43H80NO8P	[M+H]+	770.57	10.154	9.38373
56	PE 39:7|PE17:1/22:6	C44H74NO8P	[M+H]+	776.523	7.72	7.37915
57	PE 40:3|PE 22:3/18:0	C45H84NO8P	[M+H]+	798.602	10.2	10.1729
58	PE 40:5|PE 18:0/22:5	C45H80NO8P	[M+H]+	794.57	8.325	9.15224
59	PE 40:8|PE 22:6/18:2	C45H74NO8P	[M+H]+	788.523	7.574	7.5957
60	PE 40:9|PE 18:3/22:6	C45H72NO8P	[M+H]+	786.508	7.111	7.29287
61	PE 42:4|PE 18:0/24:4	C47H86NO8P	[M+H]+	824.617	10.48	10.346
62	PE 42:5|PE 20:1/22:4	C47H84NO8P	[M+H]+	822.602	9.391	9.62974
63	PE 42:7|PE 20:1/22:6	C47H80NO8P	[M+H]+	818.57	8.2	8.67356
64	PE 42:9|PE 20:3/22:6	C47H76NO8P	[M+H]+	814.539	7.708	7.64732
65	PE 42:9|PE 22:5/20:4	C47H76NO8P	[M+H]+	814.539	7.708	7.60518
66	PE 44:10|PE 22:4/22:6	C49H78NO8P	[M+H]+	840.555	7.9	7.65474
67	PE O-34:1|PE O-16:0/18:1	C39H78NO7P	[M+H]+	704.56	9.775	10.0821
68	PE O-34:2|PE O-16:1/18:1	C39H76NO7P	[M+H]+	702.543	9.621	9.50159
69	PE O-37:3|PE O-18:2/19:1	C42H80NO7P	[M+H]+	742.575	9.801	9.74673
70	PE O-40:3|PE O-18:2/22:1	C45H86NO7P	[M+H]+	784.621	11.513	11.3075
71	PE O-41:6|PE O-19:0/22:6	C46H82NO7P	[M+H]+	792.591	9.291	9.5278
72	PE O-42:7|PE O-20:1/22:6	C47H82NO7P	[M+H]+	804.591	10.1	9.68879
73	PE P-34:1|PE P-16:0/18:1	C39H76NO7P	[M+H]+	702.544	9.635	9.39033
74	PE P-36:4|PE P-16:0/20:4	C41H74NO7P	[M+H]+	724.528	8.696	8.55669
75	PS 34:2|PS 18:2/16:0	C40H74NO10P	[M+H]+	760.513	6.515	6.64584
76	PS 36:1|PS 18:0/18:1	C42H80NO10P	[M+H]+	790.56	7.5	7.68212
77	PS 36:2|PS 18:1/18:1	C42H78NO10P	[M+H]+	788.544	6.918	7.10704
78	PS 38:2|PS 18:0/20:2	C44H82NO10P	[M+H]+	816.576	7.788	7.70554
79	PS 38:2|PS 20:2/18:0	C44H82NO10P	[M+H]+	816.576	7.788	7.70631
80	PS 38:4|PS 18:0/20:4	C44H78NO10P	[M+H]+	812.544	6.698	6.74206
81	PS 38:5|PS 18:1/20:4	C44H76NO10P	[M+H]+	810.529	6.425	6.34
82	PS 38:5|PS 20:4/18:1	C44H76NO10P	[M+H]+	810.529	6.425	6.34121
83	PS 44:10|PS 22:6/22:4	C50H78NO10P	[M+H]+	884.544	6.215	5.97553
