# Supplementary material for: Spatially and temporally probing distinctive glycerophospholipid alterations in Alzheimer’s disease mouse brain via high-resolution ion mobility-enabled sn-position resolved lipidomics
Source: Nat Commun. 2024 Jul 24;15:6252. doi: 10.1038/s41467-024-50299-9 (PMC11269705; doi:10.1038/s41467-024-50299-9)
Supplement: Supplementary file 10 — Supplementary Data 7 [file 41467_2024_50299_MOESM10_ESM.xlsx]

## Sheet: Extended Postive List
The 4D information of 2500 GPs in the extended GP library
	LM_ID	MoleculeGroup	Name	Common Name	Systematic Name	Species Shorthand	Mass	Formula	Predicted Rention time	PrecursorAdduct	Predicted CCS values	ProductName	ProductFormula	ProductNeutralLoss	ProductAdduct	High Energy Drift Time Offset
1	LMGP01010000	PC (Phosphatidylcholine)	PC 12:0/13:0	PC(12:0/13:0)	1-dodecanoyl-2-tridecanoyl-sn-glycero-3-phosphocholine	PC 25:0	635.453	C33H66NO8P	6.96252	[M+H]+	262.486	HG(PC,184)	C5H14NO4P		[M+H]+	-0.5
2	LMGP01010003	PC (Phosphatidylcholine)	PC 21:0/22:6(4Z,7Z,10Z,13Z,16Z,19Z)	PC(21:0/22:6(4Z,7Z,10Z,13Z,16Z,19Z))	1-heneicosanoyl-2-(4Z,7Z,10Z,13Z,16Z,19Z-docosahexaenoyl)-sn-glycero-3-phosphocholine	PC 43:6	875.64	C51H90NO8P	10.7363	[M+H]+	302.813	HG(PC,184)	C5H14NO4P		[M+H]+	-0.5
3	LMGP01010006	PC (Phosphatidylcholine)	PC 17:0/14:1(9Z)	PC(17:0/14:1(9Z))	1-heptadecanoyl-2-(9Z-tetradecenoyl)-sn-glycero-3-phosphocholine	PC 31:1	717.531	C39H76NO8P	8.81541	[M+H]+	277.248	HG(PC,184)	C5H14NO4P		[M+H]+	-0.5
4	LMGP01010008	PC (Phosphatidylcholine)	PC 10:0/10:0)	PC(10:0/10:0)	1,2-didecanoyl-sn-glycero-3-phosphocholine	PC 20:0	565.374	C28H56NO8P	5.34343	[M+H]+	249.077	HG(PC,184)	C5H14NO4P		[M+H]+	-0.5
5	LMGP01010380	PC (Phosphatidylcholine)	PC 10:0/16:0	PC(10:0/16:0)	1-decanoyl-2-hexadecanoyl-sn-glycero-3-phosphocholine	PC 26:0	649.468	C34H68NO8P	6.45959	[M+H]+	265.085	HG(PC,184)	C5H14NO4P		[M+H]+	-0.5
6	LMGP01010388	PC (Phosphatidylcholine)	PC 10:0/18:0	PC(10:0/18:0)	1-decanoyl-2-octadecanoyl-sn-glycero-3-phosphocholine	PC 28:0	677.5	C36H72NO8P	7.24229	[M+H]+	271.956	HG(PC,184)	C5H14NO4P		[M+H]+	-0.5
7	LMGP01010390	PC (Phosphatidylcholine)	PC 10:0/18:1(9Z)	PC(10:0/18:1(9Z))	1-decanoyl-2-(9Z-octadecenoyl)-sn-glycero-3-phosphocholine	PC 28:1	675.484	C36H70NO8P	7.20799	[M+H]+	269.497	HG(PC,184)	C5H14NO4P		[M+H]+	-0.5
8	LMGP01010392	PC (Phosphatidylcholine)	PC 10:0/18:2(9Z,12Z)	PC(10:0/18:2(9Z,12Z))	1-decanoyl-2-(9Z,12Z-octadecadienoyl)-sn-glycero-3-phosphocholine	PC 28:2	673.468	C36H68NO8P	7.03461	[M+H]+	267.237	HG(PC,184)	C5H14NO4P		[M+H]+	-0.5
9	LMGP01010393	PC (Phosphatidylcholine)	PC 10:0/19:0	PC(10:0/19:0)	1-decanoyl-2-nonadecanoyl-sn-glycero-3-phosphocholine	PC 29:0	691.515	C37H74NO8P	8.20484	[M+H]+	274.726	HG(PC,184)	C5H14NO4P		[M+H]+	-0.5
10	LMGP01010394	PC (Phosphatidylcholine)	PC 10:0/20:0	PC(10:0/20:0)	1-decanoyl-2-eicosanoyl-sn-glycero-3-phosphocholine	PC 30:0	705.531	C38H76NO8P	8.24389	[M+H]+	277.618	HG(PC,184)	C5H14NO4P		[M+H]+	-0.5
11	LMGP01010395	PC (Phosphatidylcholine)	PC 10:0/21:0	PC(10:0/21:0)	1-decanoyl-2-heneicosanoyl-sn-glycero-3-phosphocholine	PC 31:0	719.547	C39H78NO8P	9.12037	[M+H]+	280.445	HG(PC,184)	C5H14NO4P		[M+H]+	-0.5
12	LMGP01010396	PC (Phosphatidylcholine)	PC 10:0/22:0	PC(10:0/22:0)	1-decanoyl-2-docosanoyl-sn-glycero-3-phosphocholine	PC 32:0	733.562	C40H80NO8P	9.45543	[M+H]+	283.203	HG(PC,184)	C5H14NO4P		[M+H]+	-0.5
13	LMGP01010399	PC (Phosphatidylcholine)	PC 10:0/24:0	PC(10:0/24:0)	1-decanoyl-2-tetracosanoyl-sn-glycero-3-phosphocholine	PC 34:0	761.593	C42H84NO8P	10.8524	[M+H]+	290.451	HG(PC,184)	C5H14NO4P		[M+H]+	-0.5
14	LMGP01010422	PC (Phosphatidylcholine)	PC 12:0/12:0	PC(12:0/12:0)	1,2-didodecanoyl-sn-glycero-3-phosphocholine	PC 24:0	621.437	C32H64NO8P	5.87719	[M+H]+	259.736	HG(PC,184)	C5H14NO4P		[M+H]+	-0.5
15	LMGP01010429	PC (Phosphatidylcholine)	PC 12:0/14:0	PC(12:0/14:0)	1-dodecanoyl-2-tetradecanoyl-sn-glycero-3-phosphocholine	PC 26:0	649.468	C34H68NO8P	6.44865	[M+H]+	265.102	HG(PC,184)	C5H14NO4P		[M+H]+	-0.5
16	LMGP01010432	PC (Phosphatidylcholine)	PC 12:0/16:0	PC(12:0/16:0)	1-dodecanoyl-2-hexadecanoyl-sn-glycero-3-phosphocholine	PC 28:0	677.5	C36H72NO8P	7.23075	[M+H]+	271.999	HG(PC,184)	C5H14NO4P		[M+H]+	-0.5
17	LMGP01010435	PC (Phosphatidylcholine)	PC 12:0/18:0	PC(12:0/18:0)	1-dodecanoyl-2-octadecanoyl-sn-glycero-3-phosphocholine	PC 30:0	705.531	C38H76NO8P	8.23067	[M+H]+	277.509	HG(PC,184)	C5H14NO4P		[M+H]+	-0.5
18	LMGP01010438	PC (Phosphatidylcholine)	PC 12:0/18:1(9Z)	PC(12:0/18:1(9Z))	1-dodecanoyl-2-(9Z-octadecenoyl)-sn-glycero-3-phosphocholine	PC 30:1	703.515	C38H74NO8P	7.91553	[M+H]+	274.225	HG(PC,184)	C5H14NO4P		[M+H]+	-0.5
19	LMGP01010443	PC (Phosphatidylcholine)	PC 12:0/20:0	PC(12:0/20:0)	1-dodecanoyl-2-eicosanoyl-sn-glycero-3-phosphocholine	PC 32:0	733.562	C40H80NO8P	9.44014	[M+H]+	283.091	HG(PC,184)	C5H14NO4P		[M+H]+	-0.5
20	LMGP01010444	PC (Phosphatidylcholine)	PC 12:0/22:0	PC(12:0/22:0)	1-dodecanoyl-2-docosanoyl-sn-glycero-3-phosphocholine	PC 34:0	761.593	C42H84NO8P	10.8356	[M+H]+	289.092	HG(PC,184)	C5H14NO4P		[M+H]+	-0.5
21	LMGP01010446	PC (Phosphatidylcholine)	PC 12:0/22:6(4Z,7Z,10Z,13Z,16Z,19Z)	PC(12:0/22:6(4Z,7Z,10Z,13Z,16Z,19Z))	1-dodecanoyl-2-(4Z,7Z,10Z,13Z,16Z,19Z-docosahexaenoyl)-sn-glycero-3-phosphocholine	PC 34:6	749.5	C42H72NO8P	7.59007	[M+H]+	277.091	HG(PC,184)	C5H14NO4P		[M+H]+	-0.5
22	LMGP01010448	PC (Phosphatidylcholine)	PC 12:0/24:0	PC(12:0/24:0)	1-dodecanoyl-2-tetracosanoyl-sn-glycero-3-phosphocholine	PC 36:0	789.625	C44H88NO8P	12.3487	[M+H]+	295.557	HG(PC,184)	C5H14NO4P		[M+H]+	-0.5
23	LMGP01010449	PC (Phosphatidylcholine)	PC 12:0/26:0	PC(12:0/26:0)	1-dodecanoyl-2-hexacosanoyl-sn-glycero-3-phosphocholine	PC 38:0	817.656	C46H92NO8P	13.8727	[M+H]+	302.08	HG(PC,184)	C5H14NO4P		[M+H]+	-0.5
24	LMGP01010452	PC (Phosphatidylcholine)	PC 13:0/13:0	PC(13:0/13:0)	1,2-ditridecanoyl-sn-glycero-3-phosphocholine	PC 26:0	649.468	C34H68NO8P	6.44357	[M+H]+	265.171	HG(PC,184)	C5H14NO4P		[M+H]+	-0.5
25	LMGP01010456	PC (Phosphatidylcholine)	PC 13:0/15:0	PC(13:0/15:0)	1-tridecanoyl-2-pentadecanoyl-sn-glycero-3-phosphocholine	PC 28:0	677.5	C36H72NO8P	7.22616	[M+H]+	270.85	HG(PC,184)	C5H14NO4P		[M+H]+	-0.5
26	LMGP01010459	PC (Phosphatidylcholine)	PC 13:0/17:0	PC(13:0/17:0)	1-tridecanoyl-2-heptadecanoyl-sn-glycero-3-phosphocholine	PC 30:0	705.531	C38H76NO8P	8.22572	[M+H]+	277.499	HG(PC,184)	C5H14NO4P		[M+H]+	-0.5
27	LMGP01010461	PC (Phosphatidylcholine)	PC 13:0/19:0	PC(13:0/19:0)	1-tridecanoyl-2-nonadecanoyl-sn-glycero-3-phosphocholine	PC 32:0	733.562	C40H80NO8P	9.43426	[M+H]+	282.931	HG(PC,184)	C5H14NO4P		[M+H]+	-0.5
28	LMGP01010463	PC (Phosphatidylcholine)	PC 13:0/20:0	PC(13:0/20:0)	1-tridecanoyl-2-eicosanoyl-sn-glycero-3-phosphocholine	PC 33:0	747.578	C41H82NO8P	10.2287	[M+H]+	285.723	HG(PC,184)	C5H14NO4P		[M+H]+	-0.5
29	LMGP01010465	PC (Phosphatidylcholine)	PC 13:0/21:0	PC(13:0/21:0)	1-tridecanoyl-2-heneicosanoyl-sn-glycero-3-phosphocholine	PC 34:0	761.593	C42H84NO8P	10.8287	[M+H]+	288.343	HG(PC,184)	C5H14NO4P		[M+H]+	-0.5
30	LMGP01010470	PC (Phosphatidylcholine)	PC 14:0/12:0	PC(14:0/12:0)	1-tetradecanoyl-2-dodecanoyl-sn-glycero-3-phosphocholine	PC 26:0	649.468	C34H68NO8P	6.44894	[M+H]+	265.322	HG(PC,184)	C5H14NO4P		[M+H]+	-0.5
31	LMGP01010477	PC (Phosphatidylcholine)	PC 14:0/15:0	PC(14:0/15:0)	1-tetradecanoyl-2-pentadecanoyl-sn-glycero-3-phosphocholine	PC 29:0	691.515	C37H74NO8P	8.18728	[M+H]+	273.461	HG(PC,184)	C5H14NO4P		[M+H]+	-0.5
32	LMGP01010481	PC (Phosphatidylcholine)	PC 14:0/16:1(9Z)	PC(14:0/16:1(9Z))	1-tetradecanoyl-2-(9Z-hexadecenoyl)-sn-glycero-3-phosphocholine	PC 30:1	703.515	C38H74NO8P	7.90943	[M+H]+	274.309	HG(PC,184)	C5H14NO4P		[M+H]+	-0.5
33	LMGP01010490	PC (Phosphatidylcholine)	PC 14:0/18:1(9Z)	PC(14:0/18:1(9Z))	1-tetradecanoyl-2-(9Z-octadecenoyl)-sn-glycero-3-phosphocholine	PC 32:1	731.547	C40H78NO8P	8.78691	[M+H]+	279.916	HG(PC,184)	C5H14NO4P		[M+H]+	-0.5
34	LMGP01010494	PC (Phosphatidylcholine)	PC 14:0/18:2(9Z,12Z)	PC(14:0/18:2(9Z,12Z))	1-tetradecanoyl-2-(9Z,12Z-octadecadienoyl)-sn-glycero-3-phosphocholine	PC 32:2	729.531	C40H76NO8P	8.28171	[M+H]+	278.885	HG(PC,184)	C5H14NO4P		[M+H]+	-0.5
35	LMGP01010496	PC (Phosphatidylcholine)	PC 14:0/18:3(9Z,12Z,15Z)	PC(14:0/18:3(9Z,12Z,15Z))	1-tetradecanoyl-2-(9Z,12Z,15Z-octadecatrienoyl)-sn-glycero-3-phosphocholine	PC 32:3	727.515	C40H74NO8P	7.99541	[M+H]+	276.778	HG(PC,184)	C5H14NO4P		[M+H]+	-0.5
36	LMGP01010497	PC (Phosphatidylcholine)	PC 14:0/18:4(6Z,9Z,12Z,15Z)	PC(14:0/18:4(6Z,9Z,12Z,15Z))	1-tetradecanoyl-2-(6Z,9Z,12Z,15Z-octadecatetraenoyl)-sn-glycero-3-phosphocholine	PC 32:4	725.5	C40H72NO8P	7.67112	[M+H]+	274.788	HG(PC,184)	C5H14NO4P		[M+H]+	-0.5
37	LMGP01010504	PC (Phosphatidylcholine)	PC 14:0/20:0	PC(14:0/20:0)	1-tetradecanoyl-2-eicosanoyl-sn-glycero-3-phosphocholine	PC 34:0	761.593	C42H84NO8P	10.8231	[M+H]+	288.46	HG(PC,184)	C5H14NO4P		[M+H]+	-0.5
38	LMGP01010506	PC (Phosphatidylcholine)	PC 14:0/20:5(5Z,8Z,11Z,14Z,17Z)	PC(14:0/20:5(5Z,8Z,11Z,14Z,17Z))	1-tetradecanoyl-2-(5Z,8Z,11Z,14Z,17Z-eicosapentaenoyl)-sn-glycero-3-phosphocholine	PC 34:5	751.515	C42H74NO8P	7.84806	[M+H]+	277.387	HG(PC,184)	C5H14NO4P		[M+H]+	-0.5
39	LMGP01010508	PC (Phosphatidylcholine)	PC 14:0/22:0	PC(14:0/22:0)	1-tetradecanoyl-2-docosanoyl-sn-glycero-3-phosphocholine	PC 36:0	789.625	C44H88NO8P	12.3347	[M+H]+	294.119	HG(PC,184)	C5H14NO4P		[M+H]+	-0.5
40	LMGP01010511	PC (Phosphatidylcholine)	PC 14:0/22:6(4Z,7Z,10Z,13Z,16Z,19Z)	PC(14:0/22:6(4Z,7Z,10Z,13Z,16Z,19Z))	1-tetradecanoyl-2-(4Z,7Z,10Z,13Z,16Z,19Z-docosahexaenoyl)-sn-glycero-3-phosphocholine	PC 36:6	777.531	C44H76NO8P	7.99789	[M+H]+	282.417	HG(PC,184)	C5H14NO4P		[M+H]+	-0.5
41	LMGP01010512	PC (Phosphatidylcholine)	PC 14:0/24:0	PC(14:0/24:0)	1-tetradecanoyl-2-tetracosanoyl-sn-glycero-3-phosphocholine	PC 38:0	817.656	C46H92NO8P	13.859	[M+H]+	300.995	HG(PC,184)	C5H14NO4P		[M+H]+	-0.5
42	LMGP01010515	PC (Phosphatidylcholine)	PC 14:0/24:1(15Z)	PC(14:0/24:1(15Z))	1-tetradecanoyl-2-(15Z-tetracosenoyl)-sn-glycero-3-phosphocholine	PC 38:1	815.64	C46H90NO8P	12.5173	[M+H]+	298.376	HG(PC,184)	C5H14NO4P		[M+H]+	-0.5
43	LMGP01010516	PC (Phosphatidylcholine)	PC 14:0/26:0	PC(14:0/26:0)	1-tetradecanoyl-2-hexacosanoyl-sn-glycero-3-phosphocholine	PC 40:0	845.687	C48H96NO8P	15.2365	[M+H]+	307.623	HG(PC,184)	C5H14NO4P		[M+H]+	-0.5
44	LMGP01010521	PC (Phosphatidylcholine)	PC 14:1(9Z)/14:1(9Z)	PC(14:1(9Z)/14:1(9Z))	1,2-di-(9Z-tetradecenoyl)-sn-glycero-3-phosphocholine	PC 28:2	673.468	C36H68NO8P	6.93573	[M+H]+	267.664	HG(PC,184)	C5H14NO4P		[M+H]+	-0.5
45	LMGP01010523	PC (Phosphatidylcholine)	PC 15:0/13:0	PC(15:0/13:0)	1-pentadecanoyl-2-tridecanoyl-sn-glycero-3-phosphocholine	PC 28:0	677.5	C36H72NO8P	7.22663	[M+H]+	270.637	HG(PC,184)	C5H14NO4P		[M+H]+	-0.5
46	LMGP01010528	PC (Phosphatidylcholine)	PC 15:0/15:0	PC(15:0/15:0)	1,2-dipentadecanoyl-sn-glycero-3-phosphocholine	PC 30:0	705.531	C38H76NO8P	8.21915	[M+H]+	277.762	HG(PC,184)	C5H14NO4P		[M+H]+	-0.5
47	LMGP01010535	PC (Phosphatidylcholine)	PC 15:0/17:0	PC(15:0/17:0)	1-pentadecanoyl-2-heptadecanoyl-sn-glycero-3-phosphocholine	PC 32:0	733.562	C40H80NO8P	9.4266	[M+H]+	282.925	HG(PC,184)	C5H14NO4P		[M+H]+	-0.5
48	LMGP01010537	PC (Phosphatidylcholine)	PC 15:0/18:0	PC(15:0/18:0)	1-pentadecanoyl-2-octadecanoyl-sn-glycero-3-phosphocholine	PC 33:0	747.578	C41H82NO8P	10.2221	[M+H]+	285.513	HG(PC,184)	C5H14NO4P		[M+H]+	-0.5
49	LMGP01010543	PC (Phosphatidylcholine)	PC 15:0/19:0	PC(15:0/19:0)	1-pentadecanoyl-2-nonadecanoyl-sn-glycero-3-phosphocholine	PC 34:0	761.593	C42H84NO8P	10.819	[M+H]+	288.41	HG(PC,184)	C5H14NO4P		[M+H]+	-0.5
50	LMGP01010545	PC (Phosphatidylcholine)	PC 15:0/21:0	PC(15:0/21:0)	1-pentadecanoyl-2-heneicosanoyl-sn-glycero-3-phosphocholine	PC 36:0	789.625	C44H88NO8P	12.3295	[M+H]+	293.622	HG(PC,184)	C5H14NO4P		[M+H]+	-0.5
51	LMGP01010549	PC (Phosphatidylcholine)	PC 16:0/12:0	PC(16:0/12:0)	1-hexadecanoyl-2-dodecanoyl-sn-glycero-3-phosphocholine	PC 28:0	677.5	C36H72NO8P	7.23168	[M+H]+	270.87	HG(PC,184)	C5H14NO4P		[M+H]+	-0.5
52	LMGP01010598	PC (Phosphatidylcholine)	PC 16:0/18:3(9Z,12Z,15Z)	PC(16:0/18:3(9Z,12Z,15Z))	1-hexadecanoyl-2-(9Z,12Z,15Z-octadecatrienoyl)-sn-glycero-3-phosphocholine	PC 34:3	755.547	C42H78NO8P	8.70546	[M+H]+	282.862	HG(PC,184)	C5H14NO4P		[M+H]+	-0.5
53	LMGP01010601	PC (Phosphatidylcholine)	PC 16:0/18:4(6Z,9Z,12Z,15Z)	PC(16:0/18:4(6Z,9Z,12Z,15Z))	1-hexadecanoyl-2-(6Z,9Z,12Z,15Z-octadecatetraenoyl)-sn-glycero-3-phosphocholine	PC 34:4	753.531	C42H76NO8P	8.22161	[M+H]+	280.98	HG(PC,184)	C5H14NO4P		[M+H]+	-0.5
54	LMGP01010612	PC (Phosphatidylcholine)	PC 16:0/20:0	PC(16:0/20:0)	1-hexadecanoyl-2-eicosanoyl-sn-glycero-3-phosphocholine	PC 36:0	789.625	C44H88NO8P	12.3258	[M+H]+	293.767	HG(PC,184)	C5H14NO4P		[M+H]+	-0.5
55	LMGP01010629	PC (Phosphatidylcholine)	PC 16:0/20:5(5Z,8Z,11Z,14Z,17Z)	PC(16:0/20:5(5Z,8Z,11Z,14Z,17Z))	1-hexadecanoyl-2-(5Z,8Z,11Z,14Z,17Z-eicosapentaenoyl)-sn-glycero-3-phosphocholine	PC 36:5	779.547	C44H78NO8P	8.39301	[M+H]+	283.687	HG(PC,184)	C5H14NO4P		[M+H]+	-0.5
56	LMGP01010633	PC (Phosphatidylcholine)	PC 16:0/22:0	PC(16:0/22:0)	1-hexadecanoyl-2-docosanoyl-sn-glycero-3-phosphocholine	PC 38:0	817.656	C46H92NO8P	13.8487	[M+H]+	299.502	HG(PC,184)	C5H14NO4P		[M+H]+	-0.5
57	LMGP01010638	PC (Phosphatidylcholine)	PC 16:0/22:4(7Z,10Z,13Z,16Z)	PC(16:0/22:4(7Z,10Z,13Z,16Z))	1-hexadecanoyl-2-(7Z,10Z,13Z,16Z-docosatetraenoyl)-sn-glycero-3-phosphocholine	PC 38:4	809.593	C46H84NO8P	9.65041	[M+H]+	293.054	HG(PC,184)	C5H14NO4P		[M+H]+	-0.5
58	LMGP01010642	PC (Phosphatidylcholine)	PC 16:0/22:5(4Z,7Z,10Z,13Z,16Z)	PC(16:0/22:5(4Z,7Z,10Z,13Z,16Z))	1-hexadecanoyl-2-(4Z,7Z,10Z,13Z,16Z-docosapentaenoyl)-sn-glycero-3-phosphocholine	PC 38:5	807.578	C46H82NO8P	9.10088	[M+H]+	291.219	HG(PC,184)	C5H14NO4P		[M+H]+	-0.5
59	LMGP01010656	PC (Phosphatidylcholine)	PC 16:0/24:0	PC(16:0/24:0)	1-hexadecanoyl-2-tetracosanoyl-sn-glycero-3-phosphocholine	PC 40:0	845.687	C48H96NO8P	15.2268	[M+H]+	305.315	HG(PC,184)	C5H14NO4P		[M+H]+	-0.5
60	LMGP01010657	PC (Phosphatidylcholine)	PC 16:0/24:1(15Z)	PC(16:0/24:1(15Z))	1-hexadecanoyl-2-(15Z-tetracosenoyl)-sn-glycero-3-phosphocholine	PC 40:1	843.672	C48H94NO8P	13.9342	[M+H]+	303.13	HG(PC,184)	C5H14NO4P		[M+H]+	-0.5
61	LMGP01010659	PC (Phosphatidylcholine)	PC 16:0/26:0	PC(16:0/26:0)	1-hexadecanoyl-2-hexacosanoyl-sn-glycero-3-phosphocholine	PC 42:0	873.719	C50H100NO8P	16.2852	[M+H]+	311.764	HG(PC,184)	C5H14NO4P		[M+H]+	-0.5
62	LMGP01010687	PC (Phosphatidylcholine)	PC 16:1(9Z)/18:1(9Z)	PC(16:1(9Z)/18:1(9Z))	1-(9Z-hexadecenoyl)-2-(9Z-octadecenoyl)-sn-glycero-3-phosphocholine	PC 34:2	757.562	C42H80NO8P	9.02768	[M+H]+	284.72	HG(PC,184)	C5H14NO4P		[M+H]+	-0.5
63	LMGP01010690	PC (Phosphatidylcholine)	PC 16:1(9Z)/18:4(6Z,9Z,12Z,15Z)	PC(16:1(9Z)/18:4(6Z,9Z,12Z,15Z))	1-(9Z-hexadecenoyl)-2-(6Z,9Z,12Z,15Z-octadecatetraenoyl)-sn-glycero-3-phosphocholine	PC 34:5	751.515	C42H74NO8P	7.75774	[M+H]+	279.121	HG(PC,184)	C5H14NO4P		[M+H]+	-0.5
64	LMGP01010693	PC (Phosphatidylcholine)	PC 16:1(9Z)/20:4(5Z,8Z,11Z,14Z)	PC(16:1(9Z)/20:4(5Z,8Z,11Z,14Z))	1-(9Z-hexadecenoyl)-2-(5Z,8Z,11Z,14Z-eicosatetraenoyl)-sn-glycero-3-phosphocholine	PC 36:5	779.547	C44H78NO8P	8.1529	[M+H]+	283.928	HG(PC,184)	C5H14NO4P		[M+H]+	-0.5
65	LMGP01010699	PC (Phosphatidylcholine)	PC 17:0/10:0)	PC(17:0/10:0)	1-heptadecanoyl-2-decanoyl-sn-glycero-3-phosphocholine	PC 27:0	663.484	C35H70NO8P	7.49788	[M+H]+	267.956	HG(PC,184)	C5H14NO4P		[M+H]+	-0.5
66	LMGP01010701	PC (Phosphatidylcholine)	PC 17:0/13:0	PC(17:0/13:0)	1-heptadecanoyl-2-tridecanoyl-sn-glycero-3-phosphocholine	PC 30:0	705.531	C38H76NO8P	8.227	[M+H]+	276.324	HG(PC,184)	C5H14NO4P		[M+H]+	-0.5
67	LMGP01010702	PC (Phosphatidylcholine)	PC 17:0/15:0	PC(17:0/15:0)	1-heptadecanoyl-2-pentadecanoyl-sn-glycero-3-phosphocholine	PC 32:0	733.562	C40H80NO8P	9.42741	[M+H]+	283.101	HG(PC,184)	C5H14NO4P		[M+H]+	-0.5
68	LMGP01010704	PC (Phosphatidylcholine)	PC 17:0/17:0	PC(17:0/17:0)	1,2-diheptadecanoyl-sn-glycero-3-phosphocholine	PC 34:0	761.593	C42H84NO8P	10.8154	[M+H]+	288.581	HG(PC,184)	C5H14NO4P		[M+H]+	-0.5
69	LMGP01010707	PC (Phosphatidylcholine)	PC 17:0/18:0	PC(17:0/18:0)	1-heptadecanoyl-2-octadecanoyl-sn-glycero-3-phosphocholine	PC 35:0	775.609	C43H86NO8P	11.5209	[M+H]+	291.01	HG(PC,184)	C5H14NO4P		[M+H]+	-0.5
70	LMGP01010731	PC (Phosphatidylcholine)	PC 18:0/10:0)	PC(18:0/10:0)	1-octadecanoyl-2-decanoyl-sn-glycero-3-phosphocholine	PC 28:0	677.5	C36H72NO8P	7.24414	[M+H]+	270.855	HG(PC,184)	C5H14NO4P		[M+H]+	-0.5
71	LMGP01010735	PC (Phosphatidylcholine)	PC 18:0/12:0	PC(18:0/12:0)	1-octadecanoyl-2-dodecanoyl-sn-glycero-3-phosphocholine	PC 30:0	705.531	C38H76NO8P	8.23258	[M+H]+	276.369	HG(PC,184)	C5H14NO4P		[M+H]+	-0.5
72	LMGP01010736	PC (Phosphatidylcholine)	PC 18:0/14:0	PC(18:0/14:0)	1-octadecanoyl-2-tetradecanoyl-sn-glycero-3-phosphocholine	PC 32:0	733.562	C40H80NO8P	9.43133	[M+H]+	281.674	HG(PC,184)	C5H14NO4P		[M+H]+	-0.5
73	LMGP01010742	PC (Phosphatidylcholine)	PC 18:0/16:1(9Z)	PC(18:0/16:1(9Z))	1-octadecanoyl-2-(9Z-hexadecenoyl)-sn-glycero-3-phosphocholine	PC 34:1	759.578	C42H82NO8P	9.84943	[M+H]+	285.648	HG(PC,184)	C5H14NO4P		[M+H]+	-0.5
74	LMGP01010768	PC (Phosphatidylcholine)	PC 18:0/18:4(6Z,9Z,12Z,15Z)	PC(18:0/18:4(6Z,9Z,12Z,15Z))	1-octadecanoyl-2-(6Z,9Z,12Z,15Z-octadecatetraenoyl)-sn-glycero-3-phosphocholine	PC 36:4	781.562	C44H80NO8P	8.93968	[M+H]+	286.684	HG(PC,184)	C5H14NO4P		[M+H]+	-0.5
75	LMGP01010811	PC (Phosphatidylcholine)	PC 18:0/22:3(10Z,13Z,16Z)	PC(18:0/22:3(10Z,13Z,16Z))	1-octadecanoyl-2-(10Z,13Z,16Z-docosatrienoyl)-sn-glycero-3-phosphocholine	PC 40:3	839.64	C48H90NO8P	11.7497	[M+H]+	300.202	HG(PC,184)	C5H14NO4P		[M+H]+	-0.5
76	LMGP01010818	PC (Phosphatidylcholine)	PC 18:0/22:6(4Z,7Z,10Z,13Z,16Z,19Z)	PC(18:0/22:6(4Z,7Z,10Z,13Z,16Z,19Z))	1-octadecanoyl-2-(4Z,7Z,10Z,13Z,16Z,19Z-docosahexaenoyl)-sn-glycero-3-phosphocholine	PC 40:6	833.593	C48H84NO8P	9.37062	[M+H]+	294.599	HG(PC,184)	C5H14NO4P		[M+H]+	-0.5
77	LMGP01010823	PC (Phosphatidylcholine)	PC 18:0/24:0	PC(18:0/24:0)	1-octadecanoyl-2-tetracosanoyl-sn-glycero-3-phosphocholine	PC 42:0	873.719	C50H100NO8P	16.2797	[M+H]+	309.893	HG(PC,184)	C5H14NO4P		[M+H]+	-0.5
78	LMGP01010825	PC (Phosphatidylcholine)	PC 18:0/24:1(15Z)	PC(18:0/24:1(15Z))	1-octadecanoyl-2-(15Z-tetracosenoyl)-sn-glycero-3-phosphocholine	PC 42:1	871.703	C50H98NO8P	15.2162	[M+H]+	307.564	HG(PC,184)	C5H14NO4P		[M+H]+	-0.5
79	LMGP01010826	PC (Phosphatidylcholine)	PC 18:0/26:0	PC(18:0/26:0)	1-octadecanoyl-2-hexacosanoyl-sn-glycero-3-phosphocholine	PC 44:0	901.75	C52H104NO8P	16.854	[M+H]+	316.726	HG(PC,184)	C5H14NO4P		[M+H]+	-0.5
80	LMGP01010879	PC (Phosphatidylcholine)	PC 18:1(9Z)/14:0	PC(18:1(9Z)/14:0)	1-(9Z-octadecenoyl)-2-tetradecanoyl-sn-glycero-3-phosphocholine	PC 32:1	731.547	C40H78NO8P	8.78825	[M+H]+	281.285	HG(PC,184)	C5H14NO4P		[M+H]+	-0.5
81	LMGP01010884	PC (Phosphatidylcholine)	PC 18:1(9Z)/16:1(9Z)	PC(18:1(9Z)/16:1(9Z))	1-(9Z-octadecenoyl)-2-(9Z-hexadecenoyl)-sn-glycero-3-phosphocholine	PC 34:2	757.562	C42H80NO8P	9.02834	[M+H]+	284.608	HG(PC,184)	C5H14NO4P		[M+H]+	-0.5
82	LMGP01010895	PC (Phosphatidylcholine)	PC 18:1(9Z)/18:3(9Z,12Z,15Z)	PC(18:1(9Z)/18:3(9Z,12Z,15Z))	1-(9Z-octadecenoyl)-2-(9Z,12Z,15Z-octadecatrienoyl)-sn-glycero-3-phosphocholine	PC 36:4	781.562	C44H80NO8P	8.81847	[M+H]+	286.502	HG(PC,184)	C5H14NO4P		[M+H]+	-0.5
83	LMGP01010905	PC (Phosphatidylcholine)	PC 18:1(9Z)/20:5(5Z,8Z,11Z,14Z,17Z)	PC(18:1(9Z)/20:5(5Z,8Z,11Z,14Z,17Z))	1-(9Z-octadecenoyl)-2-(5Z,8Z,11Z,14Z,17Z-eicosapentaenoyl)-sn-glycero-3-phosphocholine	PC 38:6	805.562	C46H80NO8P	8.40972	[M+H]+	287.897	HG(PC,184)	C5H14NO4P		[M+H]+	-0.5
84	LMGP01010907	PC (Phosphatidylcholine)	PC 18:1(9Z)/22:0	PC(18:1(9Z)/22:0)	1-(9Z-octadecenoyl)-2-docosanoyl-sn-glycero-3-phosphocholine	PC 40:1	843.672	C48H94NO8P	13.926	[M+H]+	303.229	HG(PC,184)	C5H14NO4P		[M+H]+	-0.5
85	LMGP01010909	PC (Phosphatidylcholine)	PC 18:1(9Z)/22:6(4Z,7Z,10Z,13Z,16Z,19Z)	PC(18:1(9Z)/22:6(4Z,7Z,10Z,13Z,16Z,19Z))	1-(9Z-octadecenoyl)-2-(4Z,7Z,10Z,13Z,16Z,19Z-docosahexaenoyl)-sn-glycero-3-phosphocholine	PC 40:7	831.578	C48H82NO8P	8.55901	[M+H]+	291.919	HG(PC,184)	C5H14NO4P		[M+H]+	-0.5
86	LMGP01010932	PC (Phosphatidylcholine)	PC 18:2(9Z,12Z)/18:0	PC(18:2(9Z,12Z)/18:0)	1-(9Z,12Z-octadecadienoyl)-2-octadecanoyl-sn-glycero-3-phosphocholine	PC 36:2	785.593	C44H84NO8P	10.194	[M+H]+	290.525	HG(PC,184)	C5H14NO4P		[M+H]+	-0.5
87	LMGP01010935	PC (Phosphatidylcholine)	PC 18:2(9Z,12Z)/18:2(9Z,12Z)	PC(18:2(9Z,12Z)/18:2(9Z,12Z))	1,2-di-(9Z,12Z-octadecadienoyl)-sn-glycero-3-phosphocholine	PC 36:4	781.562	C44H80NO8P	8.65833	[M+H]+	286.526	HG(PC,184)	C5H14NO4P		[M+H]+	-0.5
88	LMGP01010943	PC (Phosphatidylcholine)	PC 18:2(9Z,12Z)/22:5(4Z,7Z,10Z,13Z,16Z)	PC(18:2(9Z,12Z)/22:5(4Z,7Z,10Z,13Z,16Z))	1-(9Z,12Z-octadecadienoyl)-2-(4Z,7Z,10Z,13Z,16Z-docosapentaenoyl)-sn-glycero-3-phosphocholine	PC 40:7	831.578	C48H82NO8P	8.46023	[M+H]+	292.542	HG(PC,184)	C5H14NO4P		[M+H]+	-0.5
89	LMGP01010946	PC (Phosphatidylcholine)	PC 18:2(9Z,12Z)/22:6(4Z,7Z,10Z,13Z,16Z,19Z)	PC(18:2(9Z,12Z)/22:6(4Z,7Z,10Z,13Z,16Z,19Z))	1-(9Z,12Z-octadecadienoyl)-2-(4Z,7Z,10Z,13Z,16Z,19Z-docosahexaenoyl)-sn-glycero-3-phosphocholine	PC 40:8	829.562	C48H80NO8P	8.02106	[M+H]+	290.201	HG(PC,184)	C5H14NO4P		[M+H]+	-0.5
90	LMGP01010954	PC (Phosphatidylcholine)	PC 18:3(9Z,12Z,15Z)/18:1(9Z)	PC(18:3(9Z,12Z,15Z)/18:1(9Z))	1-(9Z,12Z,15Z-octadecatrienoyl)-2-(9Z-octadecenoyl)-sn-glycero-3-phosphocholine	PC 36:4	781.562	C44H80NO8P	8.81847	[M+H]+	285.354	HG(PC,184)	C5H14NO4P		[M+H]+	-0.5
91	LMGP01010955	PC (Phosphatidylcholine)	PC 18:3(9Z,12Z,15Z)/18:3(9Z,12Z,15Z)	PC(18:3(9Z,12Z,15Z)/18:3(9Z,12Z,15Z))	1,2-di-(9Z,12Z,15Z-octadecatrienoyl)-sn-glycero-3-phosphocholine	PC 36:6	777.531	C44H76NO8P	7.97216	[M+H]+	281.732	HG(PC,184)	C5H14NO4P		[M+H]+	-0.5
92	LMGP01010966	PC (Phosphatidylcholine)	PC 19:0/12:0	PC(19:0/12:0)	1-nonadecanoyl-2-dodecanoyl-sn-glycero-3-phosphocholine	PC 31:0	719.547	C39H78NO8P	9.11191	[M+H]+	279.203	HG(PC,184)	C5H14NO4P		[M+H]+	-0.5
93	LMGP01010967	PC (Phosphatidylcholine)	PC 19:0/10:0)	PC(19:0/10:0)	1-nonadecanoyl-2-decanoyl-sn-glycero-3-phosphocholine	PC 29:0	691.515	C37H74NO8P	8.20619	[M+H]+	273.594	HG(PC,184)	C5H14NO4P		[M+H]+	-0.5
94	LMGP01010969	PC (Phosphatidylcholine)	PC 19:0/13:0	PC(19:0/13:0)	1-nonadecanoyl-2-tridecanoyl-sn-glycero-3-phosphocholine	PC 32:0	733.562	C40H80NO8P	9.43663	[M+H]+	281.877	HG(PC,184)	C5H14NO4P		[M+H]+	-0.5
95	LMGP01010970	PC (Phosphatidylcholine)	PC 19:0/14:0	PC(19:0/14:0)	1-nonadecanoyl-2-tetradecanoyl-sn-glycero-3-phosphocholine	PC 33:0	747.578	C41H82NO8P	10.2266	[M+H]+	284.578	HG(PC,184)	C5H14NO4P		[M+H]+	-0.5
96	LMGP01010971	PC (Phosphatidylcholine)	PC 19:0/15:0	PC(19:0/15:0)	1-nonadecanoyl-2-pentadecanoyl-sn-glycero-3-phosphocholine	PC 34:0	761.593	C42H84NO8P	10.8208	[M+H]+	288.601	HG(PC,184)	C5H14NO4P		[M+H]+	-0.5
97	LMGP01010972	PC (Phosphatidylcholine)	PC 19:0/18:0	PC(19:0/18:0)	1-nonadecanoyl-2-octadecanoyl-sn-glycero-3-phosphocholine	PC 37:0	803.64	C45H90NO8P	12.9283	[M+H]+	296.402	HG(PC,184)	C5H14NO4P		[M+H]+	-0.5
98	LMGP01010975	PC (Phosphatidylcholine)	PC 19:0/19:0	PC(19:0/19:0)	1,2-dinonadecanoyl-sn-glycero-3-phosphocholine	PC 38:0	817.656	C46H92NO8P	13.8432	[M+H]+	299.184	HG(PC,184)	C5H14NO4P		[M+H]+	-0.5
99	LMGP01010992	PC (Phosphatidylcholine)	PC 20:0/10:0)	PC(20:0/10:0)	1-eicosanoyl-2-decanoyl-sn-glycero-3-phosphocholine	PC 30:0	705.531	C38H76NO8P	8.24694	[M+H]+	276.465	HG(PC,184)	C5H14NO4P		[M+H]+	-0.5
100	LMGP01010996	PC (Phosphatidylcholine)	PC 20:0/12:0	PC(20:0/12:0)	1-eicosanoyl-2-dodecanoyl-sn-glycero-3-phosphocholine	PC 32:0	733.562	C40H80NO8P	9.44323	[M+H]+	281.908	HG(PC,184)	C5H14NO4P		[M+H]+	-0.5
101	LMGP01010997	PC (Phosphatidylcholine)	PC 20:0/13:0	PC(20:0/13:0)	1-eicosanoyl-2-tridecanoyl-sn-glycero-3-phosphocholine	PC 33:0	747.578	C41H82NO8P	10.231	[M+H]+	284.578	HG(PC,184)	C5H14NO4P		[M+H]+	-0.5
102	LMGP01010999	PC (Phosphatidylcholine)	PC 20:0/14:0	PC(20:0/14:0)	1-eicosanoyl-2-tetradecanoyl-sn-glycero-3-phosphocholine	PC 34:0	761.593	C42H84NO8P	10.8258	[M+H]+	287.298	HG(PC,184)	C5H14NO4P		[M+H]+	-0.5
103	LMGP01011000	PC (Phosphatidylcholine)	PC 20:0/16:0	PC(20:0/16:0)	1-eicosanoyl-2-hexadecanoyl-sn-glycero-3-phosphocholine	PC 36:0	789.625	C44H88NO8P	12.3277	[M+H]+	293.896	HG(PC,184)	C5H14NO4P		[M+H]+	-0.5
104	LMGP01011002	PC (Phosphatidylcholine)	PC 20:0/18:0	PC(20:0/18:0)	1-eicosanoyl-2-octadecanoyl-sn-glycero-3-phosphocholine	PC 38:0	817.656	C46H92NO8P	13.8445	[M+H]+	298.935	HG(PC,184)	C5H14NO4P		[M+H]+	-0.5
105	LMGP01011009	PC (Phosphatidylcholine)	PC 20:0/18:1(9Z)	PC(20:0/18:1(9Z))	1-eicosanoyl-2-(9Z-octadecenoyl)-sn-glycero-3-phosphocholine	PC 38:1	815.64	C46H90NO8P	12.4995	[M+H]+	296.37	HG(PC,184)	C5H14NO4P		[M+H]+	-0.5
106	LMGP01011010	PC (Phosphatidylcholine)	PC 20:0/20:0	PC(20:0/20:0)	1,2-dieicosanoyl-sn-glycero-3-phosphocholine	PC 40:0	845.687	C48H96NO8P	15.2183	[M+H]+	303.936	HG(PC,184)	C5H14NO4P		[M+H]+	-0.5
107	LMGP01011014	PC (Phosphatidylcholine)	PC 20:0/20:1(11Z)	PC(20:0/20:1(11Z))	1-eicosanoyl-2-(11Z-eicosenoyl)-sn-glycero-3-phosphocholine	PC 40:1	843.672	C48H94NO8P	13.9238	[M+H]+	301.583	HG(PC,184)	C5H14NO4P		[M+H]+	-0.5
108	LMGP01011020	PC (Phosphatidylcholine)	PC 20:0/20:2(11Z,14Z)	PC(20:0/20:2(11Z,14Z))	1-eicosanoyl-2-(11Z,14Z-eicosadienoyl)-sn-glycero-3-phosphocholine	PC 40:2	841.656	C48H92NO8P	12.8257	[M+H]+	300.122	HG(PC,184)	C5H14NO4P		[M+H]+	-0.5
109	LMGP01011022	PC (Phosphatidylcholine)	PC 20:0/20:4(5Z,8Z,11Z,14Z)	PC(20:0/20:4(5Z,8Z,11Z,14Z))	1-eicosanoyl-2-(5Z,8Z,11Z,14Z-eicosatetraenoyl)-sn-glycero-3-phosphocholine	PC 40:4	837.625	C48H88NO8P	10.8288	[M+H]+	298.086	HG(PC,184)	C5H14NO4P		[M+H]+	-0.5
110	LMGP01011023	PC (Phosphatidylcholine)	PC 20:0/22:0	PC(20:0/22:0)	1-eicosanoyl-2-docosanoyl-sn-glycero-3-phosphocholine	PC 42:0	873.719	C50H100NO8P	16.2764	[M+H]+	309.344	HG(PC,184)	C5H14NO4P		[M+H]+	-0.5
111	LMGP01011027	PC (Phosphatidylcholine)	PC 20:0/22:6(4Z,7Z,10Z,13Z,16Z,19Z)	PC(20:0/22:6(4Z,7Z,10Z,13Z,16Z,19Z))	1-eicosanoyl-2-(4Z,7Z,10Z,13Z,16Z,19Z-docosahexaenoyl)-sn-glycero-3-phosphocholine	PC 42:6	861.625	C50H88NO8P	10.4185	[M+H]+	300.69	HG(PC,184)	C5H14NO4P		[M+H]+	-0.5
112	LMGP01011028	PC (Phosphatidylcholine)	PC 20:0/24:1(15Z)	PC(20:0/24:1(15Z))	1-eicosanoyl-2-(15Z-tetracosenoyl)-sn-glycero-3-phosphocholine	PC 44:1	899.734	C52H102NO8P	16.1632	[M+H]+	311.414	HG(PC,184)	C5H14NO4P		[M+H]+	-0.5
113	LMGP01011032	PC (Phosphatidylcholine)	PC 20:0/26:0	PC(20:0/26:0)	1-eicosanoyl-2-hexacosanoyl-sn-glycero-3-phosphocholine	PC 46:0	929.781	C54H108NO8P	16.8406	[M+H]+	320.492	HG(PC,184)	C5H14NO4P		[M+H]+	-0.5
114	LMGP01011036	PC (Phosphatidylcholine)	PC 20:1(11Z)/20:1(11Z)	PC(20:1(11Z)/20:1(11Z))	1,2-di-(11Z-eicosenoyl)-sn-glycero-3-phosphocholine	PC 40:2	841.656	C48H92NO8P	12.814	[M+H]+	301.172	HG(PC,184)	C5H14NO4P		[M+H]+	-0.5
115	LMGP01011056	PC (Phosphatidylcholine)	PC 20:5(5Z,8Z,11Z,14Z,17Z)/18:1(9Z)	PC(20:5(5Z,8Z,11Z,14Z,17Z)/18:1(9Z))	1-(5Z,8Z,11Z,14Z,17Z-eicosapentaenoyl)-2-(9Z-octadecenoyl)-sn-glycero-3-phosphocholine	PC 38:6	805.562	C46H80NO8P	8.4119	[M+H]+	287.968	HG(PC,184)	C5H14NO4P		[M+H]+	-0.5
116	LMGP01011058	PC (Phosphatidylcholine)	PC 20:5(5Z,8Z,11Z,14Z,17Z)/22:6(4Z,7Z,10Z,13Z,16Z,19Z)	PC(20:5(5Z,8Z,11Z,14Z,17Z)/22:6(4Z,7Z,10Z,13Z,16Z,19Z))	1-(5Z,8Z,11Z,14Z,17Z-eicosapentaenoyl)-2-(4Z,7Z,10Z,13Z,16Z,19Z-docosahexaenoyl)-sn-glycero-3-phosphocholine	PC 42:11	851.547	C50H78NO8P	7.43603	[M+H]+	291.793	HG(PC,184)	C5H14NO4P		[M+H]+	-0.5
117	LMGP01011059	PC (Phosphatidylcholine)	PC 21:0/10:0)	PC(21:0/10:0)	1-heneicosanoyl-2-decanoyl-sn-glycero-3-phosphocholine	PC 31:0	719.547	C39H78NO8P	9.12286	[M+H]+	279.649	HG(PC,184)	C5H14NO4P		[M+H]+	-0.5
118	LMGP01011062	PC (Phosphatidylcholine)	PC 21:0/12:0	PC(21:0/12:0)	1-heneicosanoyl-2-dodecanoyl-sn-glycero-3-phosphocholine	PC 33:0	747.578	C41H82NO8P	10.2363	[M+H]+	284.881	HG(PC,184)	C5H14NO4P		[M+H]+	-0.5
119	LMGP01011063	PC (Phosphatidylcholine)	PC 21:0/13:0	PC(21:0/13:0)	1-heneicosanoyl-2-tridecanoyl-sn-glycero-3-phosphocholine	PC 34:0	761.593	C42H84NO8P	10.8322	[M+H]+	287.7	HG(PC,184)	C5H14NO4P		[M+H]+	-0.5
120	LMGP01011064	PC (Phosphatidylcholine)	PC 21:0/14:0	PC(21:0/14:0)	1-heneicosanoyl-2-tetradecanoyl-sn-glycero-3-phosphocholine	PC 35:0	775.609	C43H86NO8P	11.5307	[M+H]+	290.051	HG(PC,184)	C5H14NO4P		[M+H]+	-0.5
121	LMGP01011065	PC (Phosphatidylcholine)	PC 21:0/18:0	PC(21:0/18:0)	1-heneicosanoyl-2-octadecanoyl-sn-glycero-3-phosphocholine	PC 39:0	831.672	C47H94NO8P	14.31	[M+H]+	301.871	HG(PC,184)	C5H14NO4P		[M+H]+	-0.5
122	LMGP01011069	PC (Phosphatidylcholine)	PC 21:0/21:0	PC(21:0/21:0)	1,2-diheneicosanoyl-sn-glycero-3-phosphocholine	PC 42:0	873.719	C50H100NO8P	16.2758	[M+H]+	308.912	HG(PC,184)	C5H14NO4P		[M+H]+	-0.5
123	LMGP01011072	PC (Phosphatidylcholine)	PC 22:0/10:0)	PC(22:0/10:0)	1-docosanoyl-2-decanoyl-sn-glycero-3-phosphocholine	PC 32:0	733.562	C40H80NO8P	9.45975	[M+H]+	282.559	HG(PC,184)	C5H14NO4P		[M+H]+	-0.5
124	LMGP01011081	PC (Phosphatidylcholine)	PC 22:0/12:0	PC(22:0/12:0)	1-docosanoyl-2-dodecanoyl-sn-glycero-3-phosphocholine	PC 34:0	761.593	C42H84NO8P	10.8399	[M+H]+	287.962	HG(PC,184)	C5H14NO4P		[M+H]+	-0.5
125	LMGP01011082	PC (Phosphatidylcholine)	PC 22:0/13:0	PC(22:0/13:0)	1-docosanoyl-2-tridecanoyl-sn-glycero-3-phosphocholine	PC 35:0	775.609	C43H86NO8P	11.5359	[M+H]+	290.943	HG(PC,184)	C5H14NO4P		[M+H]+	-0.5
126	LMGP01011084	PC (Phosphatidylcholine)	PC 22:0/14:0	PC(22:0/14:0)	1-docosanoyl-2-tetradecanoyl-sn-glycero-3-phosphocholine	PC 36:0	789.625	C44H88NO8P	12.3384	[M+H]+	294.466	HG(PC,184)	C5H14NO4P		[M+H]+	-0.5
127	LMGP01011085	PC (Phosphatidylcholine)	PC 22:0/18:0	PC(22:0/18:0)	1-docosanoyl-2-octadecanoyl-sn-glycero-3-phosphocholine	PC 40:0	845.687	C48H96NO8P	15.2219	[M+H]+	305.004	HG(PC,184)	C5H14NO4P		[M+H]+	-0.5
128	LMGP01011093	PC (Phosphatidylcholine)	PC 22:0/18:1(9Z)	PC(22:0/18:1(9Z))	1-docosanoyl-2-(9Z-octadecenoyl)-sn-glycero-3-phosphocholine	PC 40:1	843.672	C48H94NO8P	13.9279	[M+H]+	302.69	HG(PC,184)	C5H14NO4P		[M+H]+	-0.5
129	LMGP01011094	PC (Phosphatidylcholine)	PC 22:0/20:1(11Z)	PC(22:0/20:1(11Z))	1-docosanoyl-2-(11Z-eicosenoyl)-sn-glycero-3-phosphocholine	PC 42:1	871.703	C50H98NO8P	15.213	[M+H]+	307.811	HG(PC,184)	C5H14NO4P		[M+H]+	-0.5
130	LMGP01011097	PC (Phosphatidylcholine)	PC 22:0/22:0	PC(22:0/22:0)	1,2-didocosanoyl-sn-glycero-3-phosphocholine	PC 44:0	901.75	C52H104NO8P	16.8501	[M+H]+	314.58	HG(PC,184)	C5H14NO4P		[M+H]+	-0.5
131	LMGP01011102	PC (Phosphatidylcholine)	PC 22:0/24:1(15Z)	PC(22:0/24:1(15Z))	1-docosanoyl-2-(15Z-tetracosenoyl)-sn-glycero-3-phosphocholine	PC 46:1	927.766	C54H106NO8P	16.6017	[M+H]+	318.336	HG(PC,184)	C5H14NO4P		[M+H]+	-0.5
132	LMGP01011105	PC (Phosphatidylcholine)	PC 22:0/26:0	PC(22:0/26:0)	1-docosanoyl-2-hexacosanoyl-sn-glycero-3-phosphocholine	PC 48:0	957.813	C56H112NO8P	16.237	[M+H]+	322.476	HG(PC,184)	C5H14NO4P		[M+H]+	-0.5
133	LMGP01011115	PC (Phosphatidylcholine)	PC 22:6(4Z,7Z,10Z,13Z,16Z,19Z)/16:0	PC(22:6(4Z,7Z,10Z,13Z,16Z,19Z)/16:0)	1-(4Z,7Z,10Z,13Z,16Z,19Z-docosahexaenoyl)-2-hexadecanoyl-sn-glycero-3-phosphocholine	PC 38:6	805.562	C46H80NO8P	8.57575	[M+H]+	288.763	HG(PC,184)	C5H14NO4P		[M+H]+	-0.5
134	LMGP01011141	PC (Phosphatidylcholine)	PC 24:0/16:0	PC(24:0/16:0)	1-tetracosanoyl-2-hexadecanoyl-sn-glycero-3-phosphocholine	PC 40:0	845.687	C48H96NO8P	15.2298	[M+H]+	307.189	HG(PC,184)	C5H14NO4P		[M+H]+	-0.5
135	LMGP01011148	PC (Phosphatidylcholine)	PC 24:0/18:0	PC(24:0/18:0)	1-tetracosanoyl-2-octadecanoyl-sn-glycero-3-phosphocholine	PC 42:0	873.719	C50H100NO8P	16.2812	[M+H]+	311.39	HG(PC,184)	C5H14NO4P		[M+H]+	-0.5
136	LMGP01011152	PC (Phosphatidylcholine)	PC 24:0/20:1(11Z)	PC(24:0/20:1(11Z))	1-tetracosanoyl-2-(11Z-eicosenoyl)-sn-glycero-3-phosphocholine	PC 44:1	899.734	C52H102NO8P	16.164	[M+H]+	313.303	HG(PC,184)	C5H14NO4P		[M+H]+	-0.5
137	LMGP01011155	PC (Phosphatidylcholine)	PC 24:0/24:0	PC(24:0/24:0)	1,2-ditetracosanoyl-sn-glycero-3-phosphocholine	PC 48:0	957.813	C56H112NO8P	16.2363	[M+H]+	323.788	HG(PC,184)	C5H14NO4P		[M+H]+	-0.5
138	LMGP01011159	PC (Phosphatidylcholine)	PC 24:1(15Z)/24:1(15Z)	PC(24:1(15Z)/24:1(15Z))	1,2-di-(15Z-tetracosenoyl)-sn-glycero-3-phosphocholine	PC 48:2	953.781	C56H108NO8P	16.3659	[M+H]+	321.459	HG(PC,184)	C5H14NO4P		[M+H]+	-0.5
139	LMGP01011270	PC (Phosphatidylcholine)	PC 20:0/18:2(9Z,12Z)	PC(20:0/18:2(9Z,12Z))	1-eicosanoyl-2-(9Z,12Z-octadecadienoyl)-sn-glycero-3-phosphocholine	PC 38:2	813.625	C46H88NO8P	11.4487	[M+H]+	294.764	HG(PC,184)	C5H14NO4P		[M+H]+	-0.5
140	LMGP01011306	PC (Phosphatidylcholine)	PC 12:0/14:1(9Z)	PC(12:0/14:1(9Z))	1-dodecanoyl-2-(9Z-tetradecenoyl)-glycero-3-phosphocholine	PC 26:1	647.453	C34H66NO8P	6.66204	[M+H]+	262.729	HG(PC,184)	C5H14NO4P		[M+H]+	-0.5
141	LMGP01011316	PC (Phosphatidylcholine)	PC 12:0/15:0	PC(12:0/15:0)	1-dodecanoyl-2-pentadecanoyl-glycero-3-phosphocholine	PC 27:0	663.484	C35H70NO8P	7.48753	[M+H]+	267.936	HG(PC,184)	C5H14NO4P		[M+H]+	-0.5
142	LMGP01011317	PC (Phosphatidylcholine)	PC 12:0/15:1(9Z)	PC(12:0/15:1(9Z))	1-dodecanoyl-2-(9Z-pentadecenoyl)-glycero-3-phosphocholine	PC 27:1	661.468	C35H68NO8P	7.73534	[M+H]+	265.704	HG(PC,184)	C5H14NO4P		[M+H]+	-0.5
143	LMGP01011318	PC (Phosphatidylcholine)	PC 12:0/16:1(9Z)	PC(12:0/16:1(9Z))	1-dodecanoyl-2-(9Z-hexadecenoyl)-glycero-3-phosphocholine	PC 28:1	675.484	C36H70NO8P	7.20042	[M+H]+	268.677	HG(PC,184)	C5H14NO4P		[M+H]+	-0.5
144	LMGP01011319	PC (Phosphatidylcholine)	PC 12:0/17:0	PC(12:0/17:0)	1-dodecanoyl-2-heptadecanoyl-glycero-3-phosphocholine	PC 29:0	691.515	C37H74NO8P	8.19549	[M+H]+	274.687	HG(PC,184)	C5H14NO4P		[M+H]+	-0.5
145	LMGP01011322	PC (Phosphatidylcholine)	PC 12:0/18:2(9Z,12Z)	PC(12:0/18:2(9Z,12Z))	1-dodecanoyl-2-(9Z,12Z-octadecadienoyl)-glycero-3-phosphocholine	PC 30:2	701.5	C38H72NO8P	7.59528	[M+H]+	273.046	HG(PC,184)	C5H14NO4P		[M+H]+	-0.5
146	LMGP01011324	PC (Phosphatidylcholine)	PC 12:0/18:3(9Z,12Z,15Z)	PC(12:0/18:3(9Z,12Z,15Z))	1-dodecanoyl-2-(9Z,12Z,15Z-octadecatrienoyl)-glycero-3-phosphocholine	PC 30:3	699.484	C38H70NO8P	7.42679	[M+H]+	270.821	HG(PC,184)	C5H14NO4P		[M+H]+	-0.5
147	LMGP01011325	PC (Phosphatidylcholine)	PC 12:0/18:4(6Z,9Z,12Z,15Z)	PC(12:0/18:4(6Z,9Z,12Z,15Z))	1-dodecanoyl-2-(6Z,9Z,12Z,15Z-octadecatetraenoyl)-glycero-3-phosphocholine	PC 30:4	697.468	C38H68NO8P	7.22445	[M+H]+	268.692	HG(PC,184)	C5H14NO4P		[M+H]+	-0.5
148	LMGP01011326	PC (Phosphatidylcholine)	PC 12:0/19:0	PC(12:0/19:0)	1-dodecanoyl-2-nonadecanoyl-glycero-3-phosphocholine	PC 31:0	719.547	C39H78NO8P	9.11021	[M+H]+	280.293	HG(PC,184)	C5H14NO4P		[M+H]+	-0.5
149	LMGP01011327	PC (Phosphatidylcholine)	PC 12:0/19:1(9Z)	PC(12:0/19:1(9Z))	1-dodecanoyl-2-(9Z-nonadecenoyl)-glycero-3-phosphocholine	PC 31:1	717.531	C39H76NO8P	8.76319	[M+H]+	277.148	HG(PC,184)	C5H14NO4P		[M+H]+	-0.5
150	LMGP01011328	PC (Phosphatidylcholine)	PC 12:0/20:1(11Z)	PC(12:0/20:1(11Z))	1-dodecanoyl-2-(11Z-eicosenoyl)-glycero-3-phosphocholine	PC 32:1	731.547	C40H78NO8P	8.79657	[M+H]+	279.976	HG(PC,184)	C5H14NO4P		[M+H]+	-0.5
151	LMGP01011329	PC (Phosphatidylcholine)	PC 12:0/20:2(11Z,14Z)	PC(12:0/20:2(11Z,14Z))	1-dodecanoyl-2-(11Z,14Z-eicosadienoyl)-glycero-3-phosphocholine	PC 32:2	729.531	C40H76NO8P	8.29009	[M+H]+	278.863	HG(PC,184)	C5H14NO4P		[M+H]+	-0.5
152	LMGP01011330	PC (Phosphatidylcholine)	PC 12:0/20:3(8Z,11Z,14Z)	PC(12:0/20:3(8Z,11Z,14Z))	1-dodecanoyl-2-(8Z,11Z,14Z-eicosatrienoyl)-glycero-3-phosphocholine	PC 32:3	727.515	C40H74NO8P	7.87257	[M+H]+	276.768	HG(PC,184)	C5H14NO4P		[M+H]+	-0.5
153	LMGP01011331	PC (Phosphatidylcholine)	PC 12:0/20:4(5Z,8Z,11Z,14Z)	PC(12:0/20:4(5Z,8Z,11Z,14Z))	1-dodecanoyl-2-(5Z,8Z,11Z,14Z-eicosatetraenoyl)-glycero-3-phosphocholine	PC 32:4	725.5	C40H72NO8P	7.57396	[M+H]+	273.699	HG(PC,184)	C5H14NO4P		[M+H]+	-0.5
154	LMGP01011332	PC (Phosphatidylcholine)	PC 12:0/20:5(5Z,8Z,11Z,14Z,17Z)	PC(12:0/20:5(5Z,8Z,11Z,14Z,17Z))	1-dodecanoyl-2-(5Z,8Z,11Z,14Z,17Z-eicosapentaenoyl)-glycero-3-phosphocholine	PC 32:5	723.484	C40H70NO8P	7.43302	[M+H]+	271.823	HG(PC,184)	C5H14NO4P		[M+H]+	-0.5
155	LMGP01011333	PC (Phosphatidylcholine)	PC 12:0/21:0	PC(12:0/21:0)	1-dodecanoyl-2-heneicosanoyl-glycero-3-phosphocholine	PC 33:0	747.578	C41H82NO8P	10.2334	[M+H]+	286	HG(PC,184)	C5H14NO4P		[M+H]+	-0.5
156	LMGP01011334	PC (Phosphatidylcholine)	PC 12:0/22:1(11Z)	PC(12:0/22:1(11Z))	1-dodecanoyl-2-(11Z-docosenoyl)-glycero-3-phosphocholine	PC 34:1	759.578	C42H82NO8P	9.86946	[M+H]+	286.282	HG(PC,184)	C5H14NO4P		[M+H]+	-0.5
157	LMGP01011335	PC (Phosphatidylcholine)	PC 12:0/22:2(13Z,16Z)	PC(12:0/22:2(13Z,16Z))	1-dodecanoyl-2-(13Z,16Z-docosadienoyl)-glycero-3-phosphocholine	PC 34:2	757.562	C42H80NO8P	9.15575	[M+H]+	284.454	HG(PC,184)	C5H14NO4P		[M+H]+	-0.5
158	LMGP01011336	PC (Phosphatidylcholine)	PC 12:0/22:4(7Z,10Z,13Z,16Z)	PC(12:0/22:4(7Z,10Z,13Z,16Z))	1-dodecanoyl-2-(7Z,10Z,13Z,16Z-docosatetraenoyl)-glycero-3-phosphocholine	PC 34:4	753.531	C42H76NO8P	8.08015	[M+H]+	281.492	HG(PC,184)	C5H14NO4P		[M+H]+	-0.5
159	LMGP01011337	PC (Phosphatidylcholine)	PC 13:0/12:0	PC(13:0/12:0)	1-tridecanoyl-2-dodecanoyl-glycero-3-phosphocholine	PC 25:0	635.453	C33H66NO8P	6.96249	[M+H]+	262.556	HG(PC,184)	C5H14NO4P		[M+H]+	-0.5
160	LMGP01011338	PC (Phosphatidylcholine)	PC 13:0/14:0	PC(13:0/14:0)	1-tridecanoyl-2-tetradecanoyl-glycero-3-phosphocholine	PC 27:0	663.484	C35H70NO8P	7.48222	[M+H]+	267.983	HG(PC,184)	C5H14NO4P		[M+H]+	-0.5
161	LMGP01011339	PC (Phosphatidylcholine)	PC 13:0/14:1(9Z)	PC(13:0/14:1(9Z))	1-tridecanoyl-2-(9Z-tetradecenoyl)-glycero-3-phosphocholine	PC 27:1	661.468	C35H68NO8P	7.75712	[M+H]+	265.871	HG(PC,184)	C5H14NO4P		[M+H]+	-0.5
162	LMGP01011340	PC (Phosphatidylcholine)	PC 13:0/15:1(9Z)	PC(13:0/15:1(9Z))	1-tridecanoyl-2-(9Z-pentadecenoyl)-glycero-3-phosphocholine	PC 28:1	675.484	C36H70NO8P	7.21568	[M+H]+	268.773	HG(PC,184)	C5H14NO4P		[M+H]+	-0.5
163	LMGP01011341	PC (Phosphatidylcholine)	PC 13:0/16:0	PC(13:0/16:0)	1-tridecanoyl-2-hexadecanoyl-glycero-3-phosphocholine	PC 29:0	691.515	C37H74NO8P	8.19129	[M+H]+	274.8	HG(PC,184)	C5H14NO4P		[M+H]+	-0.5
164	LMGP01011345	PC (Phosphatidylcholine)	PC 13:0/18:0	PC(13:0/18:0)	1-tridecanoyl-2-octadecanoyl-glycero-3-phosphocholine	PC 31:0	719.547	C39H78NO8P	9.10608	[M+H]+	280.199	HG(PC,184)	C5H14NO4P		[M+H]+	-0.5
165	LMGP01011346	PC (Phosphatidylcholine)	PC 13:0/18:1(9Z)	PC(13:0/18:1(9Z))	1-tridecanoyl-2-(9Z-octadecenoyl)-glycero-3-phosphocholine	PC 31:1	717.531	C39H76NO8P	8.76039	[M+H]+	277.171	HG(PC,184)	C5H14NO4P		[M+H]+	-0.5
166	LMGP01011347	PC (Phosphatidylcholine)	PC 13:0/18:2(9Z,12Z)	PC(13:0/18:2(9Z,12Z))	1-tridecanoyl-2-(9Z,12Z-octadecadienoyl)-glycero-3-phosphocholine	PC 31:2	715.515	C39H74NO8P	8.4223	[M+H]+	276.051	HG(PC,184)	C5H14NO4P		[M+H]+	-0.5
167	LMGP01011349	PC (Phosphatidylcholine)	PC 13:0/18:3(9Z,12Z,15Z)	PC(13:0/18:3(9Z,12Z,15Z))	1-tridecanoyl-2-(9Z,12Z,15Z-octadecatrienoyl)-glycero-3-phosphocholine	PC 31:3	713.5	C39H72NO8P	8.24184	[M+H]+	273.931	HG(PC,184)	C5H14NO4P		[M+H]+	-0.5
168	LMGP01011350	PC (Phosphatidylcholine)	PC 13:0/18:4(6Z,9Z,12Z,15Z)	PC(13:0/18:4(6Z,9Z,12Z,15Z))	1-tridecanoyl-2-(6Z,9Z,12Z,15Z-octadecatetraenoyl)-glycero-3-phosphocholine	PC 31:4	711.484	C39H70NO8P	8.0227	[M+H]+	271.906	HG(PC,184)	C5H14NO4P		[M+H]+	-0.5
169	LMGP01011351	PC (Phosphatidylcholine)	PC 13:0/19:1(9Z)	PC(13:0/19:1(9Z))	1-tridecanoyl-2-(9Z-nonadecenoyl)-glycero-3-phosphocholine	PC 32:1	731.547	C40H78NO8P	8.79092	[M+H]+	279.723	HG(PC,184)	C5H14NO4P		[M+H]+	-0.5
170	LMGP01011352	PC (Phosphatidylcholine)	PC 13:0/20:1(11Z)	PC(13:0/20:1(11Z))	1-tridecanoyl-2-(11Z-eicosenoyl)-glycero-3-phosphocholine	PC 33:1	745.562	C41H80NO8P	9.51976	[M+H]+	282.585	HG(PC,184)	C5H14NO4P		[M+H]+	-0.5
171	LMGP01011353	PC (Phosphatidylcholine)	PC 13:0/20:2(11Z,14Z)	PC(13:0/20:2(11Z,14Z))	1-tridecanoyl-2-(11Z,14Z-eicosadienoyl)-glycero-3-phosphocholine	PC 33:2	743.547	C41H78NO8P	8.98459	[M+H]+	281.594	HG(PC,184)	C5H14NO4P		[M+H]+	-0.5
172	LMGP01011354	PC (Phosphatidylcholine)	PC 13:0/20:3(8Z,11Z,14Z)	PC(13:0/20:3(8Z,11Z,14Z))	1-tridecanoyl-2-(8Z,11Z,14Z-eicosatrienoyl)-glycero-3-phosphocholine	PC 33:3	741.531	C41H76NO8P	8.54779	[M+H]+	279.518	HG(PC,184)	C5H14NO4P		[M+H]+	-0.5
173	LMGP01011355	PC (Phosphatidylcholine)	PC 13:0/20:4(5Z,8Z,11Z,14Z)	PC(13:0/20:4(5Z,8Z,11Z,14Z))	1-tridecanoyl-2-(5Z,8Z,11Z,14Z-eicosatetraenoyl)-glycero-3-phosphocholine	PC 33:4	739.515	C41H74NO8P	8.23919	[M+H]+	276.352	HG(PC,184)	C5H14NO4P		[M+H]+	-0.5
174	LMGP01011356	PC (Phosphatidylcholine)	PC 13:0/20:5(5Z,8Z,11Z,14Z,17Z)	PC(13:0/20:5(5Z,8Z,11Z,14Z,17Z))	1-tridecanoyl-2-(5Z,8Z,11Z,14Z,17Z-eicosapentaenoyl)-glycero-3-phosphocholine	PC 33:5	737.5	C41H72NO8P	8.07935	[M+H]+	274.247	HG(PC,184)	C5H14NO4P		[M+H]+	-0.5
175	LMGP01011357	PC (Phosphatidylcholine)	PC 13:0/22:0	PC(13:0/22:0)	1-tridecanoyl-2-docosanoyl-glycero-3-phosphocholine	PC 35:0	775.609	C43H86NO8P	11.5326	[M+H]+	291.382	HG(PC,184)	C5H14NO4P		[M+H]+	-0.5
176	LMGP01011358	PC (Phosphatidylcholine)	PC 13:0/22:1(11Z)	PC(13:0/22:1(11Z))	1-tridecanoyl-2-(11Z-docosenoyl)-glycero-3-phosphocholine	PC 35:1	773.593	C43H84NO8P	10.4907	[M+H]+	288.52	HG(PC,184)	C5H14NO4P		[M+H]+	-0.5
177	LMGP01011359	PC (Phosphatidylcholine)	PC 13:0/22:2(13Z,16Z)	PC(13:0/22:2(13Z,16Z))	1-tridecanoyl-2-(13Z,16Z-docosadienoyl)-glycero-3-phosphocholine	PC 35:2	771.578	C43H82NO8P	9.74132	[M+H]+	286.704	HG(PC,184)	C5H14NO4P		[M+H]+	-0.5
178	LMGP01011360	PC (Phosphatidylcholine)	PC 13:0/22:4(7Z,10Z,13Z,16Z)	PC(13:0/22:4(7Z,10Z,13Z,16Z))	1-tridecanoyl-2-(7Z,10Z,13Z,16Z-docosatetraenoyl)-glycero-3-phosphocholine	PC 35:4	767.547	C43H78NO8P	8.61392	[M+H]+	283.929	HG(PC,184)	C5H14NO4P		[M+H]+	-0.5
179	LMGP01011361	PC (Phosphatidylcholine)	PC 13:0/22:6(4Z,7Z,10Z,13Z,16Z,19Z)	PC(13:0/22:6(4Z,7Z,10Z,13Z,16Z,19Z))	1-tridecanoyl-2-(4Z,7Z,10Z,13Z,16Z,19Z-docosahexaenoyl)-glycero-3-phosphocholine	PC 35:6	763.515	C43H74NO8P	8.08889	[M+H]+	279.434	HG(PC,184)	C5H14NO4P		[M+H]+	-0.5
180	LMGP01011362	PC (Phosphatidylcholine)	PC 14:0/13:0	PC(14:0/13:0)	1-tetradecanoyl-2-tridecanoyl-glycero-3-phosphocholine	PC 27:0	663.484	C35H70NO8P	7.48228	[M+H]+	267.96	HG(PC,184)	C5H14NO4P		[M+H]+	-0.5
181	LMGP01011363	PC (Phosphatidylcholine)	PC 14:0/14:1(9Z)	PC(14:0/14:1(9Z))	1-tetradecanoyl-2-(9Z-tetradecenoyl)-glycero-3-phosphocholine	PC 28:1	675.484	C36H70NO8P	7.24235	[M+H]+	268.974	HG(PC,184)	C5H14NO4P		[M+H]+	-0.5
182	LMGP01011364	PC (Phosphatidylcholine)	PC 14:0/15:1(9Z)	PC(14:0/15:1(9Z))	1-tetradecanoyl-2-(9Z-pentadecenoyl)-glycero-3-phosphocholine	PC 29:1	689.5	C37H72NO8P	8.19333	[M+H]+	271.582	HG(PC,184)	C5H14NO4P		[M+H]+	-0.5
183	LMGP01011365	PC (Phosphatidylcholine)	PC 14:0/17:0	PC(14:0/17:0)	1-tetradecanoyl-2-heptadecanoyl-glycero-3-phosphocholine	PC 31:0	719.547	C39H78NO8P	9.10262	[M+H]+	280.249	HG(PC,184)	C5H14NO4P		[M+H]+	-0.5
184	LMGP01011369	PC (Phosphatidylcholine)	PC 14:0/19:0	PC(14:0/19:0)	1-tetradecanoyl-2-nonadecanoyl-glycero-3-phosphocholine	PC 33:0	747.578	C41H82NO8P	10.2249	[M+H]+	285.658	HG(PC,184)	C5H14NO4P		[M+H]+	-0.5
185	LMGP01011370	PC (Phosphatidylcholine)	PC 14:0/19:1(9Z)	PC(14:0/19:1(9Z))	1-tetradecanoyl-2-(9Z-nonadecenoyl)-glycero-3-phosphocholine	PC 33:1	745.562	C41H80NO8P	9.5164	[M+H]+	282.577	HG(PC,184)	C5H14NO4P		[M+H]+	-0.5
186	LMGP01011371	PC (Phosphatidylcholine)	PC 14:0/20:1(11Z)	PC(14:0/20:1(11Z))	1-tetradecanoyl-2-(11Z-eicosenoyl)-glycero-3-phosphocholine	PC 34:1	759.578	C42H82NO8P	9.85591	[M+H]+	285.463	HG(PC,184)	C5H14NO4P		[M+H]+	-0.5
187	LMGP01011372	PC (Phosphatidylcholine)	PC 14:0/20:2(11Z,14Z)	PC(14:0/20:2(11Z,14Z))	1-tetradecanoyl-2-(11Z,14Z-eicosadienoyl)-glycero-3-phosphocholine	PC 34:2	757.562	C42H80NO8P	9.14333	[M+H]+	283.557	HG(PC,184)	C5H14NO4P		[M+H]+	-0.5
188	LMGP01011373	PC (Phosphatidylcholine)	PC 14:0/20:3(8Z,11Z,14Z)	PC(14:0/20:3(8Z,11Z,14Z))	1-tetradecanoyl-2-(8Z,11Z,14Z-eicosatrienoyl)-glycero-3-phosphocholine	PC 34:3	755.547	C42H78NO8P	8.54759	[M+H]+	282.552	HG(PC,184)	C5H14NO4P		[M+H]+	-0.5
189	LMGP01011374	PC (Phosphatidylcholine)	PC 14:0/21:0	PC(14:0/21:0)	1-tetradecanoyl-2-heneicosanoyl-glycero-3-phosphocholine	PC 35:0	775.609	C43H86NO8P	11.528	[M+H]+	291.191	HG(PC,184)	C5H14NO4P		[M+H]+	-0.5
190	LMGP01011375	PC (Phosphatidylcholine)	PC 14:0/22:1(11Z)	PC(14:0/22:1(11Z))	1-tetradecanoyl-2-(11Z-docosenoyl)-glycero-3-phosphocholine	PC 36:1	787.609	C44H86NO8P	11.1148	[M+H]+	291.284	HG(PC,184)	C5H14NO4P		[M+H]+	-0.5
191	LMGP01011376	PC (Phosphatidylcholine)	PC 14:0/22:2(13Z,16Z)	PC(14:0/22:2(13Z,16Z))	1-tetradecanoyl-2-(13Z,16Z-docosadienoyl)-glycero-3-phosphocholine	PC 36:2	785.593	C44H84NO8P	10.2066	[M+H]+	289.507	HG(PC,184)	C5H14NO4P		[M+H]+	-0.5
192	LMGP01011377	PC (Phosphatidylcholine)	PC 14:0/22:4(7Z,10Z,13Z,16Z)	PC(14:0/22:4(7Z,10Z,13Z,16Z))	1-tetradecanoyl-2-(7Z,10Z,13Z,16Z-docosatetraenoyl)-glycero-3-phosphocholine	PC 36:4	781.562	C44H80NO8P	8.75665	[M+H]+	286.789	HG(PC,184)	C5H14NO4P		[M+H]+	-0.5
193	LMGP01011378	PC (Phosphatidylcholine)	PC 14:1(9Z)/12:0	PC(14:1(9Z)/12:0)	1-(9Z-tetradecenoyl)-2-dodecanoyl-glycero-3-phosphocholine	PC 26:1	647.453	C34H66NO8P	6.66213	[M+H]+	263.942	HG(PC,184)	C5H14NO4P		[M+H]+	-0.5
194	LMGP01011379	PC (Phosphatidylcholine)	PC 14:1(9Z)/13:0	PC(14:1(9Z)/13:0)	1-(9Z-tetradecenoyl)-2-tridecanoyl-glycero-3-phosphocholine	PC 27:1	661.468	C35H68NO8P	7.75707	[M+H]+	266.632	HG(PC,184)	C5H14NO4P		[M+H]+	-0.5
195	LMGP01011380	PC (Phosphatidylcholine)	PC 14:1(9Z)/14:0	PC(14:1(9Z)/14:0)	1-(9Z-tetradecenoyl)-2-tetradecanoyl-glycero-3-phosphocholine	PC 28:1	675.484	C36H70NO8P	7.24235	[M+H]+	269.967	HG(PC,184)	C5H14NO4P		[M+H]+	-0.5
196	LMGP01011381	PC (Phosphatidylcholine)	PC 14:1(9Z)/15:0	PC(14:1(9Z)/15:0)	1-(9Z-tetradecenoyl)-2-pentadecanoyl-glycero-3-phosphocholine	PC 29:1	689.5	C37H72NO8P	8.22128	[M+H]+	272.531	HG(PC,184)	C5H14NO4P		[M+H]+	-0.5
197	LMGP01011382	PC (Phosphatidylcholine)	PC 14:1(9Z)/15:1(9Z)	PC(14:1(9Z)/15:1(9Z))	1-(9Z-tetradecenoyl)-2-(9Z-pentadecenoyl)-glycero-3-phosphocholine	PC 29:2	687.484	C37H70NO8P	7.88677	[M+H]+	270.256	HG(PC,184)	C5H14NO4P		[M+H]+	-0.5
198	LMGP01011383	PC (Phosphatidylcholine)	PC 14:1(9Z)/16:0	PC(14:1(9Z)/16:0)	1-(9Z-tetradecenoyl)-2-hexadecanoyl-glycero-3-phosphocholine	PC 30:1	703.515	C38H74NO8P	7.965	[M+H]+	275.38	HG(PC,184)	C5H14NO4P		[M+H]+	-0.5
199	LMGP01011384	PC (Phosphatidylcholine)	PC 14:1(9Z)/16:1(9Z)	PC(14:1(9Z)/16:1(9Z))	1-(9Z-tetradecenoyl)-2-(9Z-hexadecenoyl)-glycero-3-phosphocholine	PC 30:2	701.5	C38H72NO8P	7.48147	[M+H]+	273.073	HG(PC,184)	C5H14NO4P		[M+H]+	-0.5
200	LMGP01011385	PC (Phosphatidylcholine)	PC 14:1(9Z)/17:0	PC(14:1(9Z)/17:0)	1-(9Z-tetradecenoyl)-2-heptadecanoyl-glycero-3-phosphocholine	PC 31:1	717.531	C39H76NO8P	8.81494	[M+H]+	278.294	HG(PC,184)	C5H14NO4P		[M+H]+	-0.5
201	LMGP01011388	PC (Phosphatidylcholine)	PC 14:1(9Z)/18:0	PC(14:1(9Z)/18:0)	1-(9Z-tetradecenoyl)-2-octadecanoyl-glycero-3-phosphocholine	PC 32:1	731.547	C40H78NO8P	8.8539	[M+H]+	281.011	HG(PC,184)	C5H14NO4P		[M+H]+	-0.5
202	LMGP01011389	PC (Phosphatidylcholine)	PC 14:1(9Z)/18:1(9Z)	PC(14:1(9Z)/18:1(9Z))	1-(9Z-tetradecenoyl)-2-(9Z-octadecenoyl)-glycero-3-phosphocholine	PC 32:2	729.531	C40H76NO8P	8.20544	[M+H]+	278.816	HG(PC,184)	C5H14NO4P		[M+H]+	-0.5
203	LMGP01011392	PC (Phosphatidylcholine)	PC 14:1(9Z)/18:3(9Z,12Z,15Z)	PC(14:1(9Z)/18:3(9Z,12Z,15Z))	1-(9Z-tetradecenoyl)-2-(9Z,12Z,15Z-octadecatrienoyl)-glycero-3-phosphocholine	PC 32:4	725.5	C40H72NO8P	7.62235	[M+H]+	274.605	HG(PC,184)	C5H14NO4P		[M+H]+	-0.5
204	LMGP01011393	PC (Phosphatidylcholine)	PC 14:1(9Z)/18:4(6Z,9Z,12Z,15Z)	PC(14:1(9Z)/18:4(6Z,9Z,12Z,15Z))	1-(9Z-tetradecenoyl)-2-(6Z,9Z,12Z,15Z-octadecatetraenoyl)-glycero-3-phosphocholine	PC 32:5	723.484	C40H70NO8P	7.39817	[M+H]+	272.803	HG(PC,184)	C5H14NO4P		[M+H]+	-0.5
205	LMGP01011394	PC (Phosphatidylcholine)	PC 14:1(9Z)/19:0	PC(14:1(9Z)/19:0)	1-(9Z-tetradecenoyl)-2-nonadecanoyl-glycero-3-phosphocholine	PC 33:1	745.562	C41H80NO8P	9.5845	[M+H]+	283.664	HG(PC,184)	C5H14NO4P		[M+H]+	-0.5
206	LMGP01011395	PC (Phosphatidylcholine)	PC 14:1(9Z)/19:1(9Z)	PC(14:1(9Z)/19:1(9Z))	1-(9Z-tetradecenoyl)-2-(9Z-nonadecenoyl)-glycero-3-phosphocholine	PC 33:2	743.547	C41H78NO8P	8.92962	[M+H]+	281.489	HG(PC,184)	C5H14NO4P		[M+H]+	-0.5
207	LMGP01011396	PC (Phosphatidylcholine)	PC 14:1(9Z)/20:0	PC(14:1(9Z)/20:0)	1-(9Z-tetradecenoyl)-2-eicosanoyl-glycero-3-phosphocholine	PC 34:1	759.578	C42H82NO8P	9.934	[M+H]+	286.614	HG(PC,184)	C5H14NO4P		[M+H]+	-0.5
208	LMGP01011397	PC (Phosphatidylcholine)	PC 14:1(9Z)/20:1(11Z)	PC(14:1(9Z)/20:1(11Z))	1-(9Z-tetradecenoyl)-2-(11Z-eicosenoyl)-glycero-3-phosphocholine	PC 34:2	757.562	C42H80NO8P	9.10757	[M+H]+	284.489	HG(PC,184)	C5H14NO4P		[M+H]+	-0.5
209	LMGP01011398	PC (Phosphatidylcholine)	PC 14:1(9Z)/20:2(11Z,14Z)	PC(14:1(9Z)/20:2(11Z,14Z))	1-(9Z-tetradecenoyl)-2-(11Z,14Z-eicosadienoyl)-glycero-3-phosphocholine	PC 34:3	755.547	C42H78NO8P	8.51233	[M+H]+	282.465	HG(PC,184)	C5H14NO4P		[M+H]+	-0.5
210	LMGP01011399	PC (Phosphatidylcholine)	PC 14:1(9Z)/20:3(8Z,11Z,14Z)	PC(14:1(9Z)/20:3(8Z,11Z,14Z))	1-(9Z-tetradecenoyl)-2-(8Z,11Z,14Z-eicosatrienoyl)-glycero-3-phosphocholine	PC 34:4	753.531	C42H76NO8P	8.0374	[M+H]+	280.419	HG(PC,184)	C5H14NO4P		[M+H]+	-0.5
211	LMGP01011401	PC (Phosphatidylcholine)	PC 14:1(9Z)/20:5(5Z,8Z,11Z,14Z,17Z)	PC(14:1(9Z)/20:5(5Z,8Z,11Z,14Z,17Z))	1-(9Z-tetradecenoyl)-2-(5Z,8Z,11Z,14Z,17Z-eicosapentaenoyl)-glycero-3-phosphocholine	PC 34:6	749.5	C42H72NO8P	7.54614	[M+H]+	274.39	HG(PC,184)	C5H14NO4P		[M+H]+	-0.5
212	LMGP01011402	PC (Phosphatidylcholine)	PC 14:1(9Z)/21:0	PC(14:1(9Z)/21:0)	1-(9Z-tetradecenoyl)-2-heneicosanoyl-glycero-3-phosphocholine	PC 35:1	773.593	C43H84NO8P	10.5645	[M+H]+	289.589	HG(PC,184)	C5H14NO4P		[M+H]+	-0.5
213	LMGP01011403	PC (Phosphatidylcholine)	PC 14:1(9Z)/22:0	PC(14:1(9Z)/22:0)	1-(9Z-tetradecenoyl)-2-docosanoyl-glycero-3-phosphocholine	PC 36:1	787.609	C44H86NO8P	11.2011	[M+H]+	292.528	HG(PC,184)	C5H14NO4P		[M+H]+	-0.5
214	LMGP01011404	PC (Phosphatidylcholine)	PC 14:1(9Z)/22:1(11Z)	PC(14:1(9Z)/22:1(11Z))	1-(9Z-tetradecenoyl)-2-(11Z-docosenoyl)-glycero-3-phosphocholine	PC 36:2	785.593	C44H84NO8P	10.2139	[M+H]+	290.515	HG(PC,184)	C5H14NO4P		[M+H]+	-0.5
215	LMGP01011405	PC (Phosphatidylcholine)	PC 14:1(9Z)/22:2(13Z,16Z)	PC(14:1(9Z)/22:2(13Z,16Z))	1-(9Z-tetradecenoyl)-2-(13Z,16Z-docosadienoyl)-glycero-3-phosphocholine	PC 36:3	783.578	C44H82NO8P	9.39666	[M+H]+	288.618	HG(PC,184)	C5H14NO4P		[M+H]+	-0.5
216	LMGP01011406	PC (Phosphatidylcholine)	PC 14:1(9Z)/22:4(7Z,10Z,13Z,16Z)	PC(14:1(9Z)/22:4(7Z,10Z,13Z,16Z))	1-(9Z-tetradecenoyl)-2-(7Z,10Z,13Z,16Z-docosatetraenoyl)-glycero-3-phosphocholine	PC 36:5	779.547	C44H78NO8P	8.18815	[M+H]+	284.999	HG(PC,184)	C5H14NO4P		[M+H]+	-0.5
217	LMGP01011408	PC (Phosphatidylcholine)	PC 15:0/12:0	PC(15:0/12:0)	1-pentadecanoyl-2-dodecanoyl-glycero-3-phosphocholine	PC 27:0	663.484	C35H70NO8P	7.48772	[M+H]+	268.031	HG(PC,184)	C5H14NO4P		[M+H]+	-0.5
218	LMGP01011409	PC (Phosphatidylcholine)	PC 15:0/14:0	PC(15:0/14:0)	1-pentadecanoyl-2-tetradecanoyl-glycero-3-phosphocholine	PC 29:0	691.515	C37H74NO8P	8.18744	[M+H]+	273.658	HG(PC,184)	C5H14NO4P		[M+H]+	-0.5
219	LMGP01011410	PC (Phosphatidylcholine)	PC 15:0/14:1(9Z)	PC(15:0/14:1(9Z))	1-pentadecanoyl-2-(9Z-tetradecenoyl)-glycero-3-phosphocholine	PC 29:1	689.5	C37H72NO8P	8.22134	[M+H]+	271.73	HG(PC,184)	C5H14NO4P		[M+H]+	-0.5
220	LMGP01011411	PC (Phosphatidylcholine)	PC 15:0/15:1(9Z)	PC(15:0/15:1(9Z))	1-pentadecanoyl-2-(9Z-pentadecenoyl)-glycero-3-phosphocholine	PC 30:1	703.515	C38H74NO8P	7.93024	[M+H]+	274.606	HG(PC,184)	C5H14NO4P		[M+H]+	-0.5
221	LMGP01011416	PC (Phosphatidylcholine)	PC 15:0/18:3(9Z,12Z,15Z)	PC(15:0/18:3(9Z,12Z,15Z))	1-pentadecanoyl-2-(9Z,12Z,15Z-octadecatrienoyl)-glycero-3-phosphocholine	PC 33:3	741.531	C41H76NO8P	8.67647	[M+H]+	279.91	HG(PC,184)	C5H14NO4P		[M+H]+	-0.5
222	LMGP01011417	PC (Phosphatidylcholine)	PC 15:0/18:4(6Z,9Z,12Z,15Z)	PC(15:0/18:4(6Z,9Z,12Z,15Z))	1-pentadecanoyl-2-(6Z,9Z,12Z,15Z-octadecatetraenoyl)-glycero-3-phosphocholine	PC 33:4	739.515	C41H74NO8P	8.33424	[M+H]+	277.996	HG(PC,184)	C5H14NO4P		[M+H]+	-0.5
223	LMGP01011418	PC (Phosphatidylcholine)	PC 15:0/19:1(9Z)	PC(15:0/19:1(9Z))	1-pentadecanoyl-2-(9Z-nonadecenoyl)-glycero-3-phosphocholine	PC 34:1	759.578	C42H82NO8P	9.85167	[M+H]+	285.588	HG(PC,184)	C5H14NO4P		[M+H]+	-0.5
224	LMGP01011419	PC (Phosphatidylcholine)	PC 15:0/20:0	PC(15:0/20:0)	1-pentadecanoyl-2-eicosanoyl-glycero-3-phosphocholine	PC 35:0	775.609	C43H86NO8P	11.5245	[M+H]+	291.115	HG(PC,184)	C5H14NO4P		[M+H]+	-0.5
225	LMGP01011420	PC (Phosphatidylcholine)	PC 15:0/20:1(11Z)	PC(15:0/20:1(11Z))	1-pentadecanoyl-2-(11Z-eicosenoyl)-glycero-3-phosphocholine	PC 35:1	773.593	C43H84NO8P	10.4822	[M+H]+	288.415	HG(PC,184)	C5H14NO4P		[M+H]+	-0.5
226	LMGP01011422	PC (Phosphatidylcholine)	PC 15:0/20:3(8Z,11Z,14Z)	PC(15:0/20:3(8Z,11Z,14Z))	1-pentadecanoyl-2-(8Z,11Z,14Z-eicosatrienoyl)-glycero-3-phosphocholine	PC 35:3	769.562	C43H80NO8P	9.11144	[M+H]+	285.765	HG(PC,184)	C5H14NO4P		[M+H]+	-0.5
227	LMGP01011424	PC (Phosphatidylcholine)	PC 15:0/20:5(5Z,8Z,11Z,14Z,17Z)	PC(15:0/20:5(5Z,8Z,11Z,14Z,17Z))	1-pentadecanoyl-2-(5Z,8Z,11Z,14Z,17Z-eicosapentaenoyl)-glycero-3-phosphocholine	PC 35:5	765.531	C43H76NO8P	8.37348	[M+H]+	280.807	HG(PC,184)	C5H14NO4P		[M+H]+	-0.5
228	LMGP01011426	PC (Phosphatidylcholine)	PC 15:0/22:1(11Z)	PC(15:0/22:1(11Z))	1-pentadecanoyl-2-(11Z-docosenoyl)-glycero-3-phosphocholine	PC 37:1	801.625	C45H88NO8P	11.6539	[M+H]+	294.151	HG(PC,184)	C5H14NO4P		[M+H]+	-0.5
229	LMGP01011427	PC (Phosphatidylcholine)	PC 15:0/22:2(13Z,16Z)	PC(15:0/22:2(13Z,16Z))	1-pentadecanoyl-2-(13Z,16Z-docosadienoyl)-glycero-3-phosphocholine	PC 37:2	799.609	C45H86NO8P	10.7156	[M+H]+	292.447	HG(PC,184)	C5H14NO4P		[M+H]+	-0.5
230	LMGP01011428	PC (Phosphatidylcholine)	PC 15:0/22:4(7Z,10Z,13Z,16Z)	PC(15:0/22:4(7Z,10Z,13Z,16Z))	1-pentadecanoyl-2-(7Z,10Z,13Z,16Z-docosatetraenoyl)-glycero-3-phosphocholine	PC 37:4	795.578	C45H82NO8P	9.20824	[M+H]+	289.825	HG(PC,184)	C5H14NO4P		[M+H]+	-0.5
231	LMGP01011429	PC (Phosphatidylcholine)	PC 15:0/22:6(4Z,7Z,10Z,13Z,16Z,19Z)	PC(15:0/22:6(4Z,7Z,10Z,13Z,16Z,19Z))	1-pentadecanoyl-2-(4Z,7Z,10Z,13Z,16Z,19Z-docosahexaenoyl)-glycero-3-phosphocholine	PC 37:6	791.547	C45H78NO8P	8.40211	[M+H]+	285.582	HG(PC,184)	C5H14NO4P		[M+H]+	-0.5
232	LMGP01011430	PC (Phosphatidylcholine)	PC 15:1(9Z)/12:0	PC(15:1(9Z)/12:0)	1-(9Z-pentadecenoyl)-2-dodecanoyl-glycero-3-phosphocholine	PC 27:1	661.468	C35H68NO8P	7.73518	[M+H]+	266.693	HG(PC,184)	C5H14NO4P		[M+H]+	-0.5
233	LMGP01011431	PC (Phosphatidylcholine)	PC 15:1(9Z)/13:0	PC(15:1(9Z)/13:0)	1-(9Z-pentadecenoyl)-2-tridecanoyl-glycero-3-phosphocholine	PC 28:1	675.484	C36H70NO8P	7.21597	[M+H]+	269.425	HG(PC,184)	C5H14NO4P		[M+H]+	-0.5
234	LMGP01011432	PC (Phosphatidylcholine)	PC 15:1(9Z)/14:0	PC(15:1(9Z)/14:0)	1-(9Z-pentadecenoyl)-2-tetradecanoyl-glycero-3-phosphocholine	PC 29:1	689.5	C37H72NO8P	8.19338	[M+H]+	272.759	HG(PC,184)	C5H14NO4P		[M+H]+	-0.5
235	LMGP01011433	PC (Phosphatidylcholine)	PC 15:1(9Z)/14:1(9Z)	PC(15:1(9Z)/14:1(9Z))	1-(9Z-pentadecenoyl)-2-(9Z-tetradecenoyl)-glycero-3-phosphocholine	PC 29:2	687.484	C37H70NO8P	7.88671	[M+H]+	270.45	HG(PC,184)	C5H14NO4P		[M+H]+	-0.5
236	LMGP01011434	PC (Phosphatidylcholine)	PC 15:1(9Z)/15:0	PC(15:1(9Z)/15:0)	1-(9Z-pentadecenoyl)-2-pentadecanoyl-glycero-3-phosphocholine	PC 30:1	703.515	C38H74NO8P	7.93024	[M+H]+	275.691	HG(PC,184)	C5H14NO4P		[M+H]+	-0.5
237	LMGP01011435	PC (Phosphatidylcholine)	PC 15:1(9Z)/15:1(9Z)	PC(15:1(9Z)/15:1(9Z))	1,2-di-(9Z-pentadecenoyl)-sn-glycero-3-phosphocholine	PC 30:2	701.5	C38H72NO8P	7.47012	[M+H]+	273.415	HG(PC,184)	C5H14NO4P		[M+H]+	-0.5
238	LMGP01011436	PC (Phosphatidylcholine)	PC 15:1(9Z)/16:0	PC(15:1(9Z)/16:0)	1-(9Z-pentadecenoyl)-2-hexadecanoyl-glycero-3-phosphocholine	PC 31:1	717.531	C39H76NO8P	8.77925	[M+H]+	278.4	HG(PC,184)	C5H14NO4P		[M+H]+	-0.5
239	LMGP01011437	PC (Phosphatidylcholine)	PC 15:1(9Z)/16:1(9Z)	PC(15:1(9Z)/16:1(9Z))	1-(9Z-pentadecenoyl)-2-(9Z-hexadecenoyl)-glycero-3-phosphocholine	PC 31:2	715.515	C39H74NO8P	8.29743	[M+H]+	276.177	HG(PC,184)	C5H14NO4P		[M+H]+	-0.5
240	LMGP01011438	PC (Phosphatidylcholine)	PC 15:1(9Z)/17:0	PC(15:1(9Z)/17:0)	1-(9Z-pentadecenoyl)-2-heptadecanoyl-glycero-3-phosphocholine	PC 32:1	731.547	C40H78NO8P	8.80992	[M+H]+	281.093	HG(PC,184)	C5H14NO4P		[M+H]+	-0.5
241	LMGP01011441	PC (Phosphatidylcholine)	PC 15:1(9Z)/18:0	PC(15:1(9Z)/18:0)	1-(9Z-pentadecenoyl)-2-octadecanoyl-glycero-3-phosphocholine	PC 33:1	745.562	C41H80NO8P	9.54011	[M+H]+	283.89	HG(PC,184)	C5H14NO4P		[M+H]+	-0.5
242	LMGP01011442	PC (Phosphatidylcholine)	PC 15:1(9Z)/18:1(9Z)	PC(15:1(9Z)/18:1(9Z))	1-(9Z-pentadecenoyl)-2-(9Z-octadecenoyl)-glycero-3-phosphocholine	PC 33:2	743.547	C41H78NO8P	8.88933	[M+H]+	281.801	HG(PC,184)	C5H14NO4P		[M+H]+	-0.5
243	LMGP01011445	PC (Phosphatidylcholine)	PC 15:1(9Z)/18:3(9Z,12Z,15Z)	PC(15:1(9Z)/18:3(9Z,12Z,15Z))	1-(9Z-pentadecenoyl)-2-(9Z,12Z,15Z-octadecatrienoyl)-glycero-3-phosphocholine	PC 33:4	739.515	C41H74NO8P	8.26051	[M+H]+	277.811	HG(PC,184)	C5H14NO4P		[M+H]+	-0.5
244	LMGP01011446	PC (Phosphatidylcholine)	PC 15:1(9Z)/18:4(6Z,9Z,12Z,15Z)	PC(15:1(9Z)/18:4(6Z,9Z,12Z,15Z))	1-(9Z-pentadecenoyl)-2-(6Z,9Z,12Z,15Z-octadecatetraenoyl)-glycero-3-phosphocholine	PC 33:5	737.5	C41H72NO8P	8.01789	[M+H]+	276.073	HG(PC,184)	C5H14NO4P		[M+H]+	-0.5
245	LMGP01011447	PC (Phosphatidylcholine)	PC 15:1(9Z)/19:0	PC(15:1(9Z)/19:0)	1-(9Z-pentadecenoyl)-2-nonadecanoyl-glycero-3-phosphocholine	PC 34:1	759.578	C42H82NO8P	9.88109	[M+H]+	286.721	HG(PC,184)	C5H14NO4P		[M+H]+	-0.5
246	LMGP01011448	PC (Phosphatidylcholine)	PC 15:1(9Z)/19:1(9Z)	PC(15:1(9Z)/19:1(9Z))	1-(9Z-pentadecenoyl)-2-(9Z-nonadecenoyl)-glycero-3-phosphocholine	PC 34:2	757.562	C42H80NO8P	9.0582	[M+H]+	284.654	HG(PC,184)	C5H14NO4P		[M+H]+	-0.5
247	LMGP01011449	PC (Phosphatidylcholine)	PC 15:1(9Z)/20:0	PC(15:1(9Z)/20:0)	1-(9Z-pentadecenoyl)-2-eicosanoyl-glycero-3-phosphocholine	PC 35:1	773.593	C43H84NO8P	10.5119	[M+H]+	289.57	HG(PC,184)	C5H14NO4P		[M+H]+	-0.5
248	LMGP01011450	PC (Phosphatidylcholine)	PC 15:1(9Z)/20:1(11Z)	PC(15:1(9Z)/20:1(11Z))	1-(9Z-pentadecenoyl)-2-(11Z-eicosenoyl)-glycero-3-phosphocholine	PC 35:2	771.578	C43H82NO8P	9.67958	[M+H]+	287.558	HG(PC,184)	C5H14NO4P		[M+H]+	-0.5
249	LMGP01011451	PC (Phosphatidylcholine)	PC 15:1(9Z)/20:2(11Z,14Z)	PC(15:1(9Z)/20:2(11Z,14Z))	1-(9Z-pentadecenoyl)-2-(11Z,14Z-eicosadienoyl)-glycero-3-phosphocholine	PC 35:3	769.562	C43H80NO8P	9.04641	[M+H]+	285.673	HG(PC,184)	C5H14NO4P		[M+H]+	-0.5
250	LMGP01011452	PC (Phosphatidylcholine)	PC 15:1(9Z)/20:3(8Z,11Z,14Z)	PC(15:1(9Z)/20:3(8Z,11Z,14Z))	1-(9Z-pentadecenoyl)-2-(8Z,11Z,14Z-eicosatrienoyl)-glycero-3-phosphocholine	PC 35:4	767.547	C43H78NO8P	8.54521	[M+H]+	283.746	HG(PC,184)	C5H14NO4P		[M+H]+	-0.5
251	LMGP01011453	PC (Phosphatidylcholine)	PC 15:1(9Z)/20:4(5Z,8Z,11Z,14Z)	PC(15:1(9Z)/20:4(5Z,8Z,11Z,14Z))	1-(9Z-pentadecenoyl)-2-(5Z,8Z,11Z,14Z-eicosatetraenoyl)-glycero-3-phosphocholine	PC 35:5	765.531	C43H76NO8P	8.19962	[M+H]+	281.002	HG(PC,184)	C5H14NO4P		[M+H]+	-0.5
252	LMGP01011454	PC (Phosphatidylcholine)	PC 15:1(9Z)/20:5(5Z,8Z,11Z,14Z,17Z)	PC(15:1(9Z)/20:5(5Z,8Z,11Z,14Z,17Z))	1-(9Z-pentadecenoyl)-2-(5Z,8Z,11Z,14Z,17Z-eicosapentaenoyl)-glycero-3-phosphocholine	PC 35:6	763.515	C43H74NO8P	8.02016	[M+H]+	277.901	HG(PC,184)	C5H14NO4P		[M+H]+	-0.5
253	LMGP01011455	PC (Phosphatidylcholine)	PC 15:1(9Z)/21:0	PC(15:1(9Z)/21:0)	1-(9Z-pentadecenoyl)-2-heneicosanoyl-glycero-3-phosphocholine	PC 36:1	787.609	C44H86NO8P	11.1412	[M+H]+	292.236	HG(PC,184)	C5H14NO4P		[M+H]+	-0.5
254	LMGP01011456	PC (Phosphatidylcholine)	PC 15:1(9Z)/22:0	PC(15:1(9Z)/22:0)	1-(9Z-pentadecenoyl)-2-docosanoyl-glycero-3-phosphocholine	PC 37:1	801.625	C45H88NO8P	11.6862	[M+H]+	295.365	HG(PC,184)	C5H14NO4P		[M+H]+	-0.5
255	LMGP01011458	PC (Phosphatidylcholine)	PC 15:1(9Z)/22:2(13Z,16Z)	PC(15:1(9Z)/22:2(13Z,16Z))	1-(9Z-pentadecenoyl)-2-(13Z,16Z-docosadienoyl)-glycero-3-phosphocholine	PC 37:3	797.593	C45H84NO8P	9.84103	[M+H]+	291.593	HG(PC,184)	C5H14NO4P		[M+H]+	-0.5
256	LMGP01011459	PC (Phosphatidylcholine)	PC 15:1(9Z)/22:4(7Z,10Z,13Z,16Z)	PC(15:1(9Z)/22:4(7Z,10Z,13Z,16Z))	1-(9Z-pentadecenoyl)-2-(7Z,10Z,13Z,16Z-docosatetraenoyl)-glycero-3-phosphocholine	PC 37:5	793.562	C45H80NO8P	8.57092	[M+H]+	287.825	HG(PC,184)	C5H14NO4P		[M+H]+	-0.5
257	LMGP01011460	PC (Phosphatidylcholine)	PC 15:1(9Z)/22:6(4Z,7Z,10Z,13Z,16Z,19Z)	PC(15:1(9Z)/22:6(4Z,7Z,10Z,13Z,16Z,19Z))	1-(9Z-pentadecenoyl)-2-(4Z,7Z,10Z,13Z,16Z,19Z-docosahexaenoyl)-glycero-3-phosphocholine	PC 37:7	789.531	C45H76NO8P	7.99213	[M+H]+	282.457	HG(PC,184)	C5H14NO4P		[M+H]+	-0.5
258	LMGP01011461	PC (Phosphatidylcholine)	PC 16:0/13:0	PC(16:0/13:0)	1-hexadecanoyl-2-tridecanoyl-glycero-3-phosphocholine	PC 29:0	691.515	C37H74NO8P	8.19176	[M+H]+	273.525	HG(PC,184)	C5H14NO4P		[M+H]+	-0.5
259	LMGP01011462	PC (Phosphatidylcholine)	PC 16:0/14:1(9Z)	PC(16:0/14:1(9Z))	1-hexadecanoyl-2-(9Z-tetradecenoyl)-glycero-3-phosphocholine	PC 30:1	703.515	C38H74NO8P	7.9655	[M+H]+	274.567	HG(PC,184)	C5H14NO4P		[M+H]+	-0.5
260	LMGP01011463	PC (Phosphatidylcholine)	PC 16:0/15:1(9Z)	PC(16:0/15:1(9Z))	1-hexadecanoyl-2-(9Z-pentadecenoyl)-glycero-3-phosphocholine	PC 31:1	717.531	C39H76NO8P	8.77941	[M+H]+	277.314	HG(PC,184)	C5H14NO4P		[M+H]+	-0.5
261	LMGP01011465	PC (Phosphatidylcholine)	PC 16:0/19:0	PC(16:0/19:0)	1-hexadecanoyl-2-nonadecanoyl-glycero-3-phosphocholine	PC 35:0	775.609	C43H86NO8P	11.5221	[M+H]+	291.05	HG(PC,184)	C5H14NO4P		[M+H]+	-0.5
262	LMGP01011466	PC (Phosphatidylcholine)	PC 16:0/19:1(9Z)	PC(16:0/19:1(9Z))	1-hexadecanoyl-2-(9Z-nonadecenoyl)-glycero-3-phosphocholine	PC 35:1	773.593	C43H84NO8P	10.4798	[M+H]+	288.307	HG(PC,184)	C5H14NO4P		[M+H]+	-0.5
263	LMGP01011468	PC (Phosphatidylcholine)	PC 16:0/20:2(11Z,14Z)	PC(16:0/20:2(11Z,14Z))	1-hexadecanoyl-2-(11Z,14Z-eicosadienoyl)-glycero-3-phosphocholine	PC 36:2	785.593	C44H84NO8P	10.1968	[M+H]+	289.406	HG(PC,184)	C5H14NO4P		[M+H]+	-0.5
264	LMGP01011469	PC (Phosphatidylcholine)	PC 16:0/21:0	PC(16:0/21:0)	1-hexadecanoyl-2-heneicosanoyl-glycero-3-phosphocholine	PC 37:0	803.64	C45H90NO8P	12.9307	[M+H]+	296.454	HG(PC,184)	C5H14NO4P		[M+H]+	-0.5
265	LMGP01011470	PC (Phosphatidylcholine)	PC 16:0/22:1(11Z)	PC(16:0/22:1(11Z))	1-hexadecanoyl-2-(11Z-docosenoyl)-glycero-3-phosphocholine	PC 38:1	815.64	C46H90NO8P	12.5047	[M+H]+	297.068	HG(PC,184)	C5H14NO4P		[M+H]+	-0.5
266	LMGP01011471	PC (Phosphatidylcholine)	PC 16:0/22:2(13Z,16Z)	PC(16:0/22:2(13Z,16Z))	1-hexadecanoyl-2-(13Z,16Z-docosadienoyl)-glycero-3-phosphocholine	PC 38:2	813.625	C46H88NO8P	11.4539	[M+H]+	295.498	HG(PC,184)	C5H14NO4P		[M+H]+	-0.5
267	LMGP01011472	PC (Phosphatidylcholine)	PC 16:1(9Z)/12:0	PC(16:1(9Z)/12:0)	1-(9Z-hexadecenoyl)-2-dodecanoyl-glycero-3-phosphocholine	PC 28:1	675.484	C36H70NO8P	7.20099	[M+H]+	269.975	HG(PC,184)	C5H14NO4P		[M+H]+	-0.5
268	LMGP01011473	PC (Phosphatidylcholine)	PC 16:1(9Z)/13:0	PC(16:1(9Z)/13:0)	1-(9Z-hexadecenoyl)-2-tridecanoyl-glycero-3-phosphocholine	PC 29:1	689.5	C37H72NO8P	8.17635	[M+H]+	272.448	HG(PC,184)	C5H14NO4P		[M+H]+	-0.5
269	LMGP01011474	PC (Phosphatidylcholine)	PC 16:1(9Z)/14:0	PC(16:1(9Z)/14:0)	1-(9Z-hexadecenoyl)-2-tetradecanoyl-glycero-3-phosphocholine	PC 30:1	703.515	C38H74NO8P	7.90992	[M+H]+	275.636	HG(PC,184)	C5H14NO4P		[M+H]+	-0.5
270	LMGP01011475	PC (Phosphatidylcholine)	PC 16:1(9Z)/14:1(9Z)	PC(16:1(9Z)/14:1(9Z))	1-(9Z-hexadecenoyl)-2-(9Z-tetradecenoyl)-glycero-3-phosphocholine	PC 30:2	701.5	C38H72NO8P	7.48176	[M+H]+	273.382	HG(PC,184)	C5H14NO4P		[M+H]+	-0.5
271	LMGP01011476	PC (Phosphatidylcholine)	PC 16:1(9Z)/15:0	PC(16:1(9Z)/15:0)	1-(9Z-hexadecenoyl)-2-pentadecanoyl-glycero-3-phosphocholine	PC 31:1	717.531	C39H76NO8P	8.75742	[M+H]+	278.303	HG(PC,184)	C5H14NO4P		[M+H]+	-0.5
272	LMGP01011477	PC (Phosphatidylcholine)	PC 16:1(9Z)/15:1(9Z)	PC(16:1(9Z)/15:1(9Z))	1-(9Z-hexadecenoyl)-2-(9Z-pentadecenoyl)-glycero-3-phosphocholine	PC 31:2	715.515	C39H74NO8P	8.29747	[M+H]+	276.105	HG(PC,184)	C5H14NO4P		[M+H]+	-0.5
273	LMGP01011479	PC (Phosphatidylcholine)	PC 16:1(9Z)/17:0	PC(16:1(9Z)/17:0)	1-(9Z-hexadecenoyl)-2-heptadecanoyl-glycero-3-phosphocholine	PC 33:1	745.562	C41H80NO8P	9.5127	[M+H]+	283.772	HG(PC,184)	C5H14NO4P		[M+H]+	-0.5
274	LMGP01011482	PC (Phosphatidylcholine)	PC 16:1(9Z)/18:0	PC(16:1(9Z)/18:0)	1-(9Z-hexadecenoyl)-2-octadecanoyl-glycero-3-phosphocholine	PC 34:1	759.578	C42H82NO8P	9.84858	[M+H]+	286.773	HG(PC,184)	C5H14NO4P		[M+H]+	-0.5
275	LMGP01011484	PC (Phosphatidylcholine)	PC 16:1(9Z)/18:3(9Z,12Z,15Z)	PC(16:1(9Z)/18:3(9Z,12Z,15Z))	1-(9Z-hexadecenoyl)-2-(9Z,12Z,15Z-octadecatrienoyl)-glycero-3-phosphocholine	PC 34:4	753.531	C42H76NO8P	8.11457	[M+H]+	280.796	HG(PC,184)	C5H14NO4P		[M+H]+	-0.5
276	LMGP01011485	PC (Phosphatidylcholine)	PC 16:1(9Z)/19:0	PC(16:1(9Z)/19:0)	1-(9Z-hexadecenoyl)-2-nonadecanoyl-glycero-3-phosphocholine	PC 35:1	773.593	C43H84NO8P	10.4791	[M+H]+	289.39	HG(PC,184)	C5H14NO4P		[M+H]+	-0.5
277	LMGP01011486	PC (Phosphatidylcholine)	PC 16:1(9Z)/19:1(9Z)	PC(16:1(9Z)/19:1(9Z))	1-(9Z-hexadecenoyl)-2-(9Z-nonadecenoyl)-glycero-3-phosphocholine	PC 35:2	771.578	C43H82NO8P	9.64835	[M+H]+	287.365	HG(PC,184)	C5H14NO4P		[M+H]+	-0.5
278	LMGP01011487	PC (Phosphatidylcholine)	PC 16:1(9Z)/20:0	PC(16:1(9Z)/20:0)	1-(9Z-hexadecenoyl)-2-eicosanoyl-glycero-3-phosphocholine	PC 36:1	787.609	C44H86NO8P	11.1038	[M+H]+	292.222	HG(PC,184)	C5H14NO4P		[M+H]+	-0.5
279	LMGP01011488	PC (Phosphatidylcholine)	PC 16:1(9Z)/20:1(11Z)	PC(16:1(9Z)/20:1(11Z))	1-(9Z-hexadecenoyl)-2-(11Z-eicosenoyl)-glycero-3-phosphocholine	PC 36:2	785.593	C44H84NO8P	10.1185	[M+H]+	290.262	HG(PC,184)	C5H14NO4P		[M+H]+	-0.5
280	LMGP01011489	PC (Phosphatidylcholine)	PC 16:1(9Z)/20:2(11Z,14Z)	PC(16:1(9Z)/20:2(11Z,14Z))	1-(9Z-hexadecenoyl)-2-(11Z,14Z-eicosadienoyl)-glycero-3-phosphocholine	PC 36:3	783.578	C44H82NO8P	9.30921	[M+H]+	288.425	HG(PC,184)	C5H14NO4P		[M+H]+	-0.5
281	LMGP01011490	PC (Phosphatidylcholine)	PC 16:1(9Z)/20:3(8Z,11Z,14Z)	PC(16:1(9Z)/20:3(8Z,11Z,14Z))	1-(9Z-hexadecenoyl)-2-(8Z,11Z,14Z-eicosatrienoyl)-glycero-3-phosphocholine	PC 36:4	781.562	C44H80NO8P	8.64527	[M+H]+	286.545	HG(PC,184)	C5H14NO4P		[M+H]+	-0.5
282	LMGP01011491	PC (Phosphatidylcholine)	PC 16:1(9Z)/20:5(5Z,8Z,11Z,14Z,17Z)	PC(16:1(9Z)/20:5(5Z,8Z,11Z,14Z,17Z))	1-(9Z-hexadecenoyl)-2-(5Z,8Z,11Z,14Z,17Z-eicosapentaenoyl)-glycero-3-phosphocholine	PC 36:6	777.531	C44H76NO8P	7.87555	[M+H]+	282	HG(PC,184)	C5H14NO4P		[M+H]+	-0.5
283	LMGP01011492	PC (Phosphatidylcholine)	PC 16:1(9Z)/21:0	PC(16:1(9Z)/21:0)	1-(9Z-hexadecenoyl)-2-heneicosanoyl-glycero-3-phosphocholine	PC 37:1	801.625	C45H88NO8P	11.6494	[M+H]+	295.073	HG(PC,184)	C5H14NO4P		[M+H]+	-0.5
284	LMGP01011493	PC (Phosphatidylcholine)	PC 16:1(9Z)/22:0	PC(16:1(9Z)/22:0)	1-(9Z-hexadecenoyl)-2-docosanoyl-glycero-3-phosphocholine	PC 38:1	815.64	C46H90NO8P	12.5038	[M+H]+	298.228	HG(PC,184)	C5H14NO4P		[M+H]+	-0.5
285	LMGP01011494	PC (Phosphatidylcholine)	PC 16:1(9Z)/22:1(11Z)	PC(16:1(9Z)/22:1(11Z))	1-(9Z-hexadecenoyl)-2-(11Z-docosenoyl)-glycero-3-phosphocholine	PC 38:2	813.625	C46H88NO8P	11.4083	[M+H]+	296.397	HG(PC,184)	C5H14NO4P		[M+H]+	-0.5
286	LMGP01011495	PC (Phosphatidylcholine)	PC 16:1(9Z)/22:2(13Z,16Z)	PC(16:1(9Z)/22:2(13Z,16Z))	1-(9Z-hexadecenoyl)-2-(13Z,16Z-docosadienoyl)-glycero-3-phosphocholine	PC 38:3	811.609	C46H86NO8P	10.3994	[M+H]+	294.705	HG(PC,184)	C5H14NO4P		[M+H]+	-0.5
287	LMGP01011496	PC (Phosphatidylcholine)	PC 16:1(9Z)/22:4(7Z,10Z,13Z,16Z)	PC(16:1(9Z)/22:4(7Z,10Z,13Z,16Z))	1-(9Z-hexadecenoyl)-2-(7Z,10Z,13Z,16Z-docosatetraenoyl)-glycero-3-phosphocholine	PC 38:5	807.578	C46H82NO8P	8.80583	[M+H]+	291.172	HG(PC,184)	C5H14NO4P		[M+H]+	-0.5
288	LMGP01011497	PC (Phosphatidylcholine)	PC 17:0/12:0	PC(17:0/12:0)	1-heptadecanoyl-2-dodecanoyl-glycero-3-phosphocholine	PC 29:0	691.515	C37H74NO8P	8.19626	[M+H]+	273.605	HG(PC,184)	C5H14NO4P		[M+H]+	-0.5
289	LMGP01011498	PC (Phosphatidylcholine)	PC 17:0/14:0	PC(17:0/14:0)	1-heptadecanoyl-2-tetradecanoyl-glycero-3-phosphocholine	PC 31:0	719.547	C39H78NO8P	9.10338	[M+H]+	279.061	HG(PC,184)	C5H14NO4P		[M+H]+	-0.5
290	LMGP01011499	PC (Phosphatidylcholine)	PC 17:0/15:1(9Z)	PC(17:0/15:1(9Z))	1-heptadecanoyl-2-(9Z-pentadecenoyl)-glycero-3-phosphocholine	PC 32:1	731.547	C40H78NO8P	8.8106	[M+H]+	280.185	HG(PC,184)	C5H14NO4P		[M+H]+	-0.5
291	LMGP01011501	PC (Phosphatidylcholine)	PC 17:0/16:1(9Z)	PC(17:0/16:1(9Z))	1-heptadecanoyl-2-(9Z-hexadecenoyl)-glycero-3-phosphocholine	PC 33:1	745.562	C41H80NO8P	9.51296	[M+H]+	282.96	HG(PC,184)	C5H14NO4P		[M+H]+	-0.5
292	LMGP01011504	PC (Phosphatidylcholine)	PC 17:0/18:2(9Z,12Z)	PC(17:0/18:2(9Z,12Z))	1-heptadecanoyl-2-(9Z,12Z-octadecadienoyl)-glycero-3-phosphocholine	PC 35:2	771.578	C43H82NO8P	9.73075	[M+H]+	287.646	HG(PC,184)	C5H14NO4P		[M+H]+	-0.5
293	LMGP01011506	PC (Phosphatidylcholine)	PC 17:0/18:3(9Z,12Z,15Z)	PC(17:0/18:3(9Z,12Z,15Z))	1-heptadecanoyl-2-(9Z,12Z,15Z-octadecatrienoyl)-glycero-3-phosphocholine	PC 35:3	769.562	C43H80NO8P	9.27503	[M+H]+	285.732	HG(PC,184)	C5H14NO4P		[M+H]+	-0.5
294	LMGP01011507	PC (Phosphatidylcholine)	PC 17:0/18:4(6Z,9Z,12Z,15Z)	PC(17:0/18:4(6Z,9Z,12Z,15Z))	1-heptadecanoyl-2-(6Z,9Z,12Z,15Z-octadecatetraenoyl)-glycero-3-phosphocholine	PC 35:4	767.547	C43H78NO8P	8.76723	[M+H]+	283.889	HG(PC,184)	C5H14NO4P		[M+H]+	-0.5
295	LMGP01011508	PC (Phosphatidylcholine)	PC 17:0/19:0	PC(17:0/19:0)	1-heptadecanoyl-2-nonadecanoyl-glycero-3-phosphocholine	PC 36:0	789.625	C44H88NO8P	12.3236	[M+H]+	293.764	HG(PC,184)	C5H14NO4P		[M+H]+	-0.5
296	LMGP01011509	PC (Phosphatidylcholine)	PC 17:0/19:1(9Z)	PC(17:0/19:1(9Z))	1-heptadecanoyl-2-(9Z-nonadecenoyl)-glycero-3-phosphocholine	PC 36:1	787.609	C44H86NO8P	11.1022	[M+H]+	291.121	HG(PC,184)	C5H14NO4P		[M+H]+	-0.5
297	LMGP01011510	PC (Phosphatidylcholine)	PC 17:0/20:0	PC(17:0/20:0)	1-heptadecanoyl-2-eicosanoyl-glycero-3-phosphocholine	PC 37:0	803.64	C45H90NO8P	12.9287	[M+H]+	296.332	HG(PC,184)	C5H14NO4P		[M+H]+	-0.5
298	LMGP01011512	PC (Phosphatidylcholine)	PC 17:0/20:2(11Z,14Z)	PC(17:0/20:2(11Z,14Z))	1-heptadecanoyl-2-(11Z,14Z-eicosadienoyl)-glycero-3-phosphocholine	PC 37:2	799.609	C45H86NO8P	10.7098	[M+H]+	291.904	HG(PC,184)	C5H14NO4P		[M+H]+	-0.5
299	LMGP01011513	PC (Phosphatidylcholine)	PC 17:0/20:3(8Z,11Z,14Z)	PC(17:0/20:3(8Z,11Z,14Z))	1-heptadecanoyl-2-(8Z,11Z,14Z-eicosatrienoyl)-glycero-3-phosphocholine	PC 37:3	797.593	C45H84NO8P	9.89715	[M+H]+	291.083	HG(PC,184)	C5H14NO4P		[M+H]+	-0.5
300	LMGP01011514	PC (Phosphatidylcholine)	PC 17:0/20:5(5Z,8Z,11Z,14Z,17Z)	PC(17:0/20:5(5Z,8Z,11Z,14Z,17Z))	1-heptadecanoyl-2-(5Z,8Z,11Z,14Z,17Z-eicosapentaenoyl)-glycero-3-phosphocholine	PC 37:5	793.562	C45H80NO8P	8.82981	[M+H]+	286.161	HG(PC,184)	C5H14NO4P		[M+H]+	-0.5
301	LMGP01011515	PC (Phosphatidylcholine)	PC 17:0/21:0	PC(17:0/21:0)	1-heptadecanoyl-2-heneicosanoyl-glycero-3-phosphocholine	PC 38:0	817.656	C46H92NO8P	13.8454	[M+H]+	298.337	HG(PC,184)	C5H14NO4P		[M+H]+	-0.5
302	LMGP01011516	PC (Phosphatidylcholine)	PC 17:0/22:0	PC(17:0/22:0)	1-heptadecanoyl-2-docosanoyl-glycero-3-phosphocholine	PC 39:0	831.672	C47H94NO8P	14.3106	[M+H]+	301.673	HG(PC,184)	C5H14NO4P		[M+H]+	-0.5
303	LMGP01011517	PC (Phosphatidylcholine)	PC 17:0/22:1(11Z)	PC(17:0/22:1(11Z))	1-heptadecanoyl-2-(11Z-docosenoyl)-glycero-3-phosphocholine	PC 39:1	829.656	C47H92NO8P	12.9517	[M+H]+	299.384	HG(PC,184)	C5H14NO4P		[M+H]+	-0.5
304	LMGP01011518	PC (Phosphatidylcholine)	PC 17:0/22:2(13Z,16Z)	PC(17:0/22:2(13Z,16Z))	1-heptadecanoyl-2-(13Z,16Z-docosadienoyl)-glycero-3-phosphocholine	PC 39:2	827.64	C47H90NO8P	11.8954	[M+H]+	297.946	HG(PC,184)	C5H14NO4P		[M+H]+	-0.5
305	LMGP01011519	PC (Phosphatidylcholine)	PC 17:0/22:4(7Z,10Z,13Z,16Z)	PC(17:0/22:4(7Z,10Z,13Z,16Z))	1-heptadecanoyl-2-(7Z,10Z,13Z,16Z-docosatetraenoyl)-glycero-3-phosphocholine	PC 39:4	823.609	C47H86NO8P	10.0538	[M+H]+	295.791	HG(PC,184)	C5H14NO4P		[M+H]+	-0.5
306	LMGP01011580	PC (Phosphatidylcholine)	PC 18:0/13:0	PC(18:0/13:0)	1-octadecanoyl-2-tridecanoyl-glycero-3-phosphocholine	PC 31:0	719.547	C39H78NO8P	9.10732	[M+H]+	279.073	HG(PC,184)	C5H14NO4P		[M+H]+	-0.5
307	LMGP01011581	PC (Phosphatidylcholine)	PC 18:0/14:1(9Z)	PC(18:0/14:1(9Z))	1-octadecanoyl-2-(9Z-tetradecenoyl)-glycero-3-phosphocholine	PC 32:1	731.547	C40H78NO8P	8.85526	[M+H]+	280.116	HG(PC,184)	C5H14NO4P		[M+H]+	-0.5
308	LMGP01011582	PC (Phosphatidylcholine)	PC 18:0/15:0	PC(18:0/15:0)	1-octadecanoyl-2-pentadecanoyl-glycero-3-phosphocholine	PC 33:0	747.578	C41H82NO8P	10.2231	[M+H]+	285.863	HG(PC,184)	C5H14NO4P		[M+H]+	-0.5
309	LMGP01011583	PC (Phosphatidylcholine)	PC 18:0/15:1(9Z)	PC(18:0/15:1(9Z))	1-octadecanoyl-2-(9Z-pentadecenoyl)-glycero-3-phosphocholine	PC 33:1	745.562	C41H80NO8P	9.54086	[M+H]+	282.883	HG(PC,184)	C5H14NO4P		[M+H]+	-0.5
310	LMGP01011584	PC (Phosphatidylcholine)	PC 18:0/17:0	PC(18:0/17:0)	1-octadecanoyl-2-heptadecanoyl-glycero-3-phosphocholine	PC 35:0	775.609	C43H86NO8P	11.5213	[M+H]+	291.114	HG(PC,184)	C5H14NO4P		[M+H]+	-0.5
311	LMGP01011588	PC (Phosphatidylcholine)	PC 18:0/18:3(9Z,12Z,15Z)	PC(18:0/18:3(9Z,12Z,15Z))	1-octadecanoyl-2-(9Z,12Z,15Z-octadecatrienoyl)-glycero-3-phosphocholine	PC 36:3	783.578	C44H82NO8P	9.60685	[M+H]+	288.515	HG(PC,184)	C5H14NO4P		[M+H]+	-0.5
312	LMGP01011589	PC (Phosphatidylcholine)	PC 18:0/19:0	PC(18:0/19:0)	1-octadecanoyl-2-nonadecanoyl-glycero-3-phosphocholine	PC 37:0	803.64	C45H90NO8P	12.9279	[M+H]+	296.421	HG(PC,184)	C5H14NO4P		[M+H]+	-0.5
313	LMGP01011590	PC (Phosphatidylcholine)	PC 18:0/19:1(9Z)	PC(18:0/19:1(9Z))	1-octadecanoyl-2-(9Z-nonadecenoyl)-glycero-3-phosphocholine	PC 37:1	801.625	C45H88NO8P	11.6467	[M+H]+	293.865	HG(PC,184)	C5H14NO4P		[M+H]+	-0.5
314	LMGP01011591	PC (Phosphatidylcholine)	PC 18:0/21:0	PC(18:0/21:0)	1-octadecanoyl-2-heneicosanoyl-glycero-3-phosphocholine	PC 39:0	831.672	C47H94NO8P	14.3088	[M+H]+	301.664	HG(PC,184)	C5H14NO4P		[M+H]+	-0.5
315	LMGP01011593	PC (Phosphatidylcholine)	PC 18:0/22:2(13Z,16Z)	PC(18:0/22:2(13Z,16Z))	1-octadecanoyl-2-(13Z,16Z-docosadienoyl)-glycero-3-phosphocholine	PC 40:2	841.656	C48H92NO8P	12.8281	[M+H]+	300.545	HG(PC,184)	C5H14NO4P		[M+H]+	-0.5
316	LMGP01011594	PC (Phosphatidylcholine)	PC 18:1(9Z)/12:0	PC(18:1(9Z)/12:0)	1-(9Z-octadecenoyl)-2-dodecanoyl-glycero-3-phosphocholine	PC 30:1	703.515	C38H74NO8P	7.91697	[M+H]+	275.415	HG(PC,184)	C5H14NO4P		[M+H]+	-0.5
317	LMGP01011595	PC (Phosphatidylcholine)	PC 18:1(9Z)/13:0	PC(18:1(9Z)/13:0)	1-(9Z-octadecenoyl)-2-tridecanoyl-glycero-3-phosphocholine	PC 31:1	717.531	C39H76NO8P	8.76113	[M+H]+	278.358	HG(PC,184)	C5H14NO4P		[M+H]+	-0.5
318	LMGP01011596	PC (Phosphatidylcholine)	PC 18:1(9Z)/14:1(9Z)	PC(18:1(9Z)/14:1(9Z))	1-(9Z-octadecenoyl)-2-(9Z-tetradecenoyl)-glycero-3-phosphocholine	PC 32:2	729.531	C40H76NO8P	8.20642	[M+H]+	279.136	HG(PC,184)	C5H14NO4P		[M+H]+	-0.5
319	LMGP01011598	PC (Phosphatidylcholine)	PC 18:1(9Z)/15:1(9Z)	PC(18:1(9Z)/15:1(9Z))	1-(9Z-octadecenoyl)-2-(9Z-pentadecenoyl)-glycero-3-phosphocholine	PC 33:2	743.547	C41H78NO8P	8.88978	[M+H]+	281.882	HG(PC,184)	C5H14NO4P		[M+H]+	-0.5
320	LMGP01011599	PC (Phosphatidylcholine)	PC 18:1(9Z)/17:0	PC(18:1(9Z)/17:0)	1-(9Z-octadecenoyl)-2-heptadecanoyl-glycero-3-phosphocholine	PC 35:1	773.593	C43H84NO8P	10.4791	[M+H]+	289.39	HG(PC,184)	C5H14NO4P		[M+H]+	-0.5
321	LMGP01011603	PC (Phosphatidylcholine)	PC 18:1(9Z)/18:4(6Z,9Z,12Z,15Z)	PC(18:1(9Z)/18:4(6Z,9Z,12Z,15Z))	1-(9Z-octadecenoyl)-2-(6Z,9Z,12Z,15Z-octadecatetraenoyl)-glycero-3-phosphocholine	PC 36:5	779.547	C44H78NO8P	8.28322	[M+H]+	284.926	HG(PC,184)	C5H14NO4P		[M+H]+	-0.5
322	LMGP01011604	PC (Phosphatidylcholine)	PC 18:1(9Z)/19:0	PC(18:1(9Z)/19:0)	1-(9Z-octadecenoyl)-2-nonadecanoyl-glycero-3-phosphocholine	PC 37:1	801.625	C45H88NO8P	11.6467	[M+H]+	295.074	HG(PC,184)	C5H14NO4P		[M+H]+	-0.5
323	LMGP01011605	PC (Phosphatidylcholine)	PC 18:1(9Z)/19:1(9Z)	PC(18:1(9Z)/19:1(9Z))	1-(9Z-octadecenoyl)-2-(9Z-nonadecenoyl)-glycero-3-phosphocholine	PC 37:2	799.609	C45H86NO8P	10.6594	[M+H]+	293.172	HG(PC,184)	C5H14NO4P		[M+H]+	-0.5
324	LMGP01011607	PC (Phosphatidylcholine)	PC 18:1(9Z)/20:2(11Z,14Z)	PC(18:1(9Z)/20:2(11Z,14Z))	1-(9Z-octadecenoyl)-2-(11Z,14Z-eicosadienoyl)-glycero-3-phosphocholine	PC 38:3	811.609	C46H86NO8P	10.3944	[M+H]+	294.175	HG(PC,184)	C5H14NO4P		[M+H]+	-0.5
325	LMGP01011608	PC (Phosphatidylcholine)	PC 18:1(9Z)/20:3(8Z,11Z,14Z)	PC(18:1(9Z)/20:3(8Z,11Z,14Z))	1-(9Z-octadecenoyl)-2-(8Z,11Z,14Z-eicosatrienoyl)-glycero-3-phosphocholine	PC 38:4	809.593	C46H84NO8P	9.52839	[M+H]+	292.395	HG(PC,184)	C5H14NO4P		[M+H]+	-0.5
326	LMGP01011609	PC (Phosphatidylcholine)	PC 18:1(9Z)/21:0	PC(18:1(9Z)/21:0)	1-(9Z-octadecenoyl)-2-heneicosanoyl-glycero-3-phosphocholine	PC 39:1	829.656	C47H92NO8P	12.9495	[M+H]+	300.472	HG(PC,184)	C5H14NO4P		[M+H]+	-0.5
327	LMGP01011611	PC (Phosphatidylcholine)	PC 18:1(9Z)/22:2(13Z,16Z)	PC(18:1(9Z)/22:2(13Z,16Z))	1-(9Z-octadecenoyl)-2-(13Z,16Z-docosadienoyl)-glycero-3-phosphocholine	PC 40:3	839.64	C48H90NO8P	11.6791	[M+H]+	300.056	HG(PC,184)	C5H14NO4P		[M+H]+	-0.5
328	LMGP01011613	PC (Phosphatidylcholine)	PC 18:2(9Z,12Z)/12:0	PC(18:2(9Z,12Z)/12:0)	1-(9Z,12Z-octadecadienoyl)-2-dodecanoyl-glycero-3-phosphocholine	PC 30:2	701.5	C38H72NO8P	7.59614	[M+H]+	273.241	HG(PC,184)	C5H14NO4P		[M+H]+	-0.5
329	LMGP01011614	PC (Phosphatidylcholine)	PC 18:2(9Z,12Z)/13:0	PC(18:2(9Z,12Z)/13:0)	1-(9Z,12Z-octadecadienoyl)-2-tridecanoyl-glycero-3-phosphocholine	PC 31:2	715.515	C39H74NO8P	8.42252	[M+H]+	276.266	HG(PC,184)	C5H14NO4P		[M+H]+	-0.5
330	LMGP01011615	PC (Phosphatidylcholine)	PC 18:2(9Z,12Z)/14:0	PC(18:2(9Z,12Z)/14:0)	1-(9Z,12Z-octadecadienoyl)-2-tetradecanoyl-glycero-3-phosphocholine	PC 32:2	729.531	C40H76NO8P	8.28269	[M+H]+	279.333	HG(PC,184)	C5H14NO4P		[M+H]+	-0.5
331	LMGP01011617	PC (Phosphatidylcholine)	PC 18:2(9Z,12Z)/15:0	PC(18:2(9Z,12Z)/15:0)	1-(9Z,12Z-octadecadienoyl)-2-pentadecanoyl-glycero-3-phosphocholine	PC 33:2	743.547	C41H78NO8P	8.98052	[M+H]+	282.068	HG(PC,184)	C5H14NO4P		[M+H]+	-0.5
332	LMGP01011620	PC (Phosphatidylcholine)	PC 18:2(9Z,12Z)/17:0	PC(18:2(9Z,12Z)/17:0)	1-(9Z,12Z-octadecadienoyl)-2-heptadecanoyl-glycero-3-phosphocholine	PC 35:2	771.578	C43H82NO8P	9.731	[M+H]+	287.538	HG(PC,184)	C5H14NO4P		[M+H]+	-0.5
333	LMGP01011625	PC (Phosphatidylcholine)	PC 18:2(9Z,12Z)/18:3(9Z,12Z,15Z)	PC(18:2(9Z,12Z)/18:3(9Z,12Z,15Z))	1-(9Z,12Z-octadecadienoyl)-2-(9Z,12Z,15Z-octadecatrienoyl)-glycero-3-phosphocholine	PC 36:5	779.547	C44H78NO8P	8.27256	[M+H]+	284.571	HG(PC,184)	C5H14NO4P		[M+H]+	-0.5
334	LMGP01011626	PC (Phosphatidylcholine)	PC 18:2(9Z,12Z)/18:4(6Z,9Z,12Z,15Z)	PC(18:2(9Z,12Z)/18:4(6Z,9Z,12Z,15Z))	1-(9Z,12Z-octadecadienoyl)-2-(6Z,9Z,12Z,15Z-octadecatetraenoyl)-glycero-3-phosphocholine	PC 36:6	777.531	C44H76NO8P	7.8637	[M+H]+	281.832	HG(PC,184)	C5H14NO4P		[M+H]+	-0.5
335	LMGP01011627	PC (Phosphatidylcholine)	PC 18:2(9Z,12Z)/19:0	PC(18:2(9Z,12Z)/19:0)	1-(9Z,12Z-octadecadienoyl)-2-nonadecanoyl-glycero-3-phosphocholine	PC 37:2	799.609	C45H86NO8P	10.7088	[M+H]+	293.399	HG(PC,184)	C5H14NO4P		[M+H]+	-0.5
336	LMGP01011628	PC (Phosphatidylcholine)	PC 18:2(9Z,12Z)/19:1(9Z)	PC(18:2(9Z,12Z)/19:1(9Z))	1-(9Z,12Z-octadecadienoyl)-2-(9Z-nonadecenoyl)-glycero-3-phosphocholine	PC 37:3	797.593	C45H84NO8P	9.80485	[M+H]+	291.444	HG(PC,184)	C5H14NO4P		[M+H]+	-0.5
337	LMGP01011629	PC (Phosphatidylcholine)	PC 18:2(9Z,12Z)/20:0	PC(18:2(9Z,12Z)/20:0)	1-(9Z,12Z-octadecadienoyl)-2-eicosanoyl-glycero-3-phosphocholine	PC 38:2	813.625	C46H88NO8P	11.4478	[M+H]+	296.13	HG(PC,184)	C5H14NO4P		[M+H]+	-0.5
338	LMGP01011630	PC (Phosphatidylcholine)	PC 18:2(9Z,12Z)/20:1(11Z)	PC(18:2(9Z,12Z)/20:1(11Z))	1-(9Z,12Z-octadecadienoyl)-2-(11Z-eicosenoyl)-glycero-3-phosphocholine	PC 38:3	811.609	C46H86NO8P	10.3944	[M+H]+	294.218	HG(PC,184)	C5H14NO4P		[M+H]+	-0.5
339	LMGP01011631	PC (Phosphatidylcholine)	PC 18:2(9Z,12Z)/20:2(11Z,14Z)	PC(18:2(9Z,12Z)/20:2(11Z,14Z))	1-(9Z,12Z-octadecadienoyl)-2-(11Z,14Z-eicosadienoyl)-glycero-3-phosphocholine	PC 38:4	809.593	C46H84NO8P	9.56323	[M+H]+	292.386	HG(PC,184)	C5H14NO4P		[M+H]+	-0.5
340	LMGP01011632	PC (Phosphatidylcholine)	PC 18:2(9Z,12Z)/20:3(8Z,11Z,14Z)	PC(18:2(9Z,12Z)/20:3(8Z,11Z,14Z))	1-(9Z,12Z-octadecadienoyl)-2-(8Z,11Z,14Z-eicosatrienoyl)-glycero-3-phosphocholine	PC 38:5	807.578	C46H82NO8P	8.81438	[M+H]+	289.694	HG(PC,184)	C5H14NO4P		[M+H]+	-0.5
341	LMGP01011633	PC (Phosphatidylcholine)	PC 18:2(9Z,12Z)/20:5(5Z,8Z,11Z,14Z,17Z)	PC(18:2(9Z,12Z)/20:5(5Z,8Z,11Z,14Z,17Z))	1-(9Z,12Z-octadecadienoyl)-2-(5Z,8Z,11Z,14Z,17Z-eicosapentaenoyl)-glycero-3-phosphocholine	PC 38:7	803.547	C46H78NO8P	7.93718	[M+H]+	284.871	HG(PC,184)	C5H14NO4P		[M+H]+	-0.5
342	LMGP01011634	PC (Phosphatidylcholine)	PC 18:2(9Z,12Z)/21:0	PC(18:2(9Z,12Z)/21:0)	1-(9Z,12Z-octadecadienoyl)-2-heneicosanoyl-glycero-3-phosphocholine	PC 39:2	827.64	C47H90NO8P	11.8932	[M+H]+	298.94	HG(PC,184)	C5H14NO4P		[M+H]+	-0.5
343	LMGP01011635	PC (Phosphatidylcholine)	PC 18:2(9Z,12Z)/22:0	PC(18:2(9Z,12Z)/22:0)	1-(9Z,12Z-octadecadienoyl)-2-docosanoyl-glycero-3-phosphocholine	PC 40:2	841.656	C48H92NO8P	12.8281	[M+H]+	301.839	HG(PC,184)	C5H14NO4P		[M+H]+	-0.5
344	LMGP01011636	PC (Phosphatidylcholine)	PC 18:2(9Z,12Z)/22:1(11Z)	PC(18:2(9Z,12Z)/22:1(11Z))	1-(9Z,12Z-octadecadienoyl)-2-(11Z-docosenoyl)-glycero-3-phosphocholine	PC 40:3	839.64	C48H90NO8P	11.6791	[M+H]+	300.106	HG(PC,184)	C5H14NO4P		[M+H]+	-0.5
345	LMGP01011637	PC (Phosphatidylcholine)	PC 18:2(9Z,12Z)/22:2(13Z,16Z)	PC(18:2(9Z,12Z)/22:2(13Z,16Z))	1-(9Z,12Z-octadecadienoyl)-2-(13Z,16Z-docosadienoyl)-glycero-3-phosphocholine	PC 40:4	837.625	C48H88NO8P	10.7023	[M+H]+	298.447	HG(PC,184)	C5H14NO4P		[M+H]+	-0.5
346	LMGP01011638	PC (Phosphatidylcholine)	PC 18:2(9Z,12Z)/22:4(7Z,10Z,13Z,16Z)	PC(18:2(9Z,12Z)/22:4(7Z,10Z,13Z,16Z))	1-(9Z,12Z-octadecadienoyl)-2-(7Z,10Z,13Z,16Z-docosatetraenoyl)-glycero-3-phosphocholine	PC 40:6	833.593	C48H84NO8P	8.94739	[M+H]+	294.25	HG(PC,184)	C5H14NO4P		[M+H]+	-0.5
347	LMGP01011670	PC (Phosphatidylcholine)	PC 18:3(9Z,12Z,15Z)/12:0	PC(18:3(9Z,12Z,15Z)/12:0)	1-(9Z,12Z,15Z-octadecatrienoyl)-2-dodecanoyl-glycero-3-phosphocholine	PC 30:3	699.484	C38H70NO8P	7.42716	[M+H]+	271.022	HG(PC,184)	C5H14NO4P		[M+H]+	-0.5
348	LMGP01011671	PC (Phosphatidylcholine)	PC 18:3(9Z,12Z,15Z)/13:0	PC(18:3(9Z,12Z,15Z)/13:0)	1-(9Z,12Z,15Z-octadecatrienoyl)-2-tridecanoyl-glycero-3-phosphocholine	PC 31:3	713.5	C39H72NO8P	8.24165	[M+H]+	274.115	HG(PC,184)	C5H14NO4P		[M+H]+	-0.5
349	LMGP01011672	PC (Phosphatidylcholine)	PC 18:3(9Z,12Z,15Z)/14:0	PC(18:3(9Z,12Z,15Z)/14:0)	1-(9Z,12Z,15Z-octadecatrienoyl)-2-tetradecanoyl-glycero-3-phosphocholine	PC 32:3	727.515	C40H74NO8P	7.99607	[M+H]+	277.297	HG(PC,184)	C5H14NO4P		[M+H]+	-0.5
350	LMGP01011673	PC (Phosphatidylcholine)	PC 18:3(9Z,12Z,15Z)/14:1(9Z)	PC(18:3(9Z,12Z,15Z)/14:1(9Z))	1-(9Z,12Z,15Z-octadecatrienoyl)-2-(9Z-tetradecenoyl)-glycero-3-phosphocholine	PC 32:4	725.5	C40H72NO8P	7.6226	[M+H]+	274.012	HG(PC,184)	C5H14NO4P		[M+H]+	-0.5
351	LMGP01011674	PC (Phosphatidylcholine)	PC 18:3(9Z,12Z,15Z)/15:0	PC(18:3(9Z,12Z,15Z)/15:0)	1-(9Z,12Z,15Z-octadecatrienoyl)-2-pentadecanoyl-glycero-3-phosphocholine	PC 33:3	741.531	C41H76NO8P	8.67668	[M+H]+	280.031	HG(PC,184)	C5H14NO4P		[M+H]+	-0.5
352	LMGP01011675	PC (Phosphatidylcholine)	PC 18:3(9Z,12Z,15Z)/15:1(9Z)	PC(18:3(9Z,12Z,15Z)/15:1(9Z))	1-(9Z,12Z,15Z-octadecatrienoyl)-2-(9Z-pentadecenoyl)-glycero-3-phosphocholine	PC 33:4	739.515	C41H74NO8P	8.26041	[M+H]+	276.704	HG(PC,184)	C5H14NO4P		[M+H]+	-0.5
353	LMGP01011676	PC (Phosphatidylcholine)	PC 18:3(9Z,12Z,15Z)/16:0	PC(18:3(9Z,12Z,15Z)/16:0)	1-(9Z,12Z,15Z-octadecatrienoyl)-2-hexadecanoyl-glycero-3-phosphocholine	PC 34:3	755.547	C42H78NO8P	8.70599	[M+H]+	282.821	HG(PC,184)	C5H14NO4P		[M+H]+	-0.5
354	LMGP01011677	PC (Phosphatidylcholine)	PC 18:3(9Z,12Z,15Z)/16:1(9Z)	PC(18:3(9Z,12Z,15Z)/16:1(9Z))	1-(9Z,12Z,15Z-octadecatrienoyl)-2-(9Z-hexadecenoyl)-glycero-3-phosphocholine	PC 34:4	753.531	C42H76NO8P	8.11489	[M+H]+	279.602	HG(PC,184)	C5H14NO4P		[M+H]+	-0.5
355	LMGP01011678	PC (Phosphatidylcholine)	PC 18:3(9Z,12Z,15Z)/17:0	PC(18:3(9Z,12Z,15Z)/17:0)	1-(9Z,12Z,15Z-octadecatrienoyl)-2-heptadecanoyl-glycero-3-phosphocholine	PC 35:3	769.562	C43H80NO8P	9.2752	[M+H]+	285.599	HG(PC,184)	C5H14NO4P		[M+H]+	-0.5
356	LMGP01011681	PC (Phosphatidylcholine)	PC 18:3(9Z,12Z,15Z)/18:0	PC(18:3(9Z,12Z,15Z)/18:0)	1-(9Z,12Z,15Z-octadecatrienoyl)-2-octadecanoyl-glycero-3-phosphocholine	PC 36:3	783.578	C44H82NO8P	9.60685	[M+H]+	288.641	HG(PC,184)	C5H14NO4P		[M+H]+	-0.5
357	LMGP01011682	PC (Phosphatidylcholine)	PC 18:3(9Z,12Z,15Z)/18:2(9Z,12Z)	PC(18:3(9Z,12Z,15Z)/18:2(9Z,12Z))	1-(9Z,12Z,15Z-octadecatrienoyl)-2-(9Z,12Z-octadecadienoyl)-glycero-3-phosphocholine	PC 36:5	779.547	C44H78NO8P	8.27256	[M+H]+	283.692	HG(PC,184)	C5H14NO4P		[M+H]+	-0.5
358	LMGP01011684	PC (Phosphatidylcholine)	PC 18:3(9Z,12Z,15Z)/18:4(6Z,9Z,12Z,15Z)	PC(18:3(9Z,12Z,15Z)/18:4(6Z,9Z,12Z,15Z))	1-(9Z,12Z,15Z-octadecatrienoyl)-2-(6Z,9Z,12Z,15Z-octadecatetraenoyl)-glycero-3-phosphocholine	PC 36:7	775.515	C44H74NO8P	7.66146	[M+H]+	279.865	HG(PC,184)	C5H14NO4P		[M+H]+	-0.5
359	LMGP01011685	PC (Phosphatidylcholine)	PC 18:3(9Z,12Z,15Z)/19:0	PC(18:3(9Z,12Z,15Z)/19:0)	1-(9Z,12Z,15Z-octadecatrienoyl)-2-nonadecanoyl-glycero-3-phosphocholine	PC 37:3	797.593	C45H84NO8P	10.0969	[M+H]+	291.606	HG(PC,184)	C5H14NO4P		[M+H]+	-0.5
360	LMGP01011686	PC (Phosphatidylcholine)	PC 18:3(9Z,12Z,15Z)/19:1(9Z)	PC(18:3(9Z,12Z,15Z)/19:1(9Z))	1-(9Z,12Z,15Z-octadecatrienoyl)-2-(9Z-nonadecenoyl)-glycero-3-phosphocholine	PC 37:4	795.578	C45H82NO8P	9.28347	[M+H]+	288.396	HG(PC,184)	C5H14NO4P		[M+H]+	-0.5
361	LMGP01011687	PC (Phosphatidylcholine)	PC 18:3(9Z,12Z,15Z)/20:0	PC(18:3(9Z,12Z,15Z)/20:0)	1-(9Z,12Z,15Z-octadecatrienoyl)-2-eicosanoyl-glycero-3-phosphocholine	PC 38:3	811.609	C46H86NO8P	10.7236	[M+H]+	294.388	HG(PC,184)	C5H14NO4P		[M+H]+	-0.5
362	LMGP01011688	PC (Phosphatidylcholine)	PC 18:3(9Z,12Z,15Z)/20:1(11Z)	PC(18:3(9Z,12Z,15Z)/20:1(11Z))	1-(9Z,12Z,15Z-octadecatrienoyl)-2-(11Z-eicosenoyl)-glycero-3-phosphocholine	PC 38:4	809.593	C46H84NO8P	9.74052	[M+H]+	292.429	HG(PC,184)	C5H14NO4P		[M+H]+	-0.5
363	LMGP01011689	PC (Phosphatidylcholine)	PC 18:3(9Z,12Z,15Z)/20:2(11Z,14Z)	PC(18:3(9Z,12Z,15Z)/20:2(11Z,14Z))	1-(9Z,12Z,15Z-octadecatrienoyl)-2-(11Z,14Z-eicosadienoyl)-glycero-3-phosphocholine	PC 38:5	807.578	C46H82NO8P	9.00262	[M+H]+	289.399	HG(PC,184)	C5H14NO4P		[M+H]+	-0.5
364	LMGP01011690	PC (Phosphatidylcholine)	PC 18:3(9Z,12Z,15Z)/20:3(8Z,11Z,14Z)	PC(18:3(9Z,12Z,15Z)/20:3(8Z,11Z,14Z))	1-(9Z,12Z,15Z-octadecatrienoyl)-2-(8Z,11Z,14Z-eicosatrienoyl)-glycero-3-phosphocholine	PC 38:6	805.562	C46H80NO8P	8.38291	[M+H]+	287.874	HG(PC,184)	C5H14NO4P		[M+H]+	-0.5
365	LMGP01011691	PC (Phosphatidylcholine)	PC 18:3(9Z,12Z,15Z)/20:4(5Z,8Z,11Z,14Z)	PC(18:3(9Z,12Z,15Z)/20:4(5Z,8Z,11Z,14Z))	1-(9Z,12Z,15Z-octadecatrienoyl)-2-(5Z,8Z,11Z,14Z-eicosatetraenoyl)-glycero-3-phosphocholine	PC 38:7	803.547	C46H78NO8P	7.93757	[M+H]+	284.891	HG(PC,184)	C5H14NO4P		[M+H]+	-0.5
366	LMGP01011692	PC (Phosphatidylcholine)	PC 18:3(9Z,12Z,15Z)/20:5(5Z,8Z,11Z,14Z,17Z)	PC(18:3(9Z,12Z,15Z)/20:5(5Z,8Z,11Z,14Z,17Z))	1-(9Z,12Z,15Z-octadecatrienoyl)-2-(5Z,8Z,11Z,14Z,17Z-eicosapentaenoyl)-glycero-3-phosphocholine	PC 38:8	801.531	C46H76NO8P	7.70146	[M+H]+	283.051	HG(PC,184)	C5H14NO4P		[M+H]+	-0.5
367	LMGP01011693	PC (Phosphatidylcholine)	PC 18:3(9Z,12Z,15Z)/21:0	PC(18:3(9Z,12Z,15Z)/21:0)	1-(9Z,12Z,15Z-octadecatrienoyl)-2-heneicosanoyl-glycero-3-phosphocholine	PC 39:3	825.625	C47H88NO8P	11.1553	[M+H]+	297.255	HG(PC,184)	C5H14NO4P		[M+H]+	-0.5
368	LMGP01011694	PC (Phosphatidylcholine)	PC 18:3(9Z,12Z,15Z)/22:0	PC(18:3(9Z,12Z,15Z)/22:0)	1-(9Z,12Z,15Z-octadecatrienoyl)-2-docosanoyl-glycero-3-phosphocholine	PC 40:3	839.64	C48H90NO8P	12.0207	[M+H]+	300.296	HG(PC,184)	C5H14NO4P		[M+H]+	-0.5
369	LMGP01011695	PC (Phosphatidylcholine)	PC 18:3(9Z,12Z,15Z)/22:1(11Z)	PC(18:3(9Z,12Z,15Z)/22:1(11Z))	1-(9Z,12Z,15Z-octadecatrienoyl)-2-(11Z-docosenoyl)-glycero-3-phosphocholine	PC 40:4	837.625	C48H88NO8P	10.8911	[M+H]+	298.513	HG(PC,184)	C5H14NO4P		[M+H]+	-0.5
370	LMGP01011696	PC (Phosphatidylcholine)	PC 18:3(9Z,12Z,15Z)/22:2(13Z,16Z)	PC(18:3(9Z,12Z,15Z)/22:2(13Z,16Z))	1-(9Z,12Z,15Z-octadecatrienoyl)-2-(13Z,16Z-docosadienoyl)-glycero-3-phosphocholine	PC 40:5	835.609	C48H86NO8P	9.97596	[M+H]+	295.582	HG(PC,184)	C5H14NO4P		[M+H]+	-0.5
371	LMGP01011697	PC (Phosphatidylcholine)	PC 18:3(9Z,12Z,15Z)/22:4(7Z,10Z,13Z,16Z)	PC(18:3(9Z,12Z,15Z)/22:4(7Z,10Z,13Z,16Z))	1-(9Z,12Z,15Z-octadecatrienoyl)-2-(7Z,10Z,13Z,16Z-docosatetraenoyl)-glycero-3-phosphocholine	PC 40:7	831.578	C48H82NO8P	8.46477	[M+H]+	292.562	HG(PC,184)	C5H14NO4P		[M+H]+	-0.5
372	LMGP01011698	PC (Phosphatidylcholine)	PC 18:3(9Z,12Z,15Z)/22:6(4Z,7Z,10Z,13Z,16Z,19Z)	PC(18:3(9Z,12Z,15Z)/22:6(4Z,7Z,10Z,13Z,16Z,19Z))	1-(9Z,12Z,15Z-octadecatrienoyl)-2-(4Z,7Z,10Z,13Z,16Z,19Z-docosahexaenoyl)-glycero-3-phosphocholine	PC 40:9	827.547	C48H78NO8P	7.73958	[M+H]+	288.438	HG(PC,184)	C5H14NO4P		[M+H]+	-0.5
373	LMGP01011699	PC (Phosphatidylcholine)	PC 18:4(6Z,9Z,12Z,15Z)/12:0	PC(18:4(6Z,9Z,12Z,15Z)/12:0)	1-(6Z,9Z,12Z,15Z-octadecatetraenoyl)-2-dodecanoyl-glycero-3-phosphocholine	PC 30:4	697.468	C38H68NO8P	7.22374	[M+H]+	268.259	HG(PC,184)	C5H14NO4P		[M+H]+	-0.5
374	LMGP01011700	PC (Phosphatidylcholine)	PC 18:4(6Z,9Z,12Z,15Z)/13:0	PC(18:4(6Z,9Z,12Z,15Z)/13:0)	1-(6Z,9Z,12Z,15Z-octadecatetraenoyl)-2-tridecanoyl-glycero-3-phosphocholine	PC 31:4	711.484	C39H70NO8P	8.02149	[M+H]+	271.344	HG(PC,184)	C5H14NO4P		[M+H]+	-0.5
375	LMGP01011701	PC (Phosphatidylcholine)	PC 18:4(6Z,9Z,12Z,15Z)/14:0	PC(18:4(6Z,9Z,12Z,15Z)/14:0)	1-(6Z,9Z,12Z,15Z-octadecatetraenoyl)-2-tetradecanoyl-glycero-3-phosphocholine	PC 32:4	725.5	C40H72NO8P	7.67073	[M+H]+	274.633	HG(PC,184)	C5H14NO4P		[M+H]+	-0.5
376	LMGP01011702	PC (Phosphatidylcholine)	PC 18:4(6Z,9Z,12Z,15Z)/14:1(9Z)	PC(18:4(6Z,9Z,12Z,15Z)/14:1(9Z))	1-(6Z,9Z,12Z,15Z-octadecatetraenoyl)-2-(9Z-tetradecenoyl)-glycero-3-phosphocholine	PC 32:5	723.484	C40H70NO8P	7.3975	[M+H]+	272.44	HG(PC,184)	C5H14NO4P		[M+H]+	-0.5
377	LMGP01011703	PC (Phosphatidylcholine)	PC 18:4(6Z,9Z,12Z,15Z)/15:0	PC(18:4(6Z,9Z,12Z,15Z)/15:0)	1-(6Z,9Z,12Z,15Z-octadecatetraenoyl)-2-pentadecanoyl-glycero-3-phosphocholine	PC 33:4	739.515	C41H74NO8P	8.33347	[M+H]+	277.353	HG(PC,184)	C5H14NO4P		[M+H]+	-0.5
378	LMGP01011704	PC (Phosphatidylcholine)	PC 18:4(6Z,9Z,12Z,15Z)/15:1(9Z)	PC(18:4(6Z,9Z,12Z,15Z)/15:1(9Z))	1-(6Z,9Z,12Z,15Z-octadecatetraenoyl)-2-(9Z-pentadecenoyl)-glycero-3-phosphocholine	PC 33:5	737.5	C41H72NO8P	8.01692	[M+H]+	275.157	HG(PC,184)	C5H14NO4P		[M+H]+	-0.5
379	LMGP01011705	PC (Phosphatidylcholine)	PC 18:4(6Z,9Z,12Z,15Z)/16:0	PC(18:4(6Z,9Z,12Z,15Z)/16:0)	1-(6Z,9Z,12Z,15Z-octadecatetraenoyl)-2-hexadecanoyl-glycero-3-phosphocholine	PC 34:4	753.531	C42H76NO8P	8.22112	[M+H]+	280.317	HG(PC,184)	C5H14NO4P		[M+H]+	-0.5
380	LMGP01011706	PC (Phosphatidylcholine)	PC 18:4(6Z,9Z,12Z,15Z)/16:1(9Z)	PC(18:4(6Z,9Z,12Z,15Z)/16:1(9Z))	1-(6Z,9Z,12Z,15Z-octadecatetraenoyl)-2-(9Z-hexadecenoyl)-glycero-3-phosphocholine	PC 34:5	751.515	C42H74NO8P	7.75717	[M+H]+	278.184	HG(PC,184)	C5H14NO4P		[M+H]+	-0.5
381	LMGP01011707	PC (Phosphatidylcholine)	PC 18:4(6Z,9Z,12Z,15Z)/17:0	PC(18:4(6Z,9Z,12Z,15Z)/17:0)	1-(6Z,9Z,12Z,15Z-octadecatetraenoyl)-2-heptadecanoyl-glycero-3-phosphocholine	PC 35:4	767.547	C43H78NO8P	8.76645	[M+H]+	283.096	HG(PC,184)	C5H14NO4P		[M+H]+	-0.5
382	LMGP01011710	PC (Phosphatidylcholine)	PC 18:4(6Z,9Z,12Z,15Z)/18:0	PC(18:4(6Z,9Z,12Z,15Z)/18:0)	1-(6Z,9Z,12Z,15Z-octadecatetraenoyl)-2-octadecanoyl-glycero-3-phosphocholine	PC 36:4	781.562	C44H80NO8P	8.93867	[M+H]+	286.025	HG(PC,184)	C5H14NO4P		[M+H]+	-0.5
383	LMGP01011711	PC (Phosphatidylcholine)	PC 18:4(6Z,9Z,12Z,15Z)/18:1(9Z)	PC(18:4(6Z,9Z,12Z,15Z)/18:1(9Z))	1-(6Z,9Z,12Z,15Z-octadecatetraenoyl)-2-(9Z-octadecenoyl)-glycero-3-phosphocholine	PC 36:5	779.547	C44H78NO8P	8.28234	[M+H]+	283.989	HG(PC,184)	C5H14NO4P		[M+H]+	-0.5
384	LMGP01011712	PC (Phosphatidylcholine)	PC 18:4(6Z,9Z,12Z,15Z)/18:2(9Z,12Z)	PC(18:4(6Z,9Z,12Z,15Z)/18:2(9Z,12Z))	1-(6Z,9Z,12Z,15Z-octadecatetraenoyl)-2-(9Z,12Z-octadecadienoyl)-glycero-3-phosphocholine	PC 36:6	777.531	C44H76NO8P	7.86294	[M+H]+	282.023	HG(PC,184)	C5H14NO4P		[M+H]+	-0.5
385	LMGP01011714	PC (Phosphatidylcholine)	PC 18:4(6Z,9Z,12Z,15Z)/18:3(9Z,12Z,15Z)	PC(18:4(6Z,9Z,12Z,15Z)/18:3(9Z,12Z,15Z))	1-(6Z,9Z,12Z,15Z-octadecatetraenoyl)-2-(9Z,12Z,15Z-octadecatrienoyl)-glycero-3-phosphocholine	PC 36:7	775.515	C44H74NO8P	7.66081	[M+H]+	280.033	HG(PC,184)	C5H14NO4P		[M+H]+	-0.5
386	LMGP01011715	PC (Phosphatidylcholine)	PC 18:4(6Z,9Z,12Z,15Z)/18:4(6Z,9Z,12Z,15Z)	PC(18:4(6Z,9Z,12Z,15Z)/18:4(6Z,9Z,12Z,15Z))	1,2-di-(6Z,9Z,12Z,15Z-octadecatetraenoyl)-sn-glycero-3-phosphocholine	PC 36:8	773.5	C44H72NO8P	7.45594	[M+H]+	278.135	HG(PC,184)	C5H14NO4P		[M+H]+	-0.5
387	LMGP01011716	PC (Phosphatidylcholine)	PC 18:4(6Z,9Z,12Z,15Z)/19:0	PC(18:4(6Z,9Z,12Z,15Z)/19:0)	1-(6Z,9Z,12Z,15Z-octadecatetraenoyl)-2-nonadecanoyl-glycero-3-phosphocholine	PC 37:4	795.578	C45H82NO8P	9.40107	[M+H]+	289.095	HG(PC,184)	C5H14NO4P		[M+H]+	-0.5
388	LMGP01011717	PC (Phosphatidylcholine)	PC 18:4(6Z,9Z,12Z,15Z)/19:1(9Z)	PC(18:4(6Z,9Z,12Z,15Z)/19:1(9Z))	1-(6Z,9Z,12Z,15Z-octadecatetraenoyl)-2-(9Z-nonadecenoyl)-glycero-3-phosphocholine	PC 37:5	793.562	C45H80NO8P	8.71306	[M+H]+	287.113	HG(PC,184)	C5H14NO4P		[M+H]+	-0.5
389	LMGP01011718	PC (Phosphatidylcholine)	PC 18:4(6Z,9Z,12Z,15Z)/20:0	PC(18:4(6Z,9Z,12Z,15Z)/20:0)	1-(6Z,9Z,12Z,15Z-octadecatetraenoyl)-2-eicosanoyl-glycero-3-phosphocholine	PC 38:4	809.593	C46H84NO8P	9.87542	[M+H]+	291.949	HG(PC,184)	C5H14NO4P		[M+H]+	-0.5
390	LMGP01011719	PC (Phosphatidylcholine)	PC 18:4(6Z,9Z,12Z,15Z)/20:1(11Z)	PC(18:4(6Z,9Z,12Z,15Z)/20:1(11Z))	1-(6Z,9Z,12Z,15Z-octadecatetraenoyl)-2-(11Z-eicosenoyl)-glycero-3-phosphocholine	PC 38:5	807.578	C46H82NO8P	9.00607	[M+H]+	290.007	HG(PC,184)	C5H14NO4P		[M+H]+	-0.5
391	LMGP01011720	PC (Phosphatidylcholine)	PC 18:4(6Z,9Z,12Z,15Z)/20:2(11Z,14Z)	PC(18:4(6Z,9Z,12Z,15Z)/20:2(11Z,14Z))	1-(6Z,9Z,12Z,15Z-octadecatetraenoyl)-2-(11Z,14Z-eicosadienoyl)-glycero-3-phosphocholine	PC 38:6	805.562	C46H80NO8P	8.39667	[M+H]+	288.156	HG(PC,184)	C5H14NO4P		[M+H]+	-0.5
392	LMGP01011721	PC (Phosphatidylcholine)	PC 18:4(6Z,9Z,12Z,15Z)/20:3(8Z,11Z,14Z)	PC(18:4(6Z,9Z,12Z,15Z)/20:3(8Z,11Z,14Z))	1-(6Z,9Z,12Z,15Z-octadecatetraenoyl)-2-(8Z,11Z,14Z-eicosatrienoyl)-glycero-3-phosphocholine	PC 38:7	803.547	C46H78NO8P	7.91748	[M+H]+	286.306	HG(PC,184)	C5H14NO4P		[M+H]+	-0.5
393	LMGP01011722	PC (Phosphatidylcholine)	PC 18:4(6Z,9Z,12Z,15Z)/20:4(5Z,8Z,11Z,14Z)	PC(18:4(6Z,9Z,12Z,15Z)/20:4(5Z,8Z,11Z,14Z))	1-(6Z,9Z,12Z,15Z-octadecatetraenoyl)-2-(5Z,8Z,11Z,14Z-eicosatetraenoyl)-glycero-3-phosphocholine	PC 38:8	801.531	C46H76NO8P	7.60525	[M+H]+	283.347	HG(PC,184)	C5H14NO4P		[M+H]+	-0.5
394	LMGP01011723	PC (Phosphatidylcholine)	PC 18:4(6Z,9Z,12Z,15Z)/20:5(5Z,8Z,11Z,14Z,17Z)	PC(18:4(6Z,9Z,12Z,15Z)/20:5(5Z,8Z,11Z,14Z,17Z))	1-(6Z,9Z,12Z,15Z-octadecatetraenoyl)-2-(5Z,8Z,11Z,14Z,17Z-eicosapentaenoyl)-glycero-3-phosphocholine	PC 38:9	799.515	C46H74NO8P	7.46708	[M+H]+	281.48	HG(PC,184)	C5H14NO4P		[M+H]+	-0.5
395	LMGP01011724	PC (Phosphatidylcholine)	PC 18:4(6Z,9Z,12Z,15Z)/21:0	PC(18:4(6Z,9Z,12Z,15Z)/21:0)	1-(6Z,9Z,12Z,15Z-octadecatetraenoyl)-2-heneicosanoyl-glycero-3-phosphocholine	PC 39:4	823.609	C47H86NO8P	10.2866	[M+H]+	294.837	HG(PC,184)	C5H14NO4P		[M+H]+	-0.5
396	LMGP01011725	PC (Phosphatidylcholine)	PC 18:4(6Z,9Z,12Z,15Z)/22:0	PC(18:4(6Z,9Z,12Z,15Z)/22:0)	1-(6Z,9Z,12Z,15Z-octadecatetraenoyl)-2-docosanoyl-glycero-3-phosphocholine	PC 40:4	837.625	C48H88NO8P	11.0364	[M+H]+	297.953	HG(PC,184)	C5H14NO4P		[M+H]+	-0.5
397	LMGP01011726	PC (Phosphatidylcholine)	PC 18:4(6Z,9Z,12Z,15Z)/22:1(11Z)	PC(18:4(6Z,9Z,12Z,15Z)/22:1(11Z))	1-(6Z,9Z,12Z,15Z-octadecatetraenoyl)-2-(11Z-docosenoyl)-glycero-3-phosphocholine	PC 40:5	835.609	C48H86NO8P	9.97362	[M+H]+	296.181	HG(PC,184)	C5H14NO4P		[M+H]+	-0.5
398	LMGP01011727	PC (Phosphatidylcholine)	PC 18:4(6Z,9Z,12Z,15Z)/22:2(13Z,16Z)	PC(18:4(6Z,9Z,12Z,15Z)/22:2(13Z,16Z))	1-(6Z,9Z,12Z,15Z-octadecatetraenoyl)-2-(13Z,16Z-docosadienoyl)-glycero-3-phosphocholine	PC 40:6	833.593	C48H84NO8P	9.16472	[M+H]+	294.52	HG(PC,184)	C5H14NO4P		[M+H]+	-0.5
399	LMGP01011728	PC (Phosphatidylcholine)	PC 18:4(6Z,9Z,12Z,15Z)/22:4(7Z,10Z,13Z,16Z)	PC(18:4(6Z,9Z,12Z,15Z)/22:4(7Z,10Z,13Z,16Z))	1-(6Z,9Z,12Z,15Z-octadecatetraenoyl)-2-(7Z,10Z,13Z,16Z-docosatetraenoyl)-glycero-3-phosphocholine	PC 40:8	829.562	C48H80NO8P	7.94848	[M+H]+	291.127	HG(PC,184)	C5H14NO4P		[M+H]+	-0.5
400	LMGP01011729	PC (Phosphatidylcholine)	PC 18:4(6Z,9Z,12Z,15Z)/22:6(4Z,7Z,10Z,13Z,16Z,19Z)	PC(18:4(6Z,9Z,12Z,15Z)/22:6(4Z,7Z,10Z,13Z,16Z,19Z))	1-(6Z,9Z,12Z,15Z-octadecatetraenoyl)-2-(4Z,7Z,10Z,13Z,16Z,19Z-docosahexaenoyl)-glycero-3-phosphocholine	PC 40:10	825.531	C48H76NO8P	7.46133	[M+H]+	286.928	HG(PC,184)	C5H14NO4P		[M+H]+	-0.5
401	LMGP01011730	PC (Phosphatidylcholine)	PC 19:0/14:1(9Z)	PC(19:0/14:1(9Z))	1-nonadecanoyl-2-(9Z-tetradecenoyl)-glycero-3-phosphocholine	PC 33:1	745.562	C41H80NO8P	9.58575	[M+H]+	282.973	HG(PC,184)	C5H14NO4P		[M+H]+	-0.5
402	LMGP01011731	PC (Phosphatidylcholine)	PC 19:0/15:1(9Z)	PC(19:0/15:1(9Z))	1-nonadecanoyl-2-(9Z-pentadecenoyl)-glycero-3-phosphocholine	PC 34:1	759.578	C42H82NO8P	9.88276	[M+H]+	285.693	HG(PC,184)	C5H14NO4P		[M+H]+	-0.5
403	LMGP01011732	PC (Phosphatidylcholine)	PC 19:0/16:0	PC(19:0/16:0)	1-nonadecanoyl-2-hexadecanoyl-glycero-3-phosphocholine	PC 35:0	775.609	C43H86NO8P	11.5233	[M+H]+	291.284	HG(PC,184)	C5H14NO4P		[M+H]+	-0.5
404	LMGP01011733	PC (Phosphatidylcholine)	PC 19:0/16:1(9Z)	PC(19:0/16:1(9Z))	1-nonadecanoyl-2-(9Z-hexadecenoyl)-glycero-3-phosphocholine	PC 35:1	773.593	C43H84NO8P	10.4801	[M+H]+	288.541	HG(PC,184)	C5H14NO4P		[M+H]+	-0.5
405	LMGP01011734	PC (Phosphatidylcholine)	PC 19:0/17:0	PC(19:0/17:0)	1-nonadecanoyl-2-heptadecanoyl-glycero-3-phosphocholine	PC 36:0	789.625	C44H88NO8P	12.3246	[M+H]+	293.414	HG(PC,184)	C5H14NO4P		[M+H]+	-0.5
406	LMGP01011737	PC (Phosphatidylcholine)	PC 19:0/18:1(9Z)	PC(19:0/18:1(9Z))	1-nonadecanoyl-2-(9Z-octadecenoyl)-glycero-3-phosphocholine	PC 37:1	801.625	C45H88NO8P	11.6471	[M+H]+	293.767	HG(PC,184)	C5H14NO4P		[M+H]+	-0.5
407	LMGP01011738	PC (Phosphatidylcholine)	PC 19:0/18:2(9Z,12Z)	PC(19:0/18:2(9Z,12Z))	1-nonadecanoyl-2-(9Z,12Z-octadecadienoyl)-glycero-3-phosphocholine	PC 37:2	799.609	C45H86NO8P	10.7091	[M+H]+	292.098	HG(PC,184)	C5H14NO4P		[M+H]+	-0.5
408	LMGP01011740	PC (Phosphatidylcholine)	PC 19:0/18:3(9Z,12Z,15Z)	PC(19:0/18:3(9Z,12Z,15Z))	1-nonadecanoyl-2-(9Z,12Z,15Z-octadecatrienoyl)-glycero-3-phosphocholine	PC 37:3	797.593	C45H84NO8P	10.0972	[M+H]+	291.385	HG(PC,184)	C5H14NO4P		[M+H]+	-0.5
409	LMGP01011741	PC (Phosphatidylcholine)	PC 19:0/18:4(6Z,9Z,12Z,15Z)	PC(19:0/18:4(6Z,9Z,12Z,15Z))	1-nonadecanoyl-2-(6Z,9Z,12Z,15Z-octadecatetraenoyl)-glycero-3-phosphocholine	PC 37:4	795.578	C45H82NO8P	9.40228	[M+H]+	289.618	HG(PC,184)	C5H14NO4P		[M+H]+	-0.5
410	LMGP01011742	PC (Phosphatidylcholine)	PC 19:0/19:1(9Z)	PC(19:0/19:1(9Z))	1-nonadecanoyl-2-(9Z-nonadecenoyl)-glycero-3-phosphocholine	PC 38:1	815.64	C46H90NO8P	12.4981	[M+H]+	296.728	HG(PC,184)	C5H14NO4P		[M+H]+	-0.5
411	LMGP01011743	PC (Phosphatidylcholine)	PC 19:0/20:0	PC(19:0/20:0)	1-nonadecanoyl-2-eicosanoyl-glycero-3-phosphocholine	PC 39:0	831.672	C47H94NO8P	14.3081	[M+H]+	301.503	HG(PC,184)	C5H14NO4P		[M+H]+	-0.5
412	LMGP01011744	PC (Phosphatidylcholine)	PC 19:0/20:1(11Z)	PC(19:0/20:1(11Z))	1-nonadecanoyl-2-(11Z-eicosenoyl)-glycero-3-phosphocholine	PC 39:1	829.656	C47H92NO8P	12.9485	[M+H]+	299.084	HG(PC,184)	C5H14NO4P		[M+H]+	-0.5
413	LMGP01011745	PC (Phosphatidylcholine)	PC 19:0/20:2(11Z,14Z)	PC(19:0/20:2(11Z,14Z))	1-nonadecanoyl-2-(11Z,14Z-eicosadienoyl)-glycero-3-phosphocholine	PC 39:2	827.64	C47H90NO8P	11.8922	[M+H]+	297.583	HG(PC,184)	C5H14NO4P		[M+H]+	-0.5
414	LMGP01011746	PC (Phosphatidylcholine)	PC 19:0/20:3(8Z,11Z,14Z)	PC(19:0/20:3(8Z,11Z,14Z))	1-nonadecanoyl-2-(8Z,11Z,14Z-eicosatrienoyl)-glycero-3-phosphocholine	PC 39:3	825.625	C47H88NO8P	10.9265	[M+H]+	297.055	HG(PC,184)	C5H14NO4P		[M+H]+	-0.5
415	LMGP01011747	PC (Phosphatidylcholine)	PC 19:0/20:4(5Z,8Z,11Z,14Z)	PC(19:0/20:4(5Z,8Z,11Z,14Z))	1-nonadecanoyl-2-(5Z,8Z,11Z,14Z-eicosatetraenoyl)-glycero-3-phosphocholine	PC 39:4	823.609	C47H86NO8P	10.1067	[M+H]+	295.364	HG(PC,184)	C5H14NO4P		[M+H]+	-0.5
416	LMGP01011748	PC (Phosphatidylcholine)	PC 19:0/20:5(5Z,8Z,11Z,14Z,17Z)	PC(19:0/20:5(5Z,8Z,11Z,14Z,17Z))	1-nonadecanoyl-2-(5Z,8Z,11Z,14Z,17Z-eicosapentaenoyl)-glycero-3-phosphocholine	PC 39:5	821.593	C47H84NO8P	9.52562	[M+H]+	292.318	HG(PC,184)	C5H14NO4P		[M+H]+	-0.5
417	LMGP01011749	PC (Phosphatidylcholine)	PC 19:0/21:0	PC(19:0/21:0)	1-nonadecanoyl-2-heneicosanoyl-glycero-3-phosphocholine	PC 40:0	845.687	C48H96NO8P	15.2187	[M+H]+	304.203	HG(PC,184)	C5H14NO4P		[M+H]+	-0.5
418	LMGP01011750	PC (Phosphatidylcholine)	PC 19:0/22:0	PC(19:0/22:0)	1-nonadecanoyl-2-docosanoyl-glycero-3-phosphocholine	PC 41:0	859.703	C49H98NO8P	15.4967	[M+H]+	306.903	HG(PC,184)	C5H14NO4P		[M+H]+	-0.5
419	LMGP01011751	PC (Phosphatidylcholine)	PC 19:0/22:1(11Z)	PC(19:0/22:1(11Z))	1-nonadecanoyl-2-(11Z-docosenoyl)-glycero-3-phosphocholine	PC 41:1	857.687	C49H96NO8P	14.2471	[M+H]+	304.793	HG(PC,184)	C5H14NO4P		[M+H]+	-0.5
420	LMGP01011752	PC (Phosphatidylcholine)	PC 19:0/22:2(13Z,16Z)	PC(19:0/22:2(13Z,16Z))	1-nonadecanoyl-2-(13Z,16Z-docosadienoyl)-glycero-3-phosphocholine	PC 41:2	855.672	C49H94NO8P	13.1813	[M+H]+	303.448	HG(PC,184)	C5H14NO4P		[M+H]+	-0.5
421	LMGP01011753	PC (Phosphatidylcholine)	PC 19:0/22:4(7Z,10Z,13Z,16Z)	PC(19:0/22:4(7Z,10Z,13Z,16Z))	1-nonadecanoyl-2-(7Z,10Z,13Z,16Z-docosatetraenoyl)-glycero-3-phosphocholine	PC 41:4	851.64	C49H90NO8P	11.144	[M+H]+	301.497	HG(PC,184)	C5H14NO4P		[M+H]+	-0.5
422	LMGP01011754	PC (Phosphatidylcholine)	PC 19:0/22:6(4Z,7Z,10Z,13Z,16Z,19Z)	PC(19:0/22:6(4Z,7Z,10Z,13Z,16Z,19Z))	1-nonadecanoyl-2-(4Z,7Z,10Z,13Z,16Z,19Z-docosahexaenoyl)-glycero-3-phosphocholine	PC 41:6	847.609	C49H86NO8P	9.70085	[M+H]+	297.56	HG(PC,184)	C5H14NO4P		[M+H]+	-0.5
423	LMGP01011755	PC (Phosphatidylcholine)	PC 19:1(9Z)/12:0	PC(19:1(9Z)/12:0)	1-(9Z-nonadecenoyl)-2-dodecanoyl-glycero-3-phosphocholine	PC 31:1	717.531	C39H76NO8P	8.76419	[M+H]+	278.467	HG(PC,184)	C5H14NO4P		[M+H]+	-0.5
424	LMGP01011756	PC (Phosphatidylcholine)	PC 19:1(9Z)/13:0	PC(19:1(9Z)/13:0)	1-(9Z-nonadecenoyl)-2-tridecanoyl-glycero-3-phosphocholine	PC 32:1	731.547	C40H78NO8P	8.79291	[M+H]+	281.288	HG(PC,184)	C5H14NO4P		[M+H]+	-0.5
425	LMGP01011757	PC (Phosphatidylcholine)	PC 19:1(9Z)/14:0	PC(19:1(9Z)/14:0)	1-(9Z-nonadecenoyl)-2-tetradecanoyl-glycero-3-phosphocholine	PC 33:1	745.562	C41H80NO8P	9.51763	[M+H]+	284.091	HG(PC,184)	C5H14NO4P		[M+H]+	-0.5
426	LMGP01011758	PC (Phosphatidylcholine)	PC 19:1(9Z)/14:1(9Z)	PC(19:1(9Z)/14:1(9Z))	1-(9Z-nonadecenoyl)-2-(9Z-tetradecenoyl)-glycero-3-phosphocholine	PC 33:2	743.547	C41H78NO8P	8.93037	[M+H]+	281.948	HG(PC,184)	C5H14NO4P		[M+H]+	-0.5
427	LMGP01011759	PC (Phosphatidylcholine)	PC 19:1(9Z)/15:0	PC(19:1(9Z)/15:0)	1-(9Z-nonadecenoyl)-2-pentadecanoyl-glycero-3-phosphocholine	PC 34:1	759.578	C42H82NO8P	9.85334	[M+H]+	286.874	HG(PC,184)	C5H14NO4P		[M+H]+	-0.5
428	LMGP01011760	PC (Phosphatidylcholine)	PC 19:1(9Z)/15:1(9Z)	PC(19:1(9Z)/15:1(9Z))	1-(9Z-nonadecenoyl)-2-(9Z-pentadecenoyl)-glycero-3-phosphocholine	PC 34:2	757.562	C42H80NO8P	9.05953	[M+H]+	284.782	HG(PC,184)	C5H14NO4P		[M+H]+	-0.5
429	LMGP01011761	PC (Phosphatidylcholine)	PC 19:1(9Z)/16:0	PC(19:1(9Z)/16:0)	1-(9Z-nonadecenoyl)-2-hexadecanoyl-glycero-3-phosphocholine	PC 35:1	773.593	C43H84NO8P	10.4808	[M+H]+	289.705	HG(PC,184)	C5H14NO4P		[M+H]+	-0.5
430	LMGP01011762	PC (Phosphatidylcholine)	PC 19:1(9Z)/16:1(9Z)	PC(19:1(9Z)/16:1(9Z))	1-(9Z-nonadecenoyl)-2-(9Z-hexadecenoyl)-glycero-3-phosphocholine	PC 35:2	771.578	C43H82NO8P	9.64909	[M+H]+	287.682	HG(PC,184)	C5H14NO4P		[M+H]+	-0.5
431	LMGP01011763	PC (Phosphatidylcholine)	PC 19:1(9Z)/17:0	PC(19:1(9Z)/17:0)	1-(9Z-nonadecenoyl)-2-heptadecanoyl-glycero-3-phosphocholine	PC 36:1	787.609	C44H86NO8P	11.1031	[M+H]+	291.915	HG(PC,184)	C5H14NO4P		[M+H]+	-0.5
432	LMGP01011766	PC (Phosphatidylcholine)	PC 19:1(9Z)/18:0	PC(19:1(9Z)/18:0)	1-(9Z-nonadecenoyl)-2-octadecanoyl-glycero-3-phosphocholine	PC 37:1	801.625	C45H88NO8P	11.6471	[M+H]+	295.03	HG(PC,184)	C5H14NO4P		[M+H]+	-0.5
433	LMGP01011767	PC (Phosphatidylcholine)	PC 19:1(9Z)/18:1(9Z)	PC(19:1(9Z)/18:1(9Z))	1-(9Z-nonadecenoyl)-2-(9Z-octadecenoyl)-glycero-3-phosphocholine	PC 37:2	799.609	C45H86NO8P	10.6597	[M+H]+	293.106	HG(PC,184)	C5H14NO4P		[M+H]+	-0.5
434	LMGP01011768	PC (Phosphatidylcholine)	PC 19:1(9Z)/18:2(9Z,12Z)	PC(19:1(9Z)/18:2(9Z,12Z))	1-(9Z-nonadecenoyl)-2-(9Z,12Z-octadecadienoyl)-glycero-3-phosphocholine	PC 37:3	797.593	C45H84NO8P	9.8051	[M+H]+	291.316	HG(PC,184)	C5H14NO4P		[M+H]+	-0.5
435	LMGP01011770	PC (Phosphatidylcholine)	PC 19:1(9Z)/18:3(9Z,12Z,15Z)	PC(19:1(9Z)/18:3(9Z,12Z,15Z))	1-(9Z-nonadecenoyl)-2-(9Z,12Z,15Z-octadecatrienoyl)-glycero-3-phosphocholine	PC 37:4	795.578	C45H82NO8P	9.28365	[M+H]+	289.437	HG(PC,184)	C5H14NO4P		[M+H]+	-0.5
436	LMGP01011771	PC (Phosphatidylcholine)	PC 19:1(9Z)/18:4(6Z,9Z,12Z,15Z)	PC(19:1(9Z)/18:4(6Z,9Z,12Z,15Z))	1-(9Z-nonadecenoyl)-2-(6Z,9Z,12Z,15Z-octadecatetraenoyl)-glycero-3-phosphocholine	PC 37:5	793.562	C45H80NO8P	8.71406	[M+H]+	287.887	HG(PC,184)	C5H14NO4P		[M+H]+	-0.5
437	LMGP01011772	PC (Phosphatidylcholine)	PC 19:1(9Z)/19:0	PC(19:1(9Z)/19:0)	1-(9Z-nonadecenoyl)-2-nonadecanoyl-glycero-3-phosphocholine	PC 38:1	815.64	C46H90NO8P	12.4981	[M+H]+	297.952	HG(PC,184)	C5H14NO4P		[M+H]+	-0.5
438	LMGP01011773	PC (Phosphatidylcholine)	PC 19:1(9Z)/19:1(9Z)	PC(19:1(9Z)/19:1(9Z))	1,2-di-(9Z-nonadecenoyl)-sn-glycero-3-phosphocholine	PC 38:2	813.625	C46H88NO8P	11.4026	[M+H]+	296.111	HG(PC,184)	C5H14NO4P		[M+H]+	-0.5
439	LMGP01011774	PC (Phosphatidylcholine)	PC 19:1(9Z)/20:0	PC(19:1(9Z)/20:0)	1-(9Z-nonadecenoyl)-2-eicosanoyl-glycero-3-phosphocholine	PC 39:1	829.656	C47H92NO8P	12.9485	[M+H]+	300.382	HG(PC,184)	C5H14NO4P		[M+H]+	-0.5
440	LMGP01011775	PC (Phosphatidylcholine)	PC 19:1(9Z)/20:1(11Z)	PC(19:1(9Z)/20:1(11Z))	1-(9Z-nonadecenoyl)-2-(11Z-eicosenoyl)-glycero-3-phosphocholine	PC 39:2	827.64	C47H90NO8P	11.8758	[M+H]+	298.605	HG(PC,184)	C5H14NO4P		[M+H]+	-0.5
441	LMGP01011776	PC (Phosphatidylcholine)	PC 19:1(9Z)/20:2(11Z,14Z)	PC(19:1(9Z)/20:2(11Z,14Z))	1-(9Z-nonadecenoyl)-2-(11Z,14Z-eicosadienoyl)-glycero-3-phosphocholine	PC 39:3	825.625	C47H88NO8P	10.8363	[M+H]+	296.957	HG(PC,184)	C5H14NO4P		[M+H]+	-0.5
442	LMGP01011777	PC (Phosphatidylcholine)	PC 19:1(9Z)/20:3(8Z,11Z,14Z)	PC(19:1(9Z)/20:3(8Z,11Z,14Z))	1-(9Z-nonadecenoyl)-2-(8Z,11Z,14Z-eicosatrienoyl)-glycero-3-phosphocholine	PC 39:4	823.609	C47H86NO8P	9.93822	[M+H]+	295.233	HG(PC,184)	C5H14NO4P		[M+H]+	-0.5
443	LMGP01011778	PC (Phosphatidylcholine)	PC 19:1(9Z)/20:4(5Z,8Z,11Z,14Z)	PC(19:1(9Z)/20:4(5Z,8Z,11Z,14Z))	1-(9Z-nonadecenoyl)-2-(5Z,8Z,11Z,14Z-eicosatetraenoyl)-glycero-3-phosphocholine	PC 39:5	821.593	C47H84NO8P	9.22572	[M+H]+	292.521	HG(PC,184)	C5H14NO4P		[M+H]+	-0.5
444	LMGP01011779	PC (Phosphatidylcholine)	PC 19:1(9Z)/20:5(5Z,8Z,11Z,14Z,17Z)	PC(19:1(9Z)/20:5(5Z,8Z,11Z,14Z,17Z))	1-(9Z-nonadecenoyl)-2-(5Z,8Z,11Z,14Z,17Z-eicosapentaenoyl)-glycero-3-phosphocholine	PC 39:6	819.578	C47H82NO8P	8.7566	[M+H]+	290.727	HG(PC,184)	C5H14NO4P		[M+H]+	-0.5
445	LMGP01011780	PC (Phosphatidylcholine)	PC 19:1(9Z)/21:0	PC(19:1(9Z)/21:0)	1-(9Z-nonadecenoyl)-2-heneicosanoyl-glycero-3-phosphocholine	PC 40:1	843.672	C48H94NO8P	13.9241	[M+H]+	303.248	HG(PC,184)	C5H14NO4P		[M+H]+	-0.5
446	LMGP01011781	PC (Phosphatidylcholine)	PC 19:1(9Z)/22:0	PC(19:1(9Z)/22:0)	1-(9Z-nonadecenoyl)-2-docosanoyl-glycero-3-phosphocholine	PC 41:1	857.687	C49H96NO8P	14.2471	[M+H]+	306.067	HG(PC,184)	C5H14NO4P		[M+H]+	-0.5
447	LMGP01011782	PC (Phosphatidylcholine)	PC 19:1(9Z)/22:1(11Z)	PC(19:1(9Z)/22:1(11Z))	1-(9Z-nonadecenoyl)-2-(11Z-docosenoyl)-glycero-3-phosphocholine	PC 41:2	855.672	C49H94NO8P	13.1971	[M+H]+	304.427	HG(PC,184)	C5H14NO4P		[M+H]+	-0.5
448	LMGP01011783	PC (Phosphatidylcholine)	PC 19:1(9Z)/22:2(13Z,16Z)	PC(19:1(9Z)/22:2(13Z,16Z))	1-(9Z-nonadecenoyl)-2-(13Z,16Z-docosadienoyl)-glycero-3-phosphocholine	PC 41:3	853.656	C49H92NO8P	12.0623	[M+H]+	302.959	HG(PC,184)	C5H14NO4P		[M+H]+	-0.5
449	LMGP01011784	PC (Phosphatidylcholine)	PC 19:1(9Z)/22:4(7Z,10Z,13Z,16Z)	PC(19:1(9Z)/22:4(7Z,10Z,13Z,16Z))	1-(9Z-nonadecenoyl)-2-(7Z,10Z,13Z,16Z-docosatetraenoyl)-glycero-3-phosphocholine	PC 41:5	849.625	C49H88NO8P	10.0786	[M+H]+	299.796	HG(PC,184)	C5H14NO4P		[M+H]+	-0.5
450	LMGP01011785	PC (Phosphatidylcholine)	PC 19:1(9Z)/22:6(4Z,7Z,10Z,13Z,16Z,19Z)	PC(19:1(9Z)/22:6(4Z,7Z,10Z,13Z,16Z,19Z))	1-(9Z-nonadecenoyl)-2-(4Z,7Z,10Z,13Z,16Z,19Z-docosahexaenoyl)-glycero-3-phosphocholine	PC 41:7	845.593	C49H84NO8P	8.84645	[M+H]+	294.935	HG(PC,184)	C5H14NO4P		[M+H]+	-0.5
451	LMGP01011786	PC (Phosphatidylcholine)	PC 20:0/14:1(9Z)	PC(20:0/14:1(9Z))	1-eicosanoyl-2-(9Z-tetradecenoyl)-glycero-3-phosphocholine	PC 34:1	759.578	C42H82NO8P	9.93649	[M+H]+	285.679	HG(PC,184)	C5H14NO4P		[M+H]+	-0.5
452	LMGP01011787	PC (Phosphatidylcholine)	PC 20:0/15:0	PC(20:0/15:0)	1-eicosanoyl-2-pentadecanoyl-glycero-3-phosphocholine	PC 35:0	775.609	C43H86NO8P	11.5265	[M+H]+	291.455	HG(PC,184)	C5H14NO4P		[M+H]+	-0.5
453	LMGP01011788	PC (Phosphatidylcholine)	PC 20:0/15:1(9Z)	PC(20:0/15:1(9Z))	1-eicosanoyl-2-(9Z-pentadecenoyl)-glycero-3-phosphocholine	PC 35:1	773.593	C43H84NO8P	10.5136	[M+H]+	288.785	HG(PC,184)	C5H14NO4P		[M+H]+	-0.5
454	LMGP01011789	PC (Phosphatidylcholine)	PC 20:0/16:1(9Z)	PC(20:0/16:1(9Z))	1-eicosanoyl-2-(9Z-hexadecenoyl)-glycero-3-phosphocholine	PC 36:1	787.609	C44H86NO8P	11.1057	[M+H]+	291.276	HG(PC,184)	C5H14NO4P		[M+H]+	-0.5
455	LMGP01011790	PC (Phosphatidylcholine)	PC 20:0/17:0	PC(20:0/17:0)	1-eicosanoyl-2-heptadecanoyl-glycero-3-phosphocholine	PC 37:0	803.64	C45H90NO8P	12.9299	[M+H]+	296.681	HG(PC,184)	C5H14NO4P		[M+H]+	-0.5
456	LMGP01011794	PC (Phosphatidylcholine)	PC 20:0/18:3(9Z,12Z,15Z)	PC(20:0/18:3(9Z,12Z,15Z))	1-eicosanoyl-2-(9Z,12Z,15Z-octadecatrienoyl)-glycero-3-phosphocholine	PC 38:3	811.609	C46H86NO8P	10.7244	[M+H]+	294.157	HG(PC,184)	C5H14NO4P		[M+H]+	-0.5
457	LMGP01011795	PC (Phosphatidylcholine)	PC 20:0/18:4(6Z,9Z,12Z,15Z)	PC(20:0/18:4(6Z,9Z,12Z,15Z))	1-eicosanoyl-2-(6Z,9Z,12Z,15Z-octadecatetraenoyl)-glycero-3-phosphocholine	PC 38:4	809.593	C46H84NO8P	9.87727	[M+H]+	292.442	HG(PC,184)	C5H14NO4P		[M+H]+	-0.5
458	LMGP01011796	PC (Phosphatidylcholine)	PC 20:0/19:0	PC(20:0/19:0)	1-eicosanoyl-2-nonadecanoyl-glycero-3-phosphocholine	PC 39:0	831.672	C47H94NO8P	14.3085	[M+H]+	301.572	HG(PC,184)	C5H14NO4P		[M+H]+	-0.5
459	LMGP01011797	PC (Phosphatidylcholine)	PC 20:0/19:1(9Z)	PC(20:0/19:1(9Z))	1-eicosanoyl-2-(9Z-nonadecenoyl)-glycero-3-phosphocholine	PC 39:1	829.656	C47H92NO8P	12.9489	[M+H]+	299.139	HG(PC,184)	C5H14NO4P		[M+H]+	-0.5
460	LMGP01011798	PC (Phosphatidylcholine)	PC 20:0/20:3(8Z,11Z,14Z)	PC(20:0/20:3(8Z,11Z,14Z))	1-eicosanoyl-2-(8Z,11Z,14Z-eicosatrienoyl)-glycero-3-phosphocholine	PC 40:3	839.64	C48H90NO8P	11.7731	[M+H]+	299.727	HG(PC,184)	C5H14NO4P		[M+H]+	-0.5
461	LMGP01011799	PC (Phosphatidylcholine)	PC 20:0/20:5(5Z,8Z,11Z,14Z,17Z)	PC(20:0/20:5(5Z,8Z,11Z,14Z,17Z))	1-eicosanoyl-2-(5Z,8Z,11Z,14Z,17Z-eicosapentaenoyl)-glycero-3-phosphocholine	PC 40:5	835.609	C48H86NO8P	10.1269	[M+H]+	295.033	HG(PC,184)	C5H14NO4P		[M+H]+	-0.5
462	LMGP01011800	PC (Phosphatidylcholine)	PC 20:0/21:0	PC(20:0/21:0)	1-eicosanoyl-2-heneicosanoyl-glycero-3-phosphocholine	PC 41:0	859.703	C49H98NO8P	15.4961	[M+H]+	306.944	HG(PC,184)	C5H14NO4P		[M+H]+	-0.5
463	LMGP01011801	PC (Phosphatidylcholine)	PC 20:0/22:1(11Z)	PC(20:0/22:1(11Z))	1-eicosanoyl-2-(11Z-docosenoyl)-glycero-3-phosphocholine	PC 42:1	871.703	C50H98NO8P	15.2123	[M+H]+	307.423	HG(PC,184)	C5H14NO4P		[M+H]+	-0.5
464	LMGP01011802	PC (Phosphatidylcholine)	PC 20:0/22:2(13Z,16Z)	PC(20:0/22:2(13Z,16Z))	1-eicosanoyl-2-(13Z,16Z-docosadienoyl)-glycero-3-phosphocholine	PC 42:2	869.687	C50H96NO8P	14.1904	[M+H]+	306.187	HG(PC,184)	C5H14NO4P		[M+H]+	-0.5
465	LMGP01011803	PC (Phosphatidylcholine)	PC 20:0/22:4(7Z,10Z,13Z,16Z)	PC(20:0/22:4(7Z,10Z,13Z,16Z))	1-eicosanoyl-2-(7Z,10Z,13Z,16Z-docosatetraenoyl)-glycero-3-phosphocholine	PC 42:4	865.656	C50H92NO8P	12.0757	[M+H]+	304.439	HG(PC,184)	C5H14NO4P		[M+H]+	-0.5
466	LMGP01011804	PC (Phosphatidylcholine)	PC 20:1(11Z)/12:0	PC(20:1(11Z)/12:0)	1-(11Z-eicosenoyl)-2-dodecanoyl-glycero-3-phosphocholine	PC 32:1	731.547	C40H78NO8P	8.79916	[M+H]+	281.361	HG(PC,184)	C5H14NO4P		[M+H]+	-0.5
467	LMGP01011805	PC (Phosphatidylcholine)	PC 20:1(11Z)/13:0	PC(20:1(11Z)/13:0)	1-(11Z-eicosenoyl)-2-tridecanoyl-glycero-3-phosphocholine	PC 33:1	745.562	C41H80NO8P	9.52143	[M+H]+	284.069	HG(PC,184)	C5H14NO4P		[M+H]+	-0.5
468	LMGP01011806	PC (Phosphatidylcholine)	PC 20:1(11Z)/14:0	PC(20:1(11Z)/14:0)	1-(11Z-eicosenoyl)-2-tetradecanoyl-glycero-3-phosphocholine	PC 34:1	759.578	C42H82NO8P	9.85838	[M+H]+	286.799	HG(PC,184)	C5H14NO4P		[M+H]+	-0.5
469	LMGP01011807	PC (Phosphatidylcholine)	PC 20:1(11Z)/14:1(9Z)	PC(20:1(11Z)/14:1(9Z))	1-(11Z-eicosenoyl)-2-(9Z-tetradecenoyl)-glycero-3-phosphocholine	PC 34:2	757.562	C42H80NO8P	9.10956	[M+H]+	284.672	HG(PC,184)	C5H14NO4P		[M+H]+	-0.5
470	LMGP01011808	PC (Phosphatidylcholine)	PC 20:1(11Z)/15:0	PC(20:1(11Z)/15:0)	1-(11Z-eicosenoyl)-2-pentadecanoyl-glycero-3-phosphocholine	PC 35:1	773.593	C43H84NO8P	10.4838	[M+H]+	289.883	HG(PC,184)	C5H14NO4P		[M+H]+	-0.5
471	LMGP01011809	PC (Phosphatidylcholine)	PC 20:1(11Z)/15:1(9Z)	PC(20:1(11Z)/15:1(9Z))	1-(11Z-eicosenoyl)-2-(9Z-pentadecenoyl)-glycero-3-phosphocholine	PC 35:2	771.578	C43H82NO8P	9.68079	[M+H]+	287.89	HG(PC,184)	C5H14NO4P		[M+H]+	-0.5
472	LMGP01011810	PC (Phosphatidylcholine)	PC 20:1(11Z)/16:0	PC(20:1(11Z)/16:0)	1-(11Z-eicosenoyl)-2-hexadecanoyl-glycero-3-phosphocholine	PC 36:1	787.609	C44H86NO8P	11.1065	[M+H]+	292.483	HG(PC,184)	C5H14NO4P		[M+H]+	-0.5
473	LMGP01011811	PC (Phosphatidylcholine)	PC 20:1(11Z)/16:1(9Z)	PC(20:1(11Z)/16:1(9Z))	1-(11Z-eicosenoyl)-2-(9Z-hexadecenoyl)-glycero-3-phosphocholine	PC 36:2	785.593	C44H84NO8P	10.1201	[M+H]+	290.543	HG(PC,184)	C5H14NO4P		[M+H]+	-0.5
474	LMGP01011812	PC (Phosphatidylcholine)	PC 20:1(11Z)/17:0	PC(20:1(11Z)/17:0)	1-(11Z-eicosenoyl)-2-heptadecanoyl-glycero-3-phosphocholine	PC 37:1	801.625	C45H88NO8P	11.6489	[M+H]+	295.296	HG(PC,184)	C5H14NO4P		[M+H]+	-0.5
475	LMGP01011817	PC (Phosphatidylcholine)	PC 20:1(11Z)/18:2(9Z,12Z)	PC(20:1(11Z)/18:2(9Z,12Z))	1-(11Z-eicosenoyl)-2-(9Z,12Z-octadecadienoyl)-glycero-3-phosphocholine	PC 38:3	811.609	C46H86NO8P	10.3952	[M+H]+	294.049	HG(PC,184)	C5H14NO4P		[M+H]+	-0.5
476	LMGP01011819	PC (Phosphatidylcholine)	PC 20:1(11Z)/18:3(9Z,12Z,15Z)	PC(20:1(11Z)/18:3(9Z,12Z,15Z))	1-(11Z-eicosenoyl)-2-(9Z,12Z,15Z-octadecatrienoyl)-glycero-3-phosphocholine	PC 38:4	809.593	C46H84NO8P	9.74119	[M+H]+	292.226	HG(PC,184)	C5H14NO4P		[M+H]+	-0.5
477	LMGP01011820	PC (Phosphatidylcholine)	PC 20:1(11Z)/18:4(6Z,9Z,12Z,15Z)	PC(20:1(11Z)/18:4(6Z,9Z,12Z,15Z))	1-(11Z-eicosenoyl)-2-(6Z,9Z,12Z,15Z-octadecatetraenoyl)-glycero-3-phosphocholine	PC 38:5	807.578	C46H82NO8P	9.00765	[M+H]+	290.468	HG(PC,184)	C5H14NO4P		[M+H]+	-0.5
478	LMGP01011821	PC (Phosphatidylcholine)	PC 20:1(11Z)/19:0	PC(20:1(11Z)/19:0)	1-(11Z-eicosenoyl)-2-nonadecanoyl-glycero-3-phosphocholine	PC 39:1	829.656	C47H92NO8P	12.9489	[M+H]+	300.407	HG(PC,184)	C5H14NO4P		[M+H]+	-0.5
479	LMGP01011822	PC (Phosphatidylcholine)	PC 20:1(11Z)/19:1(9Z)	PC(20:1(11Z)/19:1(9Z))	1-(11Z-eicosenoyl)-2-(9Z-nonadecenoyl)-glycero-3-phosphocholine	PC 39:2	827.64	C47H90NO8P	11.8762	[M+H]+	298.635	HG(PC,184)	C5H14NO4P		[M+H]+	-0.5
480	LMGP01011823	PC (Phosphatidylcholine)	PC 20:1(11Z)/20:0	PC(20:1(11Z)/20:0)	1-(11Z-eicosenoyl)-2-eicosanoyl-glycero-3-phosphocholine	PC 40:1	843.672	C48H94NO8P	13.9238	[M+H]+	302.917	HG(PC,184)	C5H14NO4P		[M+H]+	-0.5
481	LMGP01011824	PC (Phosphatidylcholine)	PC 20:1(11Z)/20:2(11Z,14Z)	PC(20:1(11Z)/20:2(11Z,14Z))	1-(11Z-eicosenoyl)-2-(11Z,14Z-eicosadienoyl)-glycero-3-phosphocholine	PC 40:3	839.64	C48H90NO8P	11.6768	[M+H]+	299.589	HG(PC,184)	C5H14NO4P		[M+H]+	-0.5
482	LMGP01011825	PC (Phosphatidylcholine)	PC 20:1(11Z)/20:3(8Z,11Z,14Z)	PC(20:1(11Z)/20:3(8Z,11Z,14Z))	1-(11Z-eicosenoyl)-2-(8Z,11Z,14Z-eicosatrienoyl)-glycero-3-phosphocholine	PC 40:4	837.625	C48H88NO8P	10.6468	[M+H]+	297.921	HG(PC,184)	C5H14NO4P		[M+H]+	-0.5
483	LMGP01011826	PC (Phosphatidylcholine)	PC 20:1(11Z)/20:4(5Z,8Z,11Z,14Z)	PC(20:1(11Z)/20:4(5Z,8Z,11Z,14Z))	1-(11Z-eicosenoyl)-2-(5Z,8Z,11Z,14Z-eicosatetraenoyl)-glycero-3-phosphocholine	PC 40:5	835.609	C48H86NO8P	9.78002	[M+H]+	294.94	HG(PC,184)	C5H14NO4P		[M+H]+	-0.5
484	LMGP01011827	PC (Phosphatidylcholine)	PC 20:1(11Z)/20:5(5Z,8Z,11Z,14Z,17Z)	PC(20:1(11Z)/20:5(5Z,8Z,11Z,14Z,17Z))	1-(11Z-eicosenoyl)-2-(5Z,8Z,11Z,14Z,17Z-eicosapentaenoyl)-glycero-3-phosphocholine	PC 40:6	833.593	C48H84NO8P	9.17763	[M+H]+	293.46	HG(PC,184)	C5H14NO4P		[M+H]+	-0.5
485	LMGP01011828	PC (Phosphatidylcholine)	PC 20:1(11Z)/21:0	PC(20:1(11Z)/21:0)	1-(11Z-eicosenoyl)-2-heneicosanoyl-glycero-3-phosphocholine	PC 41:1	857.687	C49H96NO8P	14.2463	[M+H]+	305.982	HG(PC,184)	C5H14NO4P		[M+H]+	-0.5
486	LMGP01011829	PC (Phosphatidylcholine)	PC 20:1(11Z)/22:0	PC(20:1(11Z)/22:0)	1-(11Z-eicosenoyl)-2-docosanoyl-glycero-3-phosphocholine	PC 42:1	871.703	C50H98NO8P	15.2123	[M+H]+	308.666	HG(PC,184)	C5H14NO4P		[M+H]+	-0.5
487	LMGP01011830	PC (Phosphatidylcholine)	PC 20:1(11Z)/22:1(11Z)	PC(20:1(11Z)/22:1(11Z))	1-(11Z-eicosenoyl)-2-(11Z-docosenoyl)-glycero-3-phosphocholine	PC 42:2	869.687	C50H96NO8P	14.2114	[M+H]+	307.121	HG(PC,184)	C5H14NO4P		[M+H]+	-0.5
488	LMGP01011831	PC (Phosphatidylcholine)	PC 20:1(11Z)/22:2(13Z,16Z)	PC(20:1(11Z)/22:2(13Z,16Z))	1-(11Z-eicosenoyl)-2-(13Z,16Z-docosadienoyl)-glycero-3-phosphocholine	PC 42:3	867.672	C50H94NO8P	13.0574	[M+H]+	305.763	HG(PC,184)	C5H14NO4P		[M+H]+	-0.5
489	LMGP01011832	PC (Phosphatidylcholine)	PC 20:1(11Z)/22:4(7Z,10Z,13Z,16Z)	PC(20:1(11Z)/22:4(7Z,10Z,13Z,16Z))	1-(11Z-eicosenoyl)-2-(7Z,10Z,13Z,16Z-docosatetraenoyl)-glycero-3-phosphocholine	PC 42:5	863.64	C50H90NO8P	10.8892	[M+H]+	302.791	HG(PC,184)	C5H14NO4P		[M+H]+	-0.5
490	LMGP01011833	PC (Phosphatidylcholine)	PC 20:1(11Z)/22:6(4Z,7Z,10Z,13Z,16Z,19Z)	PC(20:1(11Z)/22:6(4Z,7Z,10Z,13Z,16Z,19Z))	1-(11Z-eicosenoyl)-2-(4Z,7Z,10Z,13Z,16Z,19Z-docosahexaenoyl)-glycero-3-phosphocholine	PC 42:7	859.609	C50H86NO8P	9.3932	[M+H]+	299.264	HG(PC,184)	C5H14NO4P		[M+H]+	-0.5
491	LMGP01011834	PC (Phosphatidylcholine)	PC 20:2(11Z,14Z)/12:0	PC(20:2(11Z,14Z)/12:0)	1-(11Z,14Z-eicosadienoyl)-2-dodecanoyl-glycero-3-phosphocholine	PC 32:2	729.531	C40H76NO8P	8.29198	[M+H]+	279.343	HG(PC,184)	C5H14NO4P		[M+H]+	-0.5
492	LMGP01011835	PC (Phosphatidylcholine)	PC 20:2(11Z,14Z)/13:0	PC(20:2(11Z,14Z)/13:0)	1-(11Z,14Z-eicosadienoyl)-2-tridecanoyl-glycero-3-phosphocholine	PC 33:2	743.547	C41H78NO8P	8.9856	[M+H]+	282.067	HG(PC,184)	C5H14NO4P		[M+H]+	-0.5
493	LMGP01011836	PC (Phosphatidylcholine)	PC 20:2(11Z,14Z)/14:0	PC(20:2(11Z,14Z)/14:0)	1-(11Z,14Z-eicosadienoyl)-2-tetradecanoyl-glycero-3-phosphocholine	PC 34:2	757.562	C42H80NO8P	9.14532	[M+H]+	284.829	HG(PC,184)	C5H14NO4P		[M+H]+	-0.5
494	LMGP01011837	PC (Phosphatidylcholine)	PC 20:2(11Z,14Z)/14:1(9Z)	PC(20:2(11Z,14Z)/14:1(9Z))	1-(11Z,14Z-eicosadienoyl)-2-(9Z-tetradecenoyl)-glycero-3-phosphocholine	PC 34:3	755.547	C42H78NO8P	8.51377	[M+H]+	282.653	HG(PC,184)	C5H14NO4P		[M+H]+	-0.5
495	LMGP01011838	PC (Phosphatidylcholine)	PC 20:2(11Z,14Z)/15:0	PC(20:2(11Z,14Z)/15:0)	1-(11Z,14Z-eicosadienoyl)-2-pentadecanoyl-glycero-3-phosphocholine	PC 35:2	771.578	C43H82NO8P	9.73504	[M+H]+	288.082	HG(PC,184)	C5H14NO4P		[M+H]+	-0.5
496	LMGP01011839	PC (Phosphatidylcholine)	PC 20:2(11Z,14Z)/15:1(9Z)	PC(20:2(11Z,14Z)/15:1(9Z))	1-(11Z,14Z-eicosadienoyl)-2-(9Z-pentadecenoyl)-glycero-3-phosphocholine	PC 35:3	769.562	C43H80NO8P	9.04715	[M+H]+	286.04	HG(PC,184)	C5H14NO4P		[M+H]+	-0.5
497	LMGP01011840	PC (Phosphatidylcholine)	PC 20:2(11Z,14Z)/16:0	PC(20:2(11Z,14Z)/16:0)	1-(11Z,14Z-eicosadienoyl)-2-hexadecanoyl-glycero-3-phosphocholine	PC 36:2	785.593	C44H84NO8P	10.1985	[M+H]+	290.753	HG(PC,184)	C5H14NO4P		[M+H]+	-0.5
498	LMGP01011841	PC (Phosphatidylcholine)	PC 20:2(11Z,14Z)/16:1(9Z)	PC(20:2(11Z,14Z)/16:1(9Z))	1-(11Z,14Z-eicosadienoyl)-2-(9Z-hexadecenoyl)-glycero-3-phosphocholine	PC 36:3	783.578	C44H82NO8P	9.31051	[M+H]+	288.762	HG(PC,184)	C5H14NO4P		[M+H]+	-0.5
499	LMGP01011845	PC (Phosphatidylcholine)	PC 20:2(11Z,14Z)/18:0	PC(20:2(11Z,14Z)/18:0)	1-(11Z,14Z-eicosadienoyl)-2-octadecanoyl-glycero-3-phosphocholine	PC 38:2	813.625	C46H88NO8P	11.4487	[M+H]+	295.99	HG(PC,184)	C5H14NO4P		[M+H]+
500	LMGP01011846	PC (Phosphatidylcholine)	PC 20:2(11Z,14Z)/18:1(9Z)	PC(20:2(11Z,14Z)/18:1(9Z))	1-(11Z,14Z-eicosadienoyl)-2-(9Z-octadecenoyl)-glycero-3-phosphocholine	PC 38:3	811.609	C46H86NO8P	10.3952	[M+H]+	294.068	HG(PC,184)	C5H14NO4P		[M+H]+
501	LMGP01011847	PC (Phosphatidylcholine)	PC 20:2(11Z,14Z)/18:2(9Z,12Z)	PC(20:2(11Z,14Z)/18:2(9Z,12Z))	1-(11Z,14Z-eicosadienoyl)-2-(9Z,12Z-octadecadienoyl)-glycero-3-phosphocholine	PC 38:4	809.593	C46H84NO8P	9.56388	[M+H]+	292.226	HG(PC,184)	C5H14NO4P		[M+H]+
502	LMGP01011849	PC (Phosphatidylcholine)	PC 20:2(11Z,14Z)/18:3(9Z,12Z,15Z)	PC(20:2(11Z,14Z)/18:3(9Z,12Z,15Z))	1-(11Z,14Z-eicosadienoyl)-2-(9Z,12Z,15Z-octadecatrienoyl)-glycero-3-phosphocholine	PC 38:5	807.578	C46H82NO8P	9.00313	[M+H]+	290.363	HG(PC,184)	C5H14NO4P		[M+H]+
503	LMGP01011850	PC (Phosphatidylcholine)	PC 20:2(11Z,14Z)/18:4(6Z,9Z,12Z,15Z)	PC(20:2(11Z,14Z)/18:4(6Z,9Z,12Z,15Z))	1-(11Z,14Z-eicosadienoyl)-2-(6Z,9Z,12Z,15Z-octadecatetraenoyl)-glycero-3-phosphocholine	PC 38:6	805.562	C46H80NO8P	8.39795	[M+H]+	288.825	HG(PC,184)	C5H14NO4P		[M+H]+
504	LMGP01011851	PC (Phosphatidylcholine)	PC 20:2(11Z,14Z)/19:0	PC(20:2(11Z,14Z)/19:0)	1-(11Z,14Z-eicosadienoyl)-2-nonadecanoyl-glycero-3-phosphocholine	PC 39:2	827.64	C47H90NO8P	11.8926	[M+H]+	298.86	HG(PC,184)	C5H14NO4P		[M+H]+
505	LMGP01011852	PC (Phosphatidylcholine)	PC 20:2(11Z,14Z)/19:1(9Z)	PC(20:2(11Z,14Z)/19:1(9Z))	1-(11Z,14Z-eicosadienoyl)-2-(9Z-nonadecenoyl)-glycero-3-phosphocholine	PC 39:3	825.625	C47H88NO8P	10.8367	[M+H]+	297.006	HG(PC,184)	C5H14NO4P		[M+H]+
506	LMGP01011853	PC (Phosphatidylcholine)	PC 20:2(11Z,14Z)/20:0	PC(20:2(11Z,14Z)/20:0)	1-(11Z,14Z-eicosadienoyl)-2-eicosanoyl-glycero-3-phosphocholine	PC 40:2	841.656	C48H92NO8P	12.8257	[M+H]+	301.417	HG(PC,184)	C5H14NO4P		[M+H]+
507	LMGP01011854	PC (Phosphatidylcholine)	PC 20:2(11Z,14Z)/20:1(11Z)	PC(20:2(11Z,14Z)/20:1(11Z))	1-(11Z,14Z-eicosadienoyl)-2-(11Z-eicosenoyl)-glycero-3-phosphocholine	PC 40:3	839.64	C48H90NO8P	11.6768	[M+H]+	299.614	HG(PC,184)	C5H14NO4P		[M+H]+
508	LMGP01011855	PC (Phosphatidylcholine)	PC 20:2(11Z,14Z)/20:2(11Z,14Z)	PC(20:2(11Z,14Z)/20:2(11Z,14Z))	1,2-di-(11Z,14Z-eicosadienoyl)-sn-glycero-3-phosphocholine	PC 40:4	837.625	C48H88NO8P	10.7	[M+H]+	297.887	HG(PC,184)	C5H14NO4P		[M+H]+
509	LMGP01011856	PC (Phosphatidylcholine)	PC 20:2(11Z,14Z)/20:3(8Z,11Z,14Z)	PC(20:2(11Z,14Z)/20:3(8Z,11Z,14Z))	1-(11Z,14Z-eicosadienoyl)-2-(8Z,11Z,14Z-eicosatrienoyl)-glycero-3-phosphocholine	PC 40:5	835.609	C48H86NO8P	9.74887	[M+H]+	296.174	HG(PC,184)	C5H14NO4P		[M+H]+
510	LMGP01011857	PC (Phosphatidylcholine)	PC 20:2(11Z,14Z)/20:4(5Z,8Z,11Z,14Z)	PC(20:2(11Z,14Z)/20:4(5Z,8Z,11Z,14Z))	1-(11Z,14Z-eicosadienoyl)-2-(5Z,8Z,11Z,14Z-eicosatetraenoyl)-glycero-3-phosphocholine	PC 40:6	833.593	C48H84NO8P	8.99341	[M+H]+	293.474	HG(PC,184)	C5H14NO4P		[M+H]+
511	LMGP01011858	PC (Phosphatidylcholine)	PC 20:2(11Z,14Z)/20:5(5Z,8Z,11Z,14Z,17Z)	PC(20:2(11Z,14Z)/20:5(5Z,8Z,11Z,14Z,17Z))	1-(11Z,14Z-eicosadienoyl)-2-(5Z,8Z,11Z,14Z,17Z-eicosapentaenoyl)-glycero-3-phosphocholine	PC 40:7	831.578	C48H82NO8P	8.50178	[M+H]+	291.695	HG(PC,184)	C5H14NO4P		[M+H]+
512	LMGP01011859	PC (Phosphatidylcholine)	PC 20:2(11Z,14Z)/21:0	PC(20:2(11Z,14Z)/21:0)	1-(11Z,14Z-eicosadienoyl)-2-heneicosanoyl-glycero-3-phosphocholine	PC 41:2	855.672	C49H94NO8P	13.1805	[M+H]+	304.574	HG(PC,184)	C5H14NO4P		[M+H]+
513	LMGP01011860	PC (Phosphatidylcholine)	PC 20:2(11Z,14Z)/22:0	PC(20:2(11Z,14Z)/22:0)	1-(11Z,14Z-eicosadienoyl)-2-docosanoyl-glycero-3-phosphocholine	PC 42:2	869.687	C50H96NO8P	14.1904	[M+H]+	307.4	HG(PC,184)	C5H14NO4P		[M+H]+
514	LMGP01011861	PC (Phosphatidylcholine)	PC 20:2(11Z,14Z)/22:1(11Z)	PC(20:2(11Z,14Z)/22:1(11Z))	1-(11Z,14Z-eicosadienoyl)-2-(11Z-docosenoyl)-glycero-3-phosphocholine	PC 42:3	867.672	C50H94NO8P	13.0574	[M+H]+	305.796	HG(PC,184)	C5H14NO4P		[M+H]+
515	LMGP01011862	PC (Phosphatidylcholine)	PC 20:2(11Z,14Z)/22:2(13Z,16Z)	PC(20:2(11Z,14Z)/22:2(13Z,16Z))	1-(11Z,14Z-eicosadienoyl)-2-(13Z,16Z-docosadienoyl)-glycero-3-phosphocholine	PC 42:4	865.656	C50H92NO8P	12.014	[M+H]+	304.258	HG(PC,184)	C5H14NO4P		[M+H]+
516	LMGP01011863	PC (Phosphatidylcholine)	PC 20:2(11Z,14Z)/22:4(7Z,10Z,13Z,16Z)	PC(20:2(11Z,14Z)/22:4(7Z,10Z,13Z,16Z))	1-(11Z,14Z-eicosadienoyl)-2-(7Z,10Z,13Z,16Z-docosatetraenoyl)-glycero-3-phosphocholine	PC 42:6	861.625	C50H88NO8P	9.9306	[M+H]+	301.192	HG(PC,184)	C5H14NO4P		[M+H]+
517	LMGP01011864	PC (Phosphatidylcholine)	PC 20:2(11Z,14Z)/22:6(4Z,7Z,10Z,13Z,16Z,19Z)	PC(20:2(11Z,14Z)/22:6(4Z,7Z,10Z,13Z,16Z,19Z))	1-(11Z,14Z-eicosadienoyl)-2-(4Z,7Z,10Z,13Z,16Z,19Z-docosahexaenoyl)-glycero-3-phosphocholine	PC 42:8	857.593	C50H84NO8P	8.64883	[M+H]+	296.468	HG(PC,184)	C5H14NO4P		[M+H]+
518	LMGP01011865	PC (Phosphatidylcholine)	PC 20:3(8Z,11Z,14Z)/12:0	PC(20:3(8Z,11Z,14Z)/12:0)	1-(8Z,11Z,14Z-eicosatrienoyl)-2-dodecanoyl-glycero-3-phosphocholine	PC 32:3	727.515	C40H74NO8P	7.87372	[M+H]+	276.227	HG(PC,184)	C5H14NO4P		[M+H]+
519	LMGP01011866	PC (Phosphatidylcholine)	PC 20:3(8Z,11Z,14Z)/13:0	PC(20:3(8Z,11Z,14Z)/13:0)	1-(8Z,11Z,14Z-eicosatrienoyl)-2-tridecanoyl-glycero-3-phosphocholine	PC 33:3	741.531	C41H76NO8P	8.54813	[M+H]+	278.928	HG(PC,184)	C5H14NO4P		[M+H]+
520	LMGP01011867	PC (Phosphatidylcholine)	PC 20:3(8Z,11Z,14Z)/14:0	PC(20:3(8Z,11Z,14Z)/14:0)	1-(8Z,11Z,14Z-eicosatrienoyl)-2-tetradecanoyl-glycero-3-phosphocholine	PC 34:3	755.547	C42H78NO8P	8.54905	[M+H]+	281.716	HG(PC,184)	C5H14NO4P		[M+H]+
521	LMGP01011868	PC (Phosphatidylcholine)	PC 20:3(8Z,11Z,14Z)/14:1(9Z)	PC(20:3(8Z,11Z,14Z)/14:1(9Z))	1-(8Z,11Z,14Z-eicosatrienoyl)-2-(9Z-tetradecenoyl)-glycero-3-phosphocholine	PC 34:4	753.531	C42H76NO8P	8.03828	[M+H]+	279.784	HG(PC,184)	C5H14NO4P		[M+H]+
522	LMGP01011869	PC (Phosphatidylcholine)	PC 20:3(8Z,11Z,14Z)/15:0	PC(20:3(8Z,11Z,14Z)/15:0)	1-(8Z,11Z,14Z-eicosatrienoyl)-2-pentadecanoyl-glycero-3-phosphocholine	PC 35:3	769.562	C43H80NO8P	9.11221	[M+H]+	285.126	HG(PC,184)	C5H14NO4P		[M+H]+
523	LMGP01011870	PC (Phosphatidylcholine)	PC 20:3(8Z,11Z,14Z)/15:1(9Z)	PC(20:3(8Z,11Z,14Z)/15:1(9Z))	1-(8Z,11Z,14Z-eicosatrienoyl)-2-(9Z-pentadecenoyl)-glycero-3-phosphocholine	PC 35:4	767.547	C43H78NO8P	8.54547	[M+H]+	283.343	HG(PC,184)	C5H14NO4P		[M+H]+
524	LMGP01011871	PC (Phosphatidylcholine)	PC 20:3(8Z,11Z,14Z)/16:0	PC(20:3(8Z,11Z,14Z)/16:0)	1-(8Z,11Z,14Z-eicosatrienoyl)-2-hexadecanoyl-glycero-3-phosphocholine	PC 36:3	783.578	C44H82NO8P	9.41272	[M+H]+	287.775	HG(PC,184)	C5H14NO4P		[M+H]+
525	LMGP01011872	PC (Phosphatidylcholine)	PC 20:3(8Z,11Z,14Z)/16:1(9Z)	PC(20:3(8Z,11Z,14Z)/16:1(9Z))	1-(8Z,11Z,14Z-eicosatrienoyl)-2-(9Z-hexadecenoyl)-glycero-3-phosphocholine	PC 36:4	781.562	C44H80NO8P	8.64622	[M+H]+	286.011	HG(PC,184)	C5H14NO4P		[M+H]+
526	LMGP01011873	PC (Phosphatidylcholine)	PC 20:3(8Z,11Z,14Z)/17:0	PC(20:3(8Z,11Z,14Z)/17:0)	1-(8Z,11Z,14Z-eicosatrienoyl)-2-heptadecanoyl-glycero-3-phosphocholine	PC 37:3	797.593	C45H84NO8P	9.8979	[M+H]+	290.694	HG(PC,184)	C5H14NO4P		[M+H]+
527	LMGP01011876	PC (Phosphatidylcholine)	PC 20:3(8Z,11Z,14Z)/18:0	PC(20:3(8Z,11Z,14Z)/18:0)	1-(8Z,11Z,14Z-eicosatrienoyl)-2-octadecanoyl-glycero-3-phosphocholine	PC 38:3	811.609	C46H86NO8P	10.4963	[M+H]+	292.998	HG(PC,184)	C5H14NO4P		[M+H]+
528	LMGP01011877	PC (Phosphatidylcholine)	PC 20:3(8Z,11Z,14Z)/18:1(9Z)	PC(20:3(8Z,11Z,14Z)/18:1(9Z))	1-(8Z,11Z,14Z-eicosatrienoyl)-2-(9Z-octadecenoyl)-glycero-3-phosphocholine	PC 38:4	809.593	C46H84NO8P	9.52903	[M+H]+	291.308	HG(PC,184)	C5H14NO4P		[M+H]+
529	LMGP01011878	PC (Phosphatidylcholine)	PC 20:3(8Z,11Z,14Z)/18:2(9Z,12Z)	PC(20:3(8Z,11Z,14Z)/18:2(9Z,12Z))	1-(8Z,11Z,14Z-eicosatrienoyl)-2-(9Z,12Z-octadecadienoyl)-glycero-3-phosphocholine	PC 38:5	807.578	C46H82NO8P	8.81486	[M+H]+	289.482	HG(PC,184)	C5H14NO4P		[M+H]+
530	LMGP01011880	PC (Phosphatidylcholine)	PC 20:3(8Z,11Z,14Z)/18:3(9Z,12Z,15Z)	PC(20:3(8Z,11Z,14Z)/18:3(9Z,12Z,15Z))	1-(8Z,11Z,14Z-eicosatrienoyl)-2-(9Z,12Z,15Z-octadecatrienoyl)-glycero-3-phosphocholine	PC 38:6	805.562	C46H80NO8P	8.38325	[M+H]+	287.625	HG(PC,184)	C5H14NO4P		[M+H]+
531	LMGP01011881	PC (Phosphatidylcholine)	PC 20:3(8Z,11Z,14Z)/18:4(6Z,9Z,12Z,15Z)	PC(20:3(8Z,11Z,14Z)/18:4(6Z,9Z,12Z,15Z))	1-(8Z,11Z,14Z-eicosatrienoyl)-2-(6Z,9Z,12Z,15Z-octadecatetraenoyl)-glycero-3-phosphocholine	PC 38:7	803.547	C46H78NO8P	7.91844	[M+H]+	285.857	HG(PC,184)	C5H14NO4P		[M+H]+
532	LMGP01011882	PC (Phosphatidylcholine)	PC 20:3(8Z,11Z,14Z)/19:0	PC(20:3(8Z,11Z,14Z)/19:0)	1-(8Z,11Z,14Z-eicosatrienoyl)-2-nonadecanoyl-glycero-3-phosphocholine	PC 39:3	825.625	C47H88NO8P	10.9268	[M+H]+	295.927	HG(PC,184)	C5H14NO4P		[M+H]+
533	LMGP01011883	PC (Phosphatidylcholine)	PC 20:3(8Z,11Z,14Z)/19:1(9Z)	PC(20:3(8Z,11Z,14Z)/19:1(9Z))	1-(8Z,11Z,14Z-eicosatrienoyl)-2-(9Z-nonadecenoyl)-glycero-3-phosphocholine	PC 39:4	823.609	C47H86NO8P	9.93847	[M+H]+	294.318	HG(PC,184)	C5H14NO4P		[M+H]+
534	LMGP01011884	PC (Phosphatidylcholine)	PC 20:3(8Z,11Z,14Z)/20:0	PC(20:3(8Z,11Z,14Z)/20:0)	1-(8Z,11Z,14Z-eicosatrienoyl)-2-eicosanoyl-glycero-3-phosphocholine	PC 40:3	839.64	C48H90NO8P	11.7731	[M+H]+	298.501	HG(PC,184)	C5H14NO4P		[M+H]+
535	LMGP01011885	PC (Phosphatidylcholine)	PC 20:3(8Z,11Z,14Z)/20:1(11Z)	PC(20:3(8Z,11Z,14Z)/20:1(11Z))	1-(8Z,11Z,14Z-eicosatrienoyl)-2-(11Z-eicosenoyl)-glycero-3-phosphocholine	PC 40:4	837.625	C48H88NO8P	10.6468	[M+H]+	296.698	HG(PC,184)	C5H14NO4P		[M+H]+
536	LMGP01011886	PC (Phosphatidylcholine)	PC 20:3(8Z,11Z,14Z)/20:2(11Z,14Z)	PC(20:3(8Z,11Z,14Z)/20:2(11Z,14Z))	1-(8Z,11Z,14Z-eicosatrienoyl)-2-(11Z,14Z-eicosadienoyl)-glycero-3-phosphocholine	PC 40:5	835.609	C48H86NO8P	9.74887	[M+H]+	295.215	HG(PC,184)	C5H14NO4P		[M+H]+
537	LMGP01011887	PC (Phosphatidylcholine)	PC 20:3(8Z,11Z,14Z)/20:3(8Z,11Z,14Z)	PC(20:3(8Z,11Z,14Z)/20:3(8Z,11Z,14Z))	1,2-di-(8Z,11Z,14Z-eicosatrienoyl)-sn-glycero-3-phosphocholine	PC 40:6	833.593	C48H84NO8P	8.95342	[M+H]+	293.518	HG(PC,184)	C5H14NO4P		[M+H]+
538	LMGP01011889	PC (Phosphatidylcholine)	PC 20:3(8Z,11Z,14Z)/20:5(5Z,8Z,11Z,14Z,17Z)	PC(20:3(8Z,11Z,14Z)/20:5(5Z,8Z,11Z,14Z,17Z))	1-(8Z,11Z,14Z-eicosatrienoyl)-2-(5Z,8Z,11Z,14Z,17Z-eicosapentaenoyl)-glycero-3-phosphocholine	PC 40:8	829.562	C48H80NO8P	7.966	[M+H]+	288.711	HG(PC,184)	C5H14NO4P		[M+H]+
539	LMGP01011890	PC (Phosphatidylcholine)	PC 20:3(8Z,11Z,14Z)/21:0	PC(20:3(8Z,11Z,14Z)/21:0)	1-(8Z,11Z,14Z-eicosatrienoyl)-2-heneicosanoyl-glycero-3-phosphocholine	PC 41:3	853.656	C49H92NO8P	12.1451	[M+H]+	301.827	HG(PC,184)	C5H14NO4P		[M+H]+
540	LMGP01011891	PC (Phosphatidylcholine)	PC 20:3(8Z,11Z,14Z)/22:0	PC(20:3(8Z,11Z,14Z)/22:0)	1-(8Z,11Z,14Z-eicosatrienoyl)-2-docosanoyl-glycero-3-phosphocholine	PC 42:3	867.672	C50H94NO8P	13.1416	[M+H]+	304.757	HG(PC,184)	C5H14NO4P		[M+H]+
541	LMGP01011892	PC (Phosphatidylcholine)	PC 20:3(8Z,11Z,14Z)/22:1(11Z)	PC(20:3(8Z,11Z,14Z)/22:1(11Z))	1-(8Z,11Z,14Z-eicosatrienoyl)-2-(11Z-docosenoyl)-glycero-3-phosphocholine	PC 42:4	865.656	C50H92NO8P	11.9463	[M+H]+	303.149	HG(PC,184)	C5H14NO4P		[M+H]+
542	LMGP01011893	PC (Phosphatidylcholine)	PC 20:3(8Z,11Z,14Z)/22:2(13Z,16Z)	PC(20:3(8Z,11Z,14Z)/22:2(13Z,16Z))	1-(8Z,11Z,14Z-eicosatrienoyl)-2-(13Z,16Z-docosadienoyl)-glycero-3-phosphocholine	PC 42:5	863.64	C50H90NO8P	10.9179	[M+H]+	301.898	HG(PC,184)	C5H14NO4P		[M+H]+
543	LMGP01011894	PC (Phosphatidylcholine)	PC 20:3(8Z,11Z,14Z)/22:4(7Z,10Z,13Z,16Z)	PC(20:3(8Z,11Z,14Z)/22:4(7Z,10Z,13Z,16Z))	1-(8Z,11Z,14Z-eicosatrienoyl)-2-(7Z,10Z,13Z,16Z-docosatetraenoyl)-glycero-3-phosphocholine	PC 42:7	859.609	C50H86NO8P	9.07485	[M+H]+	298.819	HG(PC,184)	C5H14NO4P		[M+H]+
544	LMGP01011895	PC (Phosphatidylcholine)	PC 20:3(8Z,11Z,14Z)/22:6(4Z,7Z,10Z,13Z,16Z,19Z)	PC(20:3(8Z,11Z,14Z)/22:6(4Z,7Z,10Z,13Z,16Z,19Z))	1-(8Z,11Z,14Z-eicosatrienoyl)-2-(4Z,7Z,10Z,13Z,16Z,19Z-docosahexaenoyl)-glycero-3-phosphocholine	PC 42:9	855.578	C50H82NO8P	8.04914	[M+H]+	294.911	HG(PC,184)	C5H14NO4P		[M+H]+
545	LMGP01011896	PC (Phosphatidylcholine)	PC 20:4(5Z,8Z,11Z,14Z)/12:0	PC(20:4(5Z,8Z,11Z,14Z)/12:0)	1-(5Z,8Z,11Z,14Z-eicosatetraenoyl)-2-dodecanoyl-glycero-3-phosphocholine	PC 32:4	725.5	C40H72NO8P	7.57566	[M+H]+	274.698	HG(PC,184)	C5H14NO4P		[M+H]+
546	LMGP01011897	PC (Phosphatidylcholine)	PC 20:4(5Z,8Z,11Z,14Z)/13:0	PC(20:4(5Z,8Z,11Z,14Z)/13:0)	1-(5Z,8Z,11Z,14Z-eicosatetraenoyl)-2-tridecanoyl-glycero-3-phosphocholine	PC 33:4	739.515	C41H74NO8P	8.24024	[M+H]+	277.386	HG(PC,184)	C5H14NO4P		[M+H]+
547	LMGP01011899	PC (Phosphatidylcholine)	PC 20:4(5Z,8Z,11Z,14Z)/14:1(9Z)	PC(20:4(5Z,8Z,11Z,14Z)/14:1(9Z))	1-(5Z,8Z,11Z,14Z-eicosatetraenoyl)-2-(9Z-tetradecenoyl)-glycero-3-phosphocholine	PC 34:5	751.515	C42H74NO8P	7.70726	[M+H]+	278.042	HG(PC,184)	C5H14NO4P		[M+H]+
548	LMGP01011901	PC (Phosphatidylcholine)	PC 20:4(5Z,8Z,11Z,14Z)/15:1(9Z)	PC(20:4(5Z,8Z,11Z,14Z)/15:1(9Z))	1-(5Z,8Z,11Z,14Z-eicosatetraenoyl)-2-(9Z-pentadecenoyl)-glycero-3-phosphocholine	PC 35:5	765.531	C43H76NO8P	8.20087	[M+H]+	281.765	HG(PC,184)	C5H14NO4P		[M+H]+
549	LMGP01011902	PC (Phosphatidylcholine)	PC 20:4(5Z,8Z,11Z,14Z)/16:1(9Z)	PC(20:4(5Z,8Z,11Z,14Z)/16:1(9Z))	1-(5Z,8Z,11Z,14Z-eicosatetraenoyl)-2-(9Z-hexadecenoyl)-glycero-3-phosphocholine	PC 36:5	779.547	C44H78NO8P	8.15519	[M+H]+	284.505	HG(PC,184)	C5H14NO4P		[M+H]+
550	LMGP01011907	PC (Phosphatidylcholine)	PC 20:4(5Z,8Z,11Z,14Z)/18:1(9Z)	PC(20:4(5Z,8Z,11Z,14Z)/18:1(9Z))	1-(5Z,8Z,11Z,14Z-eicosatetraenoyl)-2-(9Z-octadecenoyl)-glycero-3-phosphocholine	PC 38:5	807.578	C46H82NO8P	8.84641	[M+H]+	289.818	HG(PC,184)	C5H14NO4P		[M+H]+
551	LMGP01011910	PC (Phosphatidylcholine)	PC 20:4(5Z,8Z,11Z,14Z)/18:3(9Z,12Z,15Z)	PC(20:4(5Z,8Z,11Z,14Z)/18:3(9Z,12Z,15Z))	1-(5Z,8Z,11Z,14Z-eicosatetraenoyl)-2-(9Z,12Z,15Z-octadecatrienoyl)-glycero-3-phosphocholine	PC 38:7	803.547	C46H78NO8P	7.93932	[M+H]+	286.057	HG(PC,184)	C5H14NO4P		[M+H]+
552	LMGP01011911	PC (Phosphatidylcholine)	PC 20:4(5Z,8Z,11Z,14Z)/18:4(6Z,9Z,12Z,15Z)	PC(20:4(5Z,8Z,11Z,14Z)/18:4(6Z,9Z,12Z,15Z))	1-(5Z,8Z,11Z,14Z-eicosatetraenoyl)-2-(6Z,9Z,12Z,15Z-octadecatetraenoyl)-glycero-3-phosphocholine	PC 38:8	801.531	C46H76NO8P	7.60724	[M+H]+	284.245	HG(PC,184)	C5H14NO4P		[M+H]+
553	LMGP01011912	PC (Phosphatidylcholine)	PC 20:4(5Z,8Z,11Z,14Z)/19:0	PC(20:4(5Z,8Z,11Z,14Z)/19:0)	1-(5Z,8Z,11Z,14Z-eicosatetraenoyl)-2-nonadecanoyl-glycero-3-phosphocholine	PC 39:4	823.609	C47H86NO8P	10.1093	[M+H]+	294.795	HG(PC,184)	C5H14NO4P		[M+H]+
554	LMGP01011913	PC (Phosphatidylcholine)	PC 20:4(5Z,8Z,11Z,14Z)/19:1(9Z)	PC(20:4(5Z,8Z,11Z,14Z)/19:1(9Z))	1-(5Z,8Z,11Z,14Z-eicosatetraenoyl)-2-(9Z-nonadecenoyl)-glycero-3-phosphocholine	PC 39:5	821.593	C47H84NO8P	9.22801	[M+H]+	292.9	HG(PC,184)	C5H14NO4P		[M+H]+
555	LMGP01011914	PC (Phosphatidylcholine)	PC 20:4(5Z,8Z,11Z,14Z)/20:0	PC(20:4(5Z,8Z,11Z,14Z)/20:0)	1-(5Z,8Z,11Z,14Z-eicosatetraenoyl)-2-eicosanoyl-glycero-3-phosphocholine	PC 40:4	837.625	C48H88NO8P	10.8313	[M+H]+	297.413	HG(PC,184)	C5H14NO4P		[M+H]+
556	LMGP01011915	PC (Phosphatidylcholine)	PC 20:4(5Z,8Z,11Z,14Z)/20:1(11Z)	PC(20:4(5Z,8Z,11Z,14Z)/20:1(11Z))	1-(5Z,8Z,11Z,14Z-eicosatetraenoyl)-2-(11Z-eicosenoyl)-glycero-3-phosphocholine	PC 40:5	835.609	C48H86NO8P	9.7824	[M+H]+	295.567	HG(PC,184)	C5H14NO4P		[M+H]+
557	LMGP01011916	PC (Phosphatidylcholine)	PC 20:4(5Z,8Z,11Z,14Z)/20:2(11Z,14Z)	PC(20:4(5Z,8Z,11Z,14Z)/20:2(11Z,14Z))	1-(5Z,8Z,11Z,14Z-eicosatetraenoyl)-2-(11Z,14Z-eicosadienoyl)-glycero-3-phosphocholine	PC 40:6	833.593	C48H84NO8P	8.99557	[M+H]+	293.833	HG(PC,184)	C5H14NO4P		[M+H]+
558	LMGP01011917	PC (Phosphatidylcholine)	PC 20:4(5Z,8Z,11Z,14Z)/20:3(8Z,11Z,14Z)	PC(20:4(5Z,8Z,11Z,14Z)/20:3(8Z,11Z,14Z))	1-(5Z,8Z,11Z,14Z-eicosatetraenoyl)-2-(8Z,11Z,14Z-eicosatrienoyl)-glycero-3-phosphocholine	PC 40:7	831.578	C48H82NO8P	8.3379	[M+H]+	292.066	HG(PC,184)	C5H14NO4P		[M+H]+
559	LMGP01011918	PC (Phosphatidylcholine)	PC 20:4(5Z,8Z,11Z,14Z)/20:5(5Z,8Z,11Z,14Z,17Z)	PC(20:4(5Z,8Z,11Z,14Z)/20:5(5Z,8Z,11Z,14Z,17Z))	1-(5Z,8Z,11Z,14Z-eicosatetraenoyl)-2-(5Z,8Z,11Z,14Z,17Z-eicosapentaenoyl)-glycero-3-phosphocholine	PC 40:9	827.547	C48H78NO8P	7.61414	[M+H]+	287.236	HG(PC,184)	C5H14NO4P		[M+H]+
560	LMGP01011919	PC (Phosphatidylcholine)	PC 20:4(5Z,8Z,11Z,14Z)/21:0	PC(20:4(5Z,8Z,11Z,14Z)/21:0)	1-(5Z,8Z,11Z,14Z-eicosatetraenoyl)-2-heneicosanoyl-glycero-3-phosphocholine	PC 41:4	851.64	C49H90NO8P	11.2082	[M+H]+	300.919	HG(PC,184)	C5H14NO4P		[M+H]+
561	LMGP01011920	PC (Phosphatidylcholine)	PC 20:4(5Z,8Z,11Z,14Z)/22:0	PC(20:4(5Z,8Z,11Z,14Z)/22:0)	1-(5Z,8Z,11Z,14Z-eicosatetraenoyl)-2-docosanoyl-glycero-3-phosphocholine	PC 42:4	865.656	C50H92NO8P	12.1387	[M+H]+	303.958	HG(PC,184)	C5H14NO4P		[M+H]+
562	LMGP01011921	PC (Phosphatidylcholine)	PC 20:4(5Z,8Z,11Z,14Z)/22:1(11Z)	PC(20:4(5Z,8Z,11Z,14Z)/22:1(11Z))	1-(5Z,8Z,11Z,14Z-eicosatetraenoyl)-2-(11Z-docosenoyl)-glycero-3-phosphocholine	PC 42:5	863.64	C50H90NO8P	10.9526	[M+H]+	302.303	HG(PC,184)	C5H14NO4P		[M+H]+
563	LMGP01011922	PC (Phosphatidylcholine)	PC 20:4(5Z,8Z,11Z,14Z)/22:2(13Z,16Z)	PC(20:4(5Z,8Z,11Z,14Z)/22:2(13Z,16Z))	1-(5Z,8Z,11Z,14Z-eicosatetraenoyl)-2-(13Z,16Z-docosadienoyl)-glycero-3-phosphocholine	PC 42:6	861.625	C50H88NO8P	9.99077	[M+H]+	300.723	HG(PC,184)	C5H14NO4P		[M+H]+
564	LMGP01011925	PC (Phosphatidylcholine)	PC 20:5(5Z,8Z,11Z,14Z,17Z)/12:0	PC(20:5(5Z,8Z,11Z,14Z,17Z)/12:0)	1-(5Z,8Z,11Z,14Z,17Z-eicosapentaenoyl)-2-dodecanoyl-glycero-3-phosphocholine	PC 32:5	723.484	C40H70NO8P	7.43397	[M+H]+	272.614	HG(PC,184)	C5H14NO4P		[M+H]+
565	LMGP01011926	PC (Phosphatidylcholine)	PC 20:5(5Z,8Z,11Z,14Z,17Z)/13:0	PC(20:5(5Z,8Z,11Z,14Z,17Z)/13:0)	1-(5Z,8Z,11Z,14Z,17Z-eicosapentaenoyl)-2-tridecanoyl-glycero-3-phosphocholine	PC 33:5	737.5	C41H72NO8P	8.07972	[M+H]+	275.314	HG(PC,184)	C5H14NO4P		[M+H]+
566	LMGP01011927	PC (Phosphatidylcholine)	PC 20:5(5Z,8Z,11Z,14Z,17Z)/14:0	PC(20:5(5Z,8Z,11Z,14Z,17Z)/14:0)	1-(5Z,8Z,11Z,14Z,17Z-eicosapentaenoyl)-2-tetradecanoyl-glycero-3-phosphocholine	PC 34:5	751.515	C42H74NO8P	7.84994	[M+H]+	278.189	HG(PC,184)	C5H14NO4P		[M+H]+
567	LMGP01011928	PC (Phosphatidylcholine)	PC 20:5(5Z,8Z,11Z,14Z,17Z)/14:1(9Z)	PC(20:5(5Z,8Z,11Z,14Z,17Z)/14:1(9Z))	1-(5Z,8Z,11Z,14Z,17Z-eicosapentaenoyl)-2-(9Z-tetradecenoyl)-glycero-3-phosphocholine	PC 34:6	749.5	C42H72NO8P	7.54722	[M+H]+	275.968	HG(PC,184)	C5H14NO4P		[M+H]+
568	LMGP01011929	PC (Phosphatidylcholine)	PC 20:5(5Z,8Z,11Z,14Z,17Z)/15:0	PC(20:5(5Z,8Z,11Z,14Z,17Z)/15:0)	1-(5Z,8Z,11Z,14Z,17Z-eicosapentaenoyl)-2-pentadecanoyl-glycero-3-phosphocholine	PC 35:5	765.531	C43H76NO8P	8.3749	[M+H]+	281.908	HG(PC,184)	C5H14NO4P		[M+H]+
569	LMGP01011930	PC (Phosphatidylcholine)	PC 20:5(5Z,8Z,11Z,14Z,17Z)/15:1(9Z)	PC(20:5(5Z,8Z,11Z,14Z,17Z)/15:1(9Z))	1-(5Z,8Z,11Z,14Z,17Z-eicosapentaenoyl)-2-(9Z-pentadecenoyl)-glycero-3-phosphocholine	PC 35:6	763.515	C43H74NO8P	8.02088	[M+H]+	279.811	HG(PC,184)	C5H14NO4P		[M+H]+
570	LMGP01011931	PC (Phosphatidylcholine)	PC 20:5(5Z,8Z,11Z,14Z,17Z)/16:0	PC(20:5(5Z,8Z,11Z,14Z,17Z)/16:0)	1-(5Z,8Z,11Z,14Z,17Z-eicosapentaenoyl)-2-hexadecanoyl-glycero-3-phosphocholine	PC 36:5	779.547	C44H78NO8P	8.39547	[M+H]+	284.65	HG(PC,184)	C5H14NO4P		[M+H]+
571	LMGP01011932	PC (Phosphatidylcholine)	PC 20:5(5Z,8Z,11Z,14Z,17Z)/16:1(9Z)	PC(20:5(5Z,8Z,11Z,14Z,17Z)/16:1(9Z))	1-(5Z,8Z,11Z,14Z,17Z-eicosapentaenoyl)-2-(9Z-hexadecenoyl)-glycero-3-phosphocholine	PC 36:6	777.531	C44H76NO8P	7.87734	[M+H]+	282.598	HG(PC,184)	C5H14NO4P		[M+H]+
572	LMGP01011933	PC (Phosphatidylcholine)	PC 20:5(5Z,8Z,11Z,14Z,17Z)/17:0	PC(20:5(5Z,8Z,11Z,14Z,17Z)/17:0)	1-(5Z,8Z,11Z,14Z,17Z-eicosapentaenoyl)-2-heptadecanoyl-glycero-3-phosphocholine	PC 37:5	793.562	C45H80NO8P	8.83191	[M+H]+	287.672	HG(PC,184)	C5H14NO4P		[M+H]+
573	LMGP01011936	PC (Phosphatidylcholine)	PC 20:5(5Z,8Z,11Z,14Z,17Z)/18:0	PC(20:5(5Z,8Z,11Z,14Z,17Z)/18:0)	1-(5Z,8Z,11Z,14Z,17Z-eicosapentaenoyl)-2-octadecanoyl-glycero-3-phosphocholine	PC 38:5	807.578	C46H82NO8P	9.14164	[M+H]+	289.964	HG(PC,184)	C5H14NO4P		[M+H]+
574	LMGP01011937	PC (Phosphatidylcholine)	PC 20:5(5Z,8Z,11Z,14Z,17Z)/18:2(9Z,12Z)	PC(20:5(5Z,8Z,11Z,14Z,17Z)/18:2(9Z,12Z))	1-(5Z,8Z,11Z,14Z,17Z-eicosapentaenoyl)-2-(9Z,12Z-octadecadienoyl)-glycero-3-phosphocholine	PC 38:7	803.547	C46H78NO8P	7.93892	[M+H]+	286.069	HG(PC,184)	C5H14NO4P		[M+H]+
575	LMGP01011939	PC (Phosphatidylcholine)	PC 20:5(5Z,8Z,11Z,14Z,17Z)/18:3(9Z,12Z,15Z)	PC(20:5(5Z,8Z,11Z,14Z,17Z)/18:3(9Z,12Z,15Z))	1-(5Z,8Z,11Z,14Z,17Z-eicosapentaenoyl)-2-(9Z,12Z,15Z-octadecatrienoyl)-glycero-3-phosphocholine	PC 38:8	801.531	C46H76NO8P	7.70286	[M+H]+	284.147	HG(PC,184)	C5H14NO4P		[M+H]+
576	LMGP01011940	PC (Phosphatidylcholine)	PC 20:5(5Z,8Z,11Z,14Z,17Z)/18:4(6Z,9Z,12Z,15Z)	PC(20:5(5Z,8Z,11Z,14Z,17Z)/18:4(6Z,9Z,12Z,15Z))	1-(5Z,8Z,11Z,14Z,17Z-eicosapentaenoyl)-2-(6Z,9Z,12Z,15Z-octadecatetraenoyl)-glycero-3-phosphocholine	PC 38:9	799.515	C46H74NO8P	7.46863	[M+H]+	282.311	HG(PC,184)	C5H14NO4P		[M+H]+
577	LMGP01011941	PC (Phosphatidylcholine)	PC 20:5(5Z,8Z,11Z,14Z,17Z)/19:0	PC(20:5(5Z,8Z,11Z,14Z,17Z)/19:0)	1-(5Z,8Z,11Z,14Z,17Z-eicosapentaenoyl)-2-nonadecanoyl-glycero-3-phosphocholine	PC 39:5	821.593	C47H84NO8P	9.52795	[M+H]+	293.044	HG(PC,184)	C5H14NO4P		[M+H]+
578	LMGP01011942	PC (Phosphatidylcholine)	PC 20:5(5Z,8Z,11Z,14Z,17Z)/19:1(9Z)	PC(20:5(5Z,8Z,11Z,14Z,17Z)/19:1(9Z))	1-(5Z,8Z,11Z,14Z,17Z-eicosapentaenoyl)-2-(9Z-nonadecenoyl)-glycero-3-phosphocholine	PC 39:6	819.578	C47H82NO8P	8.75861	[M+H]+	291.109	HG(PC,184)	C5H14NO4P		[M+H]+
579	LMGP01011943	PC (Phosphatidylcholine)	PC 20:5(5Z,8Z,11Z,14Z,17Z)/20:0	PC(20:5(5Z,8Z,11Z,14Z,17Z)/20:0)	1-(5Z,8Z,11Z,14Z,17Z-eicosapentaenoyl)-2-eicosanoyl-glycero-3-phosphocholine	PC 40:5	835.609	C48H86NO8P	10.1293	[M+H]+	295.718	HG(PC,184)	C5H14NO4P		[M+H]+
580	LMGP01011944	PC (Phosphatidylcholine)	PC 20:5(5Z,8Z,11Z,14Z,17Z)/20:1(11Z)	PC(20:5(5Z,8Z,11Z,14Z,17Z)/20:1(11Z))	1-(5Z,8Z,11Z,14Z,17Z-eicosapentaenoyl)-2-(11Z-eicosenoyl)-glycero-3-phosphocholine	PC 40:6	833.593	C48H84NO8P	9.17981	[M+H]+	293.856	HG(PC,184)	C5H14NO4P		[M+H]+
581	LMGP01011945	PC (Phosphatidylcholine)	PC 20:5(5Z,8Z,11Z,14Z,17Z)/20:2(11Z,14Z)	PC(20:5(5Z,8Z,11Z,14Z,17Z)/20:2(11Z,14Z))	1-(5Z,8Z,11Z,14Z,17Z-eicosapentaenoyl)-2-(11Z,14Z-eicosadienoyl)-glycero-3-phosphocholine	PC 40:7	831.578	C48H82NO8P	8.50371	[M+H]+	292.061	HG(PC,184)	C5H14NO4P		[M+H]+
582	LMGP01011946	PC (Phosphatidylcholine)	PC 20:5(5Z,8Z,11Z,14Z,17Z)/20:3(8Z,11Z,14Z)	PC(20:5(5Z,8Z,11Z,14Z,17Z)/20:3(8Z,11Z,14Z))	1-(5Z,8Z,11Z,14Z,17Z-eicosapentaenoyl)-2-(8Z,11Z,14Z-eicosatrienoyl)-glycero-3-phosphocholine	PC 40:8	829.562	C48H80NO8P	7.96764	[M+H]+	290.261	HG(PC,184)	C5H14NO4P		[M+H]+
583	LMGP01011947	PC (Phosphatidylcholine)	PC 20:5(5Z,8Z,11Z,14Z,17Z)/20:4(5Z,8Z,11Z,14Z)	PC(20:5(5Z,8Z,11Z,14Z,17Z)/20:4(5Z,8Z,11Z,14Z))	1-(5Z,8Z,11Z,14Z,17Z-eicosapentaenoyl)-2-(5Z,8Z,11Z,14Z-eicosatetraenoyl)-glycero-3-phosphocholine	PC 40:9	827.547	C48H78NO8P	7.61414	[M+H]+	287.249	HG(PC,184)	C5H14NO4P		[M+H]+
584	LMGP01011948	PC (Phosphatidylcholine)	PC 20:5(5Z,8Z,11Z,14Z,17Z)/20:5(5Z,8Z,11Z,14Z,17Z)	PC(20:5(5Z,8Z,11Z,14Z,17Z)/20:5(5Z,8Z,11Z,14Z,17Z))	1,2-di-(5Z,8Z,11Z,14Z,17Z-eicosapentaenoyl)-sn-glycero-3-phosphocholine	PC 40:10	825.531	C48H76NO8P	7.44474	[M+H]+	285.432	HG(PC,184)	C5H14NO4P		[M+H]+
585	LMGP01011949	PC (Phosphatidylcholine)	PC 20:5(5Z,8Z,11Z,14Z,17Z)/21:0	PC(20:5(5Z,8Z,11Z,14Z,17Z)/21:0)	1-(5Z,8Z,11Z,14Z,17Z-eicosapentaenoyl)-2-heneicosanoyl-glycero-3-phosphocholine	PC 41:5	849.625	C49H88NO8P	10.489	[M+H]+	299.305	HG(PC,184)	C5H14NO4P		[M+H]+
586	LMGP01011950	PC (Phosphatidylcholine)	PC 20:5(5Z,8Z,11Z,14Z,17Z)/22:0	PC(20:5(5Z,8Z,11Z,14Z,17Z)/22:0)	1-(5Z,8Z,11Z,14Z,17Z-eicosapentaenoyl)-2-docosanoyl-glycero-3-phosphocholine	PC 42:5	863.64	C50H90NO8P	11.3338	[M+H]+	302.454	HG(PC,184)	C5H14NO4P		[M+H]+
587	LMGP01011951	PC (Phosphatidylcholine)	PC 20:5(5Z,8Z,11Z,14Z,17Z)/22:1(11Z)	PC(20:5(5Z,8Z,11Z,14Z,17Z)/22:1(11Z))	1-(5Z,8Z,11Z,14Z,17Z-eicosapentaenoyl)-2-(11Z-docosenoyl)-glycero-3-phosphocholine	PC 42:6	861.625	C50H88NO8P	10.2039	[M+H]+	300.754	HG(PC,184)	C5H14NO4P		[M+H]+
588	LMGP01011952	PC (Phosphatidylcholine)	PC 20:5(5Z,8Z,11Z,14Z,17Z)/22:2(13Z,16Z)	PC(20:5(5Z,8Z,11Z,14Z,17Z)/22:2(13Z,16Z))	1-(5Z,8Z,11Z,14Z,17Z-eicosapentaenoyl)-2-(13Z,16Z-docosadienoyl)-glycero-3-phosphocholine	PC 42:7	859.609	C50H86NO8P	9.33026	[M+H]+	299.134	HG(PC,184)	C5H14NO4P		[M+H]+
589	LMGP01011953	PC (Phosphatidylcholine)	PC 20:5(5Z,8Z,11Z,14Z,17Z)/22:4(7Z,10Z,13Z,16Z)	PC(20:5(5Z,8Z,11Z,14Z,17Z)/22:4(7Z,10Z,13Z,16Z))	1-(5Z,8Z,11Z,14Z,17Z-eicosapentaenoyl)-2-(7Z,10Z,13Z,16Z-docosatetraenoyl)-glycero-3-phosphocholine	PC 42:9	855.578	C50H82NO8P	7.99607	[M+H]+	295.871	HG(PC,184)	C5H14NO4P		[M+H]+
590	LMGP01011954	PC (Phosphatidylcholine)	PC 21:0/14:1(9Z)	PC(21:0/14:1(9Z))	1-heneicosanoyl-2-(9Z-tetradecenoyl)-glycero-3-phosphocholine	PC 35:1	773.593	C43H84NO8P	10.5668	[M+H]+	288.658	HG(PC,184)	C5H14NO4P		[M+H]+
591	LMGP01011955	PC (Phosphatidylcholine)	PC 21:0/15:0	PC(21:0/15:0)	1-heneicosanoyl-2-pentadecanoyl-glycero-3-phosphocholine	PC 36:0	789.625	C44H88NO8P	12.3324	[M+H]+	294.364	HG(PC,184)	C5H14NO4P		[M+H]+
592	LMGP01011956	PC (Phosphatidylcholine)	PC 21:0/15:1(9Z)	PC(21:0/15:1(9Z))	1-heneicosanoyl-2-(9Z-pentadecenoyl)-glycero-3-phosphocholine	PC 36:1	787.609	C44H86NO8P	11.1441	[M+H]+	291.702	HG(PC,184)	C5H14NO4P		[M+H]+
593	LMGP01011957	PC (Phosphatidylcholine)	PC 21:0/16:0	PC(21:0/16:0)	1-heneicosanoyl-2-hexadecanoyl-glycero-3-phosphocholine	PC 37:0	803.64	C45H90NO8P	12.9328	[M+H]+	296.855	HG(PC,184)	C5H14NO4P		[M+H]+
594	LMGP01011958	PC (Phosphatidylcholine)	PC 21:0/16:1(9Z)	PC(21:0/16:1(9Z))	1-heneicosanoyl-2-(9Z-hexadecenoyl)-glycero-3-phosphocholine	PC 37:1	801.625	C45H88NO8P	11.6513	[M+H]+	294.232	HG(PC,184)	C5H14NO4P		[M+H]+
595	LMGP01011959	PC (Phosphatidylcholine)	PC 21:0/17:0	PC(21:0/17:0)	1-heneicosanoyl-2-heptadecanoyl-glycero-3-phosphocholine	PC 38:0	817.656	C46H92NO8P	13.8473	[M+H]+	299.327	HG(PC,184)	C5H14NO4P		[M+H]+
596	LMGP01011962	PC (Phosphatidylcholine)	PC 21:0/18:1(9Z)	PC(21:0/18:1(9Z))	1-heneicosanoyl-2-(9Z-octadecenoyl)-glycero-3-phosphocholine	PC 39:1	829.656	C47H92NO8P	12.9507	[M+H]+	299.504	HG(PC,184)	C5H14NO4P		[M+H]+
597	LMGP01011963	PC (Phosphatidylcholine)	PC 21:0/18:2(9Z,12Z)	PC(21:0/18:2(9Z,12Z))	1-heneicosanoyl-2-(9Z,12Z-octadecadienoyl)-glycero-3-phosphocholine	PC 39:2	827.64	C47H90NO8P	11.8943	[M+H]+	298.032	HG(PC,184)	C5H14NO4P		[M+H]+
598	LMGP01011965	PC (Phosphatidylcholine)	PC 21:0/18:3(9Z,12Z,15Z)	PC(21:0/18:3(9Z,12Z,15Z))	1-heneicosanoyl-2-(9Z,12Z,15Z-octadecatrienoyl)-glycero-3-phosphocholine	PC 39:3	825.625	C47H88NO8P	11.1563	[M+H]+	297.497	HG(PC,184)	C5H14NO4P		[M+H]+
599	LMGP01011966	PC (Phosphatidylcholine)	PC 21:0/18:4(6Z,9Z,12Z,15Z)	PC(21:0/18:4(6Z,9Z,12Z,15Z))	1-heneicosanoyl-2-(6Z,9Z,12Z,15Z-octadecatetraenoyl)-glycero-3-phosphocholine	PC 39:4	823.609	C47H86NO8P	10.2886	[M+H]+	295.876	HG(PC,184)	C5H14NO4P		[M+H]+
600	LMGP01011967	PC (Phosphatidylcholine)	PC 21:0/19:0	PC(21:0/19:0)	1-heneicosanoyl-2-nonadecanoyl-glycero-3-phosphocholine	PC 40:0	845.687	C48H96NO8P	15.2195	[M+H]+	304.186	HG(PC,184)	C5H14NO4P		[M+H]+
601	LMGP01011968	PC (Phosphatidylcholine)	PC 21:0/19:1(9Z)	PC(21:0/19:1(9Z))	1-heneicosanoyl-2-(9Z-nonadecenoyl)-glycero-3-phosphocholine	PC 40:1	843.672	C48H94NO8P	13.9251	[M+H]+	301.905	HG(PC,184)	C5H14NO4P		[M+H]+
602	LMGP01011969	PC (Phosphatidylcholine)	PC 21:0/20:0	PC(21:0/20:0)	1-heneicosanoyl-2-eicosanoyl-glycero-3-phosphocholine	PC 41:0	859.703	C49H98NO8P	15.4964	[M+H]+	306.09	HG(PC,184)	C5H14NO4P		[M+H]+
603	LMGP01011970	PC (Phosphatidylcholine)	PC 21:0/20:1(11Z)	PC(21:0/20:1(11Z))	1-heneicosanoyl-2-(11Z-eicosenoyl)-glycero-3-phosphocholine	PC 41:1	857.687	C49H96NO8P	14.2467	[M+H]+	303.923	HG(PC,184)	C5H14NO4P		[M+H]+
604	LMGP01011971	PC (Phosphatidylcholine)	PC 21:0/20:2(11Z,14Z)	PC(21:0/20:2(11Z,14Z))	1-heneicosanoyl-2-(11Z,14Z-eicosadienoyl)-glycero-3-phosphocholine	PC 41:2	855.672	C49H94NO8P	13.1809	[M+H]+	302.582	HG(PC,184)	C5H14NO4P		[M+H]+
605	LMGP01011972	PC (Phosphatidylcholine)	PC 21:0/20:3(8Z,11Z,14Z)	PC(21:0/20:3(8Z,11Z,14Z))	1-heneicosanoyl-2-(8Z,11Z,14Z-eicosatrienoyl)-glycero-3-phosphocholine	PC 41:3	853.656	C49H92NO8P	12.1454	[M+H]+	302.362	HG(PC,184)	C5H14NO4P		[M+H]+
606	LMGP01011973	PC (Phosphatidylcholine)	PC 21:0/20:4(5Z,8Z,11Z,14Z)	PC(21:0/20:4(5Z,8Z,11Z,14Z))	1-heneicosanoyl-2-(5Z,8Z,11Z,14Z-eicosatetraenoyl)-glycero-3-phosphocholine	PC 41:4	851.64	C49H90NO8P	11.206	[M+H]+	300.819	HG(PC,184)	C5H14NO4P		[M+H]+
607	LMGP01011974	PC (Phosphatidylcholine)	PC 21:0/20:5(5Z,8Z,11Z,14Z,17Z)	PC(21:0/20:5(5Z,8Z,11Z,14Z,17Z))	1-heneicosanoyl-2-(5Z,8Z,11Z,14Z,17Z-eicosapentaenoyl)-glycero-3-phosphocholine	PC 41:5	849.625	C49H88NO8P	10.4868	[M+H]+	297.818	HG(PC,184)	C5H14NO4P		[M+H]+
608	LMGP01011975	PC (Phosphatidylcholine)	PC 21:0/22:0	PC(21:0/22:0)	1-heneicosanoyl-2-docosanoyl-glycero-3-phosphocholine	PC 43:0	887.734	C51H102NO8P	16.309	[M+H]+	311.752	HG(PC,184)	C5H14NO4P		[M+H]+
609	LMGP01011976	PC (Phosphatidylcholine)	PC 21:0/22:1(11Z)	PC(21:0/22:1(11Z))	1-heneicosanoyl-2-(11Z-docosenoyl)-glycero-3-phosphocholine	PC 43:1	885.719	C51H100NO8P	15.3468	[M+H]+	309.646	HG(PC,184)	C5H14NO4P		[M+H]+
610	LMGP01011977	PC (Phosphatidylcholine)	PC 21:0/22:2(13Z,16Z)	PC(21:0/22:2(13Z,16Z))	1-heneicosanoyl-2-(13Z,16Z-docosadienoyl)-glycero-3-phosphocholine	PC 43:2	883.703	C51H98NO8P	14.4035	[M+H]+	308.364	HG(PC,184)	C5H14NO4P		[M+H]+
611	LMGP01011978	PC (Phosphatidylcholine)	PC 21:0/22:4(7Z,10Z,13Z,16Z)	PC(21:0/22:4(7Z,10Z,13Z,16Z))	1-heneicosanoyl-2-(7Z,10Z,13Z,16Z-docosatetraenoyl)-glycero-3-phosphocholine	PC 43:4	879.672	C51H94NO8P	12.3854	[M+H]+	306.657	HG(PC,184)	C5H14NO4P		[M+H]+
612	LMGP01011979	PC (Phosphatidylcholine)	PC 22:0/14:1(9Z)	PC(22:0/14:1(9Z))	1-docosanoyl-2-(9Z-tetradecenoyl)-glycero-3-phosphocholine	PC 36:1	787.609	C44H86NO8P	11.2048	[M+H]+	291.718	HG(PC,184)	C5H14NO4P		[M+H]+
613	LMGP01011980	PC (Phosphatidylcholine)	PC 22:0/15:0	PC(22:0/15:0)	1-docosanoyl-2-pentadecanoyl-glycero-3-phosphocholine	PC 37:0	803.64	C45H90NO8P	12.9368	[M+H]+	297.669	HG(PC,184)	C5H14NO4P		[M+H]+
614	LMGP01011981	PC (Phosphatidylcholine)	PC 22:0/15:1(9Z)	PC(22:0/15:1(9Z))	1-docosanoyl-2-(9Z-pentadecenoyl)-glycero-3-phosphocholine	PC 37:1	801.625	C45H88NO8P	11.6889	[M+H]+	295.119	HG(PC,184)	C5H14NO4P		[M+H]+
615	LMGP01011982	PC (Phosphatidylcholine)	PC 22:0/16:0	PC(22:0/16:0)	1-docosanoyl-2-hexadecanoyl-glycero-3-phosphocholine	PC 38:0	817.656	C46H92NO8P	13.8515	[M+H]+	299.986	HG(PC,184)	C5H14NO4P		[M+H]+
616	LMGP01011983	PC (Phosphatidylcholine)	PC 22:0/16:1(9Z)	PC(22:0/16:1(9Z))	1-docosanoyl-2-(9Z-hexadecenoyl)-glycero-3-phosphocholine	PC 38:1	815.64	C46H90NO8P	12.5067	[M+H]+	297.431	HG(PC,184)	C5H14NO4P		[M+H]+
617	LMGP01011984	PC (Phosphatidylcholine)	PC 22:0/17:0	PC(22:0/17:0)	1-docosanoyl-2-heptadecanoyl-glycero-3-phosphocholine	PC 39:0	831.672	C47H94NO8P	14.3126	[M+H]+	302.203	HG(PC,184)	C5H14NO4P		[M+H]+
618	LMGP01011987	PC (Phosphatidylcholine)	PC 22:0/18:2(9Z,12Z)	PC(22:0/18:2(9Z,12Z))	1-docosanoyl-2-(9Z,12Z-octadecadienoyl)-glycero-3-phosphocholine	PC 40:2	841.656	C48H92NO8P	12.8299	[M+H]+	301.239	HG(PC,184)	C5H14NO4P		[M+H]+
619	LMGP01011989	PC (Phosphatidylcholine)	PC 22:0/18:3(9Z,12Z,15Z)	PC(22:0/18:3(9Z,12Z,15Z))	1-docosanoyl-2-(9Z,12Z,15Z-octadecatrienoyl)-glycero-3-phosphocholine	PC 40:3	839.64	C48H90NO8P	12.0224	[M+H]+	300.741	HG(PC,184)	C5H14NO4P		[M+H]+
620	LMGP01011990	PC (Phosphatidylcholine)	PC 22:0/18:4(6Z,9Z,12Z,15Z)	PC(22:0/18:4(6Z,9Z,12Z,15Z))	1-docosanoyl-2-(6Z,9Z,12Z,15Z-octadecatetraenoyl)-glycero-3-phosphocholine	PC 40:4	837.625	C48H88NO8P	11.0392	[M+H]+	299.165	HG(PC,184)	C5H14NO4P		[M+H]+
621	LMGP01011991	PC (Phosphatidylcholine)	PC 22:0/19:0	PC(22:0/19:0)	1-docosanoyl-2-nonadecanoyl-glycero-3-phosphocholine	PC 41:0	859.703	C49H98NO8P	15.4976	[M+H]+	307.517	HG(PC,184)	C5H14NO4P		[M+H]+
622	LMGP01011992	PC (Phosphatidylcholine)	PC 22:0/19:1(9Z)	PC(22:0/19:1(9Z))	1-docosanoyl-2-(9Z-nonadecenoyl)-glycero-3-phosphocholine	PC 41:1	857.687	C49H96NO8P	14.2482	[M+H]+	305.406	HG(PC,184)	C5H14NO4P		[M+H]+
623	LMGP01011993	PC (Phosphatidylcholine)	PC 22:0/20:0	PC(22:0/20:0)	1-docosanoyl-2-eicosanoyl-glycero-3-phosphocholine	PC 42:0	873.719	C50H100NO8P	16.2769	[M+H]+	309.812	HG(PC,184)	C5H14NO4P		[M+H]+
624	LMGP01011994	PC (Phosphatidylcholine)	PC 22:0/20:2(11Z,14Z)	PC(22:0/20:2(11Z,14Z))	1-docosanoyl-2-(11Z,14Z-eicosadienoyl)-glycero-3-phosphocholine	PC 42:2	869.687	C50H96NO8P	14.1912	[M+H]+	306.547	HG(PC,184)	C5H14NO4P		[M+H]+
625	LMGP01011995	PC (Phosphatidylcholine)	PC 22:0/20:3(8Z,11Z,14Z)	PC(22:0/20:3(8Z,11Z,14Z))	1-docosanoyl-2-(8Z,11Z,14Z-eicosatrienoyl)-glycero-3-phosphocholine	PC 42:3	867.672	C50H94NO8P	13.1423	[M+H]+	306.285	HG(PC,184)	C5H14NO4P		[M+H]+
626	LMGP01011996	PC (Phosphatidylcholine)	PC 22:0/20:4(5Z,8Z,11Z,14Z)	PC(22:0/20:4(5Z,8Z,11Z,14Z))	1-docosanoyl-2-(5Z,8Z,11Z,14Z-eicosatetraenoyl)-glycero-3-phosphocholine	PC 42:4	865.656	C50H92NO8P	12.1368	[M+H]+	304.825	HG(PC,184)	C5H14NO4P		[M+H]+
627	LMGP01011997	PC (Phosphatidylcholine)	PC 22:0/20:5(5Z,8Z,11Z,14Z,17Z)	PC(22:0/20:5(5Z,8Z,11Z,14Z,17Z))	1-docosanoyl-2-(5Z,8Z,11Z,14Z,17Z-eicosapentaenoyl)-glycero-3-phosphocholine	PC 42:5	863.64	C50H90NO8P	11.332	[M+H]+	301.955	HG(PC,184)	C5H14NO4P		[M+H]+
628	LMGP01011998	PC (Phosphatidylcholine)	PC 22:0/21:0	PC(22:0/21:0)	1-docosanoyl-2-heneicosanoyl-glycero-3-phosphocholine	PC 43:0	887.734	C51H102NO8P	16.3092	[M+H]+	312.078	HG(PC,184)	C5H14NO4P		[M+H]+
629	LMGP01011999	PC (Phosphatidylcholine)	PC 22:0/22:1(11Z)	PC(22:0/22:1(11Z))	1-docosanoyl-2-(11Z-docosenoyl)-glycero-3-phosphocholine	PC 44:1	899.734	C52H102NO8P	16.1623	[M+H]+	312.672	HG(PC,184)	C5H14NO4P		[M+H]+
630	LMGP01012000	PC (Phosphatidylcholine)	PC 22:0/22:2(13Z,16Z)	PC(22:0/22:2(13Z,16Z))	1-docosanoyl-2-(13Z,16Z-docosadienoyl)-glycero-3-phosphocholine	PC 44:2	897.719	C52H100NO8P	15.3432	[M+H]+	311.505	HG(PC,184)	C5H14NO4P		[M+H]+
631	LMGP01012001	PC (Phosphatidylcholine)	PC 22:0/22:4(7Z,10Z,13Z,16Z)	PC(22:0/22:4(7Z,10Z,13Z,16Z))	1-docosanoyl-2-(7Z,10Z,13Z,16Z-docosatetraenoyl)-glycero-3-phosphocholine	PC 44:4	893.687	C52H96NO8P	13.4055	[M+H]+	310.005	HG(PC,184)	C5H14NO4P		[M+H]+
632	LMGP01012002	PC (Phosphatidylcholine)	PC 22:0/22:6(4Z,7Z,10Z,13Z,16Z,19Z)	PC(22:0/22:6(4Z,7Z,10Z,13Z,16Z,19Z))	1-docosanoyl-2-(4Z,7Z,10Z,13Z,16Z,19Z-docosahexaenoyl)-glycero-3-phosphocholine	PC 44:6	889.656	C52H92NO8P	11.6471	[M+H]+	306.355	HG(PC,184)	C5H14NO4P		[M+H]+
633	LMGP01012003	PC (Phosphatidylcholine)	PC 22:1(11Z)/12:0	PC(22:1(11Z)/12:0)	1-(11Z-docosenoyl)-2-dodecanoyl-glycero-3-phosphocholine	PC 34:1	759.578	C42H82NO8P	9.87335	[M+H]+	286.375	HG(PC,184)	C5H14NO4P		[M+H]+
634	LMGP01012004	PC (Phosphatidylcholine)	PC 22:1(11Z)/13:0	PC(22:1(11Z)/13:0)	1-(11Z-docosenoyl)-2-tridecanoyl-glycero-3-phosphocholine	PC 35:1	773.593	C43H84NO8P	10.4935	[M+H]+	289.631	HG(PC,184)	C5H14NO4P		[M+H]+
635	LMGP01012005	PC (Phosphatidylcholine)	PC 22:1(11Z)/14:0	PC(22:1(11Z)/14:0)	1-(11Z-docosenoyl)-2-tetradecanoyl-glycero-3-phosphocholine	PC 36:1	787.609	C44H86NO8P	11.1184	[M+H]+	291.734	HG(PC,184)	C5H14NO4P		[M+H]+
636	LMGP01012006	PC (Phosphatidylcholine)	PC 22:1(11Z)/14:1(9Z)	PC(22:1(11Z)/14:1(9Z))	1-(11Z-docosenoyl)-2-(9Z-tetradecenoyl)-glycero-3-phosphocholine	PC 36:2	785.593	C44H84NO8P	10.2171	[M+H]+	290.996	HG(PC,184)	C5H14NO4P		[M+H]+
637	LMGP01012007	PC (Phosphatidylcholine)	PC 22:1(11Z)/15:0	PC(22:1(11Z)/15:0)	1-(11Z-docosenoyl)-2-pentadecanoyl-glycero-3-phosphocholine	PC 37:1	801.625	C45H88NO8P	11.6566	[M+H]+	295.134	HG(PC,184)	C5H14NO4P		[M+H]+
638	LMGP01012008	PC (Phosphatidylcholine)	PC 22:1(11Z)/15:1(9Z)	PC(22:1(11Z)/15:1(9Z))	1-(11Z-docosenoyl)-2-(9Z-pentadecenoyl)-glycero-3-phosphocholine	PC 37:2	799.609	C45H86NO8P	10.7008	[M+H]+	294.345	HG(PC,184)	C5H14NO4P		[M+H]+
639	LMGP01012009	PC (Phosphatidylcholine)	PC 22:1(11Z)/16:0	PC(22:1(11Z)/16:0)	1-(11Z-docosenoyl)-2-hexadecanoyl-glycero-3-phosphocholine	PC 38:1	815.64	C46H90NO8P	12.5076	[M+H]+	297.446	HG(PC,184)	C5H14NO4P		[M+H]+
640	LMGP01012010	PC (Phosphatidylcholine)	PC 22:1(11Z)/16:1(9Z)	PC(22:1(11Z)/16:1(9Z))	1-(11Z-docosenoyl)-2-(9Z-hexadecenoyl)-glycero-3-phosphocholine	PC 38:2	813.625	C46H88NO8P	11.4109	[M+H]+	296.778	HG(PC,184)	C5H14NO4P		[M+H]+
641	LMGP01012011	PC (Phosphatidylcholine)	PC 22:1(11Z)/17:0	PC(22:1(11Z)/17:0)	1-(11Z-docosenoyl)-2-heptadecanoyl-glycero-3-phosphocholine	PC 39:1	829.656	C47H92NO8P	12.9538	[M+H]+	299.644	HG(PC,184)	C5H14NO4P		[M+H]+
642	LMGP01012014	PC (Phosphatidylcholine)	PC 22:1(11Z)/18:0	PC(22:1(11Z)/18:0)	1-(11Z-docosenoyl)-2-octadecanoyl-glycero-3-phosphocholine	PC 40:1	843.672	C48H94NO8P	13.9279	[M+H]+	302.706	HG(PC,184)	C5H14NO4P		[M+H]+
643	LMGP01012015	PC (Phosphatidylcholine)	PC 22:1(11Z)/18:1(9Z)	PC(22:1(11Z)/18:1(9Z))	1-(11Z-docosenoyl)-2-(9Z-octadecenoyl)-glycero-3-phosphocholine	PC 40:2	841.656	C48H92NO8P	12.8181	[M+H]+	302.186	HG(PC,184)	C5H14NO4P		[M+H]+
644	LMGP01012016	PC (Phosphatidylcholine)	PC 22:1(11Z)/18:2(9Z,12Z)	PC(22:1(11Z)/18:2(9Z,12Z))	1-(11Z-docosenoyl)-2-(9Z,12Z-octadecadienoyl)-glycero-3-phosphocholine	PC 40:3	839.64	C48H90NO8P	11.6808	[M+H]+	300.612	HG(PC,184)	C5H14NO4P		[M+H]+
645	LMGP01012018	PC (Phosphatidylcholine)	PC 22:1(11Z)/18:3(9Z,12Z,15Z)	PC(22:1(11Z)/18:3(9Z,12Z,15Z))	1-(11Z-docosenoyl)-2-(9Z,12Z,15Z-octadecatrienoyl)-glycero-3-phosphocholine	PC 40:4	837.625	C48H88NO8P	10.8926	[M+H]+	298.928	HG(PC,184)	C5H14NO4P		[M+H]+
646	LMGP01012019	PC (Phosphatidylcholine)	PC 22:1(11Z)/18:4(6Z,9Z,12Z,15Z)	PC(22:1(11Z)/18:4(6Z,9Z,12Z,15Z))	1-(11Z-docosenoyl)-2-(6Z,9Z,12Z,15Z-octadecatetraenoyl)-glycero-3-phosphocholine	PC 40:5	835.609	C48H86NO8P	9.97614	[M+H]+	297.306	HG(PC,184)	C5H14NO4P		[M+H]+
647	LMGP01012020	PC (Phosphatidylcholine)	PC 22:1(11Z)/19:0	PC(22:1(11Z)/19:0)	1-(11Z-docosenoyl)-2-nonadecanoyl-glycero-3-phosphocholine	PC 41:1	857.687	C49H96NO8P	14.2482	[M+H]+	305.421	HG(PC,184)	C5H14NO4P		[M+H]+
648	LMGP01012021	PC (Phosphatidylcholine)	PC 22:1(11Z)/19:1(9Z)	PC(22:1(11Z)/19:1(9Z))	1-(11Z-docosenoyl)-2-(9Z-nonadecenoyl)-glycero-3-phosphocholine	PC 41:2	855.672	C49H94NO8P	13.1982	[M+H]+	304.983	HG(PC,184)	C5H14NO4P		[M+H]+
649	LMGP01012022	PC (Phosphatidylcholine)	PC 22:1(11Z)/20:0	PC(22:1(11Z)/20:0)	1-(11Z-docosenoyl)-2-eicosanoyl-glycero-3-phosphocholine	PC 42:1	871.703	C50H98NO8P	15.213	[M+H]+	307.838	HG(PC,184)	C5H14NO4P		[M+H]+
650	LMGP01012023	PC (Phosphatidylcholine)	PC 22:1(11Z)/20:1(11Z)	PC(22:1(11Z)/20:1(11Z))	1-(11Z-docosenoyl)-2-(11Z-eicosenoyl)-glycero-3-phosphocholine	PC 42:2	869.687	C50H96NO8P	14.2122	[M+H]+	307.506	HG(PC,184)	C5H14NO4P		[M+H]+
651	LMGP01012024	PC (Phosphatidylcholine)	PC 22:1(11Z)/20:2(11Z,14Z)	PC(22:1(11Z)/20:2(11Z,14Z))	1-(11Z-docosenoyl)-2-(11Z,14Z-eicosadienoyl)-glycero-3-phosphocholine	PC 42:3	867.672	C50H94NO8P	13.0582	[M+H]+	306.121	HG(PC,184)	C5H14NO4P		[M+H]+
652	LMGP01012025	PC (Phosphatidylcholine)	PC 22:1(11Z)/20:3(8Z,11Z,14Z)	PC(22:1(11Z)/20:3(8Z,11Z,14Z))	1-(11Z-docosenoyl)-2-(8Z,11Z,14Z-eicosatrienoyl)-glycero-3-phosphocholine	PC 42:4	865.656	C50H92NO8P	11.9471	[M+H]+	304.634	HG(PC,184)	C5H14NO4P		[M+H]+
653	LMGP01012026	PC (Phosphatidylcholine)	PC 22:1(11Z)/20:4(5Z,8Z,11Z,14Z)	PC(22:1(11Z)/20:4(5Z,8Z,11Z,14Z))	1-(11Z-docosenoyl)-2-(5Z,8Z,11Z,14Z-eicosatetraenoyl)-glycero-3-phosphocholine	PC 42:5	863.64	C50H90NO8P	10.9507	[M+H]+	301.848	HG(PC,184)	C5H14NO4P		[M+H]+
654	LMGP01012027	PC (Phosphatidylcholine)	PC 22:1(11Z)/20:5(5Z,8Z,11Z,14Z,17Z)	PC(22:1(11Z)/20:5(5Z,8Z,11Z,14Z,17Z))	1-(11Z-docosenoyl)-2-(5Z,8Z,11Z,14Z,17Z-eicosapentaenoyl)-glycero-3-phosphocholine	PC 42:6	861.625	C50H88NO8P	10.2021	[M+H]+	300.259	HG(PC,184)	C5H14NO4P		[M+H]+
655	LMGP01012028	PC (Phosphatidylcholine)	PC 22:1(11Z)/21:0	PC(22:1(11Z)/21:0)	1-(11Z-docosenoyl)-2-heneicosanoyl-glycero-3-phosphocholine	PC 43:1	885.719	C51H100NO8P	15.3471	[M+H]+	310.113	HG(PC,184)	C5H14NO4P		[M+H]+
656	LMGP01012029	PC (Phosphatidylcholine)	PC 22:1(11Z)/22:0	PC(22:1(11Z)/22:0)	1-(11Z-docosenoyl)-2-docosanoyl-glycero-3-phosphocholine	PC 44:1	899.734	C52H102NO8P	16.1623	[M+H]+	312.706	HG(PC,184)	C5H14NO4P		[M+H]+
657	LMGP01012030	PC (Phosphatidylcholine)	PC 22:1(11Z)/22:1(11Z)	PC(22:1(11Z)/22:1(11Z))	1,2-di-(11Z-docosenoyl)-sn-glycero-3-phosphocholine	PC 44:2	897.719	C52H100NO8P	15.3963	[M+H]+	312.535	HG(PC,184)	C5H14NO4P		[M+H]+
658	LMGP01012031	PC (Phosphatidylcholine)	PC 22:1(11Z)/22:2(13Z,16Z)	PC(22:1(11Z)/22:2(13Z,16Z))	1-(11Z-docosenoyl)-2-(13Z,16Z-docosadienoyl)-glycero-3-phosphocholine	PC 44:3	895.703	C52H98NO8P	14.3595	[M+H]+	311.247	HG(PC,184)	C5H14NO4P		[M+H]+
659	LMGP01012032	PC (Phosphatidylcholine)	PC 22:1(11Z)/22:4(7Z,10Z,13Z,16Z)	PC(22:1(11Z)/22:4(7Z,10Z,13Z,16Z))	1-(11Z-docosenoyl)-2-(7Z,10Z,13Z,16Z-docosatetraenoyl)-glycero-3-phosphocholine	PC 44:5	891.672	C52H94NO8P	12.1896	[M+H]+	308.399	HG(PC,184)	C5H14NO4P		[M+H]+
660	LMGP01012033	PC (Phosphatidylcholine)	PC 22:1(11Z)/22:6(4Z,7Z,10Z,13Z,16Z,19Z)	PC(22:1(11Z)/22:6(4Z,7Z,10Z,13Z,16Z,19Z))	1-(11Z-docosenoyl)-2-(4Z,7Z,10Z,13Z,16Z,19Z-docosahexaenoyl)-glycero-3-phosphocholine	PC 44:7	887.64	C52H90NO8P	10.4704	[M+H]+	304.96	HG(PC,184)	C5H14NO4P		[M+H]+
661	LMGP01012034	PC (Phosphatidylcholine)	PC 22:2(13Z,16Z)/12:0	PC(22:2(13Z,16Z)/12:0)	1-(13Z,16Z-docosadienoyl)-2-dodecanoyl-glycero-3-phosphocholine	PC 34:2	757.562	C42H80NO8P	9.15891	[M+H]+	285.554	HG(PC,184)	C5H14NO4P		[M+H]+
662	LMGP01012035	PC (Phosphatidylcholine)	PC 22:2(13Z,16Z)/13:0	PC(22:2(13Z,16Z)/13:0)	1-(13Z,16Z-docosadienoyl)-2-tridecanoyl-glycero-3-phosphocholine	PC 35:2	771.578	C43H82NO8P	9.74341	[M+H]+	288.886	HG(PC,184)	C5H14NO4P		[M+H]+
663	LMGP01012036	PC (Phosphatidylcholine)	PC 22:2(13Z,16Z)/14:0	PC(22:2(13Z,16Z)/14:0)	1-(13Z,16Z-docosadienoyl)-2-tetradecanoyl-glycero-3-phosphocholine	PC 36:2	785.593	C44H84NO8P	10.2097	[M+H]+	291.181	HG(PC,184)	C5H14NO4P		[M+H]+
664	LMGP01012037	PC (Phosphatidylcholine)	PC 22:2(13Z,16Z)/14:1(9Z)	PC(22:2(13Z,16Z)/14:1(9Z))	1-(13Z,16Z-docosadienoyl)-2-(9Z-tetradecenoyl)-glycero-3-phosphocholine	PC 36:3	783.578	C44H82NO8P	9.39922	[M+H]+	289.164	HG(PC,184)	C5H14NO4P		[M+H]+
665	LMGP01012038	PC (Phosphatidylcholine)	PC 22:2(13Z,16Z)/15:0	PC(22:2(13Z,16Z)/15:0)	1-(13Z,16Z-docosadienoyl)-2-pentadecanoyl-glycero-3-phosphocholine	PC 37:2	799.609	C45H86NO8P	10.7178	[M+H]+	294.532	HG(PC,184)	C5H14NO4P		[M+H]+
666	LMGP01012039	PC (Phosphatidylcholine)	PC 22:2(13Z,16Z)/15:1(9Z)	PC(22:2(13Z,16Z)/15:1(9Z))	1-(13Z,16Z-docosadienoyl)-2-(9Z-pentadecenoyl)-glycero-3-phosphocholine	PC 37:3	797.593	C45H84NO8P	9.84269	[M+H]+	292.597	HG(PC,184)	C5H14NO4P		[M+H]+
667	LMGP01012040	PC (Phosphatidylcholine)	PC 22:2(13Z,16Z)/16:0	PC(22:2(13Z,16Z)/16:0)	1-(13Z,16Z-docosadienoyl)-2-hexadecanoyl-glycero-3-phosphocholine	PC 38:2	813.625	C46H88NO8P	11.4566	[M+H]+	296.971	HG(PC,184)	C5H14NO4P		[M+H]+
668	LMGP01012041	PC (Phosphatidylcholine)	PC 22:2(13Z,16Z)/16:1(9Z)	PC(22:2(13Z,16Z)/16:1(9Z))	1-(13Z,16Z-docosadienoyl)-2-(9Z-hexadecenoyl)-glycero-3-phosphocholine	PC 38:3	811.609	C46H86NO8P	10.4017	[M+H]+	295.061	HG(PC,184)	C5H14NO4P		[M+H]+
669	LMGP01012042	PC (Phosphatidylcholine)	PC 22:2(13Z,16Z)/17:0	PC(22:2(13Z,16Z)/17:0)	1-(13Z,16Z-docosadienoyl)-2-heptadecanoyl-glycero-3-phosphocholine	PC 39:2	827.64	C47H90NO8P	11.8973	[M+H]+	299.244	HG(PC,184)	C5H14NO4P		[M+H]+
670	LMGP01012045	PC (Phosphatidylcholine)	PC 22:2(13Z,16Z)/18:0	PC(22:2(13Z,16Z)/18:0)	1-(13Z,16Z-docosadienoyl)-2-octadecanoyl-glycero-3-phosphocholine	PC 40:2	841.656	C48H92NO8P	12.8299	[M+H]+	302.399	HG(PC,184)	C5H14NO4P		[M+H]+
671	LMGP01012046	PC (Phosphatidylcholine)	PC 22:2(13Z,16Z)/18:1(9Z)	PC(22:2(13Z,16Z)/18:1(9Z))	1-(13Z,16Z-docosadienoyl)-2-(9Z-octadecenoyl)-glycero-3-phosphocholine	PC 40:3	839.64	C48H90NO8P	11.6808	[M+H]+	300.621	HG(PC,184)	C5H14NO4P		[M+H]+
672	LMGP01012047	PC (Phosphatidylcholine)	PC 22:2(13Z,16Z)/18:2(9Z,12Z)	PC(22:2(13Z,16Z)/18:2(9Z,12Z))	1-(13Z,16Z-docosadienoyl)-2-(9Z,12Z-octadecadienoyl)-glycero-3-phosphocholine	PC 40:4	837.625	C48H88NO8P	10.7038	[M+H]+	298.914	HG(PC,184)	C5H14NO4P		[M+H]+
673	LMGP01012049	PC (Phosphatidylcholine)	PC 22:2(13Z,16Z)/18:3(9Z,12Z,15Z)	PC(22:2(13Z,16Z)/18:3(9Z,12Z,15Z))	1-(13Z,16Z-docosadienoyl)-2-(9Z,12Z,15Z-octadecatrienoyl)-glycero-3-phosphocholine	PC 40:5	835.609	C48H86NO8P	9.97724	[M+H]+	297.185	HG(PC,184)	C5H14NO4P		[M+H]+
674	LMGP01012050	PC (Phosphatidylcholine)	PC 22:2(13Z,16Z)/18:4(6Z,9Z,12Z,15Z)	PC(22:2(13Z,16Z)/18:4(6Z,9Z,12Z,15Z))	1-(13Z,16Z-docosadienoyl)-2-(6Z,9Z,12Z,15Z-octadecatetraenoyl)-glycero-3-phosphocholine	PC 40:6	833.593	C48H84NO8P	9.16685	[M+H]+	295.549	HG(PC,184)	C5H14NO4P		[M+H]+
675	LMGP01012051	PC (Phosphatidylcholine)	PC 22:2(13Z,16Z)/19:0	PC(22:2(13Z,16Z)/19:0)	1-(13Z,16Z-docosadienoyl)-2-nonadecanoyl-glycero-3-phosphocholine	PC 41:2	855.672	C49H94NO8P	13.1824	[M+H]+	305.212	HG(PC,184)	C5H14NO4P		[M+H]+
676	LMGP01012052	PC (Phosphatidylcholine)	PC 22:2(13Z,16Z)/19:1(9Z)	PC(22:2(13Z,16Z)/19:1(9Z))	1-(13Z,16Z-docosadienoyl)-2-(9Z-nonadecenoyl)-glycero-3-phosphocholine	PC 41:3	853.656	C49H92NO8P	12.0634	[M+H]+	303.528	HG(PC,184)	C5H14NO4P		[M+H]+
677	LMGP01012053	PC (Phosphatidylcholine)	PC 22:2(13Z,16Z)/20:0	PC(22:2(13Z,16Z)/20:0)	1-(13Z,16Z-docosadienoyl)-2-eicosanoyl-glycero-3-phosphocholine	PC 42:2	869.687	C50H96NO8P	14.1912	[M+H]+	307.759	HG(PC,184)	C5H14NO4P		[M+H]+
678	LMGP01012054	PC (Phosphatidylcholine)	PC 22:2(13Z,16Z)/20:1(11Z)	PC(22:2(13Z,16Z)/20:1(11Z))	1-(13Z,16Z-docosadienoyl)-2-(11Z-eicosenoyl)-glycero-3-phosphocholine	PC 42:3	867.672	C50H94NO8P	13.0582	[M+H]+	306.136	HG(PC,184)	C5H14NO4P		[M+H]+
679	LMGP01012055	PC (Phosphatidylcholine)	PC 22:2(13Z,16Z)/20:2(11Z,14Z)	PC(22:2(13Z,16Z)/20:2(11Z,14Z))	1-(13Z,16Z-docosadienoyl)-2-(11Z,14Z-eicosadienoyl)-glycero-3-phosphocholine	PC 42:4	865.656	C50H92NO8P	12.0147	[M+H]+	304.577	HG(PC,184)	C5H14NO4P		[M+H]+
680	LMGP01012056	PC (Phosphatidylcholine)	PC 22:2(13Z,16Z)/20:3(8Z,11Z,14Z)	PC(22:2(13Z,16Z)/20:3(8Z,11Z,14Z))	1-(13Z,16Z-docosadienoyl)-2-(8Z,11Z,14Z-eicosatrienoyl)-glycero-3-phosphocholine	PC 42:5	863.64	C50H90NO8P	10.9186	[M+H]+	303.042	HG(PC,184)	C5H14NO4P		[M+H]+
681	LMGP01012057	PC (Phosphatidylcholine)	PC 22:2(13Z,16Z)/20:4(5Z,8Z,11Z,14Z)	PC(22:2(13Z,16Z)/20:4(5Z,8Z,11Z,14Z))	1-(13Z,16Z-docosadienoyl)-2-(5Z,8Z,11Z,14Z-eicosatetraenoyl)-glycero-3-phosphocholine	PC 42:6	861.625	C50H88NO8P	9.98891	[M+H]+	300.262	HG(PC,184)	C5H14NO4P		[M+H]+
682	LMGP01012058	PC (Phosphatidylcholine)	PC 22:2(13Z,16Z)/20:5(5Z,8Z,11Z,14Z,17Z)	PC(22:2(13Z,16Z)/20:5(5Z,8Z,11Z,14Z,17Z))	1-(13Z,16Z-docosadienoyl)-2-(5Z,8Z,11Z,14Z,17Z-eicosapentaenoyl)-glycero-3-phosphocholine	PC 42:7	859.609	C50H86NO8P	9.3285	[M+H]+	298.908	HG(PC,184)	C5H14NO4P		[M+H]+
683	LMGP01012059	PC (Phosphatidylcholine)	PC 22:2(13Z,16Z)/21:0	PC(22:2(13Z,16Z)/21:0)	1-(13Z,16Z-docosadienoyl)-2-heneicosanoyl-glycero-3-phosphocholine	PC 43:2	883.703	C51H98NO8P	14.4038	[M+H]+	310.124	HG(PC,184)	C5H14NO4P		[M+H]+
684	LMGP01012060	PC (Phosphatidylcholine)	PC 22:2(13Z,16Z)/22:0	PC(22:2(13Z,16Z)/22:0)	1-(13Z,16Z-docosadienoyl)-2-docosanoyl-glycero-3-phosphocholine	PC 44:2	897.719	C52H100NO8P	15.3432	[M+H]+	312.797	HG(PC,184)	C5H14NO4P		[M+H]+
685	LMGP01012061	PC (Phosphatidylcholine)	PC 22:2(13Z,16Z)/22:1(11Z)	PC(22:2(13Z,16Z)/22:1(11Z))	1-(13Z,16Z-docosadienoyl)-2-(11Z-docosenoyl)-glycero-3-phosphocholine	PC 44:3	895.703	C52H98NO8P	14.3595	[M+H]+	311.266	HG(PC,184)	C5H14NO4P		[M+H]+
686	LMGP01012062	PC (Phosphatidylcholine)	PC 22:2(13Z,16Z)/22:2(13Z,16Z)	PC(22:2(13Z,16Z)/22:2(13Z,16Z))	1,2-di-(13Z,16Z-docosadienoyl)-sn-glycero-3-phosphocholine	PC 44:4	893.687	C52H96NO8P	13.362	[M+H]+	309.798	HG(PC,184)	C5H14NO4P		[M+H]+
687	LMGP01012063	PC (Phosphatidylcholine)	PC 22:2(13Z,16Z)/22:4(7Z,10Z,13Z,16Z)	PC(22:2(13Z,16Z)/22:4(7Z,10Z,13Z,16Z))	1-(13Z,16Z-docosadienoyl)-2-(7Z,10Z,13Z,16Z-docosatetraenoyl)-glycero-3-phosphocholine	PC 44:6	889.656	C52H92NO8P	11.1276	[M+H]+	306.851	HG(PC,184)	C5H14NO4P		[M+H]+
688	LMGP01012064	PC (Phosphatidylcholine)	PC 22:2(13Z,16Z)/22:6(4Z,7Z,10Z,13Z,16Z,19Z)	PC(22:2(13Z,16Z)/22:6(4Z,7Z,10Z,13Z,16Z,19Z))	1-(13Z,16Z-docosadienoyl)-2-(4Z,7Z,10Z,13Z,16Z,19Z-docosahexaenoyl)-glycero-3-phosphocholine	PC 44:8	885.625	C52H88NO8P	9.54383	[M+H]+	303.323	HG(PC,184)	C5H14NO4P		[M+H]+
689	LMGP01012065	PC (Phosphatidylcholine)	PC 22:4(7Z,10Z,13Z,16Z)/12:0	PC(22:4(7Z,10Z,13Z,16Z)/12:0)	1-(7Z,10Z,13Z,16Z-docosatetraenoyl)-2-dodecanoyl-glycero-3-phosphocholine	PC 34:4	753.531	C42H76NO8P	8.0816	[M+H]+	280.748	HG(PC,184)	C5H14NO4P		[M+H]+
690	LMGP01012066	PC (Phosphatidylcholine)	PC 22:4(7Z,10Z,13Z,16Z)/13:0	PC(22:4(7Z,10Z,13Z,16Z)/13:0)	1-(7Z,10Z,13Z,16Z-docosatetraenoyl)-2-tridecanoyl-glycero-3-phosphocholine	PC 35:4	767.547	C43H78NO8P	8.61442	[M+H]+	284.361	HG(PC,184)	C5H14NO4P		[M+H]+
691	LMGP01012067	PC (Phosphatidylcholine)	PC 22:4(7Z,10Z,13Z,16Z)/14:0	PC(22:4(7Z,10Z,13Z,16Z)/14:0)	1-(7Z,10Z,13Z,16Z-docosatetraenoyl)-2-tetradecanoyl-glycero-3-phosphocholine	PC 36:4	781.562	C44H80NO8P	8.75856	[M+H]+	286.587	HG(PC,184)	C5H14NO4P		[M+H]+
692	LMGP01012068	PC (Phosphatidylcholine)	PC 22:4(7Z,10Z,13Z,16Z)/14:1(9Z)	PC(22:4(7Z,10Z,13Z,16Z)/14:1(9Z))	1-(7Z,10Z,13Z,16Z-docosatetraenoyl)-2-(9Z-tetradecenoyl)-glycero-3-phosphocholine	PC 36:5	779.547	C44H78NO8P	8.18934	[M+H]+	284.574	HG(PC,184)	C5H14NO4P		[M+H]+
693	LMGP01012069	PC (Phosphatidylcholine)	PC 22:4(7Z,10Z,13Z,16Z)/15:0	PC(22:4(7Z,10Z,13Z,16Z)/15:0)	1-(7Z,10Z,13Z,16Z-docosatetraenoyl)-2-pentadecanoyl-glycero-3-phosphocholine	PC 37:4	795.578	C45H82NO8P	9.20936	[M+H]+	290.237	HG(PC,184)	C5H14NO4P		[M+H]+
694	LMGP01012070	PC (Phosphatidylcholine)	PC 22:4(7Z,10Z,13Z,16Z)/15:1(9Z)	PC(22:4(7Z,10Z,13Z,16Z)/15:1(9Z))	1-(7Z,10Z,13Z,16Z-docosatetraenoyl)-2-(9Z-pentadecenoyl)-glycero-3-phosphocholine	PC 37:5	793.562	C45H80NO8P	8.57137	[M+H]+	288.273	HG(PC,184)	C5H14NO4P		[M+H]+
695	LMGP01012071	PC (Phosphatidylcholine)	PC 22:4(7Z,10Z,13Z,16Z)/16:0	PC(22:4(7Z,10Z,13Z,16Z)/16:0)	1-(7Z,10Z,13Z,16Z-docosatetraenoyl)-2-hexadecanoyl-glycero-3-phosphocholine	PC 38:4	809.593	C46H84NO8P	9.65234	[M+H]+	292.626	HG(PC,184)	C5H14NO4P		[M+H]+
696	LMGP01012072	PC (Phosphatidylcholine)	PC 22:4(7Z,10Z,13Z,16Z)/16:1(9Z)	PC(22:4(7Z,10Z,13Z,16Z)/16:1(9Z))	1-(7Z,10Z,13Z,16Z-docosatetraenoyl)-2-(9Z-hexadecenoyl)-glycero-3-phosphocholine	PC 38:5	807.578	C46H82NO8P	8.80724	[M+H]+	290.683	HG(PC,184)	C5H14NO4P		[M+H]+
697	LMGP01012073	PC (Phosphatidylcholine)	PC 22:4(7Z,10Z,13Z,16Z)/17:0	PC(22:4(7Z,10Z,13Z,16Z)/17:0)	1-(7Z,10Z,13Z,16Z-docosatetraenoyl)-2-heptadecanoyl-glycero-3-phosphocholine	PC 39:4	823.609	C47H86NO8P	10.0551	[M+H]+	294.901	HG(PC,184)	C5H14NO4P		[M+H]+
698	LMGP01012077	PC (Phosphatidylcholine)	PC 22:4(7Z,10Z,13Z,16Z)/18:1(9Z)	PC(22:4(7Z,10Z,13Z,16Z)/18:1(9Z))	1-(7Z,10Z,13Z,16Z-docosatetraenoyl)-2-(9Z-octadecenoyl)-glycero-3-phosphocholine	PC 40:5	835.609	C48H86NO8P	9.73088	[M+H]+	296.483	HG(PC,184)	C5H14NO4P		[M+H]+
699	LMGP01012078	PC (Phosphatidylcholine)	PC 22:4(7Z,10Z,13Z,16Z)/18:2(9Z,12Z)	PC(22:4(7Z,10Z,13Z,16Z)/18:2(9Z,12Z))	1-(7Z,10Z,13Z,16Z-docosatetraenoyl)-2-(9Z,12Z-octadecadienoyl)-glycero-3-phosphocholine	PC 40:6	833.593	C48H84NO8P	8.94834	[M+H]+	294.772	HG(PC,184)	C5H14NO4P		[M+H]+
700	LMGP01012080	PC (Phosphatidylcholine)	PC 22:4(7Z,10Z,13Z,16Z)/18:3(9Z,12Z,15Z)	PC(22:4(7Z,10Z,13Z,16Z)/18:3(9Z,12Z,15Z))	1-(7Z,10Z,13Z,16Z-docosatetraenoyl)-2-(9Z,12Z,15Z-octadecatrienoyl)-glycero-3-phosphocholine	PC 40:7	831.578	C48H82NO8P	8.46547	[M+H]+	293.001	HG(PC,184)	C5H14NO4P		[M+H]+
701	LMGP01012081	PC (Phosphatidylcholine)	PC 22:4(7Z,10Z,13Z,16Z)/18:4(6Z,9Z,12Z,15Z)	PC(22:4(7Z,10Z,13Z,16Z)/18:4(6Z,9Z,12Z,15Z))	1-(7Z,10Z,13Z,16Z-docosatetraenoyl)-2-(6Z,9Z,12Z,15Z-octadecatetraenoyl)-glycero-3-phosphocholine	PC 40:8	829.562	C48H80NO8P	7.94971	[M+H]+	291.313	HG(PC,184)	C5H14NO4P		[M+H]+
702	LMGP01012082	PC (Phosphatidylcholine)	PC 22:4(7Z,10Z,13Z,16Z)/19:0	PC(22:4(7Z,10Z,13Z,16Z)/19:0)	1-(7Z,10Z,13Z,16Z-docosatetraenoyl)-2-nonadecanoyl-glycero-3-phosphocholine	PC 41:4	851.64	C49H90NO8P	11.1449	[M+H]+	301.325	HG(PC,184)	C5H14NO4P		[M+H]+
703	LMGP01012083	PC (Phosphatidylcholine)	PC 22:4(7Z,10Z,13Z,16Z)/19:1(9Z)	PC(22:4(7Z,10Z,13Z,16Z)/19:1(9Z))	1-(7Z,10Z,13Z,16Z-docosatetraenoyl)-2-(9Z-nonadecenoyl)-glycero-3-phosphocholine	PC 41:5	849.625	C49H88NO8P	10.0794	[M+H]+	299.595	HG(PC,184)	C5H14NO4P		[M+H]+
704	LMGP01012084	PC (Phosphatidylcholine)	PC 22:4(7Z,10Z,13Z,16Z)/20:0	PC(22:4(7Z,10Z,13Z,16Z)/20:0)	1-(7Z,10Z,13Z,16Z-docosatetraenoyl)-2-eicosanoyl-glycero-3-phosphocholine	PC 42:4	865.656	C50H92NO8P	12.0764	[M+H]+	303.969	HG(PC,184)	C5H14NO4P		[M+H]+
705	LMGP01012085	PC (Phosphatidylcholine)	PC 22:4(7Z,10Z,13Z,16Z)/20:1(11Z)	PC(22:4(7Z,10Z,13Z,16Z)/20:1(11Z))	1-(7Z,10Z,13Z,16Z-docosatetraenoyl)-2-(11Z-eicosenoyl)-glycero-3-phosphocholine	PC 42:5	863.64	C50H90NO8P	10.8899	[M+H]+	302.296	HG(PC,184)	C5H14NO4P		[M+H]+
706	LMGP01012086	PC (Phosphatidylcholine)	PC 22:4(7Z,10Z,13Z,16Z)/20:2(11Z,14Z)	PC(22:4(7Z,10Z,13Z,16Z)/20:2(11Z,14Z))	1-(7Z,10Z,13Z,16Z-docosatetraenoyl)-2-(11Z,14Z-eicosadienoyl)-glycero-3-phosphocholine	PC 42:6	861.625	C50H88NO8P	9.93119	[M+H]+	300.699	HG(PC,184)	C5H14NO4P		[M+H]+
707	LMGP01012087	PC (Phosphatidylcholine)	PC 22:4(7Z,10Z,13Z,16Z)/20:3(8Z,11Z,14Z)	PC(22:4(7Z,10Z,13Z,16Z)/20:3(8Z,11Z,14Z))	1-(7Z,10Z,13Z,16Z-docosatetraenoyl)-2-(8Z,11Z,14Z-eicosatrienoyl)-glycero-3-phosphocholine	PC 42:7	859.609	C50H86NO8P	9.07532	[M+H]+	299.095	HG(PC,184)	C5H14NO4P		[M+H]+
708	LMGP01012089	PC (Phosphatidylcholine)	PC 22:4(7Z,10Z,13Z,16Z)/20:5(5Z,8Z,11Z,14Z,17Z)	PC(22:4(7Z,10Z,13Z,16Z)/20:5(5Z,8Z,11Z,14Z,17Z))	1-(7Z,10Z,13Z,16Z-docosatetraenoyl)-2-(5Z,8Z,11Z,14Z,17Z-eicosapentaenoyl)-glycero-3-phosphocholine	PC 42:9	855.578	C50H82NO8P	7.99461	[M+H]+	294.559	HG(PC,184)	C5H14NO4P		[M+H]+
709	LMGP01012090	PC (Phosphatidylcholine)	PC 22:4(7Z,10Z,13Z,16Z)/21:0	PC(22:4(7Z,10Z,13Z,16Z)/21:0)	1-(7Z,10Z,13Z,16Z-docosatetraenoyl)-2-heneicosanoyl-glycero-3-phosphocholine	PC 43:4	879.672	C51H94NO8P	12.3857	[M+H]+	306.363	HG(PC,184)	C5H14NO4P		[M+H]+
710	LMGP01012091	PC (Phosphatidylcholine)	PC 22:4(7Z,10Z,13Z,16Z)/22:0	PC(22:4(7Z,10Z,13Z,16Z)/22:0)	1-(7Z,10Z,13Z,16Z-docosatetraenoyl)-2-docosanoyl-glycero-3-phosphocholine	PC 44:4	893.687	C52H96NO8P	13.4055	[M+H]+	309.12	HG(PC,184)	C5H14NO4P		[M+H]+
711	LMGP01012092	PC (Phosphatidylcholine)	PC 22:4(7Z,10Z,13Z,16Z)/22:1(11Z)	PC(22:4(7Z,10Z,13Z,16Z)/22:1(11Z))	1-(7Z,10Z,13Z,16Z-docosatetraenoyl)-2-(11Z-docosenoyl)-glycero-3-phosphocholine	PC 44:5	891.672	C52H94NO8P	12.1896	[M+H]+	307.533	HG(PC,184)	C5H14NO4P		[M+H]+
712	LMGP01012093	PC (Phosphatidylcholine)	PC 22:4(7Z,10Z,13Z,16Z)/22:2(13Z,16Z)	PC(22:4(7Z,10Z,13Z,16Z)/22:2(13Z,16Z))	1-(7Z,10Z,13Z,16Z-docosatetraenoyl)-2-(13Z,16Z-docosadienoyl)-glycero-3-phosphocholine	PC 44:6	889.656	C52H92NO8P	11.1276	[M+H]+	306.02	HG(PC,184)	C5H14NO4P		[M+H]+
713	LMGP01012094	PC (Phosphatidylcholine)	PC 22:4(7Z,10Z,13Z,16Z)/22:4(7Z,10Z,13Z,16Z)	PC(22:4(7Z,10Z,13Z,16Z)/22:4(7Z,10Z,13Z,16Z))	1,2-di-(7Z,10Z,13Z,16Z-docosatetraenoyl)-sn-glycero-3-phosphocholine	PC 44:8	885.625	C52H88NO8P	9.21216	[M+H]+	302.97	HG(PC,184)	C5H14NO4P		[M+H]+
714	LMGP01012096	PC (Phosphatidylcholine)	PC 22:6(4Z,7Z,10Z,13Z,16Z,19Z)/12:0	PC(22:6(4Z,7Z,10Z,13Z,16Z,19Z)/12:0)	1-(4Z,7Z,10Z,13Z,16Z,19Z-docosahexaenoyl)-2-dodecanoyl-glycero-3-phosphocholine	PC 34:6	749.5	C42H72NO8P	7.59353	[M+H]+	276.407	HG(PC,184)	C5H14NO4P		[M+H]+
715	LMGP01012097	PC (Phosphatidylcholine)	PC 22:6(4Z,7Z,10Z,13Z,16Z,19Z)/13:0	PC(22:6(4Z,7Z,10Z,13Z,16Z,19Z)/13:0)	1-(4Z,7Z,10Z,13Z,16Z,19Z-docosahexaenoyl)-2-tridecanoyl-glycero-3-phosphocholine	PC 35:6	763.515	C43H74NO8P	8.0918	[M+H]+	280.267	HG(PC,184)	C5H14NO4P		[M+H]+
716	LMGP01012098	PC (Phosphatidylcholine)	PC 22:6(4Z,7Z,10Z,13Z,16Z,19Z)/14:0	PC(22:6(4Z,7Z,10Z,13Z,16Z,19Z)/14:0)	1-(4Z,7Z,10Z,13Z,16Z,19Z-docosahexaenoyl)-2-tetradecanoyl-glycero-3-phosphocholine	PC 36:6	777.531	C44H76NO8P	8.00308	[M+H]+	282.555	HG(PC,184)	C5H14NO4P		[M+H]+
717	LMGP01012100	PC (Phosphatidylcholine)	PC 22:6(4Z,7Z,10Z,13Z,16Z,19Z)/15:0	PC(22:6(4Z,7Z,10Z,13Z,16Z,19Z)/15:0)	1-(4Z,7Z,10Z,13Z,16Z,19Z-docosahexaenoyl)-2-pentadecanoyl-glycero-3-phosphocholine	PC 37:6	791.547	C45H78NO8P	8.40689	[M+H]+	286.365	HG(PC,184)	C5H14NO4P		[M+H]+
718	LMGP01012101	PC (Phosphatidylcholine)	PC 22:6(4Z,7Z,10Z,13Z,16Z,19Z)/15:1(9Z)	PC(22:6(4Z,7Z,10Z,13Z,16Z,19Z)/15:1(9Z))	1-(4Z,7Z,10Z,13Z,16Z,19Z-docosahexaenoyl)-2-(9Z-pentadecenoyl)-glycero-3-phosphocholine	PC 37:7	789.531	C45H76NO8P	7.99551	[M+H]+	284.315	HG(PC,184)	C5H14NO4P		[M+H]+
719	LMGP01012103	PC (Phosphatidylcholine)	PC 22:6(4Z,7Z,10Z,13Z,16Z,19Z)/17:0	PC(22:6(4Z,7Z,10Z,13Z,16Z,19Z)/17:0)	1-(4Z,7Z,10Z,13Z,16Z,19Z-docosahexaenoyl)-2-heptadecanoyl-glycero-3-phosphocholine	PC 39:6	819.578	C47H82NO8P	8.92527	[M+H]+	291.047	HG(PC,184)	C5H14NO4P		[M+H]+
720	LMGP01012106	PC (Phosphatidylcholine)	PC 22:6(4Z,7Z,10Z,13Z,16Z,19Z)/18:0	PC(22:6(4Z,7Z,10Z,13Z,16Z,19Z)/18:0)	1-(4Z,7Z,10Z,13Z,16Z,19Z-docosahexaenoyl)-2-octadecanoyl-glycero-3-phosphocholine	PC 40:6	833.593	C48H84NO8P	9.37821	[M+H]+	294.72	HG(PC,184)	C5H14NO4P		[M+H]+
721	LMGP01012107	PC (Phosphatidylcholine)	PC 22:6(4Z,7Z,10Z,13Z,16Z,19Z)/18:1(9Z)	PC(22:6(4Z,7Z,10Z,13Z,16Z,19Z)/18:1(9Z))	1-(4Z,7Z,10Z,13Z,16Z,19Z-docosahexaenoyl)-2-(9Z-octadecenoyl)-glycero-3-phosphocholine	PC 40:7	831.578	C48H82NO8P	8.5655	[M+H]+	292.813	HG(PC,184)	C5H14NO4P		[M+H]+
722	LMGP01012108	PC (Phosphatidylcholine)	PC 22:6(4Z,7Z,10Z,13Z,16Z,19Z)/18:2(9Z,12Z)	PC(22:6(4Z,7Z,10Z,13Z,16Z,19Z)/18:2(9Z,12Z))	1-(4Z,7Z,10Z,13Z,16Z,19Z-docosahexaenoyl)-2-(9Z,12Z-octadecadienoyl)-glycero-3-phosphocholine	PC 40:8	829.562	C48H80NO8P	8.02639	[M+H]+	290.988	HG(PC,184)	C5H14NO4P		[M+H]+
723	LMGP01012110	PC (Phosphatidylcholine)	PC 22:6(4Z,7Z,10Z,13Z,16Z,19Z)/18:3(9Z,12Z,15Z)	PC(22:6(4Z,7Z,10Z,13Z,16Z,19Z)/18:3(9Z,12Z,15Z))	1-(4Z,7Z,10Z,13Z,16Z,19Z-docosahexaenoyl)-2-(9Z,12Z,15Z-octadecatrienoyl)-glycero-3-phosphocholine	PC 40:9	827.547	C48H78NO8P	7.74397	[M+H]+	289.137	HG(PC,184)	C5H14NO4P		[M+H]+
724	LMGP01012111	PC (Phosphatidylcholine)	PC 22:6(4Z,7Z,10Z,13Z,16Z,19Z)/18:4(6Z,9Z,12Z,15Z)	PC(22:6(4Z,7Z,10Z,13Z,16Z,19Z)/18:4(6Z,9Z,12Z,15Z))	1-(4Z,7Z,10Z,13Z,16Z,19Z-docosahexaenoyl)-2-(6Z,9Z,12Z,15Z-octadecatetraenoyl)-glycero-3-phosphocholine	PC 40:10	825.531	C48H76NO8P	7.46523	[M+H]+	287.371	HG(PC,184)	C5H14NO4P		[M+H]+
725	LMGP01012112	PC (Phosphatidylcholine)	PC 22:6(4Z,7Z,10Z,13Z,16Z,19Z)/19:0	PC(22:6(4Z,7Z,10Z,13Z,16Z,19Z)/19:0)	1-(4Z,7Z,10Z,13Z,16Z,19Z-docosahexaenoyl)-2-nonadecanoyl-glycero-3-phosphocholine	PC 41:6	847.609	C49H86NO8P	9.70814	[M+H]+	297.917	HG(PC,184)	C5H14NO4P		[M+H]+
726	LMGP01012113	PC (Phosphatidylcholine)	PC 22:6(4Z,7Z,10Z,13Z,16Z,19Z)/19:1(9Z)	PC(22:6(4Z,7Z,10Z,13Z,16Z,19Z)/19:1(9Z))	1-(4Z,7Z,10Z,13Z,16Z,19Z-docosahexaenoyl)-2-(9Z-nonadecenoyl)-glycero-3-phosphocholine	PC 41:7	845.593	C49H84NO8P	8.85282	[M+H]+	296.1	HG(PC,184)	C5H14NO4P		[M+H]+
727	LMGP01012114	PC (Phosphatidylcholine)	PC 22:6(4Z,7Z,10Z,13Z,16Z,19Z)/20:0	PC(22:6(4Z,7Z,10Z,13Z,16Z,19Z)/20:0)	1-(4Z,7Z,10Z,13Z,16Z,19Z-docosahexaenoyl)-2-eicosanoyl-glycero-3-phosphocholine	PC 42:6	861.625	C50H88NO8P	10.4264	[M+H]+	300.694	HG(PC,184)	C5H14NO4P		[M+H]+
728	LMGP01012115	PC (Phosphatidylcholine)	PC 22:6(4Z,7Z,10Z,13Z,16Z,19Z)/20:1(11Z)	PC(22:6(4Z,7Z,10Z,13Z,16Z,19Z)/20:1(11Z))	1-(4Z,7Z,10Z,13Z,16Z,19Z-docosahexaenoyl)-2-(11Z-eicosenoyl)-glycero-3-phosphocholine	PC 42:7	859.609	C50H86NO8P	9.40045	[M+H]+	298.934	HG(PC,184)	C5H14NO4P		[M+H]+
729	LMGP01012116	PC (Phosphatidylcholine)	PC 22:6(4Z,7Z,10Z,13Z,16Z,19Z)/20:2(11Z,14Z)	PC(22:6(4Z,7Z,10Z,13Z,16Z,19Z)/20:2(11Z,14Z))	1-(4Z,7Z,10Z,13Z,16Z,19Z-docosahexaenoyl)-2-(11Z,14Z-eicosadienoyl)-glycero-3-phosphocholine	PC 42:8	857.593	C50H84NO8P	8.65518	[M+H]+	297.243	HG(PC,184)	C5H14NO4P		[M+H]+
730	LMGP01012117	PC (Phosphatidylcholine)	PC 22:6(4Z,7Z,10Z,13Z,16Z,19Z)/20:3(8Z,11Z,14Z)	PC(22:6(4Z,7Z,10Z,13Z,16Z,19Z)/20:3(8Z,11Z,14Z))	1-(4Z,7Z,10Z,13Z,16Z,19Z-docosahexaenoyl)-2-(8Z,11Z,14Z-eicosatrienoyl)-glycero-3-phosphocholine	PC 42:9	855.578	C50H82NO8P	8.05447	[M+H]+	295.546	HG(PC,184)	C5H14NO4P		[M+H]+
731	LMGP01012118	PC (Phosphatidylcholine)	PC 22:6(4Z,7Z,10Z,13Z,16Z,19Z)/20:4(5Z,8Z,11Z,14Z)	PC(22:6(4Z,7Z,10Z,13Z,16Z,19Z)/20:4(5Z,8Z,11Z,14Z))	1-(4Z,7Z,10Z,13Z,16Z,19Z-docosahexaenoyl)-2-(5Z,8Z,11Z,14Z-eicosatetraenoyl)-glycero-3-phosphocholine	PC 42:10	853.562	C50H80NO8P	7.64816	[M+H]+	292.684	HG(PC,184)	C5H14NO4P		[M+H]+
732	LMGP01012119	PC (Phosphatidylcholine)	PC 22:6(4Z,7Z,10Z,13Z,16Z,19Z)/20:5(5Z,8Z,11Z,14Z,17Z)	PC(22:6(4Z,7Z,10Z,13Z,16Z,19Z)/20:5(5Z,8Z,11Z,14Z,17Z))	1-(4Z,7Z,10Z,13Z,16Z,19Z-docosahexaenoyl)-2-(5Z,8Z,11Z,14Z,17Z-eicosapentaenoyl)-glycero-3-phosphocholine	PC 42:11	851.547	C50H78NO8P	7.43837	[M+H]+	290.963	HG(PC,184)	C5H14NO4P		[M+H]+
733	LMGP01012120	PC (Phosphatidylcholine)	PC 22:6(4Z,7Z,10Z,13Z,16Z,19Z)/21:0	PC(22:6(4Z,7Z,10Z,13Z,16Z,19Z)/21:0)	1-(4Z,7Z,10Z,13Z,16Z,19Z-docosahexaenoyl)-2-heneicosanoyl-glycero-3-phosphocholine	PC 43:6	875.64	C51H90NO8P	10.7438	[M+H]+	303.126	HG(PC,184)	C5H14NO4P		[M+H]+
734	LMGP01012121	PC (Phosphatidylcholine)	PC 22:6(4Z,7Z,10Z,13Z,16Z,19Z)/22:0	PC(22:6(4Z,7Z,10Z,13Z,16Z,19Z)/22:0)	1-(4Z,7Z,10Z,13Z,16Z,19Z-docosahexaenoyl)-2-docosanoyl-glycero-3-phosphocholine	PC 44:6	889.656	C52H92NO8P	11.6546	[M+H]+	305.997	HG(PC,184)	C5H14NO4P		[M+H]+
735	LMGP01012122	PC (Phosphatidylcholine)	PC 22:6(4Z,7Z,10Z,13Z,16Z,19Z)/22:1(11Z)	PC(22:6(4Z,7Z,10Z,13Z,16Z,19Z)/22:1(11Z))	1-(4Z,7Z,10Z,13Z,16Z,19Z-docosahexaenoyl)-2-(11Z-docosenoyl)-glycero-3-phosphocholine	PC 44:7	887.64	C52H90NO8P	10.4778	[M+H]+	304.346	HG(PC,184)	C5H14NO4P		[M+H]+
736	LMGP01012123	PC (Phosphatidylcholine)	PC 22:6(4Z,7Z,10Z,13Z,16Z,19Z)/22:2(13Z,16Z)	PC(22:6(4Z,7Z,10Z,13Z,16Z,19Z)/22:2(13Z,16Z))	1-(4Z,7Z,10Z,13Z,16Z,19Z-docosahexaenoyl)-2-(13Z,16Z-docosadienoyl)-glycero-3-phosphocholine	PC 44:8	885.625	C52H88NO8P	9.55067	[M+H]+	302.733	HG(PC,184)	C5H14NO4P		[M+H]+
737	LMGP01012124	PC (Phosphatidylcholine)	PC 22:6(4Z,7Z,10Z,13Z,16Z,19Z)/22:4(7Z,10Z,13Z,16Z)	PC(22:6(4Z,7Z,10Z,13Z,16Z,19Z)/22:4(7Z,10Z,13Z,16Z))	1-(4Z,7Z,10Z,13Z,16Z,19Z-docosahexaenoyl)-2-(7Z,10Z,13Z,16Z-docosatetraenoyl)-glycero-3-phosphocholine	PC 44:10	881.593	C52H84NO8P	8.10017	[M+H]+	299.466	HG(PC,184)	C5H14NO4P		[M+H]+
738	LMGP01012125	PC (Phosphatidylcholine)	PC 10:0/16:1(9Z)	PC(10:0/16:1(9Z))	1-decanoyl-2-(9Z-hexadecenoyl)-sn-glycero-3-phosphocholine	PC 26:1	647.453	C34H66NO8P	6.63172	[M+H]+	263.429	HG(PC,184)	C5H14NO4P		[M+H]+
739	LMGP01012129	PC (Phosphatidylcholine)	PC 14:0/22:5(4Z,7Z,10Z,13Z,16Z)	PC(14:0/22:5(4Z,7Z,10Z,13Z,16Z))	1-tetradecanoyl-2-(4Z,7Z,10Z,13Z,16Z-docosapentaenoyl)-sn-glycero-3-phosphocholine	PC 36:5	779.547	C44H78NO8P	8.36639	[M+H]+	284.817	HG(PC,184)	C5H14NO4P		[M+H]+
740	LMGP01012136	PC (Phosphatidylcholine)	PC 16:0/22:6(4Z,7Z,10Z,13Z,16Z,19Z)	PC(16:0/22:6(4Z,7Z,10Z,13Z,16Z,19Z))	1-hexadecanoyl-2-(4Z,7Z,10Z,13Z,16Z,19Z-docosahexaenoyl)-sn-glycero-3-phosphocholine	PC 38:6	805.562	C46H80NO8P	8.56911	[M+H]+	289.088	HG(PC,184)	C5H14NO4P		[M+H]+
741	LMGP01012139	PC (Phosphatidylcholine)	PC 16:1(9Z)/22:5(4Z,7Z,10Z,13Z,16Z)	PC(16:1(9Z)/22:5(4Z,7Z,10Z,13Z,16Z))	1-(9Z-hexadecenoyl)-2-(4Z,7Z,10Z,13Z,16Z-docosapentaenoyl)-sn-glycero-3-phosphocholine	PC 38:6	805.562	C46H80NO8P	8.37508	[M+H]+	289.612	HG(PC,184)	C5H14NO4P		[M+H]+
742	LMGP01012141	PC (Phosphatidylcholine)	PC 16:1(9Z)/24:1(15Z)	PC(16:1(9Z)/24:1(15Z))	1-(9Z-hexadecenoyl)-2-(15Z-tetracosenoyl)-sn-glycero-3-phosphocholine	PC 40:2	841.656	C48H92NO8P	12.8239	[M+H]+	302.818	HG(PC,184)	C5H14NO4P		[M+H]+
743	LMGP01012172	PC (Phosphatidylcholine)	PC 18:2(9Z,12Z)/24:0	PC(18:2(9Z,12Z)/24:0)	1-(9Z,12Z-octadecadienoyl)-2-tetracosanoyl-sn-glycero-3-phosphocholine	PC 42:2	869.687	C50H96NO8P	14.1948	[M+H]+	307.483	HG(PC,184)	C5H14NO4P		[M+H]+
744	LMGP01012180	PC (Phosphatidylcholine)	PC 18:3(9Z,12Z,15Z)/24:1(15Z)	PC(18:3(9Z,12Z,15Z)/24:1(15Z))	1-(9Z,12Z,15Z-octadecatrienoyl)-2-(15Z-tetracosenoyl)-sn-glycero-3-phosphocholine	PC 42:4	865.656	C50H92NO8P	12.2073	[M+H]+	304.181	HG(PC,184)	C5H14NO4P		[M+H]+
745	LMGP01012183	PC (Phosphatidylcholine)	PC 18:4(6Z,9Z,12Z,15Z)/24:0	PC(18:4(6Z,9Z,12Z,15Z)/24:0)	1-(6Z,9Z,12Z,15Z-octadecatetraenoyl)-2-tetracosanoyl-sn-glycero-3-phosphocholine	PC 42:4	865.656	C50H92NO8P	12.3532	[M+H]+	303.545	HG(PC,184)	C5H14NO4P		[M+H]+
746	LMGP01012231	PC (Phosphatidylcholine)	PC 22:5(4Z,7Z,10Z,13Z,16Z)/14:0	PC(22:5(4Z,7Z,10Z,13Z,16Z)/14:0)	1-(4Z,7Z,10Z,13Z,16Z-docosapentaenoyl)-2-tetradecanoyl-sn-glycero-3-phosphocholine	PC 36:5	779.547	C44H78NO8P	8.36772	[M+H]+	284.717	HG(PC,184)	C5H14NO4P		[M+H]+
747	LMGP01012236	PC (Phosphatidylcholine)	PC 24:0/18:2(9Z,12Z)	PC(24:0/18:2(9Z,12Z))	1-tetracosanoyl-2-(9Z,12Z-octadecadienoyl)-sn-glycero-3-phosphocholine	PC 42:2	869.687	C50H96NO8P	14.1971	[M+H]+	308.133	HG(PC,184)	C5H14NO4P		[M+H]+
748	LMGP01012237	PC (Phosphatidylcholine)	PC 24:0/18:4(6Z,9Z,12Z,15Z)	PC(24:0/18:4(6Z,9Z,12Z,15Z))	1-tetracosanoyl-2-(6Z,9Z,12Z,15Z-octadecatetraenoyl)-sn-glycero-3-phosphocholine	PC 42:4	865.656	C50H92NO8P	12.3567	[M+H]+	306.502	HG(PC,184)	C5H14NO4P		[M+H]+
749	LMGP01012238	PC (Phosphatidylcholine)	PC 24:1(15Z)/16:1(9Z)	PC(24:1(15Z)/16:1(9Z))	1-(15Z-tetracosenoyl)-2-(9Z-hexadecenoyl)-sn-glycero-3-phosphocholine	PC 40:2	841.656	C48H92NO8P	12.8273	[M+H]+	304.404	HG(PC,184)	C5H14NO4P		[M+H]+
750	LMGP01012239	PC (Phosphatidylcholine)	PC 24:1(15Z)/18:0	PC(24:1(15Z)/18:0)	1-(15Z-tetracosenoyl)-2-octadecanoyl-sn-glycero-3-phosphocholine	PC 42:1	871.703	C50H98NO8P	15.2183	[M+H]+	309.383	HG(PC,184)	C5H14NO4P		[M+H]+
751	LMGP01012243	PC (Phosphatidylcholine)	PC 24:1(15Z)/18:3(9Z,12Z,15Z)	PC(24:1(15Z)/18:3(9Z,12Z,15Z))	1-(15Z-tetracosenoyl)-2-(9Z,12Z,15Z-octadecatrienoyl)-sn-glycero-3-phosphocholine	PC 42:4	865.656	C50H92NO8P	12.2095	[M+H]+	306.259	HG(PC,184)	C5H14NO4P		[M+H]+
752	LMGP01012248	PC (Phosphatidylcholine)	PC 10:0/12:0	PC(10:0/12:0)	1-decanoyl-2-dodecanoyl-sn-glycero-3-phosphocholine	PC 22:0	593.406	C30H60NO8P	5.52052	[M+H]+	254.105	HG(PC,184)	C5H14NO4P		[M+H]+
753	LMGP01012249	PC (Phosphatidylcholine)	PC 10:0/14:0	PC(10:0/14:0)	1-decanoyl-2-tetradecanoyl-sn-glycero-3-phosphocholine	PC 24:0	621.437	C32H64NO8P	5.88891	[M+H]+	259.766	HG(PC,184)	C5H14NO4P		[M+H]+
754	LMGP01012252	PC (Phosphatidylcholine)	PC 16:0/10:0)	PC(16:0/10:0)	1-hexadecanoyl-2-decanoyl-sn-glycero-3-phosphocholine	PC 26:0	649.468	C34H68NO8P	6.46049	[M+H]+	265.346	HG(PC,184)	C5H14NO4P		[M+H]+
755	LMGP01020009	PC(O-) (Akyl ether phosphatidylcholine)	PC O-14:0/15:0	PC(O-14:0/15:0)	1-tetradecyl-2-pentadecanoyl-sn-glycero-3-phosphocholine	PC O-29:0	677.536	C37H76NO7P	8.8343	[M+H]+	274.417	HG(PC,184)	C5H14NO4P		[M+H]+
756	LMGP01020011	PC(O-) (Akyl ether phosphatidylcholine)	PC O-14:0/16:0	PC(O-14:0/16:0)	1-tetradecyl-2-hexadecanoyl-sn-glycero-3-phosphocholine	PC O-30:0	691.552	C38H78NO7P	9.68862	[M+H]+	276.86	HG(PC,184)	C5H14NO4P		[M+H]+
757	LMGP01020012	PC(O-) (Akyl ether phosphatidylcholine)	PC O-14:0/16:1(9Z)	PC(O-14:0/16:1(9Z))	1-tetradecyl-2-(9Z-hexadecenoyl)-sn-glycero-3-phosphocholine	PC O-30:1	689.536	C38H76NO7P	9.76826	[M+H]+	275.203	HG(PC,184)	C5H14NO4P		[M+H]+
758	LMGP01020015	PC(O-) (Akyl ether phosphatidylcholine)	PC O-14:0/18:1(9Z)	PC(O-14:0/18:1(9Z))	1-tetradecyl-2-(9Z-octadecenoyl)-sn-glycero-3-phosphocholine	PC O-32:1	717.567	C40H80NO7P	10.5471	[M+H]+	280.596	HG(PC,184)	C5H14NO4P		[M+H]+
759	LMGP01020016	PC(O-) (Akyl ether phosphatidylcholine)	PC O-14:0/18:2(9Z,12Z)	PC(O-14:0/18:2(9Z,12Z))	1-tetradecyl-2-(9Z,12Z-octadecadienoyl)-sn-glycero-3-phosphocholine	PC O-32:2	715.552	C40H78NO7P	9.99768	[M+H]+	278.741	HG(PC,184)	C5H14NO4P		[M+H]+
760	LMGP01020017	PC(O-) (Akyl ether phosphatidylcholine)	PC O-14:0/18:3(9Z,12Z,15Z)	PC(O-14:0/18:3(9Z,12Z,15Z))	1-tetradecyl-2-(9Z,12Z,15Z-octadecatrienoyl)-sn-glycero-3-phosphocholine	PC O-32:3	713.536	C40H76NO7P	9.54501	[M+H]+	276.807	HG(PC,184)	C5H14NO4P		[M+H]+
761	LMGP01020019	PC(O-) (Akyl ether phosphatidylcholine)	PC O-14:0/20:4(5Z,8Z,11Z,14Z)	PC(O-14:0/20:4(5Z,8Z,11Z,14Z))	1-tetradecyl-2-(5Z,8Z,11Z,14Z-eicosatetraenoyl)-sn-glycero-3-phosphocholine	PC O-34:4	739.552	C42H78NO7P	9.40954	[M+H]+	280.69	HG(PC,184)	C5H14NO4P		[M+H]+
762	LMGP01020021	PC(O-) (Akyl ether phosphatidylcholine)	PC O-14:0/22:0	PC(O-14:0/22:0)	1-tetradecyl-2-docosanoyl-sn-glycero-3-phosphocholine	PC O-36:0	775.645	C44H90NO7P	12.7933	[M+H]+	292.565	HG(PC,184)	C5H14NO4P		[M+H]+
763	LMGP01020024	PC(O-) (Akyl ether phosphatidylcholine)	PC O-15:0/20:4(5Z,8Z,11Z,14Z)	PC(O-15:0/20:4(5Z,8Z,11Z,14Z))	1-pentadecyl-2-(5Z,8Z,11Z,14Z-eicosatetraenoyl)-sn-glycero-3-phosphocholine	PC O-35:4	753.567	C43H80NO7P	8.97628	[M+H]+	283.588	HG(PC,184)	C5H14NO4P		[M+H]+
764	LMGP01020029	PC(O-) (Akyl ether phosphatidylcholine)	PC O-16:0/17:0	PC(O-16:0/17:0)	1-hexadecyl-2-heptadecanoyl-sn-glycero-3-phosphocholine	PC O-33:0	733.599	C41H84NO7P	10.6006	[M+H]+	284.433	HG(PC,184)	C5H14NO4P		[M+H]+
765	LMGP01020031	PC(O-) (Akyl ether phosphatidylcholine)	PC O-16:0/18:0	PC(O-16:0/18:0)	1-hexadecyl-2-octadecanoyl-sn-glycero-3-phosphocholine	PC O-34:0	747.614	C42H86NO7P	11.7461	[M+H]+	287.228	HG(PC,184)	C5H14NO4P		[M+H]+
766	LMGP01020033	PC(O-) (Akyl ether phosphatidylcholine)	PC O-16:0/18:2(9Z,12Z)	PC(O-16:0/18:2(9Z,12Z))	1-hexadecyl-2-(9Z,12Z-octadecadienoyl)-sn-glycero-3-phosphocholine	PC O-34:2	743.583	C42H82NO7P	10.7087	[M+H]+	284.359	HG(PC,184)	C5H14NO4P		[M+H]+
767	LMGP01020041	PC(O-) (Akyl ether phosphatidylcholine)	PC O-16:0/18:3(9Z,12Z,15Z)	PC(O-16:0/18:3(9Z,12Z,15Z))	1-hexadecyl-2-(9Z,12Z,15Z-octadecatrienoyl)-sn-glycero-3-phosphocholine	PC O-34:3	741.567	C42H80NO7P	10.1837	[M+H]+	282.562	HG(PC,184)	C5H14NO4P		[M+H]+
768	LMGP01020042	PC(O-) (Akyl ether phosphatidylcholine)	PC O-16:0/19:0	PC(O-16:0/19:0)	1-hexadecyl-2-nonadecanoyl-sn-glycero-3-phosphocholine	PC O-35:0	761.63	C43H88NO7P	11.6143	[M+H]+	289.84	HG(PC,184)	C5H14NO4P		[M+H]+
769	LMGP01020046	PC(O-) (Akyl ether phosphatidylcholine)	PC O-16:0/20:0	PC(O-16:0/20:0)	1-hexadecyl-2-eicosanoyl-sn-glycero-3-phosphocholine	PC O-36:0	775.645	C44H90NO7P	12.7874	[M+H]+	292.209	HG(PC,184)	C5H14NO4P		[M+H]+
770	LMGP01020052	PC(O-) (Akyl ether phosphatidylcholine)	PC O-16:0/20:3(8Z,11Z,14Z)	PC(O-16:0/20:3(8Z,11Z,14Z))	1-hexadecyl-2-(8Z,11Z,14Z-eicosatrienoyl)-sn-glycero-3-phosphocholine	PC O-36:3	769.599	C44H84NO7P	10.7081	[M+H]+	288.044	HG(PC,184)	C5H14NO4P		[M+H]+
771	LMGP01020056	PC(O-) (Akyl ether phosphatidylcholine)	PC O-16:0/20:5(5Z,8Z,11Z,14Z,17Z)	PC(O-16:0/20:5(5Z,8Z,11Z,14Z,17Z))	1-hexadecyl-2-(5Z,8Z,11Z,14Z,17Z-eicosapentaenoyl)-sn-glycero-3-phosphocholine	PC O-36:5	765.567	C44H80NO7P	9.45212	[M+H]+	284.661	HG(PC,184)	C5H14NO4P		[M+H]+
772	LMGP01020058	PC(O-) (Akyl ether phosphatidylcholine)	PC O-16:0/22:0	PC(O-16:0/22:0)	1-hexadecyl-2-docosanoyl-sn-glycero-3-phosphocholine	PC O-38:0	803.677	C46H94NO7P	13.7412	[M+H]+	297.554	HG(PC,184)	C5H14NO4P		[M+H]+
773	LMGP01020075	PC(O-) (Akyl ether phosphatidylcholine)	PC O-17:0/17:0	PC(O-17:0/17:0)	1-heptadecyl-2-heptadecanoyl-sn-glycero-3-phosphocholine	PC O-34:0	747.614	C42H86NO7P	11.743	[M+H]+	287.525	HG(PC,184)	C5H14NO4P		[M+H]+
774	LMGP01020078	PC(O-) (Akyl ether phosphatidylcholine)	PC O-17:0/20:0	PC(O-17:0/20:0)	1-heptadecyl-2-eicosanoyl-sn-glycero-3-phosphocholine	PC O-37:0	789.661	C45H92NO7P	12.6331	[M+H]+	294.372	HG(PC,184)	C5H14NO4P		[M+H]+
775	LMGP01020080	PC(O-) (Akyl ether phosphatidylcholine)	PC O-17:0/20:4(5Z,8Z,11Z,14Z)	PC(O-17:0/20:4(5Z,8Z,11Z,14Z))	1-heptadecyl-2-(5Z,8Z,11Z,14Z-eicosatetraenoyl)-sn-glycero-3-phosphocholine	PC O-37:4	781.599	C45H84NO7P	9.49521	[M+H]+	289.106	HG(PC,184)	C5H14NO4P		[M+H]+
776	LMGP01020081	PC(O-) (Akyl ether phosphatidylcholine)	PC O-17:0/22:0	PC(O-17:0/22:0)	1-heptadecyl-2-docosanoyl-sn-glycero-3-phosphocholine	PC O-39:0	817.692	C47H96NO7P	13.5656	[M+H]+	300.123	HG(PC,184)	C5H14NO4P		[M+H]+
777	LMGP01020086	PC(O-) (Akyl ether phosphatidylcholine)	PC O-18:0/16:1(9Z)	PC(O-18:0/16:1(9Z))	1-octadecyl-2-(9Z-hexadecenoyl)-sn-glycero-3-phosphocholine	PC O-34:1	745.599	C42H84NO7P	11.365	[M+H]+	286.269	HG(PC,184)	C5H14NO4P		[M+H]+
778	LMGP01020102	PC(O-) (Akyl ether phosphatidylcholine)	PC O-18:0/20:5(5Z,8Z,11Z,14Z,17Z)	PC(O-18:0/20:5(5Z,8Z,11Z,14Z,17Z))	1-octadecyl-2-(5Z,8Z,11Z,14Z,17Z-eicosapentaenoyl)-sn-glycero-3-phosphocholine	PC O-38:5	793.599	C46H84NO7P	10.0586	[M+H]+	290.496	HG(PC,184)	C5H14NO4P		[M+H]+
779	LMGP01020105	PC(O-) (Akyl ether phosphatidylcholine)	PC O-18:0/22:5(4Z,7Z,10Z,13Z,16Z)	PC(O-18:0/22:5(4Z,7Z,10Z,13Z,16Z))	1-octadecyl-2-(4Z,7Z,10Z,13Z,16Z-docosapentaenoyl)-sn-glycero-3-phosphocholine	PC O-40:5	821.63	C48H88NO7P	10.7317	[M+H]+	297.254	HG(PC,184)	C5H14NO4P		[M+H]+
780	LMGP01020121	PC(O-) (Akyl ether phosphatidylcholine)	PC O-20:0/16:0	PC(O-20:0/16:0)	1-eicosyl-2-hexadecanoyl-sn-glycero-3-phosphocholine	PC O-36:0	775.645	C44H90NO7P	12.788	[M+H]+	293.281	HG(PC,184)	C5H14NO4P		[M+H]+
781	LMGP01020123	PC(O-) (Akyl ether phosphatidylcholine)	PC O-20:0/22:0	PC(O-20:0/22:0)	1-eicosyl-2-docosanoyl-sn-glycero-3-phosphocholine	PC O-42:0	859.739	C50H102NO7P	15.0151	[M+H]+	307.283	HG(PC,184)	C5H14NO4P		[M+H]+
782	LMGP01020158	PC(O-) (Akyl ether phosphatidylcholine)	PC O-16:0/12:0	PC(O-16:0/12:0)	1-hexadecyl-2-dodecanoyl-glycero-3-phosphocholine	PC O-28:0	663.52	C36H74NO7P	8.77005	[M+H]+	271.218	HG(PC,184)	C5H14NO4P		[M+H]+
783	LMGP01020176	PC(O-) (Akyl ether phosphatidylcholine)	PC O-16:0/13:0	PC(O-16:0/13:0)	1-hexadecyl-2-tridecanoyl-glycero-3-phosphocholine	PC O-29:0	677.536	C37H76NO7P	8.84135	[M+H]+	274.179	HG(PC,184)	C5H14NO4P		[M+H]+
784	LMGP01020178	PC(O-) (Akyl ether phosphatidylcholine)	PC O-16:0/14:1(9Z)	PC(O-16:0/14:1(9Z))	1-hexadecyl-2-(9Z-tetradecenoyl)-glycero-3-phosphocholine	PC O-30:1	689.536	C38H76NO7P	9.82276	[M+H]+	275.449	HG(PC,184)	C5H14NO4P		[M+H]+
785	LMGP01020179	PC(O-) (Akyl ether phosphatidylcholine)	PC O-16:0/15:0	PC(O-16:0/15:0)	1-hexadecyl-2-pentadecanoyl-glycero-3-phosphocholine	PC O-31:0	705.567	C39H80NO7P	9.66098	[M+H]+	279.328	HG(PC,184)	C5H14NO4P		[M+H]+
786	LMGP01020180	PC(O-) (Akyl ether phosphatidylcholine)	PC O-16:0/15:1(9Z)	PC(O-16:0/15:1(9Z))	1-hexadecyl-2-(9Z-pentadecenoyl)-glycero-3-phosphocholine	PC O-31:1	703.552	C39H78NO7P	9.63451	[M+H]+	277.855	HG(PC,184)	C5H14NO4P		[M+H]+
787	LMGP01020181	PC(O-) (Akyl ether phosphatidylcholine)	PC O-16:0/16:1(9Z)	PC(O-16:0/16:1(9Z))	1-hexadecyl-2-(9Z-hexadecenoyl)-glycero-3-phosphocholine	PC O-32:1	717.567	C40H80NO7P	10.5472	[M+H]+	280.804	HG(PC,184)	C5H14NO4P		[M+H]+
788	LMGP01020184	PC(O-) (Akyl ether phosphatidylcholine)	PC O-16:0/18:4(6Z,9Z,12Z,15Z)	PC(O-16:0/18:4(6Z,9Z,12Z,15Z))	1-hexadecyl-2-(6Z,9Z,12Z,15Z-octadecatetraenoyl)-glycero-3-phosphocholine	PC O-34:4	739.552	C42H78NO7P	9.53788	[M+H]+	280.842	HG(PC,184)	C5H14NO4P		[M+H]+
789	LMGP01020185	PC(O-) (Akyl ether phosphatidylcholine)	PC O-16:0/19:1(9Z)	PC(O-16:0/19:1(9Z))	1-hexadecyl-2-(9Z-nonadecenoyl)-glycero-3-phosphocholine	PC O-35:1	759.614	C43H86NO7P	10.9984	[M+H]+	288.686	HG(PC,184)	C5H14NO4P		[M+H]+
790	LMGP01020186	PC(O-) (Akyl ether phosphatidylcholine)	PC O-16:0/20:1(11Z)	PC(O-16:0/20:1(11Z))	1-hexadecyl-2-(11Z-eicosenoyl)-glycero-3-phosphocholine	PC O-36:1	773.63	C44H88NO7P	12.2141	[M+H]+	291.18	HG(PC,184)	C5H14NO4P		[M+H]+
791	LMGP01020187	PC(O-) (Akyl ether phosphatidylcholine)	PC O-16:0/20:2(11Z,14Z)	PC(O-16:0/20:2(11Z,14Z))	1-hexadecyl-2-(11Z,14Z-eicosadienoyl)-glycero-3-phosphocholine	PC O-36:2	771.614	C44H86NO7P	11.4706	[M+H]+	289.602	HG(PC,184)	C5H14NO4P		[M+H]+
792	LMGP01020188	PC(O-) (Akyl ether phosphatidylcholine)	PC O-16:0/21:0	PC(O-16:0/21:0)	1-hexadecyl-2-heneicosanoyl-glycero-3-phosphocholine	PC O-37:0	789.661	C45H92NO7P	12.6349	[M+H]+	294.4	HG(PC,184)	C5H14NO4P		[M+H]+
793	LMGP01020189	PC(O-) (Akyl ether phosphatidylcholine)	PC O-16:0/22:1(11Z)	PC(O-16:0/22:1(11Z))	1-hexadecyl-2-(11Z-docosenoyl)-glycero-3-phosphocholine	PC O-38:1	801.661	C46H92NO7P	13.071	[M+H]+	296.596	HG(PC,184)	C5H14NO4P		[M+H]+
794	LMGP01020190	PC(O-) (Akyl ether phosphatidylcholine)	PC O-16:0/22:2(13Z,16Z)	PC(O-16:0/22:2(13Z,16Z))	1-hexadecyl-2-(13Z,16Z-docosadienoyl)-glycero-3-phosphocholine	PC O-38:2	799.645	C46H90NO7P	12.2819	[M+H]+	295.072	HG(PC,184)	C5H14NO4P		[M+H]+
795	LMGP01020191	PC(O-) (Akyl ether phosphatidylcholine)	PC O-16:0/22:4(7Z,10Z,13Z,16Z)	PC(O-16:0/22:4(7Z,10Z,13Z,16Z))	1-hexadecyl-2-(7Z,10Z,13Z,16Z-docosatetraenoyl)-glycero-3-phosphocholine	PC O-38:4	795.614	C46H86NO7P	10.6406	[M+H]+	292.035	HG(PC,184)	C5H14NO4P		[M+H]+
796	LMGP01020192	PC(O-) (Akyl ether phosphatidylcholine)	PC O-18:0/12:0	PC(O-18:0/12:0)	1-octadecyl-2-dodecanoyl-glycero-3-phosphocholine	PC O-30:0	691.552	C38H78NO7P	9.70463	[M+H]+	277.4	HG(PC,184)	C5H14NO4P		[M+H]+
797	LMGP01020193	PC(O-) (Akyl ether phosphatidylcholine)	PC O-18:0/13:0	PC(O-18:0/13:0)	1-octadecyl-2-tridecanoyl-glycero-3-phosphocholine	PC O-31:0	705.567	C39H80NO7P	9.67187	[M+H]+	279.879	HG(PC,184)	C5H14NO4P		[M+H]+
798	LMGP01020194	PC(O-) (Akyl ether phosphatidylcholine)	PC O-18:0/14:0	PC(O-18:0/14:0)	1-octadecyl-2-tetradecanoyl-glycero-3-phosphocholine	PC O-32:0	719.583	C40H82NO7P	10.7034	[M+H]+	282.568	HG(PC,184)	C5H14NO4P		[M+H]+
799	LMGP01020195	PC(O-) (Akyl ether phosphatidylcholine)	PC O-18:0/14:1(9Z)	PC(O-18:0/14:1(9Z))	1-octadecyl-2-(9Z-tetradecenoyl)-glycero-3-phosphocholine	PC O-32:1	717.567	C40H80NO7P	10.6086	[M+H]+	281.021	HG(PC,184)	C5H14NO4P		[M+H]+
800	LMGP01020196	PC(O-) (Akyl ether phosphatidylcholine)	PC O-18:0/15:0	PC(O-18:0/15:0)	1-octadecyl-2-pentadecanoyl-glycero-3-phosphocholine	PC O-33:0	733.599	C41H84NO7P	10.6043	[M+H]+	284.839	HG(PC,184)	C5H14NO4P		[M+H]+
801	LMGP01020197	PC(O-) (Akyl ether phosphatidylcholine)	PC O-18:0/15:1(9Z)	PC(O-18:0/15:1(9Z))	1-octadecyl-2-(9Z-pentadecenoyl)-glycero-3-phosphocholine	PC O-33:1	731.583	C41H82NO7P	10.2828	[M+H]+	283.56	HG(PC,184)	C5H14NO4P		[M+H]+
802	LMGP01020198	PC(O-) (Akyl ether phosphatidylcholine)	PC O-18:0/17:0	PC(O-18:0/17:0)	1-octadecyl-2-heptadecanoyl-glycero-3-phosphocholine	PC O-35:0	761.63	C43H88NO7P	11.6118	[M+H]+	290.133	HG(PC,184)	C5H14NO4P		[M+H]+
803	LMGP01020204	PC(O-) (Akyl ether phosphatidylcholine)	PC O-18:0/18:3(9Z,12Z,15Z)	PC(O-18:0/18:3(9Z,12Z,15Z))	1-octadecyl-2-(9Z,12Z,15Z-octadecatrienoyl)-glycero-3-phosphocholine	PC O-36:3	769.599	C44H84NO7P	10.8784	[M+H]+	288.406	HG(PC,184)	C5H14NO4P		[M+H]+
804	LMGP01020205	PC(O-) (Akyl ether phosphatidylcholine)	PC O-18:0/18:4(6Z,9Z,12Z,15Z)	PC(O-18:0/18:4(6Z,9Z,12Z,15Z))	1-octadecyl-2-(6Z,9Z,12Z,15Z-octadecatetraenoyl)-glycero-3-phosphocholine	PC O-36:4	767.583	C44H82NO7P	10.1456	[M+H]+	286.801	HG(PC,184)	C5H14NO4P		[M+H]+
805	LMGP01020206	PC(O-) (Akyl ether phosphatidylcholine)	PC O-18:0/19:0	PC(O-18:0/19:0)	1-octadecyl-2-nonadecanoyl-glycero-3-phosphocholine	PC O-37:0	789.661	C45H92NO7P	12.6315	[M+H]+	295.011	HG(PC,184)	C5H14NO4P		[M+H]+
806	LMGP01020207	PC(O-) (Akyl ether phosphatidylcholine)	PC O-18:0/19:1(9Z)	PC(O-18:0/19:1(9Z))	1-octadecyl-2-(9Z-nonadecenoyl)-glycero-3-phosphocholine	PC O-37:1	787.645	C45H90NO7P	11.8234	[M+H]+	294.136	HG(PC,184)	C5H14NO4P		[M+H]+
807	LMGP01020208	PC(O-) (Akyl ether phosphatidylcholine)	PC O-18:0/20:1(11Z)	PC(O-18:0/20:1(11Z))	1-octadecyl-2-(11Z-eicosenoyl)-glycero-3-phosphocholine	PC O-38:1	801.661	C46H92NO7P	13.0694	[M+H]+	296.722	HG(PC,184)	C5H14NO4P		[M+H]+
808	LMGP01020209	PC(O-) (Akyl ether phosphatidylcholine)	PC O-18:0/20:2(11Z,14Z)	PC(O-18:0/20:2(11Z,14Z))	1-octadecyl-2-(11Z,14Z-eicosadienoyl)-glycero-3-phosphocholine	PC O-38:2	799.645	C46H90NO7P	12.2804	[M+H]+	295.226	HG(PC,184)	C5H14NO4P		[M+H]+
809	LMGP01020210	PC(O-) (Akyl ether phosphatidylcholine)	PC O-18:0/20:3(8Z,11Z,14Z)	PC(O-18:0/20:3(8Z,11Z,14Z))	1-octadecyl-2-(8Z,11Z,14Z-eicosatrienoyl)-glycero-3-phosphocholine	PC O-38:3	797.63	C46H88NO7P	11.4609	[M+H]+	293.767	HG(PC,184)	C5H14NO4P		[M+H]+
810	LMGP01020211	PC(O-) (Akyl ether phosphatidylcholine)	PC O-18:0/21:0	PC(O-18:0/21:0)	1-octadecyl-2-heneicosanoyl-glycero-3-phosphocholine	PC O-39:0	817.692	C47H96NO7P	13.5643	[M+H]+	298.849	HG(PC,184)	C5H14NO4P		[M+H]+
811	LMGP01020213	PC(O-) (Akyl ether phosphatidylcholine)	PC O-18:0/22:2(13Z,16Z)	PC(O-18:0/22:2(13Z,16Z))	1-octadecyl-2-(13Z,16Z-docosadienoyl)-glycero-3-phosphocholine	PC O-40:2	827.677	C48H94NO7P	13.1027	[M+H]+	300.634	HG(PC,184)	C5H14NO4P		[M+H]+
812	LMGP01020215	PC(O-) (Akyl ether phosphatidylcholine)	PC O-20:0/12:0	PC(O-20:0/12:0)	1-eicosyl-2-dodecanoyl-glycero-3-phosphocholine	PC O-32:0	719.583	C40H82NO7P	10.7153	[M+H]+	282.733	HG(PC,184)	C5H14NO4P		[M+H]+
813	LMGP01020216	PC(O-) (Akyl ether phosphatidylcholine)	PC O-20:0/13:0	PC(O-20:0/13:0)	1-eicosyl-2-tridecanoyl-glycero-3-phosphocholine	PC O-33:0	733.599	C41H84NO7P	10.6119	[M+H]+	285.292	HG(PC,184)	C5H14NO4P		[M+H]+
814	LMGP01020217	PC(O-) (Akyl ether phosphatidylcholine)	PC O-20:0/14:0	PC(O-20:0/14:0)	1-eicosyl-2-tetradecanoyl-glycero-3-phosphocholine	PC O-34:0	747.614	C42H86NO7P	11.7556	[M+H]+	288.212	HG(PC,184)	C5H14NO4P		[M+H]+
815	LMGP01020218	PC(O-) (Akyl ether phosphatidylcholine)	PC O-20:0/14:1(9Z)	PC(O-20:0/14:1(9Z))	1-eicosyl-2-(9Z-tetradecenoyl)-glycero-3-phosphocholine	PC O-34:1	745.599	C42H84NO7P	11.4318	[M+H]+	286.766	HG(PC,184)	C5H14NO4P		[M+H]+
816	LMGP01020219	PC(O-) (Akyl ether phosphatidylcholine)	PC O-20:0/15:0	PC(O-20:0/15:0)	1-eicosyl-2-pentadecanoyl-glycero-3-phosphocholine	PC O-35:0	761.63	C43H88NO7P	11.6168	[M+H]+	290.444	HG(PC,184)	C5H14NO4P		[M+H]+
817	LMGP01020220	PC(O-) (Akyl ether phosphatidylcholine)	PC O-20:0/15:1(9Z)	PC(O-20:0/15:1(9Z))	1-eicosyl-2-(9Z-pentadecenoyl)-glycero-3-phosphocholine	PC O-35:1	759.614	C43H86NO7P	11.0256	[M+H]+	289.312	HG(PC,184)	C5H14NO4P		[M+H]+
818	LMGP01020221	PC(O-) (Akyl ether phosphatidylcholine)	PC O-20:0/16:1(9Z)	PC(O-20:0/16:1(9Z))	1-eicosyl-2-(9Z-hexadecenoyl)-glycero-3-phosphocholine	PC O-36:1	773.63	C44H88NO7P	12.2161	[M+H]+	292.13	HG(PC,184)	C5H14NO4P		[M+H]+
819	LMGP01020222	PC(O-) (Akyl ether phosphatidylcholine)	PC O-20:0/17:0	PC(O-20:0/17:0)	1-eicosyl-2-heptadecanoyl-glycero-3-phosphocholine	PC O-37:0	789.661	C45H92NO7P	12.6325	[M+H]+	295.712	HG(PC,184)	C5H14NO4P		[M+H]+
820	LMGP01020225	PC(O-) (Akyl ether phosphatidylcholine)	PC O-20:0/18:0	PC(O-20:0/18:0)	1-eicosyl-2-octadecanoyl-glycero-3-phosphocholine	PC O-38:0	803.677	C46H94NO7P	13.7368	[M+H]+	298.044	HG(PC,184)	C5H14NO4P		[M+H]+
821	LMGP01020226	PC(O-) (Akyl ether phosphatidylcholine)	PC O-20:0/18:1(9Z)	PC(O-20:0/18:1(9Z))	1-eicosyl-2-(9Z-octadecenoyl)-glycero-3-phosphocholine	PC O-38:1	801.661	C46H92NO7P	13.0701	[M+H]+	297.248	HG(PC,184)	C5H14NO4P		[M+H]+
822	LMGP01020227	PC(O-) (Akyl ether phosphatidylcholine)	PC O-20:0/18:2(9Z,12Z)	PC(O-20:0/18:2(9Z,12Z))	1-eicosyl-2-(9Z,12Z-octadecadienoyl)-glycero-3-phosphocholine	PC O-38:2	799.645	C46H90NO7P	12.2814	[M+H]+	295.791	HG(PC,184)	C5H14NO4P		[M+H]+
823	LMGP01020229	PC(O-) (Akyl ether phosphatidylcholine)	PC O-20:0/18:3(9Z,12Z,15Z)	PC(O-20:0/18:3(9Z,12Z,15Z))	1-eicosyl-2-(9Z,12Z,15Z-octadecatrienoyl)-glycero-3-phosphocholine	PC O-38:3	797.63	C46H88NO7P	11.643	[M+H]+	294.231	HG(PC,184)	C5H14NO4P		[M+H]+
824	LMGP01020230	PC(O-) (Akyl ether phosphatidylcholine)	PC O-20:0/18:4(6Z,9Z,12Z,15Z)	PC(O-20:0/18:4(6Z,9Z,12Z,15Z))	1-eicosyl-2-(6Z,9Z,12Z,15Z-octadecatetraenoyl)-glycero-3-phosphocholine	PC O-38:4	795.614	C46H86NO7P	10.8386	[M+H]+	292.692	HG(PC,184)	C5H14NO4P		[M+H]+
825	LMGP01020231	PC(O-) (Akyl ether phosphatidylcholine)	PC O-20:0/19:0	PC(O-20:0/19:0)	1-eicosyl-2-nonadecanoyl-glycero-3-phosphocholine	PC O-39:0	817.692	C47H96NO7P	13.5626	[M+H]+	300.186	HG(PC,184)	C5H14NO4P		[M+H]+
826	LMGP01020232	PC(O-) (Akyl ether phosphatidylcholine)	PC O-20:0/19:1(9Z)	PC(O-20:0/19:1(9Z))	1-eicosyl-2-(9Z-nonadecenoyl)-glycero-3-phosphocholine	PC O-39:1	815.677	C47H94NO7P	12.686	[M+H]+	299.626	HG(PC,184)	C5H14NO4P		[M+H]+
827	LMGP01020233	PC(O-) (Akyl ether phosphatidylcholine)	PC O-20:0/20:0	PC(O-20:0/20:0)	1-eicosyl-2-eicosanoyl-glycero-3-phosphocholine	PC O-40:0	831.708	C48H98NO7P	14.5125	[M+H]+	302.819	HG(PC,184)	C5H14NO4P		[M+H]+
828	LMGP01020234	PC(O-) (Akyl ether phosphatidylcholine)	PC O-20:0/20:1(11Z)	PC(O-20:0/20:1(11Z))	1-eicosyl-2-(11Z-eicosenoyl)-glycero-3-phosphocholine	PC O-40:1	829.692	C48H96NO7P	13.8701	[M+H]+	302.324	HG(PC,184)	C5H14NO4P		[M+H]+
829	LMGP01020235	PC(O-) (Akyl ether phosphatidylcholine)	PC O-20:0/20:2(11Z,14Z)	PC(O-20:0/20:2(11Z,14Z))	1-eicosyl-2-(11Z,14Z-eicosadienoyl)-glycero-3-phosphocholine	PC O-40:2	827.677	C48H94NO7P	13.1022	[M+H]+	301.042	HG(PC,184)	C5H14NO4P		[M+H]+
830	LMGP01020236	PC(O-) (Akyl ether phosphatidylcholine)	PC O-20:0/20:3(8Z,11Z,14Z)	PC(O-20:0/20:3(8Z,11Z,14Z))	1-eicosyl-2-(8Z,11Z,14Z-eicosatrienoyl)-glycero-3-phosphocholine	PC O-40:3	825.661	C48H92NO7P	12.2776	[M+H]+	299.755	HG(PC,184)	C5H14NO4P		[M+H]+
831	LMGP01020237	PC(O-) (Akyl ether phosphatidylcholine)	PC O-20:0/20:4(5Z,8Z,11Z,14Z)	PC(O-20:0/20:4(5Z,8Z,11Z,14Z))	1-eicosyl-2-(5Z,8Z,11Z,14Z-eicosatetraenoyl)-glycero-3-phosphocholine	PC O-40:4	823.645	C48H90NO7P	11.4685	[M+H]+	298.411	HG(PC,184)	C5H14NO4P		[M+H]+
832	LMGP01020238	PC(O-) (Akyl ether phosphatidylcholine)	PC O-20:0/20:5(5Z,8Z,11Z,14Z,17Z)	PC(O-20:0/20:5(5Z,8Z,11Z,14Z,17Z))	1-eicosyl-2-(5Z,8Z,11Z,14Z,17Z-eicosapentaenoyl)-glycero-3-phosphocholine	PC O-40:5	821.63	C48H88NO7P	10.7834	[M+H]+	296.849	HG(PC,184)	C5H14NO4P		[M+H]+
833	LMGP01020239	PC(O-) (Akyl ether phosphatidylcholine)	PC O-20:0/21:0	PC(O-20:0/21:0)	1-eicosyl-2-heneicosanoyl-glycero-3-phosphocholine	PC O-41:0	845.724	C49H100NO7P	14.2963	[M+H]+	305.142	HG(PC,184)	C5H14NO4P		[M+H]+
834	LMGP01020240	PC(O-) (Akyl ether phosphatidylcholine)	PC O-20:0/22:1(11Z)	PC(O-20:0/22:1(11Z))	1-eicosyl-2-(11Z-docosenoyl)-glycero-3-phosphocholine	PC O-42:1	857.724	C50H100NO7P	14.5212	[M+H]+	307.014	HG(PC,184)	C5H14NO4P		[M+H]+
835	LMGP01020241	PC(O-) (Akyl ether phosphatidylcholine)	PC O-20:0/22:2(13Z,16Z)	PC(O-20:0/22:2(13Z,16Z))	1-eicosyl-2-(13Z,16Z-docosadienoyl)-glycero-3-phosphocholine	PC O-42:2	855.708	C50H98NO7P	13.8558	[M+H]+	305.865	HG(PC,184)	C5H14NO4P		[M+H]+
836	LMGP01020242	PC(O-) (Akyl ether phosphatidylcholine)	PC O-20:0/22:4(7Z,10Z,13Z,16Z)	PC(O-20:0/22:4(7Z,10Z,13Z,16Z))	1-eicosyl-2-(7Z,10Z,13Z,16Z-docosatetraenoyl)-glycero-3-phosphocholine	PC O-42:4	851.677	C50H94NO7P	12.2542	[M+H]+	303.498	HG(PC,184)	C5H14NO4P		[M+H]+
837	LMGP01020248	PC(O-) (Akyl ether phosphatidylcholine)	PC O-22:0/18:3(9Z,12Z,15Z)	PC(O-22:0/18:3(9Z,12Z,15Z))	1-docosyl-2-(9Z,12Z,15Z-octadecatrienoyl)-sn-glycero-3-phosphocholine	PC O-40:3	825.661	C48H92NO7P	12.4612	[M+H]+	300.748	HG(PC,184)	C5H14NO4P		[M+H]+
838	LMGP01020249	PC(O-) (Akyl ether phosphatidylcholine)	PC O-22:0/20:1(11Z)	PC(O-22:0/20:1(11Z))	1-docosyl-2-(11Z-eicosenoyl)-sn-glycero-3-phosphocholine	PC O-42:1	857.724	C50H100NO7P	14.5204	[M+H]+	307.962	HG(PC,184)	C5H14NO4P		[M+H]+
839	LMGP01020250	PC(O-) (Akyl ether phosphatidylcholine)	PC O-22:0/22:3(10Z,13Z,16Z)	PC(O-22:0/22:3(10Z,13Z,16Z))	1-docosyl-2-(10Z,13Z,16Z-docosatrienoyl)-sn-glycero-3-phosphocholine	PC O-44:3	881.724	C52H100NO7P	13.7961	[M+H]+	310.952	HG(PC,184)	C5H14NO4P		[M+H]+
840	LMGP01020252	PC(O-) (Akyl ether phosphatidylcholine)	PC O-24:0/18:3(9Z,12Z,15Z)	PC(O-24:0/18:3(9Z,12Z,15Z))	1-tetracosyl-2-(9Z,12Z,15Z-octadecatrienoyl)-sn-glycero-3-phosphocholine	PC O-42:3	853.692	C50H96NO7P	13.2675	[M+H]+	307.132	HG(PC,184)	C5H14NO4P		[M+H]+
841	LMGP01020254	PC(O-) (Akyl ether phosphatidylcholine)	PC O-16:1(9Z)/18:0	PC(O-16:1(9Z)/18:0)	1-(9Z-hexadecenyl)-2-octadecanoyl-sn-glycero-3-phosphocholine	PC O-34:1	745.599	C42H84NO7P	11.3632	[M+H]+	285.946	HG(PC,184)	C5H14NO4P		[M+H]+
842	LMGP01020257	PC(O-) (Akyl ether phosphatidylcholine)	PC O-16:1(9Z)/20:0	PC(O-16:1(9Z)/20:0)	1-(9Z-hexadecenyl)-2-eicosanoyl-sn-glycero-3-phosphocholine	PC O-36:1	773.63	C44H88NO7P	12.2136	[M+H]+	291.144	HG(PC,184)	C5H14NO4P		[M+H]+
843	LMGP01020259	PC(O-) (Akyl ether phosphatidylcholine)	PC O-16:1(9Z)/22:0	PC(O-16:1(9Z)/22:0)	1-(9Z-hexadecenyl)-2-docosanoyl-sn-glycero-3-phosphocholine	PC O-38:1	801.661	C46H92NO7P	13.0706	[M+H]+	296.587	HG(PC,184)	C5H14NO4P		[M+H]+
844	LMGP01020263	PC(O-) (Akyl ether phosphatidylcholine)	PC O-18:1(9Z)/18:2(9Z,12Z)	PC(O-18:1(9Z)/18:2(9Z,12Z))	1-(9Z-octadecenyl)-2-(9Z,12Z-octadecadienoyl)-sn-glycero-3-phosphocholine	PC O-36:3	769.599	C44H84NO7P	10.6029	[M+H]+	288.249	HG(PC,184)	C5H14NO4P		[M+H]+
845	LMGP01020267	PC(O-) (Akyl ether phosphatidylcholine)	PC O-18:1(9Z)/22:0	PC(O-18:1(9Z)/22:0)	1-(9Z-octadecenyl)-2-docosanoyl-sn-glycero-3-phosphocholine	PC O-40:1	829.692	C48H96NO7P	13.8708	[M+H]+	301.986	HG(PC,184)	C5H14NO4P		[M+H]+
846	LMGP01020268	PC(O-) (Akyl ether phosphatidylcholine)	PC O-18:1(9Z)/24:0	PC(O-18:1(9Z)/24:0)	1-(9Z-octadecenyl)-2-tetracosanoyl-sn-glycero-3-phosphocholine	PC O-42:1	857.724	C50H100NO7P	14.5222	[M+H]+	307.844	HG(PC,184)	C5H14NO4P		[M+H]+
847	LMGP01020269	PC(O-) (Akyl ether phosphatidylcholine)	PC O-18:2(9Z,12Z)/18:2(9Z,12Z)	PC(O-18:2(9Z,12Z)/18:2(9Z,12Z))	1-(9Z,12Z-octadecadienyl)-2-(9Z,12Z-octadecadienoyl)-sn-glycero-3-phosphocholine	PC O-36:4	767.583	C44H82NO7P	9.85562	[M+H]+	286.491	HG(PC,184)	C5H14NO4P		[M+H]+
848	LMGP01020270	PC(O-) (Akyl ether phosphatidylcholine)	PC O-18:2(9Z,12Z)/20:0	PC(O-18:2(9Z,12Z)/20:0)	1-(9Z,12Z-octadecadienyl)-2-eicosanoyl-sn-glycero-3-phosphocholine	PC O-38:2	799.645	C46H90NO7P	12.2804	[M+H]+	295.173	HG(PC,184)	C5H14NO4P		[M+H]+
849	LMGP01020271	PC(O-) (Akyl ether phosphatidylcholine)	PC O-18:2(9Z,12Z)/22:0	PC(O-18:2(9Z,12Z)/22:0)	1-(9Z,12Z-octadecadienyl)-2-docosanoyl-sn-glycero-3-phosphocholine	PC O-40:2	827.677	C48H94NO7P	13.1027	[M+H]+	300.62	HG(PC,184)	C5H14NO4P		[M+H]+
850	LMGP01020272	PC(O-) (Akyl ether phosphatidylcholine)	PC O-18:2(9Z,12Z)/24:0	PC(O-18:2(9Z,12Z)/24:0)	1-(9Z,12Z-octadecadienyl)-2-tetracosanoyl-sn-glycero-3-phosphocholine	PC O-42:2	855.708	C50H98NO7P	13.8569	[M+H]+	306.652	HG(PC,184)	C5H14NO4P		[M+H]+
851	LMGP01020276	PC(O-) (Akyl ether phosphatidylcholine)	PC O-22:2(13Z,16Z)/22:2(13Z,16Z)	PC(O-22:2(13Z,16Z)/22:2(13Z,16Z))	1-(13Z,16Z-docosenyl)-2-(13Z,16Z-docosadienoyl)-sn-glycero-3-phosphocholine	PC O-44:4	879.708	C52H98NO7P	13.0417	[M+H]+	309.203	HG(PC,184)	C5H14NO4P		[M+H]+
852	LMGP01020277	PC(O-) (Akyl ether phosphatidylcholine)	PC O-22:2(13Z,16Z)/22:3(10Z,13Z,16Z)	PC(O-22:2(13Z,16Z)/22:3(10Z,13Z,16Z))	1-(13Z,16Z-docosenyl)-2-(10Z,13Z,16Z-docosatrienoyl)-sn-glycero-3-phosphocholine	PC O-44:5	877.692	C52H96NO7P	12.1195	[M+H]+	308.133	HG(PC,184)	C5H14NO4P		[M+H]+
853	LMGP01050000	PC (Phosphatidylcholine)	PC 13:0/0:0)	PC(13:0/0:0)	1-tridecanoyl-sn-glycero-3-phosphocholine	LPC 13:0	453.286	C21H44NO7P	4.61429	[M+H]+	221.697	HG(PC,184)	C5H14NO4P		[M+H]+
854	LMGP01050004	PC (Phosphatidylcholine)	PC 10:0/0:0)	PC(10:0/0:0)	1-decanoyl-sn-glycero-3-phosphocholine	LPC 10:0	411.239	C18H38NO7P	5.22748	[M+H]+	215.237	HG(PC,184)	C5H14NO4P		[M+H]+
855	LMGP01050007	PC (Phosphatidylcholine)	PC 12:0/0:0)	PC(12:0/0:0)	1-dodecanoyl-sn-glycero-3-phosphocholine	LPC 12:0	439.27	C20H42NO7P	4.74149	[M+H]+	219.753	HG(PC,184)	C5H14NO4P		[M+H]+
856	LMGP01050014	PC (Phosphatidylcholine)	PC 15:0/0:0)	PC(15:0/0:0)	1-pentadecanoyl-sn-glycero-3-phosphocholine	LPC 15:0	481.317	C23H48NO7P	4.33934	[M+H]+	226.345	HG(PC,184)	C5H14NO4P		[M+H]+
857	LMGP01050016	PC (Phosphatidylcholine)	PC 16:0/0:0)	PC(16:0/0:0)	1-hexadecanoyl-sn-glycero-3-phosphocholine	LPC 16:0	495.332	C24H50NO7P	4.38344	[M+H]+	228.851	HG(PC,184)	C5H14NO4P		[M+H]+
858	LMGP01050043	PC (Phosphatidylcholine)	PC 20:0/0:0)	PC(20:0/0:0)	1-eicosanoyl-sn-glycero-3-phosphocholine	LPC 20:0	551.395	C28H58NO7P	5.65553	[M+H]+	238.854	HG(PC,184)	C5H14NO4P		[M+H]+
859	LMGP01050047	PC (Phosphatidylcholine)	PC 20:4(5Z,8Z,11Z,14Z)/0:0)	PC(20:4(5Z,8Z,11Z,14Z)/0:0)	1-(5Z,8Z,11Z,14Z-eicosatetraenoyl)-sn-glycero-3-phosphocholine	LPC 20:4	543.332	C28H50NO7P	3.4818	[M+H]+	227.187	HG(PC,184)	C5H14NO4P		[M+H]+
860	LMGP01050051	PC (Phosphatidylcholine)	PC 22:0/0:0)	PC(22:0/0:0)	1-docosanoyl-sn-glycero-3-phosphocholine	LPC 22:0	579.426	C30H62NO7P	5.98009	[M+H]+	244.414	HG(PC,184)	C5H14NO4P		[M+H]+
861	LMGP01050053	PC (Phosphatidylcholine)	PC 22:6(4Z,7Z,10Z,13Z,16Z,19Z)/0:0)	PC(22:6(4Z,7Z,10Z,13Z,16Z,19Z)/0:0)	1-(4Z,7Z,10Z,13Z,16Z,19Z-docosahexaenoyl)-sn-glycero-3-phosphocholine	LPC 22:6	567.332	C30H50NO7P	3.14164	[M+H]+	227.275	HG(PC,184)	C5H14NO4P		[M+H]+
862	LMGP01050068	PC (Phosphatidylcholine)	PC 0:0/14:0	PC(0:0/14:0)	2-tetradecanoyl-sn-glycero-3-phosphocholine	LPC 14:0	467.301	C22H46NO7P	4.60138	[M+H]+	227.046	HG(PC,184)	C5H14NO4P		[M+H]+
863	LMGP01050073	PC (Phosphatidylcholine)	PC 0:0/16:0	PC(0:0/16:0)	2-hexadecanoyl-sn-glycero-3-phosphocholine	LPC 16:0	495.332	C24H50NO7P	4.3785	[M+H]+	231.454	HG(PC,184)	C5H14NO4P		[M+H]+
864	LMGP01050114	PC (Phosphatidylcholine)	PC 0:0/20:4(5Z,8Z,11Z,14Z)	PC(0:0/20:4(5Z,8Z,11Z,14Z))	2-(5Z,8Z,11Z,14Z-eicosatetraenoyl)-sn-glycero-3-phosphocholine	LPC 20:4	543.332	C28H50NO7P	3.69713	[M+H]+	229.07	HG(PC,184)	C5H14NO4P		[M+H]+
865	LMGP01050128	PC (Phosphatidylcholine)	PC 18:4(6Z,9Z,12Z,15Z)/0:0)	PC(18:4(6Z,9Z,12Z,15Z)/0:0)	1-(6Z,9Z,12Z,15Z-octadecatetraenoyl)-glycero-3-phosphocholine	LPC 18:4	515.301	C26H46NO7P	3.46015	[M+H]+	222.311	HG(PC,184)	C5H14NO4P		[M+H]+
866	LMGP01050132	PC (Phosphatidylcholine)	PC 20:3(8Z,11Z,14Z)/0:0)	PC(20:3(8Z,11Z,14Z)/0:0)	1-(8Z,11Z,14Z-eicosatrienoyl)-glycero-3-phosphocholine	LPC 20:3	545.348	C28H52NO7P	3.81659	[M+H]+	230.397	HG(PC,184)	C5H14NO4P		[M+H]+
867	LMGP01050133	PC (Phosphatidylcholine)	PC 22:1(11Z)/0:0)	PC(22:1(11Z)/0:0)	1-(11Z-docosenoyl)-glycero-3-phosphocholine	LPC 22:1	577.411	C30H60NO7P	5.23109	[M+H]+	240.825	HG(PC,184)	C5H14NO4P		[M+H]+
868	LMGP01050134	PC (Phosphatidylcholine)	PC 22:2(13Z,16Z)/0:0)	PC(22:2(13Z,16Z)/0:0)	1-(13Z,16Z-docosadienoyl)-glycero-3-phosphocholine	LPC 22:2	575.395	C30H58NO7P	4.59675	[M+H]+	237.986	HG(PC,184)	C5H14NO4P		[M+H]+
869	LMGP01050141	PC (Phosphatidylcholine)	PC 22:5(4Z,7Z,10Z,13Z,16Z)/0:0)	PC(22:5(4Z,7Z,10Z,13Z,16Z)/0:0)	1-(4Z,7Z,10Z,13Z,16Z-docosapentaenoyl)-sn-glycero-3-phosphocholine	LPC 22:5	569.348	C30H52NO7P	3.33683	[M+H]+	230.114	HG(PC,184)	C5H14NO4P		[M+H]+
870	LMGP01050143	PC (Phosphatidylcholine)	PC 24:1(15Z)/0:0)	PC(24:1(15Z)/0:0)	1-(15Z-tetracosaenoyl)-sn-glycero-3-phosphocholine	LPC 24:1	605.442	C32H64NO7P	5.71563	[M+H]+	248.188	HG(PC,184)	C5H14NO4P		[M+H]+
871	LMGP02010009	PE (Phosphatidylethanolamine)	PE 12:0/13:0	PE(12:0/13:0)	1-dodecanoyl-2-tridecanoyl-sn-glycero-3-phosphoethanolamine	PE 25:0	593.406	C30H60NO8P	6.11014	[M+H]+	254.586	M-HG(PE,141)		C2H8NO4P	[M+H]+
872	LMGP02010008	PE (Phosphatidylethanolamine)	PE 17:0/20:4(5Z,8Z,11Z,14Z)	PE(17:0/20:4(5Z,8Z,11Z,14Z))	1-heptadecanoyl, 2-(5Z,8Z,11Z,14Z-eicosatetraenoyl)-sn-glycero-3-phosphoethanolamine	PE 37:4	753.531	C42H76NO8P	8.13309	[M+H]+	279.594	M-HG(PE,141)		C2H8NO4P	[M+H]+
873	LMGP02010003	PE (Phosphatidylethanolamine)	PE 21:0/22:6(4Z,7Z,10Z,13Z,16Z,19Z)	PE(21:0/22:6(4Z,7Z,10Z,13Z,16Z,19Z))	1-heneicosanoyl-2-(4Z,7Z,10Z,13Z,16Z,19Z-docosahexaenoyl)-sn-glycero-3-phosphoethanolamine	PE 43:6	833.593	C48H84NO8P	9.27461	[M+H]+	294.915	M-HG(PE,141)		C2H8NO4P	[M+H]+
874	LMGP02010004	PE (Phosphatidylethanolamine)	PE 17:0/14:1(9Z)	PE(17:0/14:1(9Z))	1-heptadecanoyl-2-(9Z-tetradecenoyl)-sn-glycero-3-phosphoethanolamine	PE 31:1	675.484	C36H70NO8P	7.50274	[M+H]+	268.992	M-HG(PE,141)		C2H8NO4P	[M+H]+
875	LMGP02010010	PE (Phosphatidylethanolamine)	PE 18:0/10:0)	PE(18:0/10:0)	1-octadecanoyl-2-decanoyl-sn-glycero-3-phosphoethanolamine	PE 28:0	635.453	C33H66NO8P	6.83109	[M+H]+	262.767	M-HG(PE,141)		C2H8NO4P	[M+H]+
876	LMGP02010039	PE (Phosphatidylethanolamine)	PE 16:0/18:3(9Z,12Z,15Z)	PE(16:0/18:3(9Z,12Z,15Z))	1-hexadecanoyl-2-(9Z,12Z,15Z-octadecatrienoyl)-sn-glycero-3-phosphoethanolamine	PE 34:3	713.5	C39H72NO8P	7.93125	[M+H]+	273.79	M-HG(PE,141)		C2H8NO4P	[M+H]+
877	LMGP02010044	PE (Phosphatidylethanolamine)	PE 18:3(9Z,12Z,15Z)/16:0	PE(18:3(9Z,12Z,15Z)/16:0)	1-(9Z,12Z,15Z-octadecatrienoyl)-2-hexadecanoyl-sn-glycero-3-phosphoethanolamine	PE 34:3	713.5	C39H72NO8P	7.93162	[M+H]+	273.989	M-HG(PE,141)		C2H8NO4P	[M+H]+
878	LMGP02010052	PE (Phosphatidylethanolamine)	PE 12:0/14:0	PE(12:0/14:0)	1-dodecanoyl-2-tetradecanoyl-sn-glycero-3-phosphoethanolamine	PE 26:0	607.421	C31H62NO8P	6.16002	[M+H]+	257.254	M-HG(PE,141)		C2H8NO4P	[M+H]+
879	LMGP02010058	PE (Phosphatidylethanolamine)	PE 17:0/20:0	PE(17:0/20:0)	1-heptadecanoyl-2-eicosanoyl-sn-glycero-3-phosphoethanolamine	PE 37:0	761.593	C42H84NO8P	10.537	[M+H]+	288.903	M-HG(PE,141)		C2H8NO4P	[M+H]+
880	LMGP02010067	PE (Phosphatidylethanolamine)	PE 18:0/20:0	PE(18:0/20:0)	1-octadecanoyl-2-eicosanoyl-sn-glycero-3-phosphoethanolamine	PE 38:0	775.609	C43H86NO8P	11.1191	[M+H]+	291.521	M-HG(PE,141)		C2H8NO4P	[M+H]+
881	LMGP02010069	PE (Phosphatidylethanolamine)	PE 20:0/22:0	PE(20:0/22:0)	1-eicosanoyl-2-docosanoyl-sn-glycero-3-phosphoethanolamine	PE 42:0	831.672	C47H94NO8P	12.4548	[M+H]+	302.112	M-HG(PE,141)		C2H8NO4P	[M+H]+
882	LMGP02010097	PE (Phosphatidylethanolamine)	PE 12:0/12:0	PE(12:0/12:0)	1,2-didodecanoyl-sn-glycero-3-phosphoethanolamine	PE 24:0	579.39	C29H58NO8P	5.63074	[M+H]+	251.854	M-HG(PE,141)		C2H8NO4P	[M+H]+
883	LMGP02010099	PE (Phosphatidylethanolamine)	PE 10:0/10:0)	PE(10:0/10:0)	1,2-didecanoyl-sn-glycero-3-phosphoethanolamine	PE 20:0	523.327	C25H50NO8P	5.02863	[M+H]+	240.849	M-HG(PE,141)		C2H8NO4P	[M+H]+
884	LMGP02010104	PE (Phosphatidylethanolamine)	PE 15:0/15:0	PE(15:0/15:0)	1,2-dipentadecanoyl-sn-glycero-3-phosphoethanolamine	PE 30:0	663.484	C35H70NO8P	7.60641	[M+H]+	268.656	M-HG(PE,141)		C2H8NO4P	[M+H]+
885	LMGP02010106	PE (Phosphatidylethanolamine)	PE 16:1(9Z)/16:1(9Z)	PE(16:1(9Z)/16:1(9Z))	1,2-di-(9Z-hexadecenoyl)-sn-glycero-3-phosphoethanolamine	PE 32:2	687.484	C37H70NO8P	7.42505	[M+H]+	270.509	M-HG(PE,141)		C2H8NO4P	[M+H]+
886	LMGP02010109	PE (Phosphatidylethanolamine)	PE 18:2(9Z,12Z)/18:2(9Z,12Z)	PE(18:2(9Z,12Z)/18:2(9Z,12Z))	1,2-di-(9Z,12Z-octadecadienoyl)-sn-glycero-3-phosphoethanolamine	PE 36:4	739.515	C41H74NO8P	8.02886	[M+H]+	277.982	M-HG(PE,141)		C2H8NO4P	[M+H]+
887	LMGP02010112	PE (Phosphatidylethanolamine)	PE 20:0/18:4(6Z,9Z,12Z,15Z)	PE(20:0/18:4(6Z,9Z,12Z,15Z))	1-eicosanoyl-2-(6Z,9Z,12Z,15Z-octadecatetraenoyl)-sn-glycero-3-phosphoethanolamine	PE 38:4	767.547	C43H78NO8P	8.98955	[M+H]+	283.669	M-HG(PE,141)		C2H8NO4P	[M+H]+
888	LMGP02010115	PE (Phosphatidylethanolamine)	PE 16:0/22:4(7Z,10Z,13Z,16Z)	PE(16:0/22:4(7Z,10Z,13Z,16Z))	1-hexadecanoyl-2-(7Z,10Z,13Z,16Z-docosatetraenoyl)-sn-glycero-3-phosphoethanolamine	PE 38:4	767.547	C43H78NO8P	8.8314	[M+H]+	283.257	M-HG(PE,141)		C2H8NO4P	[M+H]+
889	LMGP02010124	PE (Phosphatidylethanolamine)	PE 20:0/18:2(9Z,12Z)	PE(20:0/18:2(9Z,12Z))	1-eicosanoyl-2-(9Z,12Z-octadecadienoyl)-sn-glycero-3-phosphoethanolamine	PE 38:2	771.578	C43H82NO8P	9.9566	[M+H]+	287.803	M-HG(PE,141)		C2H8NO4P	[M+H]+
890	LMGP02010129	PE (Phosphatidylethanolamine)	PE 20:0/18:0	PE(20:0/18:0)	1-eicosanoyl-2-octadecanoyl-sn-glycero-3-phosphoethanolamine	PE 38:0	775.609	C43H86NO8P	11.1199	[M+H]+	290.546	M-HG(PE,141)		C2H8NO4P	[M+H]+
891	LMGP02010131	PE (Phosphatidylethanolamine)	PE 16:0/22:0	PE(16:0/22:0)	1-hexadecanoyl-2-docosanoyl-sn-glycero-3-phosphoethanolamine	PE 38:0	775.609	C43H86NO8P	11.1266	[M+H]+	291.817	M-HG(PE,141)		C2H8NO4P	[M+H]+
892	LMGP02010132	PE (Phosphatidylethanolamine)	PE 20:0/18:1(9Z)	PE(20:0/18:1(9Z))	1-eicosanoyl-2-(9Z-octadecenoyl)-sn-glycero-3-phosphoethanolamine	PE 38:1	773.593	C43H84NO8P	10.5361	[M+H]+	289.008	M-HG(PE,141)		C2H8NO4P	[M+H]+
893	LMGP02010139	PE (Phosphatidylethanolamine)	PE 20:0/20:2(11Z,14Z)	PE(20:0/20:2(11Z,14Z))	1-eicosanoyl-2-(11Z,14Z-eicosadienoyl)-sn-glycero-3-phosphoethanolamine	PE 40:2	799.609	C45H86NO8P	10.7801	[M+H]+	292.443	M-HG(PE,141)		C2H8NO4P	[M+H]+
894	LMGP02010141	PE (Phosphatidylethanolamine)	PE 18:1(9Z)/20:0	PE(18:1(9Z)/20:0)	1-(9Z-octadecenoyl)-2-eicosanoyl-sn-glycero-3-phosphoethanolamine	PE 38:1	773.593	C43H84NO8P	10.5353	[M+H]+	289.779	M-HG(PE,141)		C2H8NO4P	[M+H]+
895	LMGP02010143	PE (Phosphatidylethanolamine)	PE 18:0/22:0	PE(18:0/22:0)	1-octadecanoyl-2-docosanoyl-sn-glycero-3-phosphoethanolamine	PE 40:0	803.64	C45H90NO8P	11.8706	[M+H]+	297.147	M-HG(PE,141)		C2H8NO4P	[M+H]+
896	LMGP02010151	PE (Phosphatidylethanolamine)	PE 20:0/20:1(11Z)	PE(20:0/20:1(11Z))	1-eicosanoyl-2-(11Z-eicosenoyl)-sn-glycero-3-phosphoethanolamine	PE 40:1	801.625	C45H88NO8P	11.3568	[M+H]+	294.327	M-HG(PE,141)		C2H8NO4P	[M+H]+
897	LMGP02010154	PE (Phosphatidylethanolamine)	PE 22:0/18:1(9Z)	PE(22:0/18:1(9Z))	1-docosanoyl-2-(9Z-octadecenoyl)-sn-glycero-3-phosphoethanolamine	PE 40:1	801.625	C45H88NO8P	11.3613	[M+H]+	294.98	M-HG(PE,141)		C2H8NO4P	[M+H]+
898	LMGP02010160	PE (Phosphatidylethanolamine)	PE 18:1(9Z)/22:0	PE(18:1(9Z)/22:0)	1-(9Z-octadecenoyl)-2-docosanoyl-sn-glycero-3-phosphoethanolamine	PE 40:1	801.625	C45H88NO8P	11.3597	[M+H]+	295.33	M-HG(PE,141)		C2H8NO4P	[M+H]+
899	LMGP02010166	PE (Phosphatidylethanolamine)	PE 24:0/20:0	PE(24:0/20:0)	1-tetracosanoyl-2-eicosanoyl-sn-glycero-3-phosphoethanolamine	PE 44:0	859.703	C49H98NO8P	12.8288	[M+H]+	308.434	M-HG(PE,141)		C2H8NO4P	[M+H]+
900	LMGP02010167	PE (Phosphatidylethanolamine)	PE 22:0/22:0	PE(22:0/22:0)	1,2-didocosanoyl-sn-glycero-3-phosphoethanolamine	PE 44:0	859.703	C49H98NO8P	12.8242	[M+H]+	307.895	M-HG(PE,141)		C2H8NO4P	[M+H]+
901	LMGP02010170	PE (Phosphatidylethanolamine)	PE 19:0/16:0	PE(19:0/16:0)	1-nonadecanoyl-2-hexadecanoyl-sn-glycero-3-phosphoethanolamine	PE 35:0	733.562	C40H80NO8P	9.6763	[M+H]+	282.323	M-HG(PE,141)		C2H8NO4P	[M+H]+
902	LMGP02010171	PE (Phosphatidylethanolamine)	PE 16:0/19:0	PE(16:0/19:0)	1-hexadecanoyl-2-nonadecanoyl-sn-glycero-3-phosphoethanolamine	PE 35:0	733.562	C40H80NO8P	9.6752	[M+H]+	281.9	M-HG(PE,141)		C2H8NO4P	[M+H]+
903	LMGP02010173	PE (Phosphatidylethanolamine)	PE 16:0/12:0	PE(16:0/12:0)	1-hexadecanoyl-2-dodecanoyl-sn-glycero-3-phosphoethanolamine	PE 28:0	635.453	C33H66NO8P	6.82753	[M+H]+	262.773	M-HG(PE,141)		C2H8NO4P	[M+H]+
904	LMGP02010308	PE (Phosphatidylethanolamine)	PE 13:0/13:0	PE(13:0/13:0)	1,2-ditridecanoyl-sn-glycero-3-phosphoethanolamine	PE 26:0	607.421	C31H62NO8P	6.16043	[M+H]+	257.506	M-HG(PE,141)		C2H8NO4P	[M+H]+
905	LMGP02010243	PE (Phosphatidylethanolamine)	PE 16:0/20:0	PE(16:0/20:0)	1-hexadecanoyl-2-eicosanoyl-sn-glycero-3-phosphoethanolamine	PE 36:0	747.578	C41H82NO8P	10.272	[M+H]+	286.225	M-HG(PE,141)		C2H8NO4P	[M+H]+
906	LMGP02010287	PE (Phosphatidylethanolamine)	PE 20:0/24:1(15Z)	PE(20:0/24:1(15Z))	1-eicosanoyl-2-(15Z-tetracosenoyl)-sn-glycero-3-phosphoethanolamine	PE 44:1	857.687	C49H96NO8P	12.6502	[M+H]+	305.774	M-HG(PE,141)		C2H8NO4P	[M+H]+
907	LMGP02010288	PE (Phosphatidylethanolamine)	PE 22:0/20:1(11Z)	PE(22:0/20:1(11Z))	1-docosanoyl-2-(11Z-eicosenoyl)-sn-glycero-3-phosphoethanolamine	PE 42:1	829.656	C47H92NO8P	12.0839	[M+H]+	300.096	M-HG(PE,141)		C2H8NO4P	[M+H]+
908	LMGP02010291	PE (Phosphatidylethanolamine)	PE 22:0/24:1(15Z)	PE(22:0/24:1(15Z))	1-docosanoyl-2-(15Z-tetracosenoyl)-sn-glycero-3-phosphoethanolamine	PE 46:1	885.719	C51H100NO8P	12.9824	[M+H]+	310.021	M-HG(PE,141)		C2H8NO4P	[M+H]+
909	LMGP02010292	PE (Phosphatidylethanolamine)	PE 18:0/24:1(15Z)	PE(18:0/24:1(15Z))	1-octadecanoyl-2-(15Z-tetracosenoyl)-sn-glycero-3-phosphoethanolamine	PE 42:1	829.656	C47H92NO8P	12.089	[M+H]+	300.491	M-HG(PE,141)		C2H8NO4P	[M+H]+
910	LMGP02010293	PE (Phosphatidylethanolamine)	PE 24:0/18:1(9Z)	PE(24:0/18:1(9Z))	1-tetracosanoyl-2-(9Z-octadecenoyl)-sn-glycero-3-phosphoethanolamine	PE 42:1	829.656	C47H92NO8P	12.0912	[M+H]+	301.57	M-HG(PE,141)		C2H8NO4P	[M+H]+
911	LMGP02010294	PE (Phosphatidylethanolamine)	PE 24:0/20:1(11Z)	PE(24:0/20:1(11Z))	1-tetracosanoyl-2-(11Z-eicosenoyl)-sn-glycero-3-phosphoethanolamine	PE 44:1	857.687	C49H96NO8P	12.6514	[M+H]+	306.029	M-HG(PE,141)		C2H8NO4P	[M+H]+
912	LMGP02010295	PE (Phosphatidylethanolamine)	PE 16:0/14:0	PE(16:0/14:0)	1-hexadecanoyl-2-tetradecanoyl-sn-glycero-3-phosphoethanolamine	PE 30:0	663.484	C35H70NO8P	7.60749	[M+H]+	268.461	M-HG(PE,141)		C2H8NO4P	[M+H]+
913	LMGP02010301	PE (Phosphatidylethanolamine)	PE 14:0/16:0	PE(14:0/16:0)	1-tetradecanoyl-2-hexadecanoyl-sn-glycero-3-phosphoethanolamine	PE 30:0	663.484	C35H70NO8P	7.60701	[M+H]+	268.586	M-HG(PE,141)		C2H8NO4P	[M+H]+
914	LMGP02010311	PE (Phosphatidylethanolamine)	PE 16:0/20:1(11Z)	PE(16:0/20:1(11Z))	1-hexadecanoyl-2-(11Z-eicosenoyl)-sn-glycero-3-phosphoethanolamine	PE 36:1	745.562	C41H80NO8P	9.66922	[M+H]+	283.066	M-HG(PE,141)		C2H8NO4P	[M+H]+
915	LMGP0201AB00	PE (Phosphatidylethanolamine)	PE 14:0/14:0	PE(14:0/14:0)	1,2-ditetradecanoyl-sn-glycero-3-phosphoethanolamine	PE 28:0	635.453	C33H66NO8P	6.82598	[M+H]+	263.168	M-HG(PE,141)		C2H8NO4P	[M+H]+
916	LMGP02011272	PE (Phosphatidylethanolamine)	PE 12:0/14:1(9Z)	PE(12:0/14:1(9Z))	1-dodecanoyl-2-(9Z-tetradecenoyl)-glycero-3-phosphoethanolamine	PE 26:1	605.406	C31H60NO8P	5.79924	[M+H]+	255.062	M-HG(PE,141)		C2H8NO4P	[M+H]+
917	LMGP02010359	PE (Phosphatidylethanolamine)	PE 12:0/15:0	PE(12:0/15:0)	1-dodecanoyl-2-pentadecanoyl-glycero-3-phosphoethanolamine	PE 27:0	621.437	C32H64NO8P	6.62845	[M+H]+	259.985	M-HG(PE,141)		C2H8NO4P	[M+H]+
918	LMGP02010360	PE (Phosphatidylethanolamine)	PE 12:0/15:1(9Z)	PE(12:0/15:1(9Z))	1-dodecanoyl-2-(9Z-pentadecenoyl)-glycero-3-phosphoethanolamine	PE 27:1	619.421	C32H62NO8P	6.21855	[M+H]+	257.921	M-HG(PE,141)		C2H8NO4P	[M+H]+
919	LMGP02010361	PE (Phosphatidylethanolamine)	PE 12:0/16:1(9Z)	PE(12:0/16:1(9Z))	1-dodecanoyl-2-(9Z-hexadecenoyl)-glycero-3-phosphoethanolamine	PE 28:1	633.437	C33H64NO8P	6.40014	[M+H]+	260.575	M-HG(PE,141)		C2H8NO4P	[M+H]+
920	LMGP02010362	PE (Phosphatidylethanolamine)	PE 12:0/17:0	PE(12:0/17:0)	1-dodecanoyl-2-heptadecanoyl-glycero-3-phosphoethanolamine	PE 29:0	649.468	C34H68NO8P	7.26588	[M+H]+	265.62	M-HG(PE,141)		C2H8NO4P	[M+H]+
921	LMGP02010365	PE (Phosphatidylethanolamine)	PE 12:0/18:2(9Z,12Z)	PE(12:0/18:2(9Z,12Z))	1-dodecanoyl-2-(9Z,12Z-octadecadienoyl)-glycero-3-phosphoethanolamine	PE 30:2	659.453	C35H66NO8P	6.73271	[M+H]+	264.132	M-HG(PE,141)		C2H8NO4P	[M+H]+
922	LMGP02010367	PE (Phosphatidylethanolamine)	PE 12:0/18:3(9Z,12Z,15Z)	PE(12:0/18:3(9Z,12Z,15Z))	1-dodecanoyl-2-(9Z,12Z,15Z-octadecatrienoyl)-glycero-3-phosphoethanolamine	PE 30:3	657.437	C35H64NO8P	6.45519	[M+H]+	261.579	M-HG(PE,141)		C2H8NO4P	[M+H]+
923	LMGP02010368	PE (Phosphatidylethanolamine)	PE 12:0/18:4(6Z,9Z,12Z,15Z)	PE(12:0/18:4(6Z,9Z,12Z,15Z))	1-dodecanoyl-2-(6Z,9Z,12Z,15Z-octadecatetraenoyl)-glycero-3-phosphoethanolamine	PE 30:4	655.421	C35H62NO8P	6.13023	[M+H]+	259.445	M-HG(PE,141)		C2H8NO4P	[M+H]+
924	LMGP02010369	PE (Phosphatidylethanolamine)	PE 12:0/19:0	PE(12:0/19:0)	1-dodecanoyl-2-nonadecanoyl-glycero-3-phosphoethanolamine	PE 31:0	677.5	C36H72NO8P	8.00624	[M+H]+	271.012	M-HG(PE,141)		C2H8NO4P	[M+H]+
925	LMGP02010370	PE (Phosphatidylethanolamine)	PE 12:0/19:1(9Z)	PE(12:0/19:1(9Z))	1-dodecanoyl-2-(9Z-nonadecenoyl)-glycero-3-phosphoethanolamine	PE 31:1	675.484	C36H70NO8P	7.46272	[M+H]+	269.251	M-HG(PE,141)		C2H8NO4P	[M+H]+
926	LMGP02010371	PE (Phosphatidylethanolamine)	PE 12:0/20:1(11Z)	PE(12:0/20:1(11Z))	1-dodecanoyl-2-(11Z-eicosenoyl)-glycero-3-phosphoethanolamine	PE 32:1	689.5	C37H72NO8P	7.94604	[M+H]+	271.656	M-HG(PE,141)		C2H8NO4P	[M+H]+
927	LMGP02010372	PE (Phosphatidylethanolamine)	PE 12:0/20:2(11Z,14Z)	PE(12:0/20:2(11Z,14Z))	1-dodecanoyl-2-(11Z,14Z-eicosadienoyl)-glycero-3-phosphoethanolamine	PE 32:2	687.484	C37H70NO8P	7.48884	[M+H]+	270.016	M-HG(PE,141)		C2H8NO4P	[M+H]+
928	LMGP02010373	PE (Phosphatidylethanolamine)	PE 12:0/20:3(8Z,11Z,14Z)	PE(12:0/20:3(8Z,11Z,14Z))	1-dodecanoyl-2-(8Z,11Z,14Z-eicosatrienoyl)-glycero-3-phosphoethanolamine	PE 32:3	685.468	C37H68NO8P	7.06007	[M+H]+	267.583	M-HG(PE,141)		C2H8NO4P	[M+H]+
929	LMGP02010374	PE (Phosphatidylethanolamine)	PE 12:0/20:4(5Z,8Z,11Z,14Z)	PE(12:0/20:4(5Z,8Z,11Z,14Z))	1-dodecanoyl-2-(5Z,8Z,11Z,14Z-eicosatetraenoyl)-glycero-3-phosphoethanolamine	PE 32:4	683.453	C37H66NO8P	6.69538	[M+H]+	264.542	M-HG(PE,141)		C2H8NO4P	[M+H]+
930	LMGP02010375	PE (Phosphatidylethanolamine)	PE 12:0/20:5(5Z,8Z,11Z,14Z,17Z)	PE(12:0/20:5(5Z,8Z,11Z,14Z,17Z))	1-dodecanoyl-2-(5Z,8Z,11Z,14Z,17Z-eicosapentaenoyl)-glycero-3-phosphoethanolamine	PE 32:5	681.437	C37H64NO8P	6.44001	[M+H]+	262.102	M-HG(PE,141)		C2H8NO4P	[M+H]+
931	LMGP02010376	PE (Phosphatidylethanolamine)	PE 12:0/21:0	PE(12:0/21:0)	1-dodecanoyl-2-heneicosanoyl-glycero-3-phosphoethanolamine	PE 33:0	705.531	C38H76NO8P	8.82902	[M+H]+	276.838	M-HG(PE,141)		C2H8NO4P	[M+H]+
932	LMGP02010377	PE (Phosphatidylethanolamine)	PE 12:0/22:1(11Z)	PE(12:0/22:1(11Z))	1-dodecanoyl-2-(11Z-docosenoyl)-glycero-3-phosphoethanolamine	PE 34:1	717.531	C39H76NO8P	8.80931	[M+H]+	277.499	M-HG(PE,141)		C2H8NO4P	[M+H]+
933	LMGP02010378	PE (Phosphatidylethanolamine)	PE 12:0/22:2(13Z,16Z)	PE(12:0/22:2(13Z,16Z))	1-dodecanoyl-2-(13Z,16Z-docosadienoyl)-glycero-3-phosphoethanolamine	PE 34:2	715.515	C39H74NO8P	8.29921	[M+H]+	275.94	M-HG(PE,141)		C2H8NO4P	[M+H]+
934	LMGP02010379	PE (Phosphatidylethanolamine)	PE 12:0/22:4(7Z,10Z,13Z,16Z)	PE(12:0/22:4(7Z,10Z,13Z,16Z))	1-dodecanoyl-2-(7Z,10Z,13Z,16Z-docosatetraenoyl)-glycero-3-phosphoethanolamine	PE 34:4	711.484	C39H70NO8P	7.36649	[M+H]+	271.174	M-HG(PE,141)		C2H8NO4P	[M+H]+
935	LMGP02010380	PE (Phosphatidylethanolamine)	PE 13:0/12:0	PE(13:0/12:0)	1-tridecanoyl-2-dodecanoyl-glycero-3-phosphoethanolamine	PE 25:0	593.406	C30H60NO8P	6.11017	[M+H]+	254.941	M-HG(PE,141)		C2H8NO4P	[M+H]+
936	LMGP02010381	PE (Phosphatidylethanolamine)	PE 13:0/14:0	PE(13:0/14:0)	1-tridecanoyl-2-tetradecanoyl-glycero-3-phosphoethanolamine	PE 27:0	621.437	C32H64NO8P	6.62815	[M+H]+	260.076	M-HG(PE,141)		C2H8NO4P	[M+H]+
937	LMGP02010382	PE (Phosphatidylethanolamine)	PE 13:0/14:1(9Z)	PE(13:0/14:1(9Z))	1-tridecanoyl-2-(9Z-tetradecenoyl)-glycero-3-phosphoethanolamine	PE 27:1	619.421	C32H62NO8P	6.23893	[M+H]+	258.072	M-HG(PE,141)		C2H8NO4P	[M+H]+
938	LMGP02010383	PE (Phosphatidylethanolamine)	PE 13:0/15:1(9Z)	PE(13:0/15:1(9Z))	1-tridecanoyl-2-(9Z-pentadecenoyl)-glycero-3-phosphoethanolamine	PE 28:1	633.437	C33H64NO8P	6.41284	[M+H]+	261.059	M-HG(PE,141)		C2H8NO4P	[M+H]+
939	LMGP02010384	PE (Phosphatidylethanolamine)	PE 13:0/16:0	PE(13:0/16:0)	1-tridecanoyl-2-hexadecanoyl-glycero-3-phosphoethanolamine	PE 29:0	649.468	C34H68NO8P	7.26427	[M+H]+	265.733	M-HG(PE,141)		C2H8NO4P	[M+H]+
940	LMGP02010385	PE (Phosphatidylethanolamine)	PE 13:0/16:1(9Z)	PE(13:0/16:1(9Z))	1-tridecanoyl-2-(9Z-hexadecenoyl)-glycero-3-phosphoethanolamine	PE 29:1	647.453	C34H66NO8P	6.79031	[M+H]+	263.961	M-HG(PE,141)		C2H8NO4P	[M+H]+
941	LMGP02010388	PE (Phosphatidylethanolamine)	PE 13:0/18:0	PE(13:0/18:0)	1-tridecanoyl-2-octadecanoyl-glycero-3-phosphoethanolamine	PE 31:0	677.5	C36H72NO8P	8.00279	[M+H]+	270.831	M-HG(PE,141)		C2H8NO4P	[M+H]+
942	LMGP02010389	PE (Phosphatidylethanolamine)	PE 13:0/18:1(9Z)	PE(13:0/18:1(9Z))	1-tridecanoyl-2-(9Z-octadecenoyl)-glycero-3-phosphoethanolamine	PE 31:1	675.484	C36H70NO8P	7.45997	[M+H]+	269.006	M-HG(PE,141)		C2H8NO4P	[M+H]+
943	LMGP02010390	PE (Phosphatidylethanolamine)	PE 13:0/18:2(9Z,12Z)	PE(13:0/18:2(9Z,12Z))	1-tridecanoyl-2-(9Z,12Z-octadecadienoyl)-glycero-3-phosphoethanolamine	PE 31:2	673.468	C36H68NO8P	7.01921	[M+H]+	266.474	M-HG(PE,141)		C2H8NO4P	[M+H]+
944	LMGP02010392	PE (Phosphatidylethanolamine)	PE 13:0/18:3(9Z,12Z,15Z)	PE(13:0/18:3(9Z,12Z,15Z))	1-tridecanoyl-2-(9Z,12Z,15Z-octadecatrienoyl)-glycero-3-phosphoethanolamine	PE 31:3	671.453	C36H66NO8P	6.72052	[M+H]+	263.968	M-HG(PE,141)		C2H8NO4P	[M+H]+
945	LMGP02010393	PE (Phosphatidylethanolamine)	PE 13:0/18:4(6Z,9Z,12Z,15Z)	PE(13:0/18:4(6Z,9Z,12Z,15Z))	1-tridecanoyl-2-(6Z,9Z,12Z,15Z-octadecatetraenoyl)-glycero-3-phosphoethanolamine	PE 31:4	669.437	C36H64NO8P	6.37024	[M+H]+	261.544	M-HG(PE,141)		C2H8NO4P	[M+H]+
946	LMGP02010394	PE (Phosphatidylethanolamine)	PE 13:0/19:1(9Z)	PE(13:0/19:1(9Z))	1-tridecanoyl-2-(9Z-nonadecenoyl)-glycero-3-phosphoethanolamine	PE 32:1	689.5	C37H72NO8P	7.94223	[M+H]+	272.227	M-HG(PE,141)		C2H8NO4P	[M+H]+
947	LMGP02010395	PE (Phosphatidylethanolamine)	PE 13:0/20:1(11Z)	PE(13:0/20:1(11Z))	1-tridecanoyl-2-(11Z-eicosenoyl)-glycero-3-phosphoethanolamine	PE 33:1	703.515	C38H74NO8P	8.20395	[M+H]+	274.516	M-HG(PE,141)		C2H8NO4P	[M+H]+
948	LMGP02010396	PE (Phosphatidylethanolamine)	PE 13:0/20:2(11Z,14Z)	PE(13:0/20:2(11Z,14Z))	1-tridecanoyl-2-(11Z,14Z-eicosadienoyl)-glycero-3-phosphoethanolamine	PE 33:2	701.5	C38H72NO8P	7.70196	[M+H]+	272.936	M-HG(PE,141)		C2H8NO4P	[M+H]+
949	LMGP02010397	PE (Phosphatidylethanolamine)	PE 13:0/20:3(8Z,11Z,14Z)	PE(13:0/20:3(8Z,11Z,14Z))	1-tridecanoyl-2-(8Z,11Z,14Z-eicosatrienoyl)-glycero-3-phosphoethanolamine	PE 33:3	699.484	C38H70NO8P	7.24225	[M+H]+	270.552	M-HG(PE,141)		C2H8NO4P	[M+H]+
950	LMGP02010398	PE (Phosphatidylethanolamine)	PE 13:0/20:4(5Z,8Z,11Z,14Z)	PE(13:0/20:4(5Z,8Z,11Z,14Z))	1-tridecanoyl-2-(5Z,8Z,11Z,14Z-eicosatetraenoyl)-glycero-3-phosphoethanolamine	PE 33:4	697.468	C38H68NO8P	6.85785	[M+H]+	267.549	M-HG(PE,141)		C2H8NO4P	[M+H]+
951	LMGP02010399	PE (Phosphatidylethanolamine)	PE 13:0/20:5(5Z,8Z,11Z,14Z,17Z)	PE(13:0/20:5(5Z,8Z,11Z,14Z,17Z))	1-tridecanoyl-2-(5Z,8Z,11Z,14Z,17Z-eicosapentaenoyl)-glycero-3-phosphoethanolamine	PE 33:5	695.453	C38H66NO8P	6.58836	[M+H]+	265.15	M-HG(PE,141)		C2H8NO4P	[M+H]+
952	LMGP02010400	PE (Phosphatidylethanolamine)	PE 13:0/22:0	PE(13:0/22:0)	1-tridecanoyl-2-docosanoyl-glycero-3-phosphoethanolamine	PE 35:0	733.562	C40H80NO8P	9.68975	[M+H]+	283.812	M-HG(PE,141)		C2H8NO4P	[M+H]+
953	LMGP02010401	PE (Phosphatidylethanolamine)	PE 13:0/22:1(11Z)	PE(13:0/22:1(11Z))	1-tridecanoyl-2-(11Z-docosenoyl)-glycero-3-phosphoethanolamine	PE 35:1	731.547	C40H78NO8P	9.00645	[M+H]+	280.467	M-HG(PE,141)		C2H8NO4P	[M+H]+
954	LMGP02010402	PE (Phosphatidylethanolamine)	PE 13:0/22:2(13Z,16Z)	PE(13:0/22:2(13Z,16Z))	1-tridecanoyl-2-(13Z,16Z-docosadienoyl)-glycero-3-phosphoethanolamine	PE 35:2	729.531	C40H76NO8P	8.44299	[M+H]+	278.991	M-HG(PE,141)		C2H8NO4P	[M+H]+
955	LMGP02010403	PE (Phosphatidylethanolamine)	PE 13:0/22:4(7Z,10Z,13Z,16Z)	PE(13:0/22:4(7Z,10Z,13Z,16Z))	1-tridecanoyl-2-(7Z,10Z,13Z,16Z-docosatetraenoyl)-glycero-3-phosphoethanolamine	PE 35:4	725.5	C40H72NO8P	7.44571	[M+H]+	274.416	M-HG(PE,141)		C2H8NO4P	[M+H]+
956	LMGP02010404	PE (Phosphatidylethanolamine)	PE 13:0/22:6(4Z,7Z,10Z,13Z,16Z,19Z)	PE(13:0/22:6(4Z,7Z,10Z,13Z,16Z,19Z))	1-tridecanoyl-2-(4Z,7Z,10Z,13Z,16Z,19Z-docosahexaenoyl)-glycero-3-phosphoethanolamine	PE 35:6	721.468	C40H68NO8P	6.7819	[M+H]+	269.822	M-HG(PE,141)		C2H8NO4P	[M+H]+
957	LMGP02010405	PE (Phosphatidylethanolamine)	PE 14:0/13:0	PE(14:0/13:0)	1-tetradecanoyl-2-tridecanoyl-glycero-3-phosphoethanolamine	PE 27:0	621.437	C32H64NO8P	6.62825	[M+H]+	260.419	M-HG(PE,141)		C2H8NO4P	[M+H]+
958	LMGP02010406	PE (Phosphatidylethanolamine)	PE 14:0/14:1(9Z)	PE(14:0/14:1(9Z))	1-tetradecanoyl-2-(9Z-tetradecenoyl)-glycero-3-phosphoethanolamine	PE 28:1	633.437	C33H64NO8P	6.43448	[M+H]+	261.371	M-HG(PE,141)		C2H8NO4P	[M+H]+
959	LMGP02010407	PE (Phosphatidylethanolamine)	PE 14:0/15:1(9Z)	PE(14:0/15:1(9Z))	1-tetradecanoyl-2-(9Z-pentadecenoyl)-glycero-3-phosphoethanolamine	PE 29:1	647.453	C34H66NO8P	6.80445	[M+H]+	263.988	M-HG(PE,141)		C2H8NO4P	[M+H]+
960	LMGP02010408	PE (Phosphatidylethanolamine)	PE 14:0/17:0	PE(14:0/17:0)	1-tetradecanoyl-2-heptadecanoyl-glycero-3-phosphoethanolamine	PE 31:0	677.5	C36H72NO8P	8.00048	[M+H]+	270.922	M-HG(PE,141)		C2H8NO4P	[M+H]+
961	LMGP02010412	PE (Phosphatidylethanolamine)	PE 14:0/19:0	PE(14:0/19:0)	1-tetradecanoyl-2-nonadecanoyl-glycero-3-phosphoethanolamine	PE 33:0	705.531	C38H76NO8P	8.81908	[M+H]+	276.683	M-HG(PE,141)		C2H8NO4P	[M+H]+
962	LMGP02010413	PE (Phosphatidylethanolamine)	PE 14:0/19:1(9Z)	PE(14:0/19:1(9Z))	1-tetradecanoyl-2-(9Z-nonadecenoyl)-glycero-3-phosphoethanolamine	PE 33:1	703.515	C38H74NO8P	8.2003	[M+H]+	274.479	M-HG(PE,141)		C2H8NO4P	[M+H]+
963	LMGP02010414	PE (Phosphatidylethanolamine)	PE 14:0/20:1(11Z)	PE(14:0/20:1(11Z))	1-tetradecanoyl-2-(11Z-eicosenoyl)-glycero-3-phosphoethanolamine	PE 34:1	717.531	C39H76NO8P	8.79798	[M+H]+	277.473	M-HG(PE,141)		C2H8NO4P	[M+H]+
964	LMGP02010415	PE (Phosphatidylethanolamine)	PE 14:0/20:2(11Z,14Z)	PE(14:0/20:2(11Z,14Z))	1-tetradecanoyl-2-(11Z,14Z-eicosadienoyl)-glycero-3-phosphoethanolamine	PE 34:2	715.515	C39H74NO8P	8.28986	[M+H]+	276.004	M-HG(PE,141)		C2H8NO4P	[M+H]+
965	LMGP02010416	PE (Phosphatidylethanolamine)	PE 14:0/20:3(8Z,11Z,14Z)	PE(14:0/20:3(8Z,11Z,14Z))	1-tetradecanoyl-2-(8Z,11Z,14Z-eicosatrienoyl)-glycero-3-phosphoethanolamine	PE 34:3	713.5	C39H72NO8P	7.80867	[M+H]+	273.711	M-HG(PE,141)		C2H8NO4P	[M+H]+
966	LMGP02010417	PE (Phosphatidylethanolamine)	PE 14:0/21:0	PE(14:0/21:0)	1-tetradecanoyl-2-heneicosanoyl-glycero-3-phosphoethanolamine	PE 35:0	733.562	C40H80NO8P	9.68331	[M+H]+	283.553	M-HG(PE,141)		C2H8NO4P	[M+H]+
967	LMGP02010418	PE (Phosphatidylethanolamine)	PE 14:0/22:1(11Z)	PE(14:0/22:1(11Z))	1-tetradecanoyl-2-(11Z-docosenoyl)-glycero-3-phosphoethanolamine	PE 36:1	745.562	C41H80NO8P	9.67891	[M+H]+	283.09	M-HG(PE,141)		C2H8NO4P	[M+H]+
968	LMGP02010419	PE (Phosphatidylethanolamine)	PE 14:0/22:2(13Z,16Z)	PE(14:0/22:2(13Z,16Z))	1-tetradecanoyl-2-(13Z,16Z-docosadienoyl)-glycero-3-phosphoethanolamine	PE 36:2	743.547	C41H78NO8P	9.12571	[M+H]+	281.012	M-HG(PE,141)		C2H8NO4P	[M+H]+
969	LMGP02010420	PE (Phosphatidylethanolamine)	PE 14:0/22:4(7Z,10Z,13Z,16Z)	PE(14:0/22:4(7Z,10Z,13Z,16Z))	1-tetradecanoyl-2-(7Z,10Z,13Z,16Z-docosatetraenoyl)-glycero-3-phosphoethanolamine	PE 36:4	739.515	C41H74NO8P	8.08848	[M+H]+	277.569	M-HG(PE,141)		C2H8NO4P	[M+H]+
970	LMGP02010421	PE (Phosphatidylethanolamine)	PE 14:1(9Z)/12:0	PE(14:1(9Z)/12:0)	1-(9Z-tetradecenoyl)-2-dodecanoyl-glycero-3-phosphoethanolamine	PE 26:1	605.406	C31H60NO8P	5.7992	[M+H]+	254.817	M-HG(PE,141)		C2H8NO4P	[M+H]+
971	LMGP02010422	PE (Phosphatidylethanolamine)	PE 14:1(9Z)/13:0	PE(14:1(9Z)/13:0)	1-(9Z-tetradecenoyl)-2-tridecanoyl-glycero-3-phosphoethanolamine	PE 27:1	619.421	C32H62NO8P	6.23893	[M+H]+	258.509	M-HG(PE,141)		C2H8NO4P	[M+H]+
972	LMGP02010423	PE (Phosphatidylethanolamine)	PE 14:1(9Z)/14:0	PE(14:1(9Z)/14:0)	1-(9Z-tetradecenoyl)-2-tetradecanoyl-glycero-3-phosphoethanolamine	PE 28:1	633.437	C33H64NO8P	6.43443	[M+H]+	261.443	M-HG(PE,141)		C2H8NO4P	[M+H]+
973	LMGP02010424	PE (Phosphatidylethanolamine)	PE 14:1(9Z)/15:0	PE(14:1(9Z)/15:0)	1-(9Z-tetradecenoyl)-2-pentadecanoyl-glycero-3-phosphoethanolamine	PE 29:1	647.453	C34H66NO8P	6.82844	[M+H]+	264.059	M-HG(PE,141)		C2H8NO4P	[M+H]+
974	LMGP02010425	PE (Phosphatidylethanolamine)	PE 14:1(9Z)/15:1(9Z)	PE(14:1(9Z)/15:1(9Z))	1-(9Z-tetradecenoyl)-2-(9Z-pentadecenoyl)-glycero-3-phosphoethanolamine	PE 29:2	645.437	C34H64NO8P	6.39933	[M+H]+	261.415	M-HG(PE,141)		C2H8NO4P	[M+H]+
975	LMGP02010426	PE (Phosphatidylethanolamine)	PE 14:1(9Z)/16:0	PE(14:1(9Z)/16:0)	1-(9Z-tetradecenoyl)-2-hexadecanoyl-glycero-3-phosphoethanolamine	PE 30:1	661.468	C35H68NO8P	7.17269	[M+H]+	267.22	M-HG(PE,141)		C2H8NO4P	[M+H]+
976	LMGP02010427	PE (Phosphatidylethanolamine)	PE 14:1(9Z)/16:1(9Z)	PE(14:1(9Z)/16:1(9Z))	1-(9Z-tetradecenoyl)-2-(9Z-hexadecenoyl)-glycero-3-phosphoethanolamine	PE 30:2	659.453	C35H66NO8P	6.70794	[M+H]+	264.644	M-HG(PE,141)		C2H8NO4P	[M+H]+
977	LMGP02010428	PE (Phosphatidylethanolamine)	PE 14:1(9Z)/17:0	PE(14:1(9Z)/17:0)	1-(9Z-tetradecenoyl)-2-heptadecanoyl-glycero-3-phosphoethanolamine	PE 31:1	675.484	C36H70NO8P	7.50208	[M+H]+	269.302	M-HG(PE,141)		C2H8NO4P	[M+H]+
978	LMGP02010431	PE (Phosphatidylethanolamine)	PE 14:1(9Z)/18:0	PE(14:1(9Z)/18:0)	1-(9Z-tetradecenoyl)-2-octadecanoyl-glycero-3-phosphoethanolamine	PE 32:1	689.5	C37H72NO8P	7.98484	[M+H]+	272.397	M-HG(PE,141)		C2H8NO4P	[M+H]+
979	LMGP02010432	PE (Phosphatidylethanolamine)	PE 14:1(9Z)/18:1(9Z)	PE(14:1(9Z)/18:1(9Z))	1-(9Z-tetradecenoyl)-2-(9Z-octadecenoyl)-glycero-3-phosphoethanolamine	PE 32:2	687.484	C37H70NO8P	7.47118	[M+H]+	269.841	M-HG(PE,141)		C2H8NO4P	[M+H]+
980	LMGP02010433	PE (Phosphatidylethanolamine)	PE 14:1(9Z)/18:2(9Z,12Z)	PE(14:1(9Z)/18:2(9Z,12Z))	1-(9Z-tetradecenoyl)-2-(9Z,12Z-octadecadienoyl)-glycero-3-phosphoethanolamine	PE 32:3	685.468	C37H68NO8P	7.03521	[M+H]+	267.345	M-HG(PE,141)		C2H8NO4P	[M+H]+
981	LMGP02010435	PE (Phosphatidylethanolamine)	PE 14:1(9Z)/18:3(9Z,12Z,15Z)	PE(14:1(9Z)/18:3(9Z,12Z,15Z))	1-(9Z-tetradecenoyl)-2-(9Z,12Z,15Z-octadecatrienoyl)-glycero-3-phosphoethanolamine	PE 32:4	683.453	C37H66NO8P	6.74307	[M+H]+	265.181	M-HG(PE,141)		C2H8NO4P	[M+H]+
982	LMGP02010436	PE (Phosphatidylethanolamine)	PE 14:1(9Z)/18:4(6Z,9Z,12Z,15Z)	PE(14:1(9Z)/18:4(6Z,9Z,12Z,15Z))	1-(9Z-tetradecenoyl)-2-(6Z,9Z,12Z,15Z-octadecatetraenoyl)-glycero-3-phosphoethanolamine	PE 32:5	681.437	C37H64NO8P	6.403	[M+H]+	262.79	M-HG(PE,141)		C2H8NO4P	[M+H]+
983	LMGP02010437	PE (Phosphatidylethanolamine)	PE 14:1(9Z)/19:0	PE(14:1(9Z)/19:0)	1-(9Z-tetradecenoyl)-2-nonadecanoyl-glycero-3-phosphoethanolamine	PE 33:1	703.515	C38H74NO8P	8.24964	[M+H]+	275.389	M-HG(PE,141)		C2H8NO4P	[M+H]+
984	LMGP02010438	PE (Phosphatidylethanolamine)	PE 14:1(9Z)/19:1(9Z)	PE(14:1(9Z)/19:1(9Z))	1-(9Z-tetradecenoyl)-2-(9Z-nonadecenoyl)-glycero-3-phosphoethanolamine	PE 33:2	701.5	C38H72NO8P	7.7021	[M+H]+	272.889	M-HG(PE,141)		C2H8NO4P	[M+H]+
985	LMGP02010439	PE (Phosphatidylethanolamine)	PE 14:1(9Z)/20:0	PE(14:1(9Z)/20:0)	1-(9Z-tetradecenoyl)-2-eicosanoyl-glycero-3-phosphoethanolamine	PE 34:1	717.531	C39H76NO8P	8.84783	[M+H]+	278.37	M-HG(PE,141)		C2H8NO4P	[M+H]+
986	LMGP02010440	PE (Phosphatidylethanolamine)	PE 14:1(9Z)/20:1(11Z)	PE(14:1(9Z)/20:1(11Z))	1-(9Z-tetradecenoyl)-2-(11Z-eicosenoyl)-glycero-3-phosphoethanolamine	PE 34:2	715.515	C39H74NO8P	8.29045	[M+H]+	275.955	M-HG(PE,141)		C2H8NO4P	[M+H]+
987	LMGP02010441	PE (Phosphatidylethanolamine)	PE 14:1(9Z)/20:2(11Z,14Z)	PE(14:1(9Z)/20:2(11Z,14Z))	1-(9Z-tetradecenoyl)-2-(11Z,14Z-eicosadienoyl)-glycero-3-phosphoethanolamine	PE 34:3	713.5	C39H72NO8P	7.79185	[M+H]+	273.628	M-HG(PE,141)		C2H8NO4P	[M+H]+
988	LMGP02010442	PE (Phosphatidylethanolamine)	PE 14:1(9Z)/20:3(8Z,11Z,14Z)	PE(14:1(9Z)/20:3(8Z,11Z,14Z))	1-(9Z-tetradecenoyl)-2-(8Z,11Z,14Z-eicosatrienoyl)-glycero-3-phosphoethanolamine	PE 34:4	711.484	C39H70NO8P	7.33542	[M+H]+	271.655	M-HG(PE,141)		C2H8NO4P	[M+H]+
989	LMGP02010443	PE (Phosphatidylethanolamine)	PE 14:1(9Z)/20:4(5Z,8Z,11Z,14Z)	PE(14:1(9Z)/20:4(5Z,8Z,11Z,14Z))	1-(9Z-tetradecenoyl)-2-(5Z,8Z,11Z,14Z-eicosatetraenoyl)-glycero-3-phosphoethanolamine	PE 34:5	709.468	C39H68NO8P	6.95464	[M+H]+	267.402	M-HG(PE,141)		C2H8NO4P	[M+H]+
990	LMGP02010444	PE (Phosphatidylethanolamine)	PE 14:1(9Z)/20:5(5Z,8Z,11Z,14Z,17Z)	PE(14:1(9Z)/20:5(5Z,8Z,11Z,14Z,17Z))	1-(9Z-tetradecenoyl)-2-(5Z,8Z,11Z,14Z,17Z-eicosapentaenoyl)-glycero-3-phosphoethanolamine	PE 34:6	707.453	C39H66NO8P	6.69054	[M+H]+	265.701	M-HG(PE,141)		C2H8NO4P	[M+H]+
991	LMGP02010445	PE (Phosphatidylethanolamine)	PE 14:1(9Z)/21:0	PE(14:1(9Z)/21:0)	1-(9Z-tetradecenoyl)-2-heneicosanoyl-glycero-3-phosphoethanolamine	PE 35:1	731.547	C40H78NO8P	9.05451	[M+H]+	281.115	M-HG(PE,141)		C2H8NO4P	[M+H]+
992	LMGP02010446	PE (Phosphatidylethanolamine)	PE 14:1(9Z)/22:0	PE(14:1(9Z)/22:0)	1-(9Z-tetradecenoyl)-2-docosanoyl-glycero-3-phosphoethanolamine	PE 36:1	745.562	C41H80NO8P	9.7319	[M+H]+	284.176	M-HG(PE,141)		C2H8NO4P	[M+H]+
993	LMGP02010447	PE (Phosphatidylethanolamine)	PE 14:1(9Z)/22:1(11Z)	PE(14:1(9Z)/22:1(11Z))	1-(9Z-tetradecenoyl)-2-(11Z-docosenoyl)-glycero-3-phosphoethanolamine	PE 36:2	743.547	C41H78NO8P	9.14055	[M+H]+	281.873	M-HG(PE,141)		C2H8NO4P	[M+H]+
994	LMGP02010448	PE (Phosphatidylethanolamine)	PE 14:1(9Z)/22:2(13Z,16Z)	PE(14:1(9Z)/22:2(13Z,16Z))	1-(9Z-tetradecenoyl)-2-(13Z,16Z-docosadienoyl)-glycero-3-phosphoethanolamine	PE 36:3	741.531	C41H76NO8P	8.58245	[M+H]+	279.68	M-HG(PE,141)		C2H8NO4P	[M+H]+
995	LMGP02010449	PE (Phosphatidylethanolamine)	PE 14:1(9Z)/22:4(7Z,10Z,13Z,16Z)	PE(14:1(9Z)/22:4(7Z,10Z,13Z,16Z))	1-(9Z-tetradecenoyl)-2-(7Z,10Z,13Z,16Z-docosatetraenoyl)-glycero-3-phosphoethanolamine	PE 36:5	737.5	C41H72NO8P	7.59051	[M+H]+	275.529	M-HG(PE,141)		C2H8NO4P	[M+H]+
996	LMGP02010450	PE (Phosphatidylethanolamine)	PE 14:1(9Z)/22:6(4Z,7Z,10Z,13Z,16Z,19Z)	PE(14:1(9Z)/22:6(4Z,7Z,10Z,13Z,16Z,19Z))	1-(9Z-tetradecenoyl)-2-(4Z,7Z,10Z,13Z,16Z,19Z-docosahexaenoyl)-glycero-3-phosphoethanolamine	PE 36:7	733.468	C41H68NO8P	6.9349	[M+H]+	269.954	M-HG(PE,141)		C2H8NO4P	[M+H]+
997	LMGP02010451	PE (Phosphatidylethanolamine)	PE 15:0/12:0	PE(15:0/12:0)	1-pentadecanoyl-2-dodecanoyl-glycero-3-phosphoethanolamine	PE 27:0	621.437	C32H64NO8P	6.62878	[M+H]+	260.001	M-HG(PE,141)		C2H8NO4P	[M+H]+
998	LMGP02010452	PE (Phosphatidylethanolamine)	PE 15:0/14:0	PE(15:0/14:0)	1-pentadecanoyl-2-tetradecanoyl-glycero-3-phosphoethanolamine	PE 29:0	649.468	C34H68NO8P	7.26363	[M+H]+	265.676	M-HG(PE,141)		C2H8NO4P	[M+H]+
999	LMGP02010453	PE (Phosphatidylethanolamine)	PE 15:0/14:1(9Z)	PE(15:0/14:1(9Z))	1-pentadecanoyl-2-(9Z-tetradecenoyl)-glycero-3-phosphoethanolamine	PE 29:1	647.453	C34H66NO8P	6.82861	[M+H]+	263.212	M-HG(PE,141)		C2H8NO4P	[M+H]+
1000	LMGP02010454	PE (Phosphatidylethanolamine)	PE 15:0/15:1(9Z)	PE(15:0/15:1(9Z))	1-pentadecanoyl-2-(9Z-pentadecenoyl)-glycero-3-phosphoethanolamine	PE 30:1	661.468	C35H68NO8P	7.14724	[M+H]+	266.212	M-HG(PE,141)		C2H8NO4P	[M+H]+
1001	LMGP02010457	PE (Phosphatidylethanolamine)	PE 15:0/18:1(9Z)	PE(15:0/18:1(9Z))	1-pentadecanoyl-2-(9Z-octadecenoyl)-glycero-3-phosphoethanolamine	PE 33:1	703.515	C38H74NO8P	8.19791	[M+H]+	274.431	M-HG(PE,141)		C2H8NO4P	[M+H]+
1002	LMGP02010459	PE (Phosphatidylethanolamine)	PE 15:0/18:3(9Z,12Z,15Z)	PE(15:0/18:3(9Z,12Z,15Z))	1-pentadecanoyl-2-(9Z,12Z,15Z-octadecatrienoyl)-glycero-3-phosphoethanolamine	PE 33:3	699.484	C38H70NO8P	7.35741	[M+H]+	270.406	M-HG(PE,141)		C2H8NO4P	[M+H]+
1003	LMGP02010460	PE (Phosphatidylethanolamine)	PE 15:0/18:4(6Z,9Z,12Z,15Z)	PE(15:0/18:4(6Z,9Z,12Z,15Z))	1-pentadecanoyl-2-(6Z,9Z,12Z,15Z-octadecatetraenoyl)-glycero-3-phosphoethanolamine	PE 33:4	697.468	C38H68NO8P	6.9508	[M+H]+	268.086	M-HG(PE,141)		C2H8NO4P	[M+H]+
1004	LMGP02010461	PE (Phosphatidylethanolamine)	PE 15:0/19:1(9Z)	PE(15:0/19:1(9Z))	1-pentadecanoyl-2-(9Z-nonadecenoyl)-glycero-3-phosphoethanolamine	PE 34:1	717.531	C39H76NO8P	8.79456	[M+H]+	277.113	M-HG(PE,141)		C2H8NO4P	[M+H]+
1005	LMGP02010462	PE (Phosphatidylethanolamine)	PE 15:0/20:0	PE(15:0/20:0)	1-pentadecanoyl-2-eicosanoyl-glycero-3-phosphoethanolamine	PE 35:0	733.562	C40H80NO8P	9.67845	[M+H]+	282.178	M-HG(PE,141)		C2H8NO4P	[M+H]+
1006	LMGP02010463	PE (Phosphatidylethanolamine)	PE 15:0/20:1(11Z)	PE(15:0/20:1(11Z))	1-pentadecanoyl-2-(11Z-eicosenoyl)-glycero-3-phosphoethanolamine	PE 35:1	731.547	C40H78NO8P	8.99611	[M+H]+	280.205	M-HG(PE,141)		C2H8NO4P	[M+H]+
1007	LMGP02010464	PE (Phosphatidylethanolamine)	PE 15:0/20:2(11Z,14Z)	PE(15:0/20:2(11Z,14Z))	1-pentadecanoyl-2-(11Z,14Z-eicosadienoyl)-glycero-3-phosphoethanolamine	PE 35:2	729.531	C40H76NO8P	8.4344	[M+H]+	278.811	M-HG(PE,141)		C2H8NO4P	[M+H]+
1008	LMGP02010465	PE (Phosphatidylethanolamine)	PE 15:0/20:3(8Z,11Z,14Z)	PE(15:0/20:3(8Z,11Z,14Z))	1-pentadecanoyl-2-(8Z,11Z,14Z-eicosatrienoyl)-glycero-3-phosphoethanolamine	PE 35:3	727.515	C40H74NO8P	7.91526	[M+H]+	276.534	M-HG(PE,141)		C2H8NO4P	[M+H]+
1009	LMGP02010466	PE (Phosphatidylethanolamine)	PE 15:0/20:4(5Z,8Z,11Z,14Z)	PE(15:0/20:4(5Z,8Z,11Z,14Z))	1-pentadecanoyl-2-(5Z,8Z,11Z,14Z-eicosatetraenoyl)-glycero-3-phosphoethanolamine	PE 35:4	725.5	C40H72NO8P	7.47345	[M+H]+	273.263	M-HG(PE,141)		C2H8NO4P	[M+H]+
1010	LMGP02010467	PE (Phosphatidylethanolamine)	PE 15:0/20:5(5Z,8Z,11Z,14Z,17Z)	PE(15:0/20:5(5Z,8Z,11Z,14Z,17Z))	1-pentadecanoyl-2-(5Z,8Z,11Z,14Z,17Z-eicosapentaenoyl)-glycero-3-phosphoethanolamine	PE 35:5	723.484	C40H70NO8P	7.15793	[M+H]+	271.285	M-HG(PE,141)		C2H8NO4P	[M+H]+
1011	LMGP02010468	PE (Phosphatidylethanolamine)	PE 15:0/22:0	PE(15:0/22:0)	1-pentadecanoyl-2-docosanoyl-glycero-3-phosphoethanolamine	PE 37:0	761.593	C42H84NO8P	10.5456	[M+H]+	289.244	M-HG(PE,141)		C2H8NO4P	[M+H]+
1012	LMGP02010469	PE (Phosphatidylethanolamine)	PE 15:0/22:1(11Z)	PE(15:0/22:1(11Z))	1-pentadecanoyl-2-(11Z-docosenoyl)-glycero-3-phosphoethanolamine	PE 37:1	759.578	C42H82NO8P	9.83434	[M+H]+	286.176	M-HG(PE,141)		C2H8NO4P	[M+H]+
1013	LMGP02010470	PE (Phosphatidylethanolamine)	PE 15:0/22:2(13Z,16Z)	PE(15:0/22:2(13Z,16Z))	1-pentadecanoyl-2-(13Z,16Z-docosadienoyl)-glycero-3-phosphoethanolamine	PE 37:2	757.562	C42H80NO8P	9.22151	[M+H]+	284.121	M-HG(PE,141)		C2H8NO4P	[M+H]+
1014	LMGP02010471	PE (Phosphatidylethanolamine)	PE 15:0/22:4(7Z,10Z,13Z,16Z)	PE(15:0/22:4(7Z,10Z,13Z,16Z))	1-pentadecanoyl-2-(7Z,10Z,13Z,16Z-docosatetraenoyl)-glycero-3-phosphoethanolamine	PE 37:4	753.531	C42H76NO8P	8.10246	[M+H]+	280.626	M-HG(PE,141)		C2H8NO4P	[M+H]+
1015	LMGP02010472	PE (Phosphatidylethanolamine)	PE 15:0/22:6(4Z,7Z,10Z,13Z,16Z,19Z)	PE(15:0/22:6(4Z,7Z,10Z,13Z,16Z,19Z))	1-pentadecanoyl-2-(4Z,7Z,10Z,13Z,16Z,19Z-docosahexaenoyl)-glycero-3-phosphoethanolamine	PE 37:6	749.5	C42H72NO8P	7.34128	[M+H]+	276.329	M-HG(PE,141)		C2H8NO4P	[M+H]+
1016	LMGP02010473	PE (Phosphatidylethanolamine)	PE 15:1(9Z)/12:0	PE(15:1(9Z)/12:0)	1-(9Z-pentadecenoyl)-2-dodecanoyl-glycero-3-phosphoethanolamine	PE 27:1	619.421	C32H62NO8P	6.21864	[M+H]+	257.991	M-HG(PE,141)		C2H8NO4P	[M+H]+
1017	LMGP02010474	PE (Phosphatidylethanolamine)	PE 15:1(9Z)/13:0	PE(15:1(9Z)/13:0)	1-(9Z-pentadecenoyl)-2-tridecanoyl-glycero-3-phosphoethanolamine	PE 28:1	633.437	C33H64NO8P	6.413	[M+H]+	260.882	M-HG(PE,141)		C2H8NO4P	[M+H]+
1018	LMGP02010475	PE (Phosphatidylethanolamine)	PE 15:1(9Z)/14:0	PE(15:1(9Z)/14:0)	1-(9Z-pentadecenoyl)-2-tetradecanoyl-glycero-3-phosphoethanolamine	PE 29:1	647.453	C34H66NO8P	6.80453	[M+H]+	263.985	M-HG(PE,141)		C2H8NO4P	[M+H]+
1019	LMGP02010476	PE (Phosphatidylethanolamine)	PE 15:1(9Z)/14:1(9Z)	PE(15:1(9Z)/14:1(9Z))	1-(9Z-pentadecenoyl)-2-(9Z-tetradecenoyl)-glycero-3-phosphoethanolamine	PE 29:2	645.437	C34H64NO8P	6.39938	[M+H]+	261.357	M-HG(PE,141)		C2H8NO4P	[M+H]+
1020	LMGP02010477	PE (Phosphatidylethanolamine)	PE 15:1(9Z)/15:0	PE(15:1(9Z)/15:0)	1-(9Z-pentadecenoyl)-2-pentadecanoyl-glycero-3-phosphoethanolamine	PE 30:1	661.468	C35H68NO8P	7.1472	[M+H]+	267.054	M-HG(PE,141)		C2H8NO4P	[M+H]+
1021	LMGP02010478	PE (Phosphatidylethanolamine)	PE 15:1(9Z)/15:1(9Z)	PE(15:1(9Z)/15:1(9Z))	1,2-di-(9Z-pentadecenoyl)-sn-glycero-3-phosphoethanolamine	PE 30:2	659.453	C35H66NO8P	6.69869	[M+H]+	264.431	M-HG(PE,141)		C2H8NO4P	[M+H]+
1022	LMGP02010479	PE (Phosphatidylethanolamine)	PE 15:1(9Z)/16:0	PE(15:1(9Z)/16:0)	1-(9Z-pentadecenoyl)-2-hexadecanoyl-glycero-3-phosphoethanolamine	PE 31:1	675.484	C36H70NO8P	7.47369	[M+H]+	269.766	M-HG(PE,141)		C2H8NO4P	[M+H]+
1023	LMGP02010480	PE (Phosphatidylethanolamine)	PE 15:1(9Z)/16:1(9Z)	PE(15:1(9Z)/16:1(9Z))	1-(9Z-pentadecenoyl)-2-(9Z-hexadecenoyl)-glycero-3-phosphoethanolamine	PE 31:2	673.468	C36H68NO8P	6.98115	[M+H]+	267.187	M-HG(PE,141)		C2H8NO4P	[M+H]+
1024	LMGP02010481	PE (Phosphatidylethanolamine)	PE 15:1(9Z)/17:0	PE(15:1(9Z)/17:0)	1-(9Z-pentadecenoyl)-2-heptadecanoyl-glycero-3-phosphoethanolamine	PE 32:1	689.5	C37H72NO8P	7.95474	[M+H]+	272.692	M-HG(PE,141)		C2H8NO4P	[M+H]+
1025	LMGP02010484	PE (Phosphatidylethanolamine)	PE 15:1(9Z)/18:0	PE(15:1(9Z)/18:0)	1-(9Z-pentadecenoyl)-2-octadecanoyl-glycero-3-phosphoethanolamine	PE 33:1	703.515	C38H74NO8P	8.21622	[M+H]+	275.284	M-HG(PE,141)		C2H8NO4P	[M+H]+
1026	LMGP02010485	PE (Phosphatidylethanolamine)	PE 15:1(9Z)/18:1(9Z)	PE(15:1(9Z)/18:1(9Z))	1-(9Z-pentadecenoyl)-2-(9Z-octadecenoyl)-glycero-3-phosphoethanolamine	PE 33:2	701.5	C38H72NO8P	7.67035	[M+H]+	272.787	M-HG(PE,141)		C2H8NO4P	[M+H]+
1027	LMGP02010486	PE (Phosphatidylethanolamine)	PE 15:1(9Z)/18:2(9Z,12Z)	PE(15:1(9Z)/18:2(9Z,12Z))	1-(9Z-pentadecenoyl)-2-(9Z,12Z-octadecadienoyl)-glycero-3-phosphoethanolamine	PE 33:3	699.484	C38H70NO8P	7.1961	[M+H]+	270.355	M-HG(PE,141)		C2H8NO4P	[M+H]+
1028	LMGP02010488	PE (Phosphatidylethanolamine)	PE 15:1(9Z)/18:3(9Z,12Z,15Z)	PE(15:1(9Z)/18:3(9Z,12Z,15Z))	1-(9Z-pentadecenoyl)-2-(9Z,12Z,15Z-octadecatrienoyl)-glycero-3-phosphoethanolamine	PE 33:4	697.468	C38H68NO8P	6.88464	[M+H]+	268.265	M-HG(PE,141)		C2H8NO4P	[M+H]+
1029	LMGP02010489	PE (Phosphatidylethanolamine)	PE 15:1(9Z)/18:4(6Z,9Z,12Z,15Z)	PE(15:1(9Z)/18:4(6Z,9Z,12Z,15Z))	1-(9Z-pentadecenoyl)-2-(6Z,9Z,12Z,15Z-octadecatetraenoyl)-glycero-3-phosphoethanolamine	PE 33:5	695.453	C38H66NO8P	6.52629	[M+H]+	265.925	M-HG(PE,141)		C2H8NO4P	[M+H]+
1030	LMGP02010490	PE (Phosphatidylethanolamine)	PE 15:1(9Z)/19:0	PE(15:1(9Z)/19:0)	1-(9Z-pentadecenoyl)-2-nonadecanoyl-glycero-3-phosphoethanolamine	PE 34:1	717.531	C39H76NO8P	8.81299	[M+H]+	277.855	M-HG(PE,141)		C2H8NO4P	[M+H]+
1031	LMGP02010491	PE (Phosphatidylethanolamine)	PE 15:1(9Z)/19:1(9Z)	PE(15:1(9Z)/19:1(9Z))	1-(9Z-pentadecenoyl)-2-(9Z-nonadecenoyl)-glycero-3-phosphoethanolamine	PE 34:2	715.515	C39H74NO8P	8.25644	[M+H]+	275.459	M-HG(PE,141)		C2H8NO4P	[M+H]+
1032	LMGP02010492	PE (Phosphatidylethanolamine)	PE 15:1(9Z)/20:0	PE(15:1(9Z)/20:0)	1-(9Z-pentadecenoyl)-2-eicosanoyl-glycero-3-phosphoethanolamine	PE 35:1	731.547	C40H78NO8P	9.01617	[M+H]+	281.154	M-HG(PE,141)		C2H8NO4P	[M+H]+
1033	LMGP02010493	PE (Phosphatidylethanolamine)	PE 15:1(9Z)/20:1(11Z)	PE(15:1(9Z)/20:1(11Z))	1-(9Z-pentadecenoyl)-2-(11Z-eicosenoyl)-glycero-3-phosphoethanolamine	PE 35:2	729.531	C40H76NO8P	8.41853	[M+H]+	278.759	M-HG(PE,141)		C2H8NO4P	[M+H]+
1034	LMGP02010494	PE (Phosphatidylethanolamine)	PE 15:1(9Z)/20:2(11Z,14Z)	PE(15:1(9Z)/20:2(11Z,14Z))	1-(9Z-pentadecenoyl)-2-(11Z,14Z-eicosadienoyl)-glycero-3-phosphoethanolamine	PE 35:3	727.515	C40H74NO8P	7.87361	[M+H]+	276.45	M-HG(PE,141)		C2H8NO4P	[M+H]+
1035	LMGP02010495	PE (Phosphatidylethanolamine)	PE 15:1(9Z)/20:3(8Z,11Z,14Z)	PE(15:1(9Z)/20:3(8Z,11Z,14Z))	1-(9Z-pentadecenoyl)-2-(8Z,11Z,14Z-eicosatrienoyl)-glycero-3-phosphoethanolamine	PE 35:4	725.5	C40H72NO8P	7.38892	[M+H]+	274.514	M-HG(PE,141)		C2H8NO4P	[M+H]+
1036	LMGP02010496	PE (Phosphatidylethanolamine)	PE 15:1(9Z)/20:4(5Z,8Z,11Z,14Z)	PE(15:1(9Z)/20:4(5Z,8Z,11Z,14Z))	1-(9Z-pentadecenoyl)-2-(5Z,8Z,11Z,14Z-eicosatetraenoyl)-glycero-3-phosphoethanolamine	PE 35:5	723.484	C40H70NO8P	6.99312	[M+H]+	271.221	M-HG(PE,141)		C2H8NO4P	[M+H]+
1037	LMGP02010497	PE (Phosphatidylethanolamine)	PE 15:1(9Z)/20:5(5Z,8Z,11Z,14Z,17Z)	PE(15:1(9Z)/20:5(5Z,8Z,11Z,14Z,17Z))	1-(9Z-pentadecenoyl)-2-(5Z,8Z,11Z,14Z,17Z-eicosapentaenoyl)-glycero-3-phosphoethanolamine	PE 35:6	721.468	C40H68NO8P	6.72082	[M+H]+	268.527	M-HG(PE,141)		C2H8NO4P	[M+H]+
1038	LMGP02010498	PE (Phosphatidylethanolamine)	PE 15:1(9Z)/21:0	PE(15:1(9Z)/21:0)	1-(9Z-pentadecenoyl)-2-heneicosanoyl-glycero-3-phosphoethanolamine	PE 36:1	745.562	C41H80NO8P	9.69289	[M+H]+	284.058	M-HG(PE,141)		C2H8NO4P	[M+H]+
1039	LMGP02010499	PE (Phosphatidylethanolamine)	PE 15:1(9Z)/22:0	PE(15:1(9Z)/22:0)	1-(9Z-pentadecenoyl)-2-docosanoyl-glycero-3-phosphoethanolamine	PE 37:1	759.578	C42H82NO8P	9.85548	[M+H]+	287.157	M-HG(PE,141)		C2H8NO4P	[M+H]+
1040	LMGP02010500	PE (Phosphatidylethanolamine)	PE 15:1(9Z)/22:1(11Z)	PE(15:1(9Z)/22:1(11Z))	1-(9Z-pentadecenoyl)-2-(11Z-docosenoyl)-glycero-3-phosphoethanolamine	PE 37:2	757.562	C42H80NO8P	9.21685	[M+H]+	284.885	M-HG(PE,141)		C2H8NO4P	[M+H]+
1041	LMGP02010501	PE (Phosphatidylethanolamine)	PE 15:1(9Z)/22:2(13Z,16Z)	PE(15:1(9Z)/22:2(13Z,16Z))	1-(9Z-pentadecenoyl)-2-(13Z,16Z-docosadienoyl)-glycero-3-phosphoethanolamine	PE 37:3	755.547	C42H78NO8P	8.60343	[M+H]+	282.714	M-HG(PE,141)		C2H8NO4P	[M+H]+
1042	LMGP02010502	PE (Phosphatidylethanolamine)	PE 15:1(9Z)/22:4(7Z,10Z,13Z,16Z)	PE(15:1(9Z)/22:4(7Z,10Z,13Z,16Z))	1-(9Z-pentadecenoyl)-2-(7Z,10Z,13Z,16Z-docosatetraenoyl)-glycero-3-phosphoethanolamine	PE 37:5	751.515	C42H74NO8P	7.54881	[M+H]+	278.678	M-HG(PE,141)		C2H8NO4P	[M+H]+
1043	LMGP02010503	PE (Phosphatidylethanolamine)	PE 15:1(9Z)/22:6(4Z,7Z,10Z,13Z,16Z,19Z)	PE(15:1(9Z)/22:6(4Z,7Z,10Z,13Z,16Z,19Z))	1-(9Z-pentadecenoyl)-2-(4Z,7Z,10Z,13Z,16Z,19Z-docosahexaenoyl)-glycero-3-phosphoethanolamine	PE 37:7	747.484	C42H70NO8P	6.8817	[M+H]+	273.074	M-HG(PE,141)		C2H8NO4P	[M+H]+
1044	LMGP02010504	PE (Phosphatidylethanolamine)	PE 16:0/13:0	PE(16:0/13:0)	1-hexadecanoyl-2-tridecanoyl-glycero-3-phosphoethanolamine	PE 29:0	649.468	C34H68NO8P	7.26483	[M+H]+	265.559	M-HG(PE,141)		C2H8NO4P	[M+H]+
1045	LMGP02010505	PE (Phosphatidylethanolamine)	PE 16:0/14:1(9Z)	PE(16:0/14:1(9Z))	1-hexadecanoyl-2-(9Z-tetradecenoyl)-glycero-3-phosphoethanolamine	PE 30:1	661.468	C35H68NO8P	7.17312	[M+H]+	266.119	M-HG(PE,141)		C2H8NO4P	[M+H]+
1046	LMGP02010506	PE (Phosphatidylethanolamine)	PE 16:0/15:1(9Z)	PE(16:0/15:1(9Z))	1-hexadecanoyl-2-(9Z-pentadecenoyl)-glycero-3-phosphoethanolamine	PE 31:1	675.484	C36H70NO8P	7.47394	[M+H]+	269.243	M-HG(PE,141)		C2H8NO4P	[M+H]+
1047	LMGP02010508	PE (Phosphatidylethanolamine)	PE 16:0/19:1(9Z)	PE(16:0/19:1(9Z))	1-hexadecanoyl-2-(9Z-nonadecenoyl)-glycero-3-phosphoethanolamine	PE 35:1	731.547	C40H78NO8P	8.9933	[M+H]+	280.222	M-HG(PE,141)		C2H8NO4P	[M+H]+
1048	LMGP02010509	PE (Phosphatidylethanolamine)	PE 16:0/20:2(11Z,14Z)	PE(16:0/20:2(11Z,14Z))	1-hexadecanoyl-2-(11Z,14Z-eicosadienoyl)-glycero-3-phosphoethanolamine	PE 36:2	743.547	C41H78NO8P	9.11715	[M+H]+	281.721	M-HG(PE,141)		C2H8NO4P	[M+H]+
1049	LMGP02010510	PE (Phosphatidylethanolamine)	PE 16:0/21:0	PE(16:0/21:0)	1-hexadecanoyl-2-heneicosanoyl-glycero-3-phosphoethanolamine	PE 37:0	761.593	C42H84NO8P	10.5404	[M+H]+	288.881	M-HG(PE,141)		C2H8NO4P	[M+H]+
1050	LMGP02010511	PE (Phosphatidylethanolamine)	PE 16:0/22:1(11Z)	PE(16:0/22:1(11Z))	1-hexadecanoyl-2-(11Z-docosenoyl)-glycero-3-phosphoethanolamine	PE 38:1	773.593	C43H84NO8P	10.5418	[M+H]+	288.764	M-HG(PE,141)		C2H8NO4P	[M+H]+
1051	LMGP02010512	PE (Phosphatidylethanolamine)	PE 16:0/22:2(13Z,16Z)	PE(16:0/22:2(13Z,16Z))	1-hexadecanoyl-2-(13Z,16Z-docosadienoyl)-glycero-3-phosphoethanolamine	PE 38:2	771.578	C43H82NO8P	9.96195	[M+H]+	286.723	M-HG(PE,141)		C2H8NO4P	[M+H]+
1052	LMGP02010513	PE (Phosphatidylethanolamine)	PE 16:1(9Z)/12:0	PE(16:1(9Z)/12:0)	1-(9Z-hexadecenoyl)-2-dodecanoyl-glycero-3-phosphoethanolamine	PE 28:1	633.437	C33H64NO8P	6.40049	[M+H]+	260.809	M-HG(PE,141)		C2H8NO4P	[M+H]+
1053	LMGP02010514	PE (Phosphatidylethanolamine)	PE 16:1(9Z)/13:0	PE(16:1(9Z)/13:0)	1-(9Z-hexadecenoyl)-2-tridecanoyl-glycero-3-phosphoethanolamine	PE 29:1	647.453	C34H66NO8P	6.79065	[M+H]+	263.62	M-HG(PE,141)		C2H8NO4P	[M+H]+
1054	LMGP02010515	PE (Phosphatidylethanolamine)	PE 16:1(9Z)/14:0	PE(16:1(9Z)/14:0)	1-(9Z-hexadecenoyl)-2-tetradecanoyl-glycero-3-phosphoethanolamine	PE 30:1	661.468	C35H68NO8P	7.13249	[M+H]+	266.917	M-HG(PE,141)		C2H8NO4P	[M+H]+
1055	LMGP02010516	PE (Phosphatidylethanolamine)	PE 16:1(9Z)/14:1(9Z)	PE(16:1(9Z)/14:1(9Z))	1-(9Z-hexadecenoyl)-2-(9Z-tetradecenoyl)-glycero-3-phosphoethanolamine	PE 30:2	659.453	C35H66NO8P	6.70817	[M+H]+	264.342	M-HG(PE,141)		C2H8NO4P	[M+H]+
1056	LMGP02010517	PE (Phosphatidylethanolamine)	PE 16:1(9Z)/15:0	PE(16:1(9Z)/15:0)	1-(9Z-hexadecenoyl)-2-pentadecanoyl-glycero-3-phosphoethanolamine	PE 31:1	675.484	C36H70NO8P	7.4571	[M+H]+	270.175	M-HG(PE,141)		C2H8NO4P	[M+H]+
1057	LMGP02010518	PE (Phosphatidylethanolamine)	PE 16:1(9Z)/15:1(9Z)	PE(16:1(9Z)/15:1(9Z))	1-(9Z-hexadecenoyl)-2-(9Z-pentadecenoyl)-glycero-3-phosphoethanolamine	PE 31:2	673.468	C36H68NO8P	6.98128	[M+H]+	267.646	M-HG(PE,141)		C2H8NO4P	[M+H]+
1058	LMGP02010520	PE (Phosphatidylethanolamine)	PE 16:1(9Z)/17:0	PE(16:1(9Z)/17:0)	1-(9Z-hexadecenoyl)-2-heptadecanoyl-glycero-3-phosphoethanolamine	PE 33:1	703.515	C38H74NO8P	8.19626	[M+H]+	275.673	M-HG(PE,141)		C2H8NO4P	[M+H]+
1059	LMGP02010523	PE (Phosphatidylethanolamine)	PE 16:1(9Z)/18:0	PE(16:1(9Z)/18:0)	1-(9Z-hexadecenoyl)-2-octadecanoyl-glycero-3-phosphoethanolamine	PE 34:1	717.531	C39H76NO8P	8.79193	[M+H]+	278.47	M-HG(PE,141)		C2H8NO4P	[M+H]+
1060	LMGP02010525	PE (Phosphatidylethanolamine)	PE 16:1(9Z)/18:3(9Z,12Z,15Z)	PE(16:1(9Z)/18:3(9Z,12Z,15Z))	1-(9Z-hexadecenoyl)-2-(9Z,12Z,15Z-octadecatrienoyl)-glycero-3-phosphoethanolamine	PE 34:4	711.484	C39H70NO8P	7.405	[M+H]+	271.712	M-HG(PE,141)		C2H8NO4P	[M+H]+
1061	LMGP02010526	PE (Phosphatidylethanolamine)	PE 16:1(9Z)/19:0	PE(16:1(9Z)/19:0)	1-(9Z-hexadecenoyl)-2-nonadecanoyl-glycero-3-phosphoethanolamine	PE 35:1	731.547	C40H78NO8P	8.99262	[M+H]+	281.267	M-HG(PE,141)		C2H8NO4P	[M+H]+
1062	LMGP02010527	PE (Phosphatidylethanolamine)	PE 16:1(9Z)/19:1(9Z)	PE(16:1(9Z)/19:1(9Z))	1-(9Z-hexadecenoyl)-2-(9Z-nonadecenoyl)-glycero-3-phosphoethanolamine	PE 35:2	729.531	C40H76NO8P	8.39551	[M+H]+	278.972	M-HG(PE,141)		C2H8NO4P	[M+H]+
1063	LMGP02010528	PE (Phosphatidylethanolamine)	PE 16:1(9Z)/20:0	PE(16:1(9Z)/20:0)	1-(9Z-hexadecenoyl)-2-eicosanoyl-glycero-3-phosphoethanolamine	PE 36:1	745.562	C41H80NO8P	9.66857	[M+H]+	283.995	M-HG(PE,141)		C2H8NO4P	[M+H]+
1064	LMGP02010529	PE (Phosphatidylethanolamine)	PE 16:1(9Z)/20:1(11Z)	PE(16:1(9Z)/20:1(11Z))	1-(9Z-hexadecenoyl)-2-(11Z-eicosenoyl)-glycero-3-phosphoethanolamine	PE 36:2	743.547	C41H78NO8P	9.07668	[M+H]+	281.662	M-HG(PE,141)		C2H8NO4P	[M+H]+
1065	LMGP02010530	PE (Phosphatidylethanolamine)	PE 16:1(9Z)/20:2(11Z,14Z)	PE(16:1(9Z)/20:2(11Z,14Z))	1-(9Z-hexadecenoyl)-2-(11Z,14Z-eicosadienoyl)-glycero-3-phosphoethanolamine	PE 36:3	741.531	C41H76NO8P	8.52089	[M+H]+	279.422	M-HG(PE,141)		C2H8NO4P	[M+H]+
1066	LMGP02010531	PE (Phosphatidylethanolamine)	PE 16:1(9Z)/20:3(8Z,11Z,14Z)	PE(16:1(9Z)/20:3(8Z,11Z,14Z))	1-(9Z-hexadecenoyl)-2-(8Z,11Z,14Z-eicosatrienoyl)-glycero-3-phosphoethanolamine	PE 36:4	739.515	C41H74NO8P	8.00679	[M+H]+	277.542	M-HG(PE,141)		C2H8NO4P	[M+H]+
1067	LMGP02010532	PE (Phosphatidylethanolamine)	PE 16:1(9Z)/20:5(5Z,8Z,11Z,14Z,17Z)	PE(16:1(9Z)/20:5(5Z,8Z,11Z,14Z,17Z))	1-(9Z-hexadecenoyl)-2-(5Z,8Z,11Z,14Z,17Z-eicosapentaenoyl)-glycero-3-phosphoethanolamine	PE 36:6	735.484	C41H70NO8P	7.25809	[M+H]+	271.634	M-HG(PE,141)		C2H8NO4P	[M+H]+
1068	LMGP02010533	PE (Phosphatidylethanolamine)	PE 16:1(9Z)/21:0	PE(16:1(9Z)/21:0)	1-(9Z-hexadecenoyl)-2-heneicosanoyl-glycero-3-phosphoethanolamine	PE 37:1	759.578	C42H82NO8P	9.8288	[M+H]+	286.838	M-HG(PE,141)		C2H8NO4P	[M+H]+
1069	LMGP02010534	PE (Phosphatidylethanolamine)	PE 16:1(9Z)/22:0	PE(16:1(9Z)/22:0)	1-(9Z-hexadecenoyl)-2-docosanoyl-glycero-3-phosphoethanolamine	PE 38:1	773.593	C43H84NO8P	10.5411	[M+H]+	289.736	M-HG(PE,141)		C2H8NO4P	[M+H]+
1070	LMGP02010535	PE (Phosphatidylethanolamine)	PE 16:1(9Z)/22:1(11Z)	PE(16:1(9Z)/22:1(11Z))	1-(9Z-hexadecenoyl)-2-(11Z-docosenoyl)-glycero-3-phosphoethanolamine	PE 38:2	771.578	C43H82NO8P	9.93026	[M+H]+	287.487	M-HG(PE,141)		C2H8NO4P	[M+H]+
1071	LMGP02010536	PE (Phosphatidylethanolamine)	PE 16:1(9Z)/22:2(13Z,16Z)	PE(16:1(9Z)/22:2(13Z,16Z))	1-(9Z-hexadecenoyl)-2-(13Z,16Z-docosadienoyl)-glycero-3-phosphoethanolamine	PE 38:3	769.562	C43H80NO8P	9.32403	[M+H]+	285.33	M-HG(PE,141)		C2H8NO4P	[M+H]+
1072	LMGP02010537	PE (Phosphatidylethanolamine)	PE 16:1(9Z)/22:4(7Z,10Z,13Z,16Z)	PE(16:1(9Z)/22:4(7Z,10Z,13Z,16Z))	1-(9Z-hexadecenoyl)-2-(7Z,10Z,13Z,16Z-docosatetraenoyl)-glycero-3-phosphoethanolamine	PE 38:5	765.531	C43H76NO8P	8.21752	[M+H]+	281.343	M-HG(PE,141)		C2H8NO4P	[M+H]+
1073	LMGP02010538	PE (Phosphatidylethanolamine)	PE 17:0/12:0	PE(17:0/12:0)	1-heptadecanoyl-2-dodecanoyl-glycero-3-phosphoethanolamine	PE 29:0	649.468	C34H68NO8P	7.26682	[M+H]+	265.69	M-HG(PE,141)		C2H8NO4P	[M+H]+
1074	LMGP02010539	PE (Phosphatidylethanolamine)	PE 17:0/14:0	PE(17:0/14:0)	1-heptadecanoyl-2-tetradecanoyl-glycero-3-phosphoethanolamine	PE 31:0	677.5	C36H72NO8P	8.00126	[M+H]+	271.342	M-HG(PE,141)		C2H8NO4P	[M+H]+
1075	LMGP02010540	PE (Phosphatidylethanolamine)	PE 17:0/15:1(9Z)	PE(17:0/15:1(9Z))	1-heptadecanoyl-2-(9Z-pentadecenoyl)-glycero-3-phosphoethanolamine	PE 32:1	689.5	C37H72NO8P	7.95532	[M+H]+	271.747	M-HG(PE,141)		C2H8NO4P	[M+H]+
1076	LMGP02010541	PE (Phosphatidylethanolamine)	PE 17:0/16:0	PE(17:0/16:0)	1-heptadecanoyl-2-hexadecanoyl-glycero-3-phosphoethanolamine	PE 33:0	705.531	C38H76NO8P	8.81513	[M+H]+	276.775	M-HG(PE,141)		C2H8NO4P	[M+H]+
1077	LMGP02010542	PE (Phosphatidylethanolamine)	PE 17:0/16:1(9Z)	PE(17:0/16:1(9Z))	1-heptadecanoyl-2-(9Z-hexadecenoyl)-glycero-3-phosphoethanolamine	PE 33:1	703.515	C38H74NO8P	8.19656	[M+H]+	274.504	M-HG(PE,141)		C2H8NO4P	[M+H]+
1078	LMGP02010547	PE (Phosphatidylethanolamine)	PE 17:0/18:3(9Z,12Z,15Z)	PE(17:0/18:3(9Z,12Z,15Z))	1-heptadecanoyl-2-(9Z,12Z,15Z-octadecatrienoyl)-glycero-3-phosphoethanolamine	PE 35:3	727.515	C40H74NO8P	8.04655	[M+H]+	276.989	M-HG(PE,141)		C2H8NO4P	[M+H]+
1079	LMGP02010548	PE (Phosphatidylethanolamine)	PE 17:0/18:4(6Z,9Z,12Z,15Z)	PE(17:0/18:4(6Z,9Z,12Z,15Z))	1-heptadecanoyl-2-(6Z,9Z,12Z,15Z-octadecatetraenoyl)-glycero-3-phosphoethanolamine	PE 35:4	725.5	C40H72NO8P	7.57969	[M+H]+	274.865	M-HG(PE,141)		C2H8NO4P	[M+H]+
1080	LMGP02010549	PE (Phosphatidylethanolamine)	PE 17:0/19:0	PE(17:0/19:0)	1-heptadecanoyl-2-nonadecanoyl-glycero-3-phosphoethanolamine	PE 36:0	747.578	C41H82NO8P	10.2692	[M+H]+	284.912	M-HG(PE,141)		C2H8NO4P	[M+H]+
1081	LMGP02010550	PE (Phosphatidylethanolamine)	PE 17:0/19:1(9Z)	PE(17:0/19:1(9Z))	1-heptadecanoyl-2-(9Z-nonadecenoyl)-glycero-3-phosphoethanolamine	PE 36:1	745.562	C41H80NO8P	9.66703	[M+H]+	283.254	M-HG(PE,141)		C2H8NO4P	[M+H]+
1082	LMGP02010551	PE (Phosphatidylethanolamine)	PE 17:0/20:1(11Z)	PE(17:0/20:1(11Z))	1-heptadecanoyl-2-(11Z-eicosenoyl)-glycero-3-phosphoethanolamine	PE 37:1	759.578	C42H82NO8P	9.82636	[M+H]+	285.999	M-HG(PE,141)		C2H8NO4P	[M+H]+
1083	LMGP02010552	PE (Phosphatidylethanolamine)	PE 17:0/20:2(11Z,14Z)	PE(17:0/20:2(11Z,14Z))	1-heptadecanoyl-2-(11Z,14Z-eicosadienoyl)-glycero-3-phosphoethanolamine	PE 37:2	757.562	C42H80NO8P	9.21445	[M+H]+	284.853	M-HG(PE,141)		C2H8NO4P	[M+H]+
1084	LMGP02010553	PE (Phosphatidylethanolamine)	PE 17:0/20:3(8Z,11Z,14Z)	PE(17:0/20:3(8Z,11Z,14Z))	1-heptadecanoyl-2-(8Z,11Z,14Z-eicosatrienoyl)-glycero-3-phosphoethanolamine	PE 37:3	755.547	C42H78NO8P	8.63727	[M+H]+	282.762	M-HG(PE,141)		C2H8NO4P	[M+H]+
1085	LMGP02010554	PE (Phosphatidylethanolamine)	PE 17:0/20:5(5Z,8Z,11Z,14Z,17Z)	PE(17:0/20:5(5Z,8Z,11Z,14Z,17Z))	1-heptadecanoyl-2-(5Z,8Z,11Z,14Z,17Z-eicosapentaenoyl)-glycero-3-phosphoethanolamine	PE 37:5	751.515	C42H74NO8P	7.76633	[M+H]+	277.437	M-HG(PE,141)		C2H8NO4P	[M+H]+
1086	LMGP02010555	PE (Phosphatidylethanolamine)	PE 17:0/21:0	PE(17:0/21:0)	1-heptadecanoyl-2-heneicosanoyl-glycero-3-phosphoethanolamine	PE 38:0	775.609	C43H86NO8P	11.122	[M+H]+	291.65	M-HG(PE,141)		C2H8NO4P	[M+H]+
1087	LMGP02010556	PE (Phosphatidylethanolamine)	PE 17:0/22:0	PE(17:0/22:0)	1-heptadecanoyl-2-docosanoyl-glycero-3-phosphoethanolamine	PE 39:0	789.625	C44H88NO8P	11.3483	[M+H]+	294.522	M-HG(PE,141)		C2H8NO4P	[M+H]+
1088	LMGP02010557	PE (Phosphatidylethanolamine)	PE 17:0/22:1(11Z)	PE(17:0/22:1(11Z))	1-heptadecanoyl-2-(11Z-docosenoyl)-glycero-3-phosphoethanolamine	PE 39:1	787.609	C44H86NO8P	10.6665	[M+H]+	291.711	M-HG(PE,141)		C2H8NO4P	[M+H]+
1089	LMGP02010558	PE (Phosphatidylethanolamine)	PE 17:0/22:2(13Z,16Z)	PE(17:0/22:2(13Z,16Z))	1-heptadecanoyl-2-(13Z,16Z-docosadienoyl)-glycero-3-phosphoethanolamine	PE 39:2	785.593	C44H84NO8P	10.029	[M+H]+	289.814	M-HG(PE,141)		C2H8NO4P	[M+H]+
1090	LMGP02010559	PE (Phosphatidylethanolamine)	PE 17:0/22:4(7Z,10Z,13Z,16Z)	PE(17:0/22:4(7Z,10Z,13Z,16Z))	1-heptadecanoyl-2-(7Z,10Z,13Z,16Z-docosatetraenoyl)-glycero-3-phosphoethanolamine	PE 39:4	781.562	C44H80NO8P	8.80602	[M+H]+	286.609	M-HG(PE,141)		C2H8NO4P	[M+H]+
1091	LMGP02010620	PE (Phosphatidylethanolamine)	PE 18:0/13:0	PE(18:0/13:0)	1-octadecanoyl-2-tridecanoyl-glycero-3-phosphoethanolamine	PE 31:0	677.5	C36H72NO8P	8.00409	[M+H]+	271.36	M-HG(PE,141)		C2H8NO4P	[M+H]+
1092	LMGP02010621	PE (Phosphatidylethanolamine)	PE 18:0/14:1(9Z)	PE(18:0/14:1(9Z))	1-octadecanoyl-2-(9Z-tetradecenoyl)-glycero-3-phosphoethanolamine	PE 32:1	689.5	C37H72NO8P	7.98597	[M+H]+	271.858	M-HG(PE,141)		C2H8NO4P	[M+H]+
1093	LMGP02010622	PE (Phosphatidylethanolamine)	PE 18:0/15:0	PE(18:0/15:0)	1-octadecanoyl-2-pentadecanoyl-glycero-3-phosphoethanolamine	PE 33:0	705.531	C38H76NO8P	8.81719	[M+H]+	276.88	M-HG(PE,141)		C2H8NO4P	[M+H]+
1094	LMGP02010623	PE (Phosphatidylethanolamine)	PE 18:0/15:1(9Z)	PE(18:0/15:1(9Z))	1-octadecanoyl-2-(9Z-pentadecenoyl)-glycero-3-phosphoethanolamine	PE 33:1	703.515	C38H74NO8P	8.21707	[M+H]+	274.831	M-HG(PE,141)		C2H8NO4P	[M+H]+
1095	LMGP02010624	PE (Phosphatidylethanolamine)	PE 18:0/17:0	PE(18:0/17:0)	1-octadecanoyl-2-heptadecanoyl-glycero-3-phosphoethanolamine	PE 35:0	733.562	C40H80NO8P	9.67397	[M+H]+	282.306	M-HG(PE,141)		C2H8NO4P	[M+H]+
1096	LMGP02010628	PE (Phosphatidylethanolamine)	PE 18:0/18:3(9Z,12Z,15Z)	PE(18:0/18:3(9Z,12Z,15Z))	1-octadecanoyl-2-(9Z,12Z,15Z-octadecatrienoyl)-glycero-3-phosphoethanolamine	PE 36:3	741.531	C41H76NO8P	8.72345	[M+H]+	279.852	M-HG(PE,141)		C2H8NO4P	[M+H]+
1097	LMGP02010629	PE (Phosphatidylethanolamine)	PE 18:0/19:0	PE(18:0/19:0)	1-octadecanoyl-2-nonadecanoyl-glycero-3-phosphoethanolamine	PE 37:0	761.593	C42H84NO8P	10.5352	[M+H]+	289.024	M-HG(PE,141)		C2H8NO4P	[M+H]+
1098	LMGP02010630	PE (Phosphatidylethanolamine)	PE 18:0/19:1(9Z)	PE(18:0/19:1(9Z))	1-octadecanoyl-2-(9Z-nonadecenoyl)-glycero-3-phosphoethanolamine	PE 37:1	759.578	C42H82NO8P	9.82503	[M+H]+	286.112	M-HG(PE,141)		C2H8NO4P	[M+H]+
1099	LMGP02010631	PE (Phosphatidylethanolamine)	PE 18:0/21:0	PE(18:0/21:0)	1-octadecanoyl-2-heneicosanoyl-glycero-3-phosphoethanolamine	PE 39:0	789.625	C44H88NO8P	11.3448	[M+H]+	294.282	M-HG(PE,141)		C2H8NO4P	[M+H]+
1100	LMGP02010632	PE (Phosphatidylethanolamine)	PE 18:0/22:1(11Z)	PE(18:0/22:1(11Z))	1-octadecanoyl-2-(11Z-docosenoyl)-glycero-3-phosphoethanolamine	PE 40:1	801.625	C45H88NO8P	11.3596	[M+H]+	294.337	M-HG(PE,141)		C2H8NO4P	[M+H]+
1101	LMGP02010633	PE (Phosphatidylethanolamine)	PE 18:0/22:2(13Z,16Z)	PE(18:0/22:2(13Z,16Z))	1-octadecanoyl-2-(13Z,16Z-docosadienoyl)-glycero-3-phosphoethanolamine	PE 40:2	799.609	C45H86NO8P	10.7829	[M+H]+	292.461	M-HG(PE,141)		C2H8NO4P	[M+H]+
1102	LMGP02010634	PE (Phosphatidylethanolamine)	PE 18:1(9Z)/12:0	PE(18:1(9Z)/12:0)	1-(9Z-octadecenoyl)-2-dodecanoyl-glycero-3-phosphoethanolamine	PE 30:1	661.468	C35H68NO8P	7.13643	[M+H]+	266.604	M-HG(PE,141)		C2H8NO4P	[M+H]+
1103	LMGP02010635	PE (Phosphatidylethanolamine)	PE 18:1(9Z)/13:0	PE(18:1(9Z)/13:0)	1-(9Z-octadecenoyl)-2-tridecanoyl-glycero-3-phosphoethanolamine	PE 31:1	675.484	C36H70NO8P	7.46094	[M+H]+	269.945	M-HG(PE,141)		C2H8NO4P	[M+H]+
1104	LMGP02010636	PE (Phosphatidylethanolamine)	PE 18:1(9Z)/14:1(9Z)	PE(18:1(9Z)/14:1(9Z))	1-(9Z-octadecenoyl)-2-(9Z-tetradecenoyl)-glycero-3-phosphoethanolamine	PE 32:2	687.484	C37H70NO8P	7.47197	[M+H]+	270.239	M-HG(PE,141)		C2H8NO4P	[M+H]+
1105	LMGP02010637	PE (Phosphatidylethanolamine)	PE 18:1(9Z)/15:0	PE(18:1(9Z)/15:0)	1-(9Z-octadecenoyl)-2-pentadecanoyl-glycero-3-phosphoethanolamine	PE 33:1	703.515	C38H74NO8P	8.19868	[M+H]+	275.766	M-HG(PE,141)		C2H8NO4P	[M+H]+
1106	LMGP02010638	PE (Phosphatidylethanolamine)	PE 18:1(9Z)/15:1(9Z)	PE(18:1(9Z)/15:1(9Z))	1-(9Z-octadecenoyl)-2-(9Z-pentadecenoyl)-glycero-3-phosphoethanolamine	PE 33:2	701.5	C38H72NO8P	7.67093	[M+H]+	273.314	M-HG(PE,141)		C2H8NO4P	[M+H]+
1107	LMGP02010639	PE (Phosphatidylethanolamine)	PE 18:1(9Z)/17:0	PE(18:1(9Z)/17:0)	1-(9Z-octadecenoyl)-2-heptadecanoyl-glycero-3-phosphoethanolamine	PE 35:1	731.547	C40H78NO8P	8.9923	[M+H]+	281.254	M-HG(PE,141)		C2H8NO4P	[M+H]+
1108	LMGP02010643	PE (Phosphatidylethanolamine)	PE 18:1(9Z)/18:4(6Z,9Z,12Z,15Z)	PE(18:1(9Z)/18:4(6Z,9Z,12Z,15Z))	1-(9Z-octadecenoyl)-2-(6Z,9Z,12Z,15Z-octadecatetraenoyl)-glycero-3-phosphoethanolamine	PE 36:5	737.5	C41H72NO8P	7.6754	[M+H]+	275.799	M-HG(PE,141)		C2H8NO4P	[M+H]+
1109	LMGP02010644	PE (Phosphatidylethanolamine)	PE 18:1(9Z)/19:0	PE(18:1(9Z)/19:0)	1-(9Z-octadecenoyl)-2-nonadecanoyl-glycero-3-phosphoethanolamine	PE 37:1	759.578	C42H82NO8P	9.82497	[M+H]+	287.106	M-HG(PE,141)		C2H8NO4P	[M+H]+
1110	LMGP02010645	PE (Phosphatidylethanolamine)	PE 18:1(9Z)/19:1(9Z)	PE(18:1(9Z)/19:1(9Z))	1-(9Z-octadecenoyl)-2-(9Z-nonadecenoyl)-glycero-3-phosphoethanolamine	PE 37:2	757.562	C42H80NO8P	9.18661	[M+H]+	284.886	M-HG(PE,141)		C2H8NO4P	[M+H]+
1111	LMGP02010646	PE (Phosphatidylethanolamine)	PE 18:1(9Z)/20:2(11Z,14Z)	PE(18:1(9Z)/20:2(11Z,14Z))	1-(9Z-octadecenoyl)-2-(11Z,14Z-eicosadienoyl)-glycero-3-phosphoethanolamine	PE 38:3	769.562	C43H80NO8P	9.31925	[M+H]+	285.584	M-HG(PE,141)		C2H8NO4P	[M+H]+
1112	LMGP02010647	PE (Phosphatidylethanolamine)	PE 18:1(9Z)/20:3(8Z,11Z,14Z)	PE(18:1(9Z)/20:3(8Z,11Z,14Z))	1-(9Z-octadecenoyl)-2-(8Z,11Z,14Z-eicosatrienoyl)-glycero-3-phosphoethanolamine	PE 38:4	767.547	C43H78NO8P	8.74729	[M+H]+	283.504	M-HG(PE,141)		C2H8NO4P	[M+H]+
1113	LMGP02010648	PE (Phosphatidylethanolamine)	PE 18:1(9Z)/21:0	PE(18:1(9Z)/21:0)	1-(9Z-octadecenoyl)-2-heneicosanoyl-glycero-3-phosphoethanolamine	PE 39:1	787.609	C44H86NO8P	10.6633	[M+H]+	292.463	M-HG(PE,141)		C2H8NO4P	[M+H]+
1114	LMGP02010650	PE (Phosphatidylethanolamine)	PE 18:1(9Z)/22:2(13Z,16Z)	PE(18:1(9Z)/22:2(13Z,16Z))	1-(9Z-octadecenoyl)-2-(13Z,16Z-docosadienoyl)-glycero-3-phosphoethanolamine	PE 40:3	797.593	C45H84NO8P	10.1252	[M+H]+	291.226	M-HG(PE,141)		C2H8NO4P	[M+H]+
1115	LMGP02010652	PE (Phosphatidylethanolamine)	PE 18:2(9Z,12Z)/12:0	PE(18:2(9Z,12Z)/12:0)	1-(9Z,12Z-octadecadienoyl)-2-dodecanoyl-glycero-3-phosphoethanolamine	PE 30:2	659.453	C35H66NO8P	6.73338	[M+H]+	264.08	M-HG(PE,141)		C2H8NO4P	[M+H]+
1116	LMGP02010653	PE (Phosphatidylethanolamine)	PE 18:2(9Z,12Z)/13:0	PE(18:2(9Z,12Z)/13:0)	1-(9Z,12Z-octadecadienoyl)-2-tridecanoyl-glycero-3-phosphoethanolamine	PE 31:2	673.468	C36H68NO8P	7.01981	[M+H]+	267.511	M-HG(PE,141)		C2H8NO4P	[M+H]+
1117	LMGP02010654	PE (Phosphatidylethanolamine)	PE 18:2(9Z,12Z)/14:0	PE(18:2(9Z,12Z)/14:0)	1-(9Z,12Z-octadecadienoyl)-2-tetradecanoyl-glycero-3-phosphoethanolamine	PE 32:2	687.484	C37H70NO8P	7.48482	[M+H]+	270.383	M-HG(PE,141)		C2H8NO4P	[M+H]+
1118	LMGP02010655	PE (Phosphatidylethanolamine)	PE 18:2(9Z,12Z)/14:1(9Z)	PE(18:2(9Z,12Z)/14:1(9Z))	1-(9Z,12Z-octadecadienoyl)-2-(9Z-tetradecenoyl)-glycero-3-phosphoethanolamine	PE 32:3	685.468	C37H68NO8P	7.03571	[M+H]+	268.116	M-HG(PE,141)		C2H8NO4P	[M+H]+
1119	LMGP02010656	PE (Phosphatidylethanolamine)	PE 18:2(9Z,12Z)/15:0	PE(18:2(9Z,12Z)/15:0)	1-(9Z,12Z-octadecadienoyl)-2-pentadecanoyl-glycero-3-phosphoethanolamine	PE 33:2	701.5	C38H72NO8P	7.69799	[M+H]+	273.48	M-HG(PE,141)		C2H8NO4P	[M+H]+
1120	LMGP02010657	PE (Phosphatidylethanolamine)	PE 18:2(9Z,12Z)/15:1(9Z)	PE(18:2(9Z,12Z)/15:1(9Z))	1-(9Z,12Z-octadecadienoyl)-2-(9Z-pentadecenoyl)-glycero-3-phosphoethanolamine	PE 33:3	699.484	C38H70NO8P	7.19645	[M+H]+	271.303	M-HG(PE,141)		C2H8NO4P	[M+H]+
1121	LMGP02010664	PE (Phosphatidylethanolamine)	PE 18:2(9Z,12Z)/18:3(9Z,12Z,15Z)	PE(18:2(9Z,12Z)/18:3(9Z,12Z,15Z))	1-(9Z,12Z-octadecadienoyl)-2-(9Z,12Z,15Z-octadecatrienoyl)-glycero-3-phosphoethanolamine	PE 36:5	737.5	C41H72NO8P	7.67104	[M+H]+	274.728	M-HG(PE,141)		C2H8NO4P	[M+H]+
1122	LMGP02010665	PE (Phosphatidylethanolamine)	PE 18:2(9Z,12Z)/18:4(6Z,9Z,12Z,15Z)	PE(18:2(9Z,12Z)/18:4(6Z,9Z,12Z,15Z))	1-(9Z,12Z-octadecadienoyl)-2-(6Z,9Z,12Z,15Z-octadecatetraenoyl)-glycero-3-phosphoethanolamine	PE 36:6	735.484	C41H70NO8P	7.24906	[M+H]+	272.609	M-HG(PE,141)		C2H8NO4P	[M+H]+
1123	LMGP02010666	PE (Phosphatidylethanolamine)	PE 18:2(9Z,12Z)/19:0	PE(18:2(9Z,12Z)/19:0)	1-(9Z,12Z-octadecadienoyl)-2-nonadecanoyl-glycero-3-phosphoethanolamine	PE 37:2	757.562	C42H80NO8P	9.21321	[M+H]+	285.092	M-HG(PE,141)		C2H8NO4P	[M+H]+
1124	LMGP02010667	PE (Phosphatidylethanolamine)	PE 18:2(9Z,12Z)/19:1(9Z)	PE(18:2(9Z,12Z)/19:1(9Z))	1-(9Z,12Z-octadecadienoyl)-2-(9Z-nonadecenoyl)-glycero-3-phosphoethanolamine	PE 37:3	755.547	C42H78NO8P	8.57484	[M+H]+	282.82	M-HG(PE,141)		C2H8NO4P	[M+H]+
1125	LMGP02010668	PE (Phosphatidylethanolamine)	PE 18:2(9Z,12Z)/20:0	PE(18:2(9Z,12Z)/20:0)	1-(9Z,12Z-octadecadienoyl)-2-eicosanoyl-glycero-3-phosphoethanolamine	PE 38:2	771.578	C43H82NO8P	9.95583	[M+H]+	287.843	M-HG(PE,141)		C2H8NO4P	[M+H]+
1126	LMGP02010669	PE (Phosphatidylethanolamine)	PE 18:2(9Z,12Z)/20:1(11Z)	PE(18:2(9Z,12Z)/20:1(11Z))	1-(9Z,12Z-octadecadienoyl)-2-(11Z-eicosenoyl)-glycero-3-phosphoethanolamine	PE 38:3	769.562	C43H80NO8P	9.31925	[M+H]+	285.626	M-HG(PE,141)		C2H8NO4P	[M+H]+
1127	LMGP02010670	PE (Phosphatidylethanolamine)	PE 18:2(9Z,12Z)/20:2(11Z,14Z)	PE(18:2(9Z,12Z)/20:2(11Z,14Z))	1-(9Z,12Z-octadecadienoyl)-2-(11Z,14Z-eicosadienoyl)-glycero-3-phosphoethanolamine	PE 38:4	767.547	C43H78NO8P	8.77754	[M+H]+	283.846	M-HG(PE,141)		C2H8NO4P	[M+H]+
1128	LMGP02010671	PE (Phosphatidylethanolamine)	PE 18:2(9Z,12Z)/20:3(8Z,11Z,14Z)	PE(18:2(9Z,12Z)/20:3(8Z,11Z,14Z))	1-(9Z,12Z-octadecadienoyl)-2-(8Z,11Z,14Z-eicosatrienoyl)-glycero-3-phosphoethanolamine	PE 38:5	765.531	C43H76NO8P	8.22774	[M+H]+	280.635	M-HG(PE,141)		C2H8NO4P	[M+H]+
1129	LMGP02010672	PE (Phosphatidylethanolamine)	PE 18:2(9Z,12Z)/20:5(5Z,8Z,11Z,14Z,17Z)	PE(18:2(9Z,12Z)/20:5(5Z,8Z,11Z,14Z,17Z))	1-(9Z,12Z-octadecadienoyl)-2-(5Z,8Z,11Z,14Z,17Z-eicosapentaenoyl)-glycero-3-phosphoethanolamine	PE 38:7	761.5	C43H72NO8P	7.44196	[M+H]+	276.058	M-HG(PE,141)		C2H8NO4P	[M+H]+
1130	LMGP02010673	PE (Phosphatidylethanolamine)	PE 18:2(9Z,12Z)/21:0	PE(18:2(9Z,12Z)/21:0)	1-(9Z,12Z-octadecadienoyl)-2-heneicosanoyl-glycero-3-phosphoethanolamine	PE 39:2	785.593	C44H84NO8P	10.026	[M+H]+	290.526	M-HG(PE,141)		C2H8NO4P	[M+H]+
1131	LMGP02010674	PE (Phosphatidylethanolamine)	PE 18:2(9Z,12Z)/22:0	PE(18:2(9Z,12Z)/22:0)	1-(9Z,12Z-octadecadienoyl)-2-docosanoyl-glycero-3-phosphoethanolamine	PE 40:2	799.609	C45H86NO8P	10.783	[M+H]+	293.435	M-HG(PE,141)		C2H8NO4P	[M+H]+
1132	LMGP02010675	PE (Phosphatidylethanolamine)	PE 18:2(9Z,12Z)/22:1(11Z)	PE(18:2(9Z,12Z)/22:1(11Z))	1-(9Z,12Z-octadecadienoyl)-2-(11Z-docosenoyl)-glycero-3-phosphoethanolamine	PE 40:3	797.593	C45H84NO8P	10.1252	[M+H]+	291.271	M-HG(PE,141)		C2H8NO4P	[M+H]+
1133	LMGP02010676	PE (Phosphatidylethanolamine)	PE 18:2(9Z,12Z)/22:2(13Z,16Z)	PE(18:2(9Z,12Z)/22:2(13Z,16Z))	1-(9Z,12Z-octadecadienoyl)-2-(13Z,16Z-docosadienoyl)-glycero-3-phosphoethanolamine	PE 40:4	795.578	C45H82NO8P	9.54265	[M+H]+	289.195	M-HG(PE,141)		C2H8NO4P	[M+H]+
1134	LMGP02010677	PE (Phosphatidylethanolamine)	PE 18:2(9Z,12Z)/22:4(7Z,10Z,13Z,16Z)	PE(18:2(9Z,12Z)/22:4(7Z,10Z,13Z,16Z))	1-(9Z,12Z-octadecadienoyl)-2-(7Z,10Z,13Z,16Z-docosatetraenoyl)-glycero-3-phosphoethanolamine	PE 40:6	791.547	C45H78NO8P	8.36495	[M+H]+	284.377	M-HG(PE,141)		C2H8NO4P	[M+H]+
1135	LMGP02010709	PE (Phosphatidylethanolamine)	PE 18:3(9Z,12Z,15Z)/12:0	PE(18:3(9Z,12Z,15Z)/12:0)	1-(9Z,12Z,15Z-octadecatrienoyl)-2-dodecanoyl-glycero-3-phosphoethanolamine	PE 30:3	657.437	C35H64NO8P	6.45551	[M+H]+	261.875	M-HG(PE,141)		C2H8NO4P	[M+H]+
1136	LMGP02010710	PE (Phosphatidylethanolamine)	PE 18:3(9Z,12Z,15Z)/13:0	PE(18:3(9Z,12Z,15Z)/13:0)	1-(9Z,12Z,15Z-octadecatrienoyl)-2-tridecanoyl-glycero-3-phosphoethanolamine	PE 31:3	671.453	C36H66NO8P	6.7208	[M+H]+	265.359	M-HG(PE,141)		C2H8NO4P	[M+H]+
1137	LMGP02010711	PE (Phosphatidylethanolamine)	PE 18:3(9Z,12Z,15Z)/14:0	PE(18:3(9Z,12Z,15Z)/14:0)	1-(9Z,12Z,15Z-octadecatrienoyl)-2-tetradecanoyl-glycero-3-phosphoethanolamine	PE 32:3	685.468	C37H68NO8P	7.16874	[M+H]+	268.253	M-HG(PE,141)		C2H8NO4P	[M+H]+
1138	LMGP02010712	PE (Phosphatidylethanolamine)	PE 18:3(9Z,12Z,15Z)/14:1(9Z)	PE(18:3(9Z,12Z,15Z)/14:1(9Z))	1-(9Z,12Z,15Z-octadecatrienoyl)-2-(9Z-tetradecenoyl)-glycero-3-phosphoethanolamine	PE 32:4	683.453	C37H66NO8P	6.74334	[M+H]+	264.663	M-HG(PE,141)		C2H8NO4P	[M+H]+
1139	LMGP02010713	PE (Phosphatidylethanolamine)	PE 18:3(9Z,12Z,15Z)/15:0	PE(18:3(9Z,12Z,15Z)/15:0)	1-(9Z,12Z,15Z-octadecatrienoyl)-2-pentadecanoyl-glycero-3-phosphoethanolamine	PE 33:3	699.484	C38H70NO8P	7.35777	[M+H]+	271.447	M-HG(PE,141)		C2H8NO4P	[M+H]+
1140	LMGP02010714	PE (Phosphatidylethanolamine)	PE 18:3(9Z,12Z,15Z)/15:1(9Z)	PE(18:3(9Z,12Z,15Z)/15:1(9Z))	1-(9Z,12Z,15Z-octadecatrienoyl)-2-(9Z-pentadecenoyl)-glycero-3-phosphoethanolamine	PE 33:4	697.468	C38H68NO8P	6.88481	[M+H]+	267.915	M-HG(PE,141)		C2H8NO4P	[M+H]+
1141	LMGP02010715	PE (Phosphatidylethanolamine)	PE 18:3(9Z,12Z,15Z)/16:1(9Z)	PE(18:3(9Z,12Z,15Z)/16:1(9Z))	1-(9Z,12Z,15Z-octadecatrienoyl)-2-(9Z-hexadecenoyl)-glycero-3-phosphoethanolamine	PE 34:4	711.484	C39H70NO8P	7.40526	[M+H]+	270.814	M-HG(PE,141)		C2H8NO4P	[M+H]+
1142	LMGP02010716	PE (Phosphatidylethanolamine)	PE 18:3(9Z,12Z,15Z)/17:0	PE(18:3(9Z,12Z,15Z)/17:0)	1-(9Z,12Z,15Z-octadecatrienoyl)-2-heptadecanoyl-glycero-3-phosphoethanolamine	PE 35:3	727.515	C40H74NO8P	8.0467	[M+H]+	276.704	M-HG(PE,141)		C2H8NO4P	[M+H]+
1143	LMGP02010719	PE (Phosphatidylethanolamine)	PE 18:3(9Z,12Z,15Z)/18:0	PE(18:3(9Z,12Z,15Z)/18:0)	1-(9Z,12Z,15Z-octadecatrienoyl)-2-octadecanoyl-glycero-3-phosphoethanolamine	PE 36:3	741.531	C41H76NO8P	8.72339	[M+H]+	279.981	M-HG(PE,141)		C2H8NO4P	[M+H]+
1144	LMGP02010720	PE (Phosphatidylethanolamine)	PE 18:3(9Z,12Z,15Z)/18:2(9Z,12Z)	PE(18:3(9Z,12Z,15Z)/18:2(9Z,12Z))	1-(9Z,12Z,15Z-octadecatrienoyl)-2-(9Z,12Z-octadecadienoyl)-glycero-3-phosphoethanolamine	PE 36:5	737.5	C41H72NO8P	7.67104	[M+H]+	274.748	M-HG(PE,141)		C2H8NO4P	[M+H]+
1145	LMGP02010722	PE (Phosphatidylethanolamine)	PE 18:3(9Z,12Z,15Z)/18:4(6Z,9Z,12Z,15Z)	PE(18:3(9Z,12Z,15Z)/18:4(6Z,9Z,12Z,15Z))	1-(9Z,12Z,15Z-octadecatrienoyl)-2-(6Z,9Z,12Z,15Z-octadecatetraenoyl)-glycero-3-phosphoethanolamine	PE 36:7	733.468	C41H68NO8P	6.97292	[M+H]+	270.805	M-HG(PE,141)		C2H8NO4P	[M+H]+
1146	LMGP02010723	PE (Phosphatidylethanolamine)	PE 18:3(9Z,12Z,15Z)/19:0	PE(18:3(9Z,12Z,15Z)/19:0)	1-(9Z,12Z,15Z-octadecatrienoyl)-2-nonadecanoyl-glycero-3-phosphoethanolamine	PE 37:3	755.547	C42H78NO8P	8.78477	[M+H]+	282.978	M-HG(PE,141)		C2H8NO4P	[M+H]+
1147	LMGP02010724	PE (Phosphatidylethanolamine)	PE 18:3(9Z,12Z,15Z)/19:1(9Z)	PE(18:3(9Z,12Z,15Z)/19:1(9Z))	1-(9Z,12Z,15Z-octadecatrienoyl)-2-(9Z-nonadecenoyl)-glycero-3-phosphoethanolamine	PE 37:4	753.531	C42H76NO8P	8.16311	[M+H]+	279.91	M-HG(PE,141)		C2H8NO4P	[M+H]+
1148	LMGP02010725	PE (Phosphatidylethanolamine)	PE 18:3(9Z,12Z,15Z)/20:0	PE(18:3(9Z,12Z,15Z)/20:0)	1-(9Z,12Z,15Z-octadecatrienoyl)-2-eicosanoyl-glycero-3-phosphoethanolamine	PE 38:3	769.562	C43H80NO8P	9.53347	[M+H]+	285.797	M-HG(PE,141)		C2H8NO4P	[M+H]+
1149	LMGP02010726	PE (Phosphatidylethanolamine)	PE 18:3(9Z,12Z,15Z)/20:1(11Z)	PE(18:3(9Z,12Z,15Z)/20:1(11Z))	1-(9Z,12Z,15Z-octadecatrienoyl)-2-(11Z-eicosenoyl)-glycero-3-phosphoethanolamine	PE 38:4	767.547	C43H78NO8P	8.89534	[M+H]+	282.736	M-HG(PE,141)		C2H8NO4P	[M+H]+
1150	LMGP02010727	PE (Phosphatidylethanolamine)	PE 18:3(9Z,12Z,15Z)/20:2(11Z,14Z)	PE(18:3(9Z,12Z,15Z)/20:2(11Z,14Z))	1-(9Z,12Z,15Z-octadecatrienoyl)-2-(11Z,14Z-eicosadienoyl)-glycero-3-phosphoethanolamine	PE 38:5	765.531	C43H76NO8P	8.36829	[M+H]+	280.628	M-HG(PE,141)		C2H8NO4P	[M+H]+
1151	LMGP02010728	PE (Phosphatidylethanolamine)	PE 18:3(9Z,12Z,15Z)/20:3(8Z,11Z,14Z)	PE(18:3(9Z,12Z,15Z)/20:3(8Z,11Z,14Z))	1-(9Z,12Z,15Z-octadecatrienoyl)-2-(8Z,11Z,14Z-eicosatrienoyl)-glycero-3-phosphoethanolamine	PE 38:6	763.515	C43H74NO8P	7.8695	[M+H]+	278.523	M-HG(PE,141)		C2H8NO4P	[M+H]+
1152	LMGP02010729	PE (Phosphatidylethanolamine)	PE 18:3(9Z,12Z,15Z)/20:4(5Z,8Z,11Z,14Z)	PE(18:3(9Z,12Z,15Z)/20:4(5Z,8Z,11Z,14Z))	1-(9Z,12Z,15Z-octadecatrienoyl)-2-(5Z,8Z,11Z,14Z-eicosatetraenoyl)-glycero-3-phosphoethanolamine	PE 38:7	761.5	C43H72NO8P	7.44655	[M+H]+	276.079	M-HG(PE,141)		C2H8NO4P	[M+H]+
1153	LMGP02010730	PE (Phosphatidylethanolamine)	PE 18:3(9Z,12Z,15Z)/20:5(5Z,8Z,11Z,14Z,17Z)	PE(18:3(9Z,12Z,15Z)/20:5(5Z,8Z,11Z,14Z,17Z))	1-(9Z,12Z,15Z-octadecatrienoyl)-2-(5Z,8Z,11Z,14Z,17Z-eicosapentaenoyl)-glycero-3-phosphoethanolamine	PE 38:8	759.484	C43H70NO8P	7.15691	[M+H]+	273.889	M-HG(PE,141)		C2H8NO4P	[M+H]+
1154	LMGP02010731	PE (Phosphatidylethanolamine)	PE 18:3(9Z,12Z,15Z)/21:0	PE(18:3(9Z,12Z,15Z)/21:0)	1-(9Z,12Z,15Z-octadecatrienoyl)-2-heneicosanoyl-glycero-3-phosphoethanolamine	PE 39:3	783.578	C44H82NO8P	9.56357	[M+H]+	288.487	M-HG(PE,141)		C2H8NO4P	[M+H]+
1155	LMGP02010732	PE (Phosphatidylethanolamine)	PE 18:3(9Z,12Z,15Z)/22:0	PE(18:3(9Z,12Z,15Z)/22:0)	1-(9Z,12Z,15Z-octadecatrienoyl)-2-docosanoyl-glycero-3-phosphoethanolamine	PE 40:3	797.593	C45H84NO8P	10.3447	[M+H]+	291.44	M-HG(PE,141)		C2H8NO4P	[M+H]+
1156	LMGP02010733	PE (Phosphatidylethanolamine)	PE 18:3(9Z,12Z,15Z)/22:1(11Z)	PE(18:3(9Z,12Z,15Z)/22:1(11Z))	1-(9Z,12Z,15Z-octadecatrienoyl)-2-(11Z-docosenoyl)-glycero-3-phosphoethanolamine	PE 40:4	795.578	C45H82NO8P	9.66648	[M+H]+	288.482	M-HG(PE,141)		C2H8NO4P	[M+H]+
1157	LMGP02010734	PE (Phosphatidylethanolamine)	PE 18:3(9Z,12Z,15Z)/22:2(13Z,16Z)	PE(18:3(9Z,12Z,15Z)/22:2(13Z,16Z))	1-(9Z,12Z,15Z-octadecatrienoyl)-2-(13Z,16Z-docosadienoyl)-glycero-3-phosphoethanolamine	PE 40:5	793.562	C45H80NO8P	9.08559	[M+H]+	286.42	M-HG(PE,141)		C2H8NO4P	[M+H]+
1158	LMGP02010735	PE (Phosphatidylethanolamine)	PE 18:3(9Z,12Z,15Z)/22:4(7Z,10Z,13Z,16Z)	PE(18:3(9Z,12Z,15Z)/22:4(7Z,10Z,13Z,16Z))	1-(9Z,12Z,15Z-octadecatrienoyl)-2-(7Z,10Z,13Z,16Z-docosatetraenoyl)-glycero-3-phosphoethanolamine	PE 40:7	789.531	C45H76NO8P	7.9899	[M+H]+	282.279	M-HG(PE,141)		C2H8NO4P	[M+H]+
1159	LMGP02010737	PE (Phosphatidylethanolamine)	PE 18:4(6Z,9Z,12Z,15Z)/12:0	PE(18:4(6Z,9Z,12Z,15Z)/12:0)	1-(6Z,9Z,12Z,15Z-octadecatetraenoyl)-2-dodecanoyl-glycero-3-phosphoethanolamine	PE 30:4	655.421	C35H62NO8P	6.12935	[M+H]+	258.738	M-HG(PE,141)		C2H8NO4P	[M+H]+
1160	LMGP02010738	PE (Phosphatidylethanolamine)	PE 18:4(6Z,9Z,12Z,15Z)/13:0	PE(18:4(6Z,9Z,12Z,15Z)/13:0)	1-(6Z,9Z,12Z,15Z-octadecatetraenoyl)-2-tridecanoyl-glycero-3-phosphoethanolamine	PE 31:4	669.437	C36H64NO8P	6.36934	[M+H]+	262.182	M-HG(PE,141)		C2H8NO4P	[M+H]+
1161	LMGP02010739	PE (Phosphatidylethanolamine)	PE 18:4(6Z,9Z,12Z,15Z)/14:0	PE(18:4(6Z,9Z,12Z,15Z)/14:0)	1-(6Z,9Z,12Z,15Z-octadecatetraenoyl)-2-tetradecanoyl-glycero-3-phosphoethanolamine	PE 32:4	683.453	C37H66NO8P	6.78461	[M+H]+	265.083	M-HG(PE,141)		C2H8NO4P	[M+H]+
1162	LMGP02010740	PE (Phosphatidylethanolamine)	PE 18:4(6Z,9Z,12Z,15Z)/14:1(9Z)	PE(18:4(6Z,9Z,12Z,15Z)/14:1(9Z))	1-(6Z,9Z,12Z,15Z-octadecatetraenoyl)-2-(9Z-tetradecenoyl)-glycero-3-phosphoethanolamine	PE 32:5	681.437	C37H64NO8P	6.40221	[M+H]+	262.515	M-HG(PE,141)		C2H8NO4P	[M+H]+
1163	LMGP02010741	PE (Phosphatidylethanolamine)	PE 18:4(6Z,9Z,12Z,15Z)/15:0	PE(18:4(6Z,9Z,12Z,15Z)/15:0)	1-(6Z,9Z,12Z,15Z-octadecatetraenoyl)-2-pentadecanoyl-glycero-3-phosphoethanolamine	PE 33:4	697.468	C38H68NO8P	6.95006	[M+H]+	268.346	M-HG(PE,141)		C2H8NO4P	[M+H]+
1164	LMGP02010742	PE (Phosphatidylethanolamine)	PE 18:4(6Z,9Z,12Z,15Z)/15:1(9Z)	PE(18:4(6Z,9Z,12Z,15Z)/15:1(9Z))	1-(6Z,9Z,12Z,15Z-octadecatetraenoyl)-2-(9Z-pentadecenoyl)-glycero-3-phosphoethanolamine	PE 33:5	695.453	C38H66NO8P	6.52545	[M+H]+	265.853	M-HG(PE,141)		C2H8NO4P	[M+H]+
1165	LMGP02010743	PE (Phosphatidylethanolamine)	PE 18:4(6Z,9Z,12Z,15Z)/16:0	PE(18:4(6Z,9Z,12Z,15Z)/16:0)	1-(6Z,9Z,12Z,15Z-octadecatetraenoyl)-2-hexadecanoyl-glycero-3-phosphoethanolamine	PE 34:4	711.484	C39H70NO8P	7.49142	[M+H]+	271.243	M-HG(PE,141)		C2H8NO4P	[M+H]+
1166	LMGP02010744	PE (Phosphatidylethanolamine)	PE 18:4(6Z,9Z,12Z,15Z)/16:1(9Z)	PE(18:4(6Z,9Z,12Z,15Z)/16:1(9Z))	1-(6Z,9Z,12Z,15Z-octadecatetraenoyl)-2-(9Z-hexadecenoyl)-glycero-3-phosphoethanolamine	PE 34:5	709.468	C39H68NO8P	7.0041	[M+H]+	268.774	M-HG(PE,141)		C2H8NO4P	[M+H]+
1167	LMGP02010745	PE (Phosphatidylethanolamine)	PE 18:4(6Z,9Z,12Z,15Z)/17:0	PE(18:4(6Z,9Z,12Z,15Z)/17:0)	1-(6Z,9Z,12Z,15Z-octadecatetraenoyl)-2-heptadecanoyl-glycero-3-phosphoethanolamine	PE 35:4	725.5	C40H72NO8P	7.57881	[M+H]+	273.952	M-HG(PE,141)		C2H8NO4P	[M+H]+
1168	LMGP02010748	PE (Phosphatidylethanolamine)	PE 18:4(6Z,9Z,12Z,15Z)/18:0	PE(18:4(6Z,9Z,12Z,15Z)/18:0)	1-(6Z,9Z,12Z,15Z-octadecatetraenoyl)-2-octadecanoyl-glycero-3-phosphoethanolamine	PE 36:4	739.515	C41H74NO8P	8.22834	[M+H]+	277.405	M-HG(PE,141)		C2H8NO4P	[M+H]+
1169	LMGP02010749	PE (Phosphatidylethanolamine)	PE 18:4(6Z,9Z,12Z,15Z)/18:1(9Z)	PE(18:4(6Z,9Z,12Z,15Z)/18:1(9Z))	1-(6Z,9Z,12Z,15Z-octadecatetraenoyl)-2-(9Z-octadecenoyl)-glycero-3-phosphoethanolamine	PE 36:5	737.5	C41H72NO8P	7.67442	[M+H]+	275.054	M-HG(PE,141)		C2H8NO4P	[M+H]+
1170	LMGP02010750	PE (Phosphatidylethanolamine)	PE 18:4(6Z,9Z,12Z,15Z)/18:2(9Z,12Z)	PE(18:4(6Z,9Z,12Z,15Z)/18:2(9Z,12Z))	1-(6Z,9Z,12Z,15Z-octadecatetraenoyl)-2-(9Z,12Z-octadecadienoyl)-glycero-3-phosphoethanolamine	PE 36:6	735.484	C41H70NO8P	7.24819	[M+H]+	272.806	M-HG(PE,141)		C2H8NO4P	[M+H]+
1171	LMGP02010752	PE (Phosphatidylethanolamine)	PE 18:4(6Z,9Z,12Z,15Z)/18:3(9Z,12Z,15Z)	PE(18:4(6Z,9Z,12Z,15Z)/18:3(9Z,12Z,15Z))	1-(6Z,9Z,12Z,15Z-octadecatetraenoyl)-2-(9Z,12Z,15Z-octadecatrienoyl)-glycero-3-phosphoethanolamine	PE 36:7	733.468	C41H68NO8P	6.97211	[M+H]+	270.975	M-HG(PE,141)		C2H8NO4P	[M+H]+
1172	LMGP02010753	PE (Phosphatidylethanolamine)	PE 18:4(6Z,9Z,12Z,15Z)/18:4(6Z,9Z,12Z,15Z)	PE(18:4(6Z,9Z,12Z,15Z)/18:4(6Z,9Z,12Z,15Z))	1,2-di-(6Z,9Z,12Z,15Z-octadecatetraenoyl)-sn-glycero-3-phosphoethanolamine	PE 36:8	731.453	C41H66NO8P	6.65586	[M+H]+	268.757	M-HG(PE,141)		C2H8NO4P	[M+H]+
1173	LMGP02010754	PE (Phosphatidylethanolamine)	PE 18:4(6Z,9Z,12Z,15Z)/19:0	PE(18:4(6Z,9Z,12Z,15Z)/19:0)	1-(6Z,9Z,12Z,15Z-octadecatetraenoyl)-2-nonadecanoyl-glycero-3-phosphoethanolamine	PE 37:4	753.531	C42H76NO8P	8.25295	[M+H]+	280.352	M-HG(PE,141)		C2H8NO4P	[M+H]+
1174	LMGP02010755	PE (Phosphatidylethanolamine)	PE 18:4(6Z,9Z,12Z,15Z)/19:1(9Z)	PE(18:4(6Z,9Z,12Z,15Z)/19:1(9Z))	1-(6Z,9Z,12Z,15Z-octadecatetraenoyl)-2-(9Z-nonadecenoyl)-glycero-3-phosphoethanolamine	PE 37:5	751.515	C42H74NO8P	7.66995	[M+H]+	278.058	M-HG(PE,141)		C2H8NO4P	[M+H]+
1175	LMGP02010756	PE (Phosphatidylethanolamine)	PE 18:4(6Z,9Z,12Z,15Z)/20:0	PE(18:4(6Z,9Z,12Z,15Z)/20:0)	1-(6Z,9Z,12Z,15Z-octadecatetraenoyl)-2-eicosanoyl-glycero-3-phosphoethanolamine	PE 38:4	767.547	C43H78NO8P	8.98782	[M+H]+	283.189	M-HG(PE,141)		C2H8NO4P	[M+H]+
1176	LMGP02010757	PE (Phosphatidylethanolamine)	PE 18:4(6Z,9Z,12Z,15Z)/20:1(11Z)	PE(18:4(6Z,9Z,12Z,15Z)/20:1(11Z))	1-(6Z,9Z,12Z,15Z-octadecatetraenoyl)-2-(11Z-eicosenoyl)-glycero-3-phosphoethanolamine	PE 38:5	765.531	C43H76NO8P	8.36815	[M+H]+	280.945	M-HG(PE,141)		C2H8NO4P	[M+H]+
1177	LMGP02010758	PE (Phosphatidylethanolamine)	PE 18:4(6Z,9Z,12Z,15Z)/20:2(11Z,14Z)	PE(18:4(6Z,9Z,12Z,15Z)/20:2(11Z,14Z))	1-(6Z,9Z,12Z,15Z-octadecatetraenoyl)-2-(11Z,14Z-eicosadienoyl)-glycero-3-phosphoethanolamine	PE 38:6	763.515	C43H74NO8P	7.87591	[M+H]+	278.803	M-HG(PE,141)		C2H8NO4P	[M+H]+
1178	LMGP02010759	PE (Phosphatidylethanolamine)	PE 18:4(6Z,9Z,12Z,15Z)/20:3(8Z,11Z,14Z)	PE(18:4(6Z,9Z,12Z,15Z)/20:3(8Z,11Z,14Z))	1-(6Z,9Z,12Z,15Z-octadecatetraenoyl)-2-(8Z,11Z,14Z-eicosatrienoyl)-glycero-3-phosphoethanolamine	PE 38:7	761.5	C43H72NO8P	7.4268	[M+H]+	277.271	M-HG(PE,141)		C2H8NO4P	[M+H]+
1179	LMGP02010760	PE (Phosphatidylethanolamine)	PE 18:4(6Z,9Z,12Z,15Z)/20:4(5Z,8Z,11Z,14Z)	PE(18:4(6Z,9Z,12Z,15Z)/20:4(5Z,8Z,11Z,14Z))	1-(6Z,9Z,12Z,15Z-octadecatetraenoyl)-2-(5Z,8Z,11Z,14Z-eicosatetraenoyl)-glycero-3-phosphoethanolamine	PE 38:8	759.484	C43H70NO8P	7.07009	[M+H]+	274.183	M-HG(PE,141)		C2H8NO4P	[M+H]+
1180	LMGP02010761	PE (Phosphatidylethanolamine)	PE 18:4(6Z,9Z,12Z,15Z)/20:5(5Z,8Z,11Z,14Z,17Z)	PE(18:4(6Z,9Z,12Z,15Z)/20:5(5Z,8Z,11Z,14Z,17Z))	1-(6Z,9Z,12Z,15Z-octadecatetraenoyl)-2-(5Z,8Z,11Z,14Z,17Z-eicosapentaenoyl)-glycero-3-phosphoethanolamine	PE 38:9	757.468	C43H68NO8P	6.83117	[M+H]+	271.973	M-HG(PE,141)		C2H8NO4P	[M+H]+
1181	LMGP02010762	PE (Phosphatidylethanolamine)	PE 18:4(6Z,9Z,12Z,15Z)/21:0	PE(18:4(6Z,9Z,12Z,15Z)/21:0)	1-(6Z,9Z,12Z,15Z-octadecatetraenoyl)-2-heneicosanoyl-glycero-3-phosphoethanolamine	PE 39:4	781.562	C44H80NO8P	8.97485	[M+H]+	285.879	M-HG(PE,141)		C2H8NO4P	[M+H]+
1182	LMGP02010763	PE (Phosphatidylethanolamine)	PE 18:4(6Z,9Z,12Z,15Z)/22:0	PE(18:4(6Z,9Z,12Z,15Z)/22:0)	1-(6Z,9Z,12Z,15Z-octadecatetraenoyl)-2-docosanoyl-glycero-3-phosphoethanolamine	PE 40:4	795.578	C45H82NO8P	9.7614	[M+H]+	288.929	M-HG(PE,141)		C2H8NO4P	[M+H]+
1183	LMGP02010764	PE (Phosphatidylethanolamine)	PE 18:4(6Z,9Z,12Z,15Z)/22:1(11Z)	PE(18:4(6Z,9Z,12Z,15Z)/22:1(11Z))	1-(6Z,9Z,12Z,15Z-octadecatetraenoyl)-2-(11Z-docosenoyl)-glycero-3-phosphoethanolamine	PE 40:5	793.562	C45H80NO8P	9.0826	[M+H]+	286.729	M-HG(PE,141)		C2H8NO4P	[M+H]+
1184	LMGP02010765	PE (Phosphatidylethanolamine)	PE 18:4(6Z,9Z,12Z,15Z)/22:2(13Z,16Z)	PE(18:4(6Z,9Z,12Z,15Z)/22:2(13Z,16Z))	1-(6Z,9Z,12Z,15Z-octadecatetraenoyl)-2-(13Z,16Z-docosadienoyl)-glycero-3-phosphoethanolamine	PE 40:6	791.547	C45H78NO8P	8.52497	[M+H]+	284.629	M-HG(PE,141)		C2H8NO4P	[M+H]+
1185	LMGP02010766	PE (Phosphatidylethanolamine)	PE 18:4(6Z,9Z,12Z,15Z)/22:4(7Z,10Z,13Z,16Z)	PE(18:4(6Z,9Z,12Z,15Z)/22:4(7Z,10Z,13Z,16Z))	1-(6Z,9Z,12Z,15Z-octadecatetraenoyl)-2-(7Z,10Z,13Z,16Z-docosatetraenoyl)-glycero-3-phosphoethanolamine	PE 40:8	787.515	C45H74NO8P	7.5404	[M+H]+	280.911	M-HG(PE,141)		C2H8NO4P	[M+H]+
1186	LMGP02010767	PE (Phosphatidylethanolamine)	PE 18:4(6Z,9Z,12Z,15Z)/22:6(4Z,7Z,10Z,13Z,16Z,19Z)	PE(18:4(6Z,9Z,12Z,15Z)/22:6(4Z,7Z,10Z,13Z,16Z,19Z))	1-(6Z,9Z,12Z,15Z-octadecatetraenoyl)-2-(4Z,7Z,10Z,13Z,16Z,19Z-docosahexaenoyl)-glycero-3-phosphoethanolamine	PE 40:10	783.484	C45H70NO8P	6.95289	[M+H]+	275.791	M-HG(PE,141)		C2H8NO4P	[M+H]+
1187	LMGP02010768	PE (Phosphatidylethanolamine)	PE 19:0/14:1(9Z)	PE(19:0/14:1(9Z))	1-nonadecanoyl-2-(9Z-tetradecenoyl)-glycero-3-phosphoethanolamine	PE 33:1	703.515	C38H74NO8P	8.25103	[M+H]+	274.417	M-HG(PE,141)		C2H8NO4P	[M+H]+
1188	LMGP02010769	PE (Phosphatidylethanolamine)	PE 19:0/15:1(9Z)	PE(19:0/15:1(9Z))	1-nonadecanoyl-2-(9Z-pentadecenoyl)-glycero-3-phosphoethanolamine	PE 34:1	717.531	C39H76NO8P	8.81436	[M+H]+	277.683	M-HG(PE,141)		C2H8NO4P	[M+H]+
1189	LMGP02010770	PE (Phosphatidylethanolamine)	PE 19:0/16:1(9Z)	PE(19:0/16:1(9Z))	1-nonadecanoyl-2-(9Z-hexadecenoyl)-glycero-3-phosphoethanolamine	PE 35:1	731.547	C40H78NO8P	8.99362	[M+H]+	280.495	M-HG(PE,141)		C2H8NO4P	[M+H]+
1190	LMGP02010771	PE (Phosphatidylethanolamine)	PE 19:0/17:0	PE(19:0/17:0)	1-nonadecanoyl-2-heptadecanoyl-glycero-3-phosphoethanolamine	PE 36:0	747.578	C41H82NO8P	10.27	[M+H]+	285.071	M-HG(PE,141)		C2H8NO4P	[M+H]+
1191	LMGP02010774	PE (Phosphatidylethanolamine)	PE 19:0/18:1(9Z)	PE(19:0/18:1(9Z))	1-nonadecanoyl-2-(9Z-octadecenoyl)-glycero-3-phosphoethanolamine	PE 37:1	759.578	C42H82NO8P	9.82538	[M+H]+	286.165	M-HG(PE,141)		C2H8NO4P	[M+H]+
1192	LMGP02010775	PE (Phosphatidylethanolamine)	PE 19:0/18:2(9Z,12Z)	PE(19:0/18:2(9Z,12Z))	1-nonadecanoyl-2-(9Z,12Z-octadecadienoyl)-glycero-3-phosphoethanolamine	PE 37:2	757.562	C42H80NO8P	9.21356	[M+H]+	284.983	M-HG(PE,141)		C2H8NO4P	[M+H]+
1193	LMGP02010777	PE (Phosphatidylethanolamine)	PE 19:0/18:3(9Z,12Z,15Z)	PE(19:0/18:3(9Z,12Z,15Z))	1-nonadecanoyl-2-(9Z,12Z,15Z-octadecatrienoyl)-glycero-3-phosphoethanolamine	PE 37:3	755.547	C42H78NO8P	8.78506	[M+H]+	282.819	M-HG(PE,141)		C2H8NO4P	[M+H]+
1194	LMGP02010778	PE (Phosphatidylethanolamine)	PE 19:0/18:4(6Z,9Z,12Z,15Z)	PE(19:0/18:4(6Z,9Z,12Z,15Z))	1-nonadecanoyl-2-(6Z,9Z,12Z,15Z-octadecatetraenoyl)-glycero-3-phosphoethanolamine	PE 37:4	753.531	C42H76NO8P	8.25423	[M+H]+	280.734	M-HG(PE,141)		C2H8NO4P	[M+H]+
1195	LMGP02010779	PE (Phosphatidylethanolamine)	PE 19:0/19:1(9Z)	PE(19:0/19:1(9Z))	1-nonadecanoyl-2-(9Z-nonadecenoyl)-glycero-3-phosphoethanolamine	PE 38:1	773.593	C43H84NO8P	10.5348	[M+H]+	288.744	M-HG(PE,141)		C2H8NO4P	[M+H]+
1196	LMGP02010780	PE (Phosphatidylethanolamine)	PE 19:0/20:0	PE(19:0/20:0)	1-nonadecanoyl-2-eicosanoyl-glycero-3-phosphoethanolamine	PE 39:0	789.625	C44H88NO8P	11.343	[M+H]+	294.168	M-HG(PE,141)		C2H8NO4P	[M+H]+
1197	LMGP02010781	PE (Phosphatidylethanolamine)	PE 19:0/20:1(11Z)	PE(19:0/20:1(11Z))	1-nonadecanoyl-2-(11Z-eicosenoyl)-glycero-3-phosphoethanolamine	PE 39:1	787.609	C44H86NO8P	10.6619	[M+H]+	291.253	M-HG(PE,141)		C2H8NO4P	[M+H]+
1198	LMGP02010782	PE (Phosphatidylethanolamine)	PE 19:0/20:2(11Z,14Z)	PE(19:0/20:2(11Z,14Z))	1-nonadecanoyl-2-(11Z,14Z-eicosadienoyl)-glycero-3-phosphoethanolamine	PE 39:2	785.593	C44H84NO8P	10.0247	[M+H]+	289.324	M-HG(PE,141)		C2H8NO4P	[M+H]+
1199	LMGP02010783	PE (Phosphatidylethanolamine)	PE 19:0/20:3(8Z,11Z,14Z)	PE(19:0/20:3(8Z,11Z,14Z))	1-nonadecanoyl-2-(8Z,11Z,14Z-eicosatrienoyl)-glycero-3-phosphoethanolamine	PE 39:3	783.578	C44H82NO8P	9.40253	[M+H]+	288.231	M-HG(PE,141)		C2H8NO4P	[M+H]+
1200	LMGP02010784	PE (Phosphatidylethanolamine)	PE 19:0/20:4(5Z,8Z,11Z,14Z)	PE(19:0/20:4(5Z,8Z,11Z,14Z))	1-nonadecanoyl-2-(5Z,8Z,11Z,14Z-eicosatetraenoyl)-glycero-3-phosphoethanolamine	PE 39:4	781.562	C44H80NO8P	8.8407	[M+H]+	284.997	M-HG(PE,141)		C2H8NO4P	[M+H]+
1201	LMGP02010785	PE (Phosphatidylethanolamine)	PE 19:0/20:5(5Z,8Z,11Z,14Z,17Z)	PE(19:0/20:5(5Z,8Z,11Z,14Z,17Z))	1-nonadecanoyl-2-(5Z,8Z,11Z,14Z,17Z-eicosapentaenoyl)-glycero-3-phosphoethanolamine	PE 39:5	779.547	C44H78NO8P	8.42037	[M+H]+	282.886	M-HG(PE,141)		C2H8NO4P	[M+H]+
1202	LMGP02010786	PE (Phosphatidylethanolamine)	PE 19:0/21:0	PE(19:0/21:0)	1-nonadecanoyl-2-heneicosanoyl-glycero-3-phosphoethanolamine	PE 40:0	803.64	C45H90NO8P	11.8677	[M+H]+	297.075	M-HG(PE,141)		C2H8NO4P	[M+H]+
1203	LMGP02010787	PE (Phosphatidylethanolamine)	PE 19:0/22:0	PE(19:0/22:0)	1-nonadecanoyl-2-docosanoyl-glycero-3-phosphoethanolamine	PE 41:0	817.656	C46H92NO8P	12.0384	[M+H]+	299.618	M-HG(PE,141)		C2H8NO4P	[M+H]+
1204	LMGP02010788	PE (Phosphatidylethanolamine)	PE 19:0/22:1(11Z)	PE(19:0/22:1(11Z))	1-nonadecanoyl-2-(11Z-docosenoyl)-glycero-3-phosphoethanolamine	PE 41:1	815.64	C46H90NO8P	11.4569	[M+H]+	297.07	M-HG(PE,141)		C2H8NO4P	[M+H]+
1205	LMGP02010789	PE (Phosphatidylethanolamine)	PE 19:0/22:2(13Z,16Z)	PE(19:0/22:2(13Z,16Z))	1-nonadecanoyl-2-(13Z,16Z-docosadienoyl)-glycero-3-phosphoethanolamine	PE 41:2	813.625	C46H88NO8P	10.8348	[M+H]+	295.343	M-HG(PE,141)		C2H8NO4P	[M+H]+
1206	LMGP02010790	PE (Phosphatidylethanolamine)	PE 19:0/22:4(7Z,10Z,13Z,16Z)	PE(19:0/22:4(7Z,10Z,13Z,16Z))	1-nonadecanoyl-2-(7Z,10Z,13Z,16Z-docosatetraenoyl)-glycero-3-phosphoethanolamine	PE 41:4	809.593	C46H84NO8P	9.55347	[M+H]+	292.494	M-HG(PE,141)		C2H8NO4P	[M+H]+
1207	LMGP02010791	PE (Phosphatidylethanolamine)	PE 19:0/22:6(4Z,7Z,10Z,13Z,16Z,19Z)	PE(19:0/22:6(4Z,7Z,10Z,13Z,16Z,19Z))	1-nonadecanoyl-2-(4Z,7Z,10Z,13Z,16Z,19Z-docosahexaenoyl)-glycero-3-phosphoethanolamine	PE 41:6	805.562	C46H80NO8P	8.58209	[M+H]+	288.759	M-HG(PE,141)		C2H8NO4P	[M+H]+
1208	LMGP02010792	PE (Phosphatidylethanolamine)	PE 19:1(9Z)/12:0	PE(19:1(9Z)/12:0)	1-(9Z-nonadecenoyl)-2-dodecanoyl-glycero-3-phosphoethanolamine	PE 31:1	675.484	C36H70NO8P	7.46409	[M+H]+	269.755	M-HG(PE,141)		C2H8NO4P	[M+H]+
1209	LMGP02010793	PE (Phosphatidylethanolamine)	PE 19:1(9Z)/13:0	PE(19:1(9Z)/13:0)	1-(9Z-nonadecenoyl)-2-tridecanoyl-glycero-3-phosphoethanolamine	PE 32:1	689.5	C37H72NO8P	7.94377	[M+H]+	272.582	M-HG(PE,141)		C2H8NO4P	[M+H]+
1210	LMGP02010794	PE (Phosphatidylethanolamine)	PE 19:1(9Z)/14:0	PE(19:1(9Z)/14:0)	1-(9Z-nonadecenoyl)-2-tetradecanoyl-glycero-3-phosphoethanolamine	PE 33:1	703.515	C38H74NO8P	8.2016	[M+H]+	275.159	M-HG(PE,141)		C2H8NO4P	[M+H]+
1211	LMGP02010795	PE (Phosphatidylethanolamine)	PE 19:1(9Z)/14:1(9Z)	PE(19:1(9Z)/14:1(9Z))	1-(9Z-nonadecenoyl)-2-(9Z-tetradecenoyl)-glycero-3-phosphoethanolamine	PE 33:2	701.5	C38H72NO8P	7.70308	[M+H]+	272.69	M-HG(PE,141)		C2H8NO4P	[M+H]+
1212	LMGP02010796	PE (Phosphatidylethanolamine)	PE 19:1(9Z)/15:0	PE(19:1(9Z)/15:0)	1-(9Z-nonadecenoyl)-2-pentadecanoyl-glycero-3-phosphoethanolamine	PE 34:1	717.531	C39H76NO8P	8.79582	[M+H]+	278.676	M-HG(PE,141)		C2H8NO4P	[M+H]+
1213	LMGP02010797	PE (Phosphatidylethanolamine)	PE 19:1(9Z)/15:1(9Z)	PE(19:1(9Z)/15:1(9Z))	1-(9Z-nonadecenoyl)-2-(9Z-pentadecenoyl)-glycero-3-phosphoethanolamine	PE 34:2	715.515	C39H74NO8P	8.25749	[M+H]+	276.349	M-HG(PE,141)		C2H8NO4P	[M+H]+
1214	LMGP02010798	PE (Phosphatidylethanolamine)	PE 19:1(9Z)/16:0	PE(19:1(9Z)/16:0)	1-(9Z-nonadecenoyl)-2-hexadecanoyl-glycero-3-phosphoethanolamine	PE 35:1	731.547	C40H78NO8P	8.99422	[M+H]+	281.342	M-HG(PE,141)		C2H8NO4P	[M+H]+
1215	LMGP02010799	PE (Phosphatidylethanolamine)	PE 19:1(9Z)/16:1(9Z)	PE(19:1(9Z)/16:1(9Z))	1-(9Z-nonadecenoyl)-2-(9Z-hexadecenoyl)-glycero-3-phosphoethanolamine	PE 35:2	729.531	C40H76NO8P	8.39627	[M+H]+	279.019	M-HG(PE,141)		C2H8NO4P	[M+H]+
1216	LMGP02010800	PE (Phosphatidylethanolamine)	PE 19:1(9Z)/17:0	PE(19:1(9Z)/17:0)	1-(9Z-nonadecenoyl)-2-heptadecanoyl-glycero-3-phosphoethanolamine	PE 36:1	745.562	C41H80NO8P	9.66771	[M+H]+	284.194	M-HG(PE,141)		C2H8NO4P	[M+H]+
1217	LMGP02010803	PE (Phosphatidylethanolamine)	PE 19:1(9Z)/18:0	PE(19:1(9Z)/18:0)	1-(9Z-nonadecenoyl)-2-octadecanoyl-glycero-3-phosphoethanolamine	PE 37:1	759.578	C42H82NO8P	9.82533	[M+H]+	287.148	M-HG(PE,141)		C2H8NO4P	[M+H]+
1218	LMGP02010804	PE (Phosphatidylethanolamine)	PE 19:1(9Z)/18:1(9Z)	PE(19:1(9Z)/18:1(9Z))	1-(9Z-nonadecenoyl)-2-(9Z-octadecenoyl)-glycero-3-phosphoethanolamine	PE 37:2	757.562	C42H80NO8P	9.18691	[M+H]+	284.899	M-HG(PE,141)		C2H8NO4P	[M+H]+
1219	LMGP02010805	PE (Phosphatidylethanolamine)	PE 19:1(9Z)/18:2(9Z,12Z)	PE(19:1(9Z)/18:2(9Z,12Z))	1-(9Z-nonadecenoyl)-2-(9Z,12Z-octadecadienoyl)-glycero-3-phosphoethanolamine	PE 37:3	755.547	C42H78NO8P	8.57507	[M+H]+	282.756	M-HG(PE,141)		C2H8NO4P	[M+H]+
1220	LMGP02010807	PE (Phosphatidylethanolamine)	PE 19:1(9Z)/18:3(9Z,12Z,15Z)	PE(19:1(9Z)/18:3(9Z,12Z,15Z))	1-(9Z-nonadecenoyl)-2-(9Z,12Z,15Z-octadecatrienoyl)-glycero-3-phosphoethanolamine	PE 37:4	753.531	C42H76NO8P	8.16329	[M+H]+	280.55	M-HG(PE,141)		C2H8NO4P	[M+H]+
1221	LMGP02010808	PE (Phosphatidylethanolamine)	PE 19:1(9Z)/18:4(6Z,9Z,12Z,15Z)	PE(19:1(9Z)/18:4(6Z,9Z,12Z,15Z))	1-(9Z-nonadecenoyl)-2-(6Z,9Z,12Z,15Z-octadecatetraenoyl)-glycero-3-phosphoethanolamine	PE 37:5	751.515	C42H74NO8P	7.67102	[M+H]+	278.795	M-HG(PE,141)		C2H8NO4P	[M+H]+
1222	LMGP02010809	PE (Phosphatidylethanolamine)	PE 19:1(9Z)/19:0	PE(19:1(9Z)/19:0)	1-(9Z-nonadecenoyl)-2-nonadecanoyl-glycero-3-phosphoethanolamine	PE 38:1	773.593	C43H84NO8P	10.5347	[M+H]+	289.772	M-HG(PE,141)		C2H8NO4P	[M+H]+
1223	LMGP02010810	PE (Phosphatidylethanolamine)	PE 19:1(9Z)/19:1(9Z)	PE(19:1(9Z)/19:1(9Z))	1,2-di-(9Z-nonadecenoyl)-sn-glycero-3-phosphoethanolamine	PE 38:2	771.578	C43H82NO8P	9.92441	[M+H]+	287.547	M-HG(PE,141)		C2H8NO4P	[M+H]+
1224	LMGP02010811	PE (Phosphatidylethanolamine)	PE 19:1(9Z)/20:0	PE(19:1(9Z)/20:0)	1-(9Z-nonadecenoyl)-2-eicosanoyl-glycero-3-phosphoethanolamine	PE 39:1	787.609	C44H86NO8P	10.6619	[M+H]+	292.346	M-HG(PE,141)		C2H8NO4P	[M+H]+
1225	LMGP02010812	PE (Phosphatidylethanolamine)	PE 19:1(9Z)/20:1(11Z)	PE(19:1(9Z)/20:1(11Z))	1-(9Z-nonadecenoyl)-2-(11Z-eicosenoyl)-glycero-3-phosphoethanolamine	PE 39:2	785.593	C44H84NO8P	10.0061	[M+H]+	290.182	M-HG(PE,141)		C2H8NO4P	[M+H]+
1226	LMGP02010813	PE (Phosphatidylethanolamine)	PE 19:1(9Z)/20:2(11Z,14Z)	PE(19:1(9Z)/20:2(11Z,14Z))	1-(9Z-nonadecenoyl)-2-(11Z,14Z-eicosadienoyl)-glycero-3-phosphoethanolamine	PE 39:3	783.578	C44H82NO8P	9.34097	[M+H]+	288.136	M-HG(PE,141)		C2H8NO4P	[M+H]+
1227	LMGP02010814	PE (Phosphatidylethanolamine)	PE 19:1(9Z)/20:3(8Z,11Z,14Z)	PE(19:1(9Z)/20:3(8Z,11Z,14Z))	1-(9Z-nonadecenoyl)-2-(8Z,11Z,14Z-eicosatrienoyl)-glycero-3-phosphoethanolamine	PE 39:4	781.562	C44H80NO8P	8.72256	[M+H]+	286.044	M-HG(PE,141)		C2H8NO4P	[M+H]+
1228	LMGP02010815	PE (Phosphatidylethanolamine)	PE 19:1(9Z)/20:4(5Z,8Z,11Z,14Z)	PE(19:1(9Z)/20:4(5Z,8Z,11Z,14Z))	1-(9Z-nonadecenoyl)-2-(5Z,8Z,11Z,14Z-eicosatetraenoyl)-glycero-3-phosphoethanolamine	PE 39:5	779.547	C44H78NO8P	8.19122	[M+H]+	283.149	M-HG(PE,141)		C2H8NO4P	[M+H]+
1229	LMGP02010816	PE (Phosphatidylethanolamine)	PE 19:1(9Z)/20:5(5Z,8Z,11Z,14Z,17Z)	PE(19:1(9Z)/20:5(5Z,8Z,11Z,14Z,17Z))	1-(9Z-nonadecenoyl)-2-(5Z,8Z,11Z,14Z,17Z-eicosapentaenoyl)-glycero-3-phosphoethanolamine	PE 39:6	777.531	C44H76NO8P	7.80896	[M+H]+	280.685	M-HG(PE,141)		C2H8NO4P	[M+H]+
1230	LMGP02010817	PE (Phosphatidylethanolamine)	PE 19:1(9Z)/21:0	PE(19:1(9Z)/21:0)	1-(9Z-nonadecenoyl)-2-heneicosanoyl-glycero-3-phosphoethanolamine	PE 40:1	801.625	C45H88NO8P	11.3573	[M+H]+	295.28	M-HG(PE,141)		C2H8NO4P	[M+H]+
1231	LMGP02010818	PE (Phosphatidylethanolamine)	PE 19:1(9Z)/22:0	PE(19:1(9Z)/22:0)	1-(9Z-nonadecenoyl)-2-docosanoyl-glycero-3-phosphoethanolamine	PE 41:1	815.64	C46H90NO8P	11.457	[M+H]+	298.143	M-HG(PE,141)		C2H8NO4P	[M+H]+
1232	LMGP02010819	PE (Phosphatidylethanolamine)	PE 19:1(9Z)/22:1(11Z)	PE(19:1(9Z)/22:1(11Z))	1-(9Z-nonadecenoyl)-2-(11Z-docosenoyl)-glycero-3-phosphoethanolamine	PE 41:2	813.625	C46H88NO8P	10.8224	[M+H]+	296.15	M-HG(PE,141)		C2H8NO4P	[M+H]+
1233	LMGP02010820	PE (Phosphatidylethanolamine)	PE 19:1(9Z)/22:2(13Z,16Z)	PE(19:1(9Z)/22:2(13Z,16Z))	1-(9Z-nonadecenoyl)-2-(13Z,16Z-docosadienoyl)-glycero-3-phosphoethanolamine	PE 41:3	811.609	C46H86NO8P	10.1351	[M+H]+	294.303	M-HG(PE,141)		C2H8NO4P	[M+H]+
1234	LMGP02010821	PE (Phosphatidylethanolamine)	PE 19:1(9Z)/22:4(7Z,10Z,13Z,16Z)	PE(19:1(9Z)/22:4(7Z,10Z,13Z,16Z))	1-(9Z-nonadecenoyl)-2-(7Z,10Z,13Z,16Z-docosatetraenoyl)-glycero-3-phosphoethanolamine	PE 41:5	807.578	C46H82NO8P	8.83433	[M+H]+	290.815	M-HG(PE,141)		C2H8NO4P	[M+H]+
1235	LMGP02010822	PE (Phosphatidylethanolamine)	PE 19:1(9Z)/22:6(4Z,7Z,10Z,13Z,16Z,19Z)	PE(19:1(9Z)/22:6(4Z,7Z,10Z,13Z,16Z,19Z))	1-(9Z-nonadecenoyl)-2-(4Z,7Z,10Z,13Z,16Z,19Z-docosahexaenoyl)-glycero-3-phosphoethanolamine	PE 41:7	803.547	C46H78NO8P	7.93702	[M+H]+	285.678	M-HG(PE,141)		C2H8NO4P	[M+H]+
1236	LMGP02010823	PE (Phosphatidylethanolamine)	PE 20:0/14:1(9Z)	PE(20:0/14:1(9Z))	1-eicosanoyl-2-(9Z-tetradecenoyl)-glycero-3-phosphoethanolamine	PE 34:1	717.531	C39H76NO8P	8.84986	[M+H]+	277.802	M-HG(PE,141)		C2H8NO4P	[M+H]+
1237	LMGP02010824	PE (Phosphatidylethanolamine)	PE 20:0/15:0	PE(20:0/15:0)	1-eicosanoyl-2-pentadecanoyl-glycero-3-phosphoethanolamine	PE 35:0	733.562	C40H80NO8P	9.68027	[M+H]+	282.385	M-HG(PE,141)		C2H8NO4P	[M+H]+
1238	LMGP02010825	PE (Phosphatidylethanolamine)	PE 20:0/15:1(9Z)	PE(20:0/15:1(9Z))	1-eicosanoyl-2-(9Z-pentadecenoyl)-glycero-3-phosphoethanolamine	PE 35:1	731.547	C40H78NO8P	9.01781	[M+H]+	280.475	M-HG(PE,141)		C2H8NO4P	[M+H]+
1239	LMGP02010826	PE (Phosphatidylethanolamine)	PE 20:0/16:1(9Z)	PE(20:0/16:1(9Z))	1-eicosanoyl-2-(9Z-hexadecenoyl)-glycero-3-phosphoethanolamine	PE 36:1	745.562	C41H80NO8P	9.67012	[M+H]+	282.935	M-HG(PE,141)		C2H8NO4P	[M+H]+
1240	LMGP02010827	PE (Phosphatidylethanolamine)	PE 20:0/17:0	PE(20:0/17:0)	1-eicosanoyl-2-heptadecanoyl-glycero-3-phosphoethanolamine	PE 37:0	761.593	C42H84NO8P	10.5381	[M+H]+	287.625	M-HG(PE,141)		C2H8NO4P	[M+H]+
1241	LMGP02010831	PE (Phosphatidylethanolamine)	PE 20:0/18:3(9Z,12Z,15Z)	PE(20:0/18:3(9Z,12Z,15Z))	1-eicosanoyl-2-(9Z,12Z,15Z-octadecatrienoyl)-glycero-3-phosphoethanolamine	PE 38:3	769.562	C43H80NO8P	9.53415	[M+H]+	285.696	M-HG(PE,141)		C2H8NO4P	[M+H]+
1242	LMGP02010832	PE (Phosphatidylethanolamine)	PE 20:0/19:0	PE(20:0/19:0)	1-eicosanoyl-2-nonadecanoyl-glycero-3-phosphoethanolamine	PE 39:0	789.625	C44H88NO8P	11.3434	[M+H]+	294.46	M-HG(PE,141)		C2H8NO4P	[M+H]+
1243	LMGP02010833	PE (Phosphatidylethanolamine)	PE 20:0/19:1(9Z)	PE(20:0/19:1(9Z))	1-eicosanoyl-2-(9Z-nonadecenoyl)-glycero-3-phosphoethanolamine	PE 39:1	787.609	C44H86NO8P	10.6623	[M+H]+	291.562	M-HG(PE,141)		C2H8NO4P	[M+H]+
1244	LMGP02010834	PE (Phosphatidylethanolamine)	PE 20:0/20:3(8Z,11Z,14Z)	PE(20:0/20:3(8Z,11Z,14Z))	1-eicosanoyl-2-(8Z,11Z,14Z-eicosatrienoyl)-glycero-3-phosphoethanolamine	PE 40:3	797.593	C45H84NO8P	10.1855	[M+H]+	291.312	M-HG(PE,141)		C2H8NO4P	[M+H]+
1245	LMGP02010835	PE (Phosphatidylethanolamine)	PE 20:0/20:5(5Z,8Z,11Z,14Z,17Z)	PE(20:0/20:5(5Z,8Z,11Z,14Z,17Z))	1-eicosanoyl-2-(5Z,8Z,11Z,14Z,17Z-eicosapentaenoyl)-glycero-3-phosphoethanolamine	PE 40:5	793.562	C45H80NO8P	9.18724	[M+H]+	286.087	M-HG(PE,141)		C2H8NO4P	[M+H]+
1246	LMGP02010836	PE (Phosphatidylethanolamine)	PE 20:0/21:0	PE(20:0/21:0)	1-eicosanoyl-2-heneicosanoyl-glycero-3-phosphoethanolamine	PE 41:0	817.656	C46H92NO8P	12.0366	[M+H]+	299.747	M-HG(PE,141)		C2H8NO4P	[M+H]+
1247	LMGP02010837	PE (Phosphatidylethanolamine)	PE 20:0/22:1(11Z)	PE(20:0/22:1(11Z))	1-eicosanoyl-2-(11Z-docosenoyl)-glycero-3-phosphoethanolamine	PE 42:1	829.656	C47H92NO8P	12.0832	[M+H]+	299.513	M-HG(PE,141)		C2H8NO4P	[M+H]+
1248	LMGP02010838	PE (Phosphatidylethanolamine)	PE 20:0/22:2(13Z,16Z)	PE(20:0/22:2(13Z,16Z))	1-eicosanoyl-2-(13Z,16Z-docosadienoyl)-glycero-3-phosphoethanolamine	PE 42:2	827.64	C47H90NO8P	11.5524	[M+H]+	297.818	M-HG(PE,141)		C2H8NO4P	[M+H]+
1249	LMGP02010839	PE (Phosphatidylethanolamine)	PE 20:0/22:4(7Z,10Z,13Z,16Z)	PE(20:0/22:4(7Z,10Z,13Z,16Z))	1-eicosanoyl-2-(7Z,10Z,13Z,16Z-docosatetraenoyl)-glycero-3-phosphoethanolamine	PE 42:4	823.609	C47H86NO8P	10.3523	[M+H]+	295.031	M-HG(PE,141)		C2H8NO4P	[M+H]+
1250	LMGP02010840	PE (Phosphatidylethanolamine)	PE 20:1(11Z)/12:0	PE(20:1(11Z)/12:0)	1-(11Z-eicosenoyl)-2-dodecanoyl-glycero-3-phosphoethanolamine	PE 32:1	689.5	C37H72NO8P	7.94812	[M+H]+	272.679	M-HG(PE,141)		C2H8NO4P	[M+H]+
1251	LMGP02010841	PE (Phosphatidylethanolamine)	PE 20:1(11Z)/13:0	PE(20:1(11Z)/13:0)	1-(11Z-eicosenoyl)-2-tridecanoyl-glycero-3-phosphoethanolamine	PE 33:1	703.515	C38H74NO8P	8.2058	[M+H]+	275.496	M-HG(PE,141)		C2H8NO4P	[M+H]+
1252	LMGP02010842	PE (Phosphatidylethanolamine)	PE 20:1(11Z)/14:0	PE(20:1(11Z)/14:0)	1-(11Z-eicosenoyl)-2-tetradecanoyl-glycero-3-phosphoethanolamine	PE 34:1	717.531	C39H76NO8P	8.79992	[M+H]+	278.654	M-HG(PE,141)		C2H8NO4P	[M+H]+
1253	LMGP02010843	PE (Phosphatidylethanolamine)	PE 20:1(11Z)/14:1(9Z)	PE(20:1(11Z)/14:1(9Z))	1-(11Z-eicosenoyl)-2-(9Z-tetradecenoyl)-glycero-3-phosphoethanolamine	PE 34:2	715.515	C39H74NO8P	8.29206	[M+H]+	276.263	M-HG(PE,141)		C2H8NO4P	[M+H]+
1254	LMGP02010844	PE (Phosphatidylethanolamine)	PE 20:1(11Z)/15:0	PE(20:1(11Z)/15:0)	1-(11Z-eicosenoyl)-2-pentadecanoyl-glycero-3-phosphoethanolamine	PE 35:1	731.547	C40H78NO8P	8.99769	[M+H]+	281.439	M-HG(PE,141)		C2H8NO4P	[M+H]+
1255	LMGP02010845	PE (Phosphatidylethanolamine)	PE 20:1(11Z)/15:1(9Z)	PE(20:1(11Z)/15:1(9Z))	1-(11Z-eicosenoyl)-2-(9Z-pentadecenoyl)-glycero-3-phosphoethanolamine	PE 35:2	729.531	C40H76NO8P	8.41982	[M+H]+	279.066	M-HG(PE,141)		C2H8NO4P	[M+H]+
1256	LMGP02010846	PE (Phosphatidylethanolamine)	PE 20:1(11Z)/16:0	PE(20:1(11Z)/16:0)	1-(11Z-eicosenoyl)-2-hexadecanoyl-glycero-3-phosphoethanolamine	PE 36:1	745.562	C41H80NO8P	9.67069	[M+H]+	283.638	M-HG(PE,141)		C2H8NO4P	[M+H]+
1257	LMGP02010847	PE (Phosphatidylethanolamine)	PE 20:1(11Z)/16:1(9Z)	PE(20:1(11Z)/16:1(9Z))	1-(11Z-eicosenoyl)-2-(9Z-hexadecenoyl)-glycero-3-phosphoethanolamine	PE 36:2	743.547	C41H78NO8P	9.07796	[M+H]+	281.333	M-HG(PE,141)		C2H8NO4P	[M+H]+
1258	LMGP02010848	PE (Phosphatidylethanolamine)	PE 20:1(11Z)/17:0	PE(20:1(11Z)/17:0)	1-(11Z-eicosenoyl)-2-heptadecanoyl-glycero-3-phosphoethanolamine	PE 37:1	759.578	C42H82NO8P	9.82741	[M+H]+	287.082	M-HG(PE,141)		C2H8NO4P	[M+H]+
1259	LMGP02010853	PE (Phosphatidylethanolamine)	PE 20:1(11Z)/18:2(9Z,12Z)	PE(20:1(11Z)/18:2(9Z,12Z))	1-(11Z-eicosenoyl)-2-(9Z,12Z-octadecadienoyl)-glycero-3-phosphoethanolamine	PE 38:3	769.562	C43H80NO8P	9.31987	[M+H]+	285.6	M-HG(PE,141)		C2H8NO4P	[M+H]+
1260	LMGP02010855	PE (Phosphatidylethanolamine)	PE 20:1(11Z)/18:3(9Z,12Z,15Z)	PE(20:1(11Z)/18:3(9Z,12Z,15Z))	1-(11Z-eicosenoyl)-2-(9Z,12Z,15Z-octadecatrienoyl)-glycero-3-phosphoethanolamine	PE 38:4	767.547	C43H78NO8P	8.89586	[M+H]+	283.449	M-HG(PE,141)		C2H8NO4P	[M+H]+
1261	LMGP02010856	PE (Phosphatidylethanolamine)	PE 20:1(11Z)/18:4(6Z,9Z,12Z,15Z)	PE(20:1(11Z)/18:4(6Z,9Z,12Z,15Z))	1-(11Z-eicosenoyl)-2-(6Z,9Z,12Z,15Z-octadecatetraenoyl)-glycero-3-phosphoethanolamine	PE 38:5	765.531	C43H76NO8P	8.36963	[M+H]+	281.795	M-HG(PE,141)		C2H8NO4P	[M+H]+
1262	LMGP02010857	PE (Phosphatidylethanolamine)	PE 20:1(11Z)/19:0	PE(20:1(11Z)/19:0)	1-(11Z-eicosenoyl)-2-nonadecanoyl-glycero-3-phosphoethanolamine	PE 39:1	787.609	C44H86NO8P	10.6622	[M+H]+	292.428	M-HG(PE,141)		C2H8NO4P	[M+H]+
1263	LMGP02010858	PE (Phosphatidylethanolamine)	PE 20:1(11Z)/19:1(9Z)	PE(20:1(11Z)/19:1(9Z))	1-(11Z-eicosenoyl)-2-(9Z-nonadecenoyl)-glycero-3-phosphoethanolamine	PE 39:2	785.593	C44H84NO8P	10.0064	[M+H]+	290.269	M-HG(PE,141)		C2H8NO4P	[M+H]+
1264	LMGP02010859	PE (Phosphatidylethanolamine)	PE 20:1(11Z)/20:0	PE(20:1(11Z)/20:0)	1-(11Z-eicosenoyl)-2-eicosanoyl-glycero-3-phosphoethanolamine	PE 40:1	801.625	C45H88NO8P	11.3567	[M+H]+	295.3	M-HG(PE,141)		C2H8NO4P	[M+H]+
1265	LMGP02010860	PE (Phosphatidylethanolamine)	PE 20:1(11Z)/20:2(11Z,14Z)	PE(20:1(11Z)/20:2(11Z,14Z))	1-(11Z-eicosenoyl)-2-(11Z,14Z-eicosadienoyl)-glycero-3-phosphoethanolamine	PE 40:3	797.593	C45H84NO8P	10.1226	[M+H]+	291.186	M-HG(PE,141)		C2H8NO4P	[M+H]+
1266	LMGP02010861	PE (Phosphatidylethanolamine)	PE 20:1(11Z)/20:3(8Z,11Z,14Z)	PE(20:1(11Z)/20:3(8Z,11Z,14Z))	1-(11Z-eicosenoyl)-2-(8Z,11Z,14Z-eicosatrienoyl)-glycero-3-phosphoethanolamine	PE 40:4	795.578	C45H82NO8P	9.50417	[M+H]+	289.14	M-HG(PE,141)		C2H8NO4P	[M+H]+
1267	LMGP02010862	PE (Phosphatidylethanolamine)	PE 20:1(11Z)/20:4(5Z,8Z,11Z,14Z)	PE(20:1(11Z)/20:4(5Z,8Z,11Z,14Z))	1-(11Z-eicosenoyl)-2-(5Z,8Z,11Z,14Z-eicosatetraenoyl)-glycero-3-phosphoethanolamine	PE 40:5	793.562	C45H80NO8P	8.94863	[M+H]+	286.368	M-HG(PE,141)		C2H8NO4P	[M+H]+
1268	LMGP02010863	PE (Phosphatidylethanolamine)	PE 20:1(11Z)/20:5(5Z,8Z,11Z,14Z,17Z)	PE(20:1(11Z)/20:5(5Z,8Z,11Z,14Z,17Z))	1-(11Z-eicosenoyl)-2-(5Z,8Z,11Z,14Z,17Z-eicosapentaenoyl)-glycero-3-phosphoethanolamine	PE 40:6	791.547	C45H78NO8P	8.53392	[M+H]+	284.267	M-HG(PE,141)		C2H8NO4P	[M+H]+
1269	LMGP02010864	PE (Phosphatidylethanolamine)	PE 20:1(11Z)/21:0	PE(20:1(11Z)/21:0)	1-(11Z-eicosenoyl)-2-heneicosanoyl-glycero-3-phosphoethanolamine	PE 41:1	815.64	C46H90NO8P	11.4556	[M+H]+	298.132	M-HG(PE,141)		C2H8NO4P	[M+H]+
1270	LMGP02010865	PE (Phosphatidylethanolamine)	PE 20:1(11Z)/22:0	PE(20:1(11Z)/22:0)	1-(11Z-eicosenoyl)-2-docosanoyl-glycero-3-phosphoethanolamine	PE 42:1	829.656	C47H92NO8P	12.0832	[M+H]+	300.586	M-HG(PE,141)		C2H8NO4P	[M+H]+
1271	LMGP02010866	PE (Phosphatidylethanolamine)	PE 20:1(11Z)/22:1(11Z)	PE(20:1(11Z)/22:1(11Z))	1-(11Z-eicosenoyl)-2-(11Z-docosenoyl)-glycero-3-phosphoethanolamine	PE 42:2	827.64	C47H90NO8P	11.5338	[M+H]+	298.635	M-HG(PE,141)		C2H8NO4P	[M+H]+
1272	LMGP02010867	PE (Phosphatidylethanolamine)	PE 20:1(11Z)/22:2(13Z,16Z)	PE(20:1(11Z)/22:2(13Z,16Z))	1-(11Z-eicosenoyl)-2-(13Z,16Z-docosadienoyl)-glycero-3-phosphoethanolamine	PE 42:3	825.625	C47H88NO8P	10.9082	[M+H]+	296.796	M-HG(PE,141)		C2H8NO4P	[M+H]+
1273	LMGP02010870	PE (Phosphatidylethanolamine)	PE 20:2(11Z,14Z)/12:0	PE(20:2(11Z,14Z)/12:0)	1-(11Z,14Z-eicosadienoyl)-2-dodecanoyl-glycero-3-phosphoethanolamine	PE 32:2	687.484	C37H70NO8P	7.4904	[M+H]+	270.236	M-HG(PE,141)		C2H8NO4P	[M+H]+
1274	LMGP02010871	PE (Phosphatidylethanolamine)	PE 20:2(11Z,14Z)/13:0	PE(20:2(11Z,14Z)/13:0)	1-(11Z,14Z-eicosadienoyl)-2-tridecanoyl-glycero-3-phosphoethanolamine	PE 33:2	701.5	C38H72NO8P	7.70331	[M+H]+	273.117	M-HG(PE,141)		C2H8NO4P	[M+H]+
1275	LMGP02010872	PE (Phosphatidylethanolamine)	PE 20:2(11Z,14Z)/14:0	PE(20:2(11Z,14Z)/14:0)	1-(11Z,14Z-eicosadienoyl)-2-tetradecanoyl-glycero-3-phosphoethanolamine	PE 34:2	715.515	C39H74NO8P	8.29143	[M+H]+	276.412	M-HG(PE,141)		C2H8NO4P	[M+H]+
1276	LMGP02010873	PE (Phosphatidylethanolamine)	PE 20:2(11Z,14Z)/14:1(9Z)	PE(20:2(11Z,14Z)/14:1(9Z))	1-(11Z,14Z-eicosadienoyl)-2-(9Z-tetradecenoyl)-glycero-3-phosphoethanolamine	PE 34:3	713.5	C39H72NO8P	7.79305	[M+H]+	273.977	M-HG(PE,141)		C2H8NO4P	[M+H]+
1277	LMGP02010874	PE (Phosphatidylethanolamine)	PE 20:2(11Z,14Z)/15:0	PE(20:2(11Z,14Z)/15:0)	1-(11Z,14Z-eicosadienoyl)-2-pentadecanoyl-glycero-3-phosphoethanolamine	PE 35:2	729.531	C40H76NO8P	8.43566	[M+H]+	279.223	M-HG(PE,141)		C2H8NO4P	[M+H]+
1278	LMGP02010875	PE (Phosphatidylethanolamine)	PE 20:2(11Z,14Z)/15:1(9Z)	PE(20:2(11Z,14Z)/15:1(9Z))	1-(11Z,14Z-eicosadienoyl)-2-(9Z-pentadecenoyl)-glycero-3-phosphoethanolamine	PE 35:3	727.515	C40H74NO8P	7.87454	[M+H]+	276.804	M-HG(PE,141)		C2H8NO4P	[M+H]+
1279	LMGP02010876	PE (Phosphatidylethanolamine)	PE 20:2(11Z,14Z)/16:0	PE(20:2(11Z,14Z)/16:0)	1-(11Z,14Z-eicosadienoyl)-2-hexadecanoyl-glycero-3-phosphoethanolamine	PE 36:2	743.547	C41H78NO8P	9.1184	[M+H]+	281.464	M-HG(PE,141)		C2H8NO4P	[M+H]+
1280	LMGP02010877	PE (Phosphatidylethanolamine)	PE 20:2(11Z,14Z)/16:1(9Z)	PE(20:2(11Z,14Z)/16:1(9Z))	1-(11Z,14Z-eicosadienoyl)-2-(9Z-hexadecenoyl)-glycero-3-phosphoethanolamine	PE 36:3	741.531	C41H76NO8P	8.52192	[M+H]+	279.111	M-HG(PE,141)		C2H8NO4P	[M+H]+
1281	LMGP02010878	PE (Phosphatidylethanolamine)	PE 20:2(11Z,14Z)/17:0	PE(20:2(11Z,14Z)/17:0)	1-(11Z,14Z-eicosadienoyl)-2-heptadecanoyl-glycero-3-phosphoethanolamine	PE 37:2	757.562	C42H80NO8P	9.21533	[M+H]+	285.048	M-HG(PE,141)		C2H8NO4P	[M+H]+
1282	LMGP02010881	PE (Phosphatidylethanolamine)	PE 20:2(11Z,14Z)/18:0	PE(20:2(11Z,14Z)/18:0)	1-(11Z,14Z-eicosadienoyl)-2-octadecanoyl-glycero-3-phosphoethanolamine	PE 38:2	771.578	C43H82NO8P	9.95648	[M+H]+	287.857	M-HG(PE,141)		C2H8NO4P	[M+H]+
1283	LMGP02010882	PE (Phosphatidylethanolamine)	PE 20:2(11Z,14Z)/18:1(9Z)	PE(20:2(11Z,14Z)/18:1(9Z))	1-(11Z,14Z-eicosadienoyl)-2-(9Z-octadecenoyl)-glycero-3-phosphoethanolamine	PE 38:3	769.562	C43H80NO8P	9.31986	[M+H]+	285.619	M-HG(PE,141)		C2H8NO4P	[M+H]+
1284	LMGP02010883	PE (Phosphatidylethanolamine)	PE 20:2(11Z,14Z)/18:2(9Z,12Z)	PE(20:2(11Z,14Z)/18:2(9Z,12Z))	1-(11Z,14Z-eicosadienoyl)-2-(9Z,12Z-octadecadienoyl)-glycero-3-phosphoethanolamine	PE 38:4	767.547	C43H78NO8P	8.77804	[M+H]+	283.465	M-HG(PE,141)		C2H8NO4P	[M+H]+
1285	LMGP02010885	PE (Phosphatidylethanolamine)	PE 20:2(11Z,14Z)/18:3(9Z,12Z,15Z)	PE(20:2(11Z,14Z)/18:3(9Z,12Z,15Z))	1-(11Z,14Z-eicosadienoyl)-2-(9Z,12Z,15Z-octadecatrienoyl)-glycero-3-phosphoethanolamine	PE 38:5	765.531	C43H76NO8P	8.36868	[M+H]+	281.277	M-HG(PE,141)		C2H8NO4P	[M+H]+
1286	LMGP02010886	PE (Phosphatidylethanolamine)	PE 20:2(11Z,14Z)/18:4(6Z,9Z,12Z,15Z)	PE(20:2(11Z,14Z)/18:4(6Z,9Z,12Z,15Z))	1-(11Z,14Z-eicosadienoyl)-2-(6Z,9Z,12Z,15Z-octadecatetraenoyl)-glycero-3-phosphoethanolamine	PE 38:6	763.515	C43H74NO8P	7.87715	[M+H]+	279.598	M-HG(PE,141)		C2H8NO4P	[M+H]+
1287	LMGP02010887	PE (Phosphatidylethanolamine)	PE 20:2(11Z,14Z)/19:0	PE(20:2(11Z,14Z)/19:0)	1-(11Z,14Z-eicosadienoyl)-2-nonadecanoyl-glycero-3-phosphoethanolamine	PE 39:2	785.593	C44H84NO8P	10.025	[M+H]+	290.434	M-HG(PE,141)		C2H8NO4P	[M+H]+
1288	LMGP02010888	PE (Phosphatidylethanolamine)	PE 20:2(11Z,14Z)/19:1(9Z)	PE(20:2(11Z,14Z)/19:1(9Z))	1-(11Z,14Z-eicosadienoyl)-2-(9Z-nonadecenoyl)-glycero-3-phosphoethanolamine	PE 39:3	783.578	C44H82NO8P	9.34127	[M+H]+	288.221	M-HG(PE,141)		C2H8NO4P	[M+H]+
1289	LMGP02010889	PE (Phosphatidylethanolamine)	PE 20:2(11Z,14Z)/20:0	PE(20:2(11Z,14Z)/20:0)	1-(11Z,14Z-eicosadienoyl)-2-eicosanoyl-glycero-3-phosphoethanolamine	PE 40:2	799.609	C45H86NO8P	10.7801	[M+H]+	293.378	M-HG(PE,141)		C2H8NO4P	[M+H]+
1290	LMGP02010890	PE (Phosphatidylethanolamine)	PE 20:2(11Z,14Z)/20:1(11Z)	PE(20:2(11Z,14Z)/20:1(11Z))	1-(11Z,14Z-eicosadienoyl)-2-(11Z-eicosenoyl)-glycero-3-phosphoethanolamine	PE 40:3	797.593	C45H84NO8P	10.1226	[M+H]+	291.21	M-HG(PE,141)		C2H8NO4P	[M+H]+
1291	LMGP02010891	PE (Phosphatidylethanolamine)	PE 20:2(11Z,14Z)/20:2(11Z,14Z)	PE(20:2(11Z,14Z)/20:2(11Z,14Z))	1,2-di-(11Z,14Z-eicosadienoyl)-sn-glycero-3-phosphoethanolamine	PE 40:4	795.578	C45H82NO8P	9.54026	[M+H]+	289.127	M-HG(PE,141)		C2H8NO4P	[M+H]+
1292	LMGP02010892	PE (Phosphatidylethanolamine)	PE 20:2(11Z,14Z)/20:3(8Z,11Z,14Z)	PE(20:2(11Z,14Z)/20:3(8Z,11Z,14Z))	1-(11Z,14Z-eicosadienoyl)-2-(8Z,11Z,14Z-eicosatrienoyl)-glycero-3-phosphoethanolamine	PE 40:5	793.562	C45H80NO8P	8.92795	[M+H]+	287.039	M-HG(PE,141)		C2H8NO4P	[M+H]+
1293	LMGP02010893	PE (Phosphatidylethanolamine)	PE 20:2(11Z,14Z)/20:4(5Z,8Z,11Z,14Z)	PE(20:2(11Z,14Z)/20:4(5Z,8Z,11Z,14Z))	1-(11Z,14Z-eicosadienoyl)-2-(5Z,8Z,11Z,14Z-eicosatetraenoyl)-glycero-3-phosphoethanolamine	PE 40:6	791.547	C45H78NO8P	8.40014	[M+H]+	284.286	M-HG(PE,141)		C2H8NO4P	[M+H]+
1294	LMGP02010894	PE (Phosphatidylethanolamine)	PE 20:2(11Z,14Z)/20:5(5Z,8Z,11Z,14Z,17Z)	PE(20:2(11Z,14Z)/20:5(5Z,8Z,11Z,14Z,17Z))	1-(11Z,14Z-eicosadienoyl)-2-(5Z,8Z,11Z,14Z,17Z-eicosapentaenoyl)-glycero-3-phosphoethanolamine	PE 40:7	789.531	C45H76NO8P	8.01848	[M+H]+	282.735	M-HG(PE,141)		C2H8NO4P	[M+H]+
1295	LMGP02010895	PE (Phosphatidylethanolamine)	PE 20:2(11Z,14Z)/21:0	PE(20:2(11Z,14Z)/21:0)	1-(11Z,14Z-eicosadienoyl)-2-heneicosanoyl-glycero-3-phosphoethanolamine	PE 41:2	813.625	C46H88NO8P	10.8335	[M+H]+	296.329	M-HG(PE,141)		C2H8NO4P	[M+H]+
1296	LMGP02010896	PE (Phosphatidylethanolamine)	PE 20:2(11Z,14Z)/22:0	PE(20:2(11Z,14Z)/22:0)	1-(11Z,14Z-eicosadienoyl)-2-docosanoyl-glycero-3-phosphoethanolamine	PE 42:2	827.64	C47H90NO8P	11.5525	[M+H]+	298.858	M-HG(PE,141)		C2H8NO4P	[M+H]+
1297	LMGP02010897	PE (Phosphatidylethanolamine)	PE 20:2(11Z,14Z)/22:1(11Z)	PE(20:2(11Z,14Z)/22:1(11Z))	1-(11Z,14Z-eicosadienoyl)-2-(11Z-docosenoyl)-glycero-3-phosphoethanolamine	PE 42:3	825.625	C47H88NO8P	10.9082	[M+H]+	296.824	M-HG(PE,141)		C2H8NO4P	[M+H]+
1298	LMGP02010898	PE (Phosphatidylethanolamine)	PE 20:2(11Z,14Z)/22:2(13Z,16Z)	PE(20:2(11Z,14Z)/22:2(13Z,16Z))	1-(11Z,14Z-eicosadienoyl)-2-(13Z,16Z-docosadienoyl)-glycero-3-phosphoethanolamine	PE 42:4	823.609	C47H86NO8P	10.3074	[M+H]+	294.873	M-HG(PE,141)		C2H8NO4P	[M+H]+
1299	LMGP02010899	PE (Phosphatidylethanolamine)	PE 20:2(11Z,14Z)/22:4(7Z,10Z,13Z,16Z)	PE(20:2(11Z,14Z)/22:4(7Z,10Z,13Z,16Z))	1-(11Z,14Z-eicosadienoyl)-2-(7Z,10Z,13Z,16Z-docosatetraenoyl)-glycero-3-phosphoethanolamine	PE 42:6	819.578	C47H82NO8P	9.02108	[M+H]+	291.319	M-HG(PE,141)		C2H8NO4P	[M+H]+
1300	LMGP02010900	PE (Phosphatidylethanolamine)	PE 20:2(11Z,14Z)/22:6(4Z,7Z,10Z,13Z,16Z,19Z)	PE(20:2(11Z,14Z)/22:6(4Z,7Z,10Z,13Z,16Z,19Z))	1-(11Z,14Z-eicosadienoyl)-2-(4Z,7Z,10Z,13Z,16Z,19Z-docosahexaenoyl)-glycero-3-phosphoethanolamine	PE 42:8	815.547	C47H78NO8P	8.13251	[M+H]+	286.098	M-HG(PE,141)		C2H8NO4P	[M+H]+
1301	LMGP02010901	PE (Phosphatidylethanolamine)	PE 20:3(8Z,11Z,14Z)/12:0	PE(20:3(8Z,11Z,14Z)/12:0)	1-(8Z,11Z,14Z-eicosatrienoyl)-2-dodecanoyl-glycero-3-phosphoethanolamine	PE 32:3	685.468	C37H68NO8P	7.061	[M+H]+	267.198	M-HG(PE,141)		C2H8NO4P	[M+H]+
1302	LMGP02010902	PE (Phosphatidylethanolamine)	PE 20:3(8Z,11Z,14Z)/13:0	PE(20:3(8Z,11Z,14Z)/13:0)	1-(8Z,11Z,14Z-eicosatrienoyl)-2-tridecanoyl-glycero-3-phosphoethanolamine	PE 33:3	699.484	C38H70NO8P	7.24304	[M+H]+	270.166	M-HG(PE,141)		C2H8NO4P	[M+H]+
1303	LMGP02010903	PE (Phosphatidylethanolamine)	PE 20:3(8Z,11Z,14Z)/14:0	PE(20:3(8Z,11Z,14Z)/14:0)	1-(8Z,11Z,14Z-eicosatrienoyl)-2-tetradecanoyl-glycero-3-phosphoethanolamine	PE 34:3	713.5	C39H72NO8P	7.80975	[M+H]+	273.52	M-HG(PE,141)		C2H8NO4P	[M+H]+
1304	LMGP02010904	PE (Phosphatidylethanolamine)	PE 20:3(8Z,11Z,14Z)/14:1(9Z)	PE(20:3(8Z,11Z,14Z)/14:1(9Z))	1-(8Z,11Z,14Z-eicosatrienoyl)-2-(9Z-tetradecenoyl)-glycero-3-phosphoethanolamine	PE 34:4	711.484	C39H70NO8P	7.33614	[M+H]+	271.108	M-HG(PE,141)		C2H8NO4P	[M+H]+
1305	LMGP02010905	PE (Phosphatidylethanolamine)	PE 20:3(8Z,11Z,14Z)/15:0	PE(20:3(8Z,11Z,14Z)/15:0)	1-(8Z,11Z,14Z-eicosatrienoyl)-2-pentadecanoyl-glycero-3-phosphoethanolamine	PE 35:3	727.515	C40H74NO8P	7.9161	[M+H]+	276.233	M-HG(PE,141)		C2H8NO4P	[M+H]+
1306	LMGP02010906	PE (Phosphatidylethanolamine)	PE 20:3(8Z,11Z,14Z)/15:1(9Z)	PE(20:3(8Z,11Z,14Z)/15:1(9Z))	1-(8Z,11Z,14Z-eicosatrienoyl)-2-(9Z-pentadecenoyl)-glycero-3-phosphoethanolamine	PE 35:4	725.5	C40H72NO8P	7.38943	[M+H]+	273.863	M-HG(PE,141)		C2H8NO4P	[M+H]+
1307	LMGP02010907	PE (Phosphatidylethanolamine)	PE 20:3(8Z,11Z,14Z)/16:0	PE(20:3(8Z,11Z,14Z)/16:0)	1-(8Z,11Z,14Z-eicosatrienoyl)-2-hexadecanoyl-glycero-3-phosphoethanolamine	PE 36:3	741.531	C41H76NO8P	8.58705	[M+H]+	278.78	M-HG(PE,141)		C2H8NO4P	[M+H]+
1308	LMGP02010908	PE (Phosphatidylethanolamine)	PE 20:3(8Z,11Z,14Z)/16:1(9Z)	PE(20:3(8Z,11Z,14Z)/16:1(9Z))	1-(8Z,11Z,14Z-eicosatrienoyl)-2-(9Z-hexadecenoyl)-glycero-3-phosphoethanolamine	PE 36:4	739.515	C41H74NO8P	8.00747	[M+H]+	276.445	M-HG(PE,141)		C2H8NO4P	[M+H]+
1309	LMGP02010909	PE (Phosphatidylethanolamine)	PE 20:3(8Z,11Z,14Z)/17:0	PE(20:3(8Z,11Z,14Z)/17:0)	1-(8Z,11Z,14Z-eicosatrienoyl)-2-heptadecanoyl-glycero-3-phosphoethanolamine	PE 37:3	755.547	C42H78NO8P	8.63789	[M+H]+	282.163	M-HG(PE,141)		C2H8NO4P	[M+H]+
1310	LMGP02010913	PE (Phosphatidylethanolamine)	PE 20:3(8Z,11Z,14Z)/18:1(9Z)	PE(20:3(8Z,11Z,14Z)/18:1(9Z))	1-(8Z,11Z,14Z-eicosatrienoyl)-2-(9Z-octadecenoyl)-glycero-3-phosphoethanolamine	PE 38:4	767.547	C43H78NO8P	8.74769	[M+H]+	282.922	M-HG(PE,141)		C2H8NO4P	[M+H]+
1311	LMGP02010914	PE (Phosphatidylethanolamine)	PE 20:3(8Z,11Z,14Z)/18:2(9Z,12Z)	PE(20:3(8Z,11Z,14Z)/18:2(9Z,12Z))	1-(8Z,11Z,14Z-eicosatrienoyl)-2-(9Z,12Z-octadecadienoyl)-glycero-3-phosphoethanolamine	PE 38:5	765.531	C43H76NO8P	8.22804	[M+H]+	280.786	M-HG(PE,141)		C2H8NO4P	[M+H]+
1312	LMGP02010916	PE (Phosphatidylethanolamine)	PE 20:3(8Z,11Z,14Z)/18:3(9Z,12Z,15Z)	PE(20:3(8Z,11Z,14Z)/18:3(9Z,12Z,15Z))	1-(8Z,11Z,14Z-eicosatrienoyl)-2-(9Z,12Z,15Z-octadecatrienoyl)-glycero-3-phosphoethanolamine	PE 38:6	763.515	C43H74NO8P	7.8697	[M+H]+	278.621	M-HG(PE,141)		C2H8NO4P	[M+H]+
1313	LMGP02010917	PE (Phosphatidylethanolamine)	PE 20:3(8Z,11Z,14Z)/18:4(6Z,9Z,12Z,15Z)	PE(20:3(8Z,11Z,14Z)/18:4(6Z,9Z,12Z,15Z))	1-(8Z,11Z,14Z-eicosatrienoyl)-2-(6Z,9Z,12Z,15Z-octadecatetraenoyl)-glycero-3-phosphoethanolamine	PE 38:7	761.5	C43H72NO8P	7.42776	[M+H]+	277.021	M-HG(PE,141)		C2H8NO4P	[M+H]+
1314	LMGP02010918	PE (Phosphatidylethanolamine)	PE 20:3(8Z,11Z,14Z)/19:0	PE(20:3(8Z,11Z,14Z)/19:0)	1-(8Z,11Z,14Z-eicosatrienoyl)-2-nonadecanoyl-glycero-3-phosphoethanolamine	PE 39:3	783.578	C44H82NO8P	9.4027	[M+H]+	287.739	M-HG(PE,141)		C2H8NO4P	[M+H]+
1315	LMGP02010919	PE (Phosphatidylethanolamine)	PE 20:3(8Z,11Z,14Z)/19:1(9Z)	PE(20:3(8Z,11Z,14Z)/19:1(9Z))	1-(8Z,11Z,14Z-eicosatrienoyl)-2-(9Z-nonadecenoyl)-glycero-3-phosphoethanolamine	PE 39:4	781.562	C44H80NO8P	8.72273	[M+H]+	285.534	M-HG(PE,141)		C2H8NO4P	[M+H]+
1316	LMGP02010920	PE (Phosphatidylethanolamine)	PE 20:3(8Z,11Z,14Z)/20:0	PE(20:3(8Z,11Z,14Z)/20:0)	1-(8Z,11Z,14Z-eicosatrienoyl)-2-eicosanoyl-glycero-3-phosphoethanolamine	PE 40:3	797.593	C45H84NO8P	10.1854	[M+H]+	290.643	M-HG(PE,141)		C2H8NO4P	[M+H]+
1317	LMGP02010921	PE (Phosphatidylethanolamine)	PE 20:3(8Z,11Z,14Z)/20:1(11Z)	PE(20:3(8Z,11Z,14Z)/20:1(11Z))	1-(8Z,11Z,14Z-eicosatrienoyl)-2-(11Z-eicosenoyl)-glycero-3-phosphoethanolamine	PE 40:4	795.578	C45H82NO8P	9.50407	[M+H]+	288.48	M-HG(PE,141)		C2H8NO4P	[M+H]+
1318	LMGP02010922	PE (Phosphatidylethanolamine)	PE 20:3(8Z,11Z,14Z)/20:2(11Z,14Z)	PE(20:3(8Z,11Z,14Z)/20:2(11Z,14Z))	1-(8Z,11Z,14Z-eicosatrienoyl)-2-(11Z,14Z-eicosadienoyl)-glycero-3-phosphoethanolamine	PE 40:5	793.562	C45H80NO8P	8.92787	[M+H]+	286.41	M-HG(PE,141)		C2H8NO4P	[M+H]+
1319	LMGP02010923	PE (Phosphatidylethanolamine)	PE 20:3(8Z,11Z,14Z)/20:3(8Z,11Z,14Z)	PE(20:3(8Z,11Z,14Z)/20:3(8Z,11Z,14Z))	1,2-di-(8Z,11Z,14Z-eicosatrienoyl)-sn-glycero-3-phosphoethanolamine	PE 40:6	791.547	C45H78NO8P	8.37246	[M+H]+	284.335	M-HG(PE,141)		C2H8NO4P	[M+H]+
1320	LMGP02010924	PE (Phosphatidylethanolamine)	PE 20:3(8Z,11Z,14Z)/20:4(5Z,8Z,11Z,14Z)	PE(20:3(8Z,11Z,14Z)/20:4(5Z,8Z,11Z,14Z))	1-(8Z,11Z,14Z-eicosatrienoyl)-2-(5Z,8Z,11Z,14Z-eicosatetraenoyl)-glycero-3-phosphoethanolamine	PE 40:7	789.531	C45H76NO8P	7.89033	[M+H]+	281.853	M-HG(PE,141)		C2H8NO4P	[M+H]+
1321	LMGP02010925	PE (Phosphatidylethanolamine)	PE 20:3(8Z,11Z,14Z)/20:5(5Z,8Z,11Z,14Z,17Z)	PE(20:3(8Z,11Z,14Z)/20:5(5Z,8Z,11Z,14Z,17Z))	1-(8Z,11Z,14Z-eicosatrienoyl)-2-(5Z,8Z,11Z,14Z,17Z-eicosapentaenoyl)-glycero-3-phosphoethanolamine	PE 40:8	787.515	C45H74NO8P	7.5533	[M+H]+	279.685	M-HG(PE,141)		C2H8NO4P	[M+H]+
1322	LMGP02010926	PE (Phosphatidylethanolamine)	PE 20:3(8Z,11Z,14Z)/21:0	PE(20:3(8Z,11Z,14Z)/21:0)	1-(8Z,11Z,14Z-eicosatrienoyl)-2-heneicosanoyl-glycero-3-phosphoethanolamine	PE 41:3	811.609	C46H86NO8P	10.1946	[M+H]+	293.663	M-HG(PE,141)		C2H8NO4P	[M+H]+
1323	LMGP02010927	PE (Phosphatidylethanolamine)	PE 20:3(8Z,11Z,14Z)/22:0	PE(20:3(8Z,11Z,14Z)/22:0)	1-(8Z,11Z,14Z-eicosatrienoyl)-2-docosanoyl-glycero-3-phosphoethanolamine	PE 42:3	825.625	C47H88NO8P	10.9687	[M+H]+	296.182	M-HG(PE,141)		C2H8NO4P	[M+H]+
1324	LMGP02010928	PE (Phosphatidylethanolamine)	PE 20:3(8Z,11Z,14Z)/22:1(11Z)	PE(20:3(8Z,11Z,14Z)/22:1(11Z))	1-(8Z,11Z,14Z-eicosatrienoyl)-2-(11Z-docosenoyl)-glycero-3-phosphoethanolamine	PE 42:4	823.609	C47H86NO8P	10.2676	[M+H]+	294.149	M-HG(PE,141)		C2H8NO4P	[M+H]+
1325	LMGP02010929	PE (Phosphatidylethanolamine)	PE 20:3(8Z,11Z,14Z)/22:2(13Z,16Z)	PE(20:3(8Z,11Z,14Z)/22:2(13Z,16Z))	1-(8Z,11Z,14Z-eicosatrienoyl)-2-(13Z,16Z-docosadienoyl)-glycero-3-phosphoethanolamine	PE 42:5	821.593	C47H84NO8P	9.64861	[M+H]+	292.204	M-HG(PE,141)		C2H8NO4P	[M+H]+
1326	LMGP02010930	PE (Phosphatidylethanolamine)	PE 20:3(8Z,11Z,14Z)/22:4(7Z,10Z,13Z,16Z)	PE(20:3(8Z,11Z,14Z)/22:4(7Z,10Z,13Z,16Z))	1-(8Z,11Z,14Z-eicosatrienoyl)-2-(7Z,10Z,13Z,16Z-docosatetraenoyl)-glycero-3-phosphoethanolamine	PE 42:7	817.562	C47H80NO8P	8.44006	[M+H]+	288.966	M-HG(PE,141)		C2H8NO4P	[M+H]+
1327	LMGP02010932	PE (Phosphatidylethanolamine)	PE 20:4(5Z,8Z,11Z,14Z)/12:0	PE(20:4(5Z,8Z,11Z,14Z)/12:0)	1-(5Z,8Z,11Z,14Z-eicosatetraenoyl)-2-dodecanoyl-glycero-3-phosphoethanolamine	PE 32:4	683.453	C37H66NO8P	6.69626	[M+H]+	265.091	M-HG(PE,141)		C2H8NO4P	[M+H]+
1328	LMGP02010933	PE (Phosphatidylethanolamine)	PE 20:4(5Z,8Z,11Z,14Z)/13:0	PE(20:4(5Z,8Z,11Z,14Z)/13:0)	1-(5Z,8Z,11Z,14Z-eicosatetraenoyl)-2-tridecanoyl-glycero-3-phosphoethanolamine	PE 33:4	697.468	C38H68NO8P	6.85877	[M+H]+	268.116	M-HG(PE,141)		C2H8NO4P	[M+H]+
1329	LMGP02010934	PE (Phosphatidylethanolamine)	PE 20:4(5Z,8Z,11Z,14Z)/14:0	PE(20:4(5Z,8Z,11Z,14Z)/14:0)	1-(5Z,8Z,11Z,14Z-eicosatetraenoyl)-2-tetradecanoyl-glycero-3-phosphoethanolamine	PE 34:4	711.484	C39H70NO8P	7.39149	[M+H]+	271.587	M-HG(PE,141)		C2H8NO4P	[M+H]+
1330	LMGP02010935	PE (Phosphatidylethanolamine)	PE 20:4(5Z,8Z,11Z,14Z)/14:1(9Z)	PE(20:4(5Z,8Z,11Z,14Z)/14:1(9Z))	1-(5Z,8Z,11Z,14Z-eicosatetraenoyl)-2-(9Z-tetradecenoyl)-glycero-3-phosphoethanolamine	PE 34:5	709.468	C39H68NO8P	6.9556	[M+H]+	269.142	M-HG(PE,141)		C2H8NO4P	[M+H]+
1331	LMGP02010936	PE (Phosphatidylethanolamine)	PE 20:4(5Z,8Z,11Z,14Z)/15:0	PE(20:4(5Z,8Z,11Z,14Z)/15:0)	1-(5Z,8Z,11Z,14Z-eicosatetraenoyl)-2-pentadecanoyl-glycero-3-phosphoethanolamine	PE 35:4	725.5	C40H72NO8P	7.47479	[M+H]+	274.326	M-HG(PE,141)		C2H8NO4P	[M+H]+
1332	LMGP02010937	PE (Phosphatidylethanolamine)	PE 20:4(5Z,8Z,11Z,14Z)/15:1(9Z)	PE(20:4(5Z,8Z,11Z,14Z)/15:1(9Z))	1-(5Z,8Z,11Z,14Z-eicosatetraenoyl)-2-(9Z-pentadecenoyl)-glycero-3-phosphoethanolamine	PE 35:5	723.484	C40H70NO8P	6.99409	[M+H]+	271.891	M-HG(PE,141)		C2H8NO4P	[M+H]+
1333	LMGP02010939	PE (Phosphatidylethanolamine)	PE 20:4(5Z,8Z,11Z,14Z)/17:0	PE(20:4(5Z,8Z,11Z,14Z)/17:0)	1-(5Z,8Z,11Z,14Z-eicosatetraenoyl)-2-heptadecanoyl-glycero-3-phosphoethanolamine	PE 37:4	753.531	C42H76NO8P	8.13453	[M+H]+	280.379	M-HG(PE,141)		C2H8NO4P	[M+H]+
1334	LMGP02010944	PE (Phosphatidylethanolamine)	PE 20:4(5Z,8Z,11Z,14Z)/18:2(9Z,12Z)	PE(20:4(5Z,8Z,11Z,14Z)/18:2(9Z,12Z))	1-(5Z,8Z,11Z,14Z-eicosatetraenoyl)-2-(9Z,12Z-octadecadienoyl)-glycero-3-phosphoethanolamine	PE 38:6	763.515	C43H74NO8P	7.76793	[M+H]+	278.957	M-HG(PE,141)		C2H8NO4P	[M+H]+
1335	LMGP02010946	PE (Phosphatidylethanolamine)	PE 20:4(5Z,8Z,11Z,14Z)/18:3(9Z,12Z,15Z)	PE(20:4(5Z,8Z,11Z,14Z)/18:3(9Z,12Z,15Z))	1-(5Z,8Z,11Z,14Z-eicosatetraenoyl)-2-(9Z,12Z,15Z-octadecatrienoyl)-glycero-3-phosphoethanolamine	PE 38:7	761.5	C43H72NO8P	7.44755	[M+H]+	277.221	M-HG(PE,141)		C2H8NO4P	[M+H]+
1336	LMGP02010947	PE (Phosphatidylethanolamine)	PE 20:4(5Z,8Z,11Z,14Z)/18:4(6Z,9Z,12Z,15Z)	PE(20:4(5Z,8Z,11Z,14Z)/18:4(6Z,9Z,12Z,15Z))	1-(5Z,8Z,11Z,14Z-eicosatetraenoyl)-2-(6Z,9Z,12Z,15Z-octadecatetraenoyl)-glycero-3-phosphoethanolamine	PE 38:8	759.484	C43H70NO8P	7.07169	[M+H]+	275.064	M-HG(PE,141)		C2H8NO4P	[M+H]+
1337	LMGP02010948	PE (Phosphatidylethanolamine)	PE 20:4(5Z,8Z,11Z,14Z)/19:0	PE(20:4(5Z,8Z,11Z,14Z)/19:0)	1-(5Z,8Z,11Z,14Z-eicosatetraenoyl)-2-nonadecanoyl-glycero-3-phosphoethanolamine	PE 39:4	781.562	C44H80NO8P	8.84192	[M+H]+	285.998	M-HG(PE,141)		C2H8NO4P	[M+H]+
1338	LMGP02010949	PE (Phosphatidylethanolamine)	PE 20:4(5Z,8Z,11Z,14Z)/19:1(9Z)	PE(20:4(5Z,8Z,11Z,14Z)/19:1(9Z))	1-(5Z,8Z,11Z,14Z-eicosatetraenoyl)-2-(9Z-nonadecenoyl)-glycero-3-phosphoethanolamine	PE 39:5	779.547	C44H78NO8P	8.1925	[M+H]+	283.747	M-HG(PE,141)		C2H8NO4P	[M+H]+
1339	LMGP02010950	PE (Phosphatidylethanolamine)	PE 20:4(5Z,8Z,11Z,14Z)/20:0	PE(20:4(5Z,8Z,11Z,14Z)/20:0)	1-(5Z,8Z,11Z,14Z-eicosatetraenoyl)-2-eicosanoyl-glycero-3-phosphoethanolamine	PE 40:4	795.578	C45H82NO8P	9.62408	[M+H]+	288.948	M-HG(PE,141)		C2H8NO4P	[M+H]+
1340	LMGP02010951	PE (Phosphatidylethanolamine)	PE 20:4(5Z,8Z,11Z,14Z)/20:1(11Z)	PE(20:4(5Z,8Z,11Z,14Z)/20:1(11Z))	1-(5Z,8Z,11Z,14Z-eicosatetraenoyl)-2-(11Z-eicosenoyl)-glycero-3-phosphoethanolamine	PE 40:5	793.562	C45H80NO8P	8.94955	[M+H]+	286.738	M-HG(PE,141)		C2H8NO4P	[M+H]+
1341	LMGP02010952	PE (Phosphatidylethanolamine)	PE 20:4(5Z,8Z,11Z,14Z)/20:2(11Z,14Z)	PE(20:4(5Z,8Z,11Z,14Z)/20:2(11Z,14Z))	1-(5Z,8Z,11Z,14Z-eicosatetraenoyl)-2-(11Z,14Z-eicosadienoyl)-glycero-3-phosphoethanolamine	PE 40:6	791.547	C45H78NO8P	8.40115	[M+H]+	284.627	M-HG(PE,141)		C2H8NO4P	[M+H]+
1342	LMGP02010953	PE (Phosphatidylethanolamine)	PE 20:4(5Z,8Z,11Z,14Z)/20:3(8Z,11Z,14Z)	PE(20:4(5Z,8Z,11Z,14Z)/20:3(8Z,11Z,14Z))	1-(5Z,8Z,11Z,14Z-eicosatetraenoyl)-2-(8Z,11Z,14Z-eicosatrienoyl)-glycero-3-phosphoethanolamine	PE 40:7	789.531	C45H76NO8P	7.89141	[M+H]+	283.085	M-HG(PE,141)		C2H8NO4P	[M+H]+
1343	LMGP02010954	PE (Phosphatidylethanolamine)	PE 20:4(5Z,8Z,11Z,14Z)/20:5(5Z,8Z,11Z,14Z,17Z)	PE(20:4(5Z,8Z,11Z,14Z)/20:5(5Z,8Z,11Z,14Z,17Z))	1-(5Z,8Z,11Z,14Z-eicosatetraenoyl)-2-(5Z,8Z,11Z,14Z,17Z-eicosapentaenoyl)-glycero-3-phosphoethanolamine	PE 40:9	785.5	C45H72NO8P	7.18958	[M+H]+	277.791	M-HG(PE,141)		C2H8NO4P	[M+H]+
1344	LMGP02010955	PE (Phosphatidylethanolamine)	PE 20:4(5Z,8Z,11Z,14Z)/21:0	PE(20:4(5Z,8Z,11Z,14Z)/21:0)	1-(5Z,8Z,11Z,14Z-eicosatetraenoyl)-2-heneicosanoyl-glycero-3-phosphoethanolamine	PE 41:4	809.593	C46H84NO8P	9.59321	[M+H]+	292.076	M-HG(PE,141)		C2H8NO4P	[M+H]+
1345	LMGP02010956	PE (Phosphatidylethanolamine)	PE 20:4(5Z,8Z,11Z,14Z)/22:0	PE(20:4(5Z,8Z,11Z,14Z)/22:0)	1-(5Z,8Z,11Z,14Z-eicosatetraenoyl)-2-docosanoyl-glycero-3-phosphoethanolamine	PE 42:4	823.609	C47H86NO8P	10.3907	[M+H]+	294.628	M-HG(PE,141)		C2H8NO4P	[M+H]+
1346	LMGP02010957	PE (Phosphatidylethanolamine)	PE 20:4(5Z,8Z,11Z,14Z)/22:1(11Z)	PE(20:4(5Z,8Z,11Z,14Z)/22:1(11Z))	1-(5Z,8Z,11Z,14Z-eicosatetraenoyl)-2-(11Z-docosenoyl)-glycero-3-phosphoethanolamine	PE 42:5	821.593	C47H84NO8P	9.67043	[M+H]+	292.545	M-HG(PE,141)		C2H8NO4P	[M+H]+
1347	LMGP02010958	PE (Phosphatidylethanolamine)	PE 20:4(5Z,8Z,11Z,14Z)/22:2(13Z,16Z)	PE(20:4(5Z,8Z,11Z,14Z)/22:2(13Z,16Z))	1-(5Z,8Z,11Z,14Z-eicosatetraenoyl)-2-(13Z,16Z-docosadienoyl)-glycero-3-phosphoethanolamine	PE 42:6	819.578	C47H82NO8P	9.06206	[M+H]+	290.556	M-HG(PE,141)		C2H8NO4P	[M+H]+
1348	LMGP02010961	PE (Phosphatidylethanolamine)	PE 20:5(5Z,8Z,11Z,14Z,17Z)/12:0	PE(20:5(5Z,8Z,11Z,14Z,17Z)/12:0)	1-(5Z,8Z,11Z,14Z,17Z-eicosapentaenoyl)-2-dodecanoyl-glycero-3-phosphoethanolamine	PE 32:5	681.437	C37H64NO8P	6.44044	[M+H]+	262.645	M-HG(PE,141)		C2H8NO4P	[M+H]+
1349	LMGP02010962	PE (Phosphatidylethanolamine)	PE 20:5(5Z,8Z,11Z,14Z,17Z)/13:0	PE(20:5(5Z,8Z,11Z,14Z,17Z)/13:0)	1-(5Z,8Z,11Z,14Z,17Z-eicosapentaenoyl)-2-tridecanoyl-glycero-3-phosphoethanolamine	PE 33:5	695.453	C38H66NO8P	6.58884	[M+H]+	265.718	M-HG(PE,141)		C2H8NO4P	[M+H]+
1350	LMGP02010963	PE (Phosphatidylethanolamine)	PE 20:5(5Z,8Z,11Z,14Z,17Z)/14:0	PE(20:5(5Z,8Z,11Z,14Z,17Z)/14:0)	1-(5Z,8Z,11Z,14Z,17Z-eicosapentaenoyl)-2-tetradecanoyl-glycero-3-phosphoethanolamine	PE 34:5	709.468	C39H68NO8P	7.09017	[M+H]+	269.285	M-HG(PE,141)		C2H8NO4P	[M+H]+
1351	LMGP02010964	PE (Phosphatidylethanolamine)	PE 20:5(5Z,8Z,11Z,14Z,17Z)/14:1(9Z)	PE(20:5(5Z,8Z,11Z,14Z,17Z)/14:1(9Z))	1-(5Z,8Z,11Z,14Z,17Z-eicosapentaenoyl)-2-(9Z-tetradecenoyl)-glycero-3-phosphoethanolamine	PE 34:6	707.453	C39H66NO8P	6.69116	[M+H]+	266.818	M-HG(PE,141)		C2H8NO4P	[M+H]+
1352	LMGP02010965	PE (Phosphatidylethanolamine)	PE 20:5(5Z,8Z,11Z,14Z,17Z)/15:0	PE(20:5(5Z,8Z,11Z,14Z,17Z)/15:0)	1-(5Z,8Z,11Z,14Z,17Z-eicosapentaenoyl)-2-pentadecanoyl-glycero-3-phosphoethanolamine	PE 35:5	723.484	C40H70NO8P	7.15895	[M+H]+	272.038	M-HG(PE,141)		C2H8NO4P	[M+H]+
1353	LMGP02010966	PE (Phosphatidylethanolamine)	PE 20:5(5Z,8Z,11Z,14Z,17Z)/15:1(9Z)	PE(20:5(5Z,8Z,11Z,14Z,17Z)/15:1(9Z))	1-(5Z,8Z,11Z,14Z,17Z-eicosapentaenoyl)-2-(9Z-pentadecenoyl)-glycero-3-phosphoethanolamine	PE 35:6	721.468	C40H68NO8P	6.72146	[M+H]+	269.579	M-HG(PE,141)		C2H8NO4P	[M+H]+
1354	LMGP02010967	PE (Phosphatidylethanolamine)	PE 20:5(5Z,8Z,11Z,14Z,17Z)/16:0	PE(20:5(5Z,8Z,11Z,14Z,17Z)/16:0)	1-(5Z,8Z,11Z,14Z,17Z-eicosapentaenoyl)-2-hexadecanoyl-glycero-3-phosphoethanolamine	PE 36:5	737.5	C41H72NO8P	7.76899	[M+H]+	274.677	M-HG(PE,141)		C2H8NO4P	[M+H]+
1355	LMGP02010968	PE (Phosphatidylethanolamine)	PE 20:5(5Z,8Z,11Z,14Z,17Z)/16:1(9Z)	PE(20:5(5Z,8Z,11Z,14Z,17Z)/16:1(9Z))	1-(5Z,8Z,11Z,14Z,17Z-eicosapentaenoyl)-2-(9Z-hexadecenoyl)-glycero-3-phosphoethanolamine	PE 36:6	735.484	C41H70NO8P	7.25909	[M+H]+	272.275	M-HG(PE,141)		C2H8NO4P	[M+H]+
1356	LMGP02010969	PE (Phosphatidylethanolamine)	PE 20:5(5Z,8Z,11Z,14Z,17Z)/17:0	PE(20:5(5Z,8Z,11Z,14Z,17Z)/17:0)	1-(5Z,8Z,11Z,14Z,17Z-eicosapentaenoyl)-2-heptadecanoyl-glycero-3-phosphoethanolamine	PE 37:5	751.515	C42H74NO8P	7.76761	[M+H]+	278.224	M-HG(PE,141)		C2H8NO4P	[M+H]+
1357	LMGP02010972	PE (Phosphatidylethanolamine)	PE 20:5(5Z,8Z,11Z,14Z,17Z)/18:0	PE(20:5(5Z,8Z,11Z,14Z,17Z)/18:0)	1-(5Z,8Z,11Z,14Z,17Z-eicosapentaenoyl)-2-octadecanoyl-glycero-3-phosphoethanolamine	PE 38:5	765.531	C43H76NO8P	8.46924	[M+H]+	281.272	M-HG(PE,141)		C2H8NO4P	[M+H]+
1358	LMGP02010973	PE (Phosphatidylethanolamine)	PE 20:5(5Z,8Z,11Z,14Z,17Z)/18:2(9Z,12Z)	PE(20:5(5Z,8Z,11Z,14Z,17Z)/18:2(9Z,12Z))	1-(5Z,8Z,11Z,14Z,17Z-eicosapentaenoyl)-2-(9Z,12Z-octadecadienoyl)-glycero-3-phosphoethanolamine	PE 38:7	761.5	C43H72NO8P	7.44296	[M+H]+	277.228	M-HG(PE,141)		C2H8NO4P	[M+H]+
1359	LMGP02010975	PE (Phosphatidylethanolamine)	PE 20:5(5Z,8Z,11Z,14Z,17Z)/18:3(9Z,12Z,15Z)	PE(20:5(5Z,8Z,11Z,14Z,17Z)/18:3(9Z,12Z,15Z))	1-(5Z,8Z,11Z,14Z,17Z-eicosapentaenoyl)-2-(9Z,12Z,15Z-octadecatrienoyl)-glycero-3-phosphoethanolamine	PE 38:8	759.484	C43H70NO8P	7.15777	[M+H]+	274.952	M-HG(PE,141)		C2H8NO4P	[M+H]+
1360	LMGP02010976	PE (Phosphatidylethanolamine)	PE 20:5(5Z,8Z,11Z,14Z,17Z)/18:4(6Z,9Z,12Z,15Z)	PE(20:5(5Z,8Z,11Z,14Z,17Z)/18:4(6Z,9Z,12Z,15Z))	1-(5Z,8Z,11Z,14Z,17Z-eicosapentaenoyl)-2-(6Z,9Z,12Z,15Z-octadecatetraenoyl)-glycero-3-phosphoethanolamine	PE 38:9	757.468	C43H68NO8P	6.83253	[M+H]+	272.777	M-HG(PE,141)		C2H8NO4P	[M+H]+
1361	LMGP02010977	PE (Phosphatidylethanolamine)	PE 20:5(5Z,8Z,11Z,14Z,17Z)/19:0	PE(20:5(5Z,8Z,11Z,14Z,17Z)/19:0)	1-(5Z,8Z,11Z,14Z,17Z-eicosapentaenoyl)-2-nonadecanoyl-glycero-3-phosphoethanolamine	PE 39:5	779.547	C44H78NO8P	8.42158	[M+H]+	283.891	M-HG(PE,141)		C2H8NO4P	[M+H]+
1362	LMGP02010978	PE (Phosphatidylethanolamine)	PE 20:5(5Z,8Z,11Z,14Z,17Z)/19:1(9Z)	PE(20:5(5Z,8Z,11Z,14Z,17Z)/19:1(9Z))	1-(5Z,8Z,11Z,14Z,17Z-eicosapentaenoyl)-2-(9Z-nonadecenoyl)-glycero-3-phosphoethanolamine	PE 39:6	777.531	C44H76NO8P	7.81018	[M+H]+	281.633	M-HG(PE,141)		C2H8NO4P	[M+H]+
1363	LMGP02010979	PE (Phosphatidylethanolamine)	PE 20:5(5Z,8Z,11Z,14Z,17Z)/20:0	PE(20:5(5Z,8Z,11Z,14Z,17Z)/20:0)	1-(5Z,8Z,11Z,14Z,17Z-eicosapentaenoyl)-2-eicosanoyl-glycero-3-phosphoethanolamine	PE 40:5	793.562	C45H80NO8P	9.18803	[M+H]+	286.891	M-HG(PE,141)		C2H8NO4P	[M+H]+
1364	LMGP02010980	PE (Phosphatidylethanolamine)	PE 20:5(5Z,8Z,11Z,14Z,17Z)/20:1(11Z)	PE(20:5(5Z,8Z,11Z,14Z,17Z)/20:1(11Z))	1-(5Z,8Z,11Z,14Z,17Z-eicosapentaenoyl)-2-(11Z-eicosenoyl)-glycero-3-phosphoethanolamine	PE 40:6	791.547	C45H78NO8P	8.53489	[M+H]+	284.644	M-HG(PE,141)		C2H8NO4P	[M+H]+
1365	LMGP02010981	PE (Phosphatidylethanolamine)	PE 20:5(5Z,8Z,11Z,14Z,17Z)/20:2(11Z,14Z)	PE(20:5(5Z,8Z,11Z,14Z,17Z)/20:2(11Z,14Z))	1-(5Z,8Z,11Z,14Z,17Z-eicosapentaenoyl)-2-(11Z,14Z-eicosadienoyl)-glycero-3-phosphoethanolamine	PE 40:7	789.531	C45H76NO8P	8.01949	[M+H]+	283.073	M-HG(PE,141)		C2H8NO4P	[M+H]+
1366	LMGP02010982	PE (Phosphatidylethanolamine)	PE 20:5(5Z,8Z,11Z,14Z,17Z)/20:3(8Z,11Z,14Z)	PE(20:5(5Z,8Z,11Z,14Z,17Z)/20:3(8Z,11Z,14Z))	1-(5Z,8Z,11Z,14Z,17Z-eicosapentaenoyl)-2-(8Z,11Z,14Z-eicosatrienoyl)-glycero-3-phosphoethanolamine	PE 40:8	787.515	C45H74NO8P	7.55433	[M+H]+	280.874	M-HG(PE,141)		C2H8NO4P	[M+H]+
1367	LMGP02010983	PE (Phosphatidylethanolamine)	PE 20:5(5Z,8Z,11Z,14Z,17Z)/20:4(5Z,8Z,11Z,14Z)	PE(20:5(5Z,8Z,11Z,14Z,17Z)/20:4(5Z,8Z,11Z,14Z))	1-(5Z,8Z,11Z,14Z,17Z-eicosapentaenoyl)-2-(5Z,8Z,11Z,14Z-eicosatetraenoyl)-glycero-3-phosphoethanolamine	PE 40:9	785.5	C45H72NO8P	7.18958	[M+H]+	277.803	M-HG(PE,141)		C2H8NO4P	[M+H]+
1368	LMGP02010984	PE (Phosphatidylethanolamine)	PE 20:5(5Z,8Z,11Z,14Z,17Z)/20:5(5Z,8Z,11Z,14Z,17Z)	PE(20:5(5Z,8Z,11Z,14Z,17Z)/20:5(5Z,8Z,11Z,14Z,17Z))	1,2-di-(5Z,8Z,11Z,14Z,17Z-eicosapentaenoyl)-sn-glycero-3-phosphoethanolamine	PE 40:10	783.484	C45H70NO8P	6.95091	[M+H]+	275.619	M-HG(PE,141)		C2H8NO4P	[M+H]+
1369	LMGP02010985	PE (Phosphatidylethanolamine)	PE 20:5(5Z,8Z,11Z,14Z,17Z)/21:0	PE(20:5(5Z,8Z,11Z,14Z,17Z)/21:0)	1-(5Z,8Z,11Z,14Z,17Z-eicosapentaenoyl)-2-heneicosanoyl-glycero-3-phosphoethanolamine	PE 41:5	807.578	C46H82NO8P	9.12536	[M+H]+	290.107	M-HG(PE,141)		C2H8NO4P	[M+H]+
1370	LMGP02010986	PE (Phosphatidylethanolamine)	PE 20:5(5Z,8Z,11Z,14Z,17Z)/22:0	PE(20:5(5Z,8Z,11Z,14Z,17Z)/22:0)	1-(5Z,8Z,11Z,14Z,17Z-eicosapentaenoyl)-2-docosanoyl-glycero-3-phosphoethanolamine	PE 42:5	821.593	C47H84NO8P	9.92312	[M+H]+	292.704	M-HG(PE,141)		C2H8NO4P	[M+H]+
1371	LMGP02010987	PE (Phosphatidylethanolamine)	PE 20:5(5Z,8Z,11Z,14Z,17Z)/22:1(11Z)	PE(20:5(5Z,8Z,11Z,14Z,17Z)/22:1(11Z))	1-(5Z,8Z,11Z,14Z,17Z-eicosapentaenoyl)-2-(11Z-docosenoyl)-glycero-3-phosphoethanolamine	PE 42:6	819.578	C47H82NO8P	9.20852	[M+H]+	290.58	M-HG(PE,141)		C2H8NO4P	[M+H]+
1372	LMGP02010988	PE (Phosphatidylethanolamine)	PE 20:5(5Z,8Z,11Z,14Z,17Z)/22:2(13Z,16Z)	PE(20:5(5Z,8Z,11Z,14Z,17Z)/22:2(13Z,16Z))	1-(5Z,8Z,11Z,14Z,17Z-eicosapentaenoyl)-2-(13Z,16Z-docosadienoyl)-glycero-3-phosphoethanolamine	PE 42:7	817.562	C47H80NO8P	8.62384	[M+H]+	288.555	M-HG(PE,141)		C2H8NO4P	[M+H]+
1373	LMGP02010989	PE (Phosphatidylethanolamine)	PE 20:5(5Z,8Z,11Z,14Z,17Z)/22:4(7Z,10Z,13Z,16Z)	PE(20:5(5Z,8Z,11Z,14Z,17Z)/22:4(7Z,10Z,13Z,16Z))	1-(5Z,8Z,11Z,14Z,17Z-eicosapentaenoyl)-2-(7Z,10Z,13Z,16Z-docosatetraenoyl)-glycero-3-phosphoethanolamine	PE 42:9	813.531	C47H76NO8P	7.60624	[M+H]+	285.045	M-HG(PE,141)		C2H8NO4P	[M+H]+
1374	LMGP02010990	PE (Phosphatidylethanolamine)	PE 21:0/14:1(9Z)	PE(21:0/14:1(9Z))	1-heneicosanoyl-2-(9Z-tetradecenoyl)-glycero-3-phosphoethanolamine	PE 35:1	731.547	C40H78NO8P	9.05678	[M+H]+	280.733	M-HG(PE,141)		C2H8NO4P	[M+H]+
1375	LMGP02010991	PE (Phosphatidylethanolamine)	PE 21:0/15:0	PE(21:0/15:0)	1-heneicosanoyl-2-pentadecanoyl-glycero-3-phosphoethanolamine	PE 36:0	747.578	C41H82NO8P	10.2788	[M+H]+	285.419	M-HG(PE,141)		C2H8NO4P	[M+H]+
1376	LMGP02010992	PE (Phosphatidylethanolamine)	PE 21:0/15:1(9Z)	PE(21:0/15:1(9Z))	1-heneicosanoyl-2-(9Z-pentadecenoyl)-glycero-3-phosphoethanolamine	PE 36:1	745.562	C41H80NO8P	9.69516	[M+H]+	283.561	M-HG(PE,141)		C2H8NO4P	[M+H]+
1377	LMGP02010993	PE (Phosphatidylethanolamine)	PE 21:0/16:0	PE(21:0/16:0)	1-heneicosanoyl-2-hexadecanoyl-glycero-3-phosphoethanolamine	PE 37:0	761.593	C42H84NO8P	10.5424	[M+H]+	288.038	M-HG(PE,141)		C2H8NO4P	[M+H]+
1378	LMGP02010994	PE (Phosphatidylethanolamine)	PE 21:0/16:1(9Z)	PE(21:0/16:1(9Z))	1-heneicosanoyl-2-(9Z-hexadecenoyl)-glycero-3-phosphoethanolamine	PE 37:1	759.578	C42H82NO8P	9.83061	[M+H]+	286.269	M-HG(PE,141)		C2H8NO4P	[M+H]+
1379	LMGP02010995	PE (Phosphatidylethanolamine)	PE 21:0/17:0	PE(21:0/17:0)	1-heneicosanoyl-2-heptadecanoyl-glycero-3-phosphoethanolamine	PE 38:0	775.609	C43H86NO8P	11.1236	[M+H]+	290.71	M-HG(PE,141)		C2H8NO4P	[M+H]+
1380	LMGP02010998	PE (Phosphatidylethanolamine)	PE 21:0/18:1(9Z)	PE(21:0/18:1(9Z))	1-heneicosanoyl-2-(9Z-octadecenoyl)-glycero-3-phosphoethanolamine	PE 39:1	787.609	C44H86NO8P	10.6645	[M+H]+	291.904	M-HG(PE,141)		C2H8NO4P	[M+H]+
1381	LMGP02010999	PE (Phosphatidylethanolamine)	PE 21:0/18:2(9Z,12Z)	PE(21:0/18:2(9Z,12Z))	1-heneicosanoyl-2-(9Z,12Z-octadecadienoyl)-glycero-3-phosphoethanolamine	PE 39:2	785.593	C44H84NO8P	10.0271	[M+H]+	290.768	M-HG(PE,141)		C2H8NO4P	[M+H]+
1382	LMGP02011001	PE (Phosphatidylethanolamine)	PE 21:0/18:3(9Z,12Z,15Z)	PE(21:0/18:3(9Z,12Z,15Z))	1-heneicosanoyl-2-(9Z,12Z,15Z-octadecatrienoyl)-glycero-3-phosphoethanolamine	PE 39:3	783.578	C44H82NO8P	9.56446	[M+H]+	288.713	M-HG(PE,141)		C2H8NO4P	[M+H]+
1383	LMGP02011002	PE (Phosphatidylethanolamine)	PE 21:0/18:4(6Z,9Z,12Z,15Z)	PE(21:0/18:4(6Z,9Z,12Z,15Z))	1-heneicosanoyl-2-(6Z,9Z,12Z,15Z-octadecatetraenoyl)-glycero-3-phosphoethanolamine	PE 39:4	781.562	C44H80NO8P	8.97673	[M+H]+	286.734	M-HG(PE,141)		C2H8NO4P	[M+H]+
1384	LMGP02011003	PE (Phosphatidylethanolamine)	PE 21:0/19:0	PE(21:0/19:0)	1-heneicosanoyl-2-nonadecanoyl-glycero-3-phosphoethanolamine	PE 40:0	803.64	C45H90NO8P	11.8685	[M+H]+	297.313	M-HG(PE,141)		C2H8NO4P	[M+H]+
1385	LMGP02011004	PE (Phosphatidylethanolamine)	PE 21:0/19:1(9Z)	PE(21:0/19:1(9Z))	1-heneicosanoyl-2-(9Z-nonadecenoyl)-glycero-3-phosphoethanolamine	PE 40:1	801.625	C45H88NO8P	11.3582	[M+H]+	294.528	M-HG(PE,141)		C2H8NO4P	[M+H]+
1386	LMGP02011005	PE (Phosphatidylethanolamine)	PE 21:0/20:0	PE(21:0/20:0)	1-heneicosanoyl-2-eicosanoyl-glycero-3-phosphoethanolamine	PE 41:0	817.656	C46H92NO8P	12.037	[M+H]+	300.043	M-HG(PE,141)		C2H8NO4P	[M+H]+
1387	LMGP02011006	PE (Phosphatidylethanolamine)	PE 21:0/20:1(11Z)	PE(21:0/20:1(11Z))	1-heneicosanoyl-2-(11Z-eicosenoyl)-glycero-3-phosphoethanolamine	PE 41:1	815.64	C46H90NO8P	11.456	[M+H]+	297.449	M-HG(PE,141)		C2H8NO4P	[M+H]+
1388	LMGP02011007	PE (Phosphatidylethanolamine)	PE 21:0/20:2(11Z,14Z)	PE(21:0/20:2(11Z,14Z))	1-heneicosanoyl-2-(11Z,14Z-eicosadienoyl)-glycero-3-phosphoethanolamine	PE 41:2	813.625	C46H88NO8P	10.8338	[M+H]+	295.684	M-HG(PE,141)		C2H8NO4P	[M+H]+
1389	LMGP02011008	PE (Phosphatidylethanolamine)	PE 21:0/20:3(8Z,11Z,14Z)	PE(21:0/20:3(8Z,11Z,14Z))	1-heneicosanoyl-2-(8Z,11Z,14Z-eicosatrienoyl)-glycero-3-phosphoethanolamine	PE 41:3	811.609	C46H86NO8P	10.195	[M+H]+	294.61	M-HG(PE,141)		C2H8NO4P	[M+H]+
1390	LMGP02011009	PE (Phosphatidylethanolamine)	PE 21:0/20:4(5Z,8Z,11Z,14Z)	PE(21:0/20:4(5Z,8Z,11Z,14Z))	1-heneicosanoyl-2-(5Z,8Z,11Z,14Z-eicosatetraenoyl)-glycero-3-phosphoethanolamine	PE 41:4	809.593	C46H84NO8P	9.59252	[M+H]+	291.585	M-HG(PE,141)		C2H8NO4P	[M+H]+
1391	LMGP02011010	PE (Phosphatidylethanolamine)	PE 21:0/20:5(5Z,8Z,11Z,14Z,17Z)	PE(21:0/20:5(5Z,8Z,11Z,14Z,17Z))	1-heneicosanoyl-2-(5Z,8Z,11Z,14Z,17Z-eicosapentaenoyl)-glycero-3-phosphoethanolamine	PE 41:5	807.578	C46H82NO8P	9.12451	[M+H]+	289.61	M-HG(PE,141)		C2H8NO4P	[M+H]+
1392	LMGP02011011	PE (Phosphatidylethanolamine)	PE 21:0/22:0	PE(21:0/22:0)	1-heneicosanoyl-2-docosanoyl-glycero-3-phosphoethanolamine	PE 43:0	845.687	C48H96NO8P	12.547	[M+H]+	305.069	M-HG(PE,141)		C2H8NO4P	[M+H]+
1393	LMGP02011012	PE (Phosphatidylethanolamine)	PE 21:0/22:1(11Z)	PE(21:0/22:1(11Z))	1-heneicosanoyl-2-(11Z-docosenoyl)-glycero-3-phosphoethanolamine	PE 43:1	843.672	C48H94NO8P	12.1375	[M+H]+	302.685	M-HG(PE,141)		C2H8NO4P	[M+H]+
1394	LMGP02011013	PE (Phosphatidylethanolamine)	PE 21:0/22:2(13Z,16Z)	PE(21:0/22:2(13Z,16Z))	1-heneicosanoyl-2-(13Z,16Z-docosadienoyl)-glycero-3-phosphoethanolamine	PE 43:2	841.656	C48H92NO8P	11.5832	[M+H]+	301.076	M-HG(PE,141)		C2H8NO4P	[M+H]+
1395	LMGP02011014	PE (Phosphatidylethanolamine)	PE 21:0/22:4(7Z,10Z,13Z,16Z)	PE(21:0/22:4(7Z,10Z,13Z,16Z))	1-heneicosanoyl-2-(7Z,10Z,13Z,16Z-docosatetraenoyl)-glycero-3-phosphoethanolamine	PE 43:4	837.625	C48H88NO8P	10.3224	[M+H]+	298.452	M-HG(PE,141)		C2H8NO4P	[M+H]+
1396	LMGP02011015	PE (Phosphatidylethanolamine)	PE 22:0/14:1(9Z)	PE(22:0/14:1(9Z))	1-docosanoyl-2-(9Z-tetradecenoyl)-glycero-3-phosphoethanolamine	PE 36:1	745.562	C41H80NO8P	9.73488	[M+H]+	283.704	M-HG(PE,141)		C2H8NO4P	[M+H]+
1397	LMGP02011016	PE (Phosphatidylethanolamine)	PE 22:0/15:0	PE(22:0/15:0)	1-docosanoyl-2-pentadecanoyl-glycero-3-phosphoethanolamine	PE 37:0	761.593	C42H84NO8P	10.5483	[M+H]+	288.21	M-HG(PE,141)		C2H8NO4P	[M+H]+
1398	LMGP02011017	PE (Phosphatidylethanolamine)	PE 22:0/15:1(9Z)	PE(22:0/15:1(9Z))	1-docosanoyl-2-(9Z-pentadecenoyl)-glycero-3-phosphoethanolamine	PE 37:1	759.578	C42H82NO8P	9.85798	[M+H]+	286.509	M-HG(PE,141)		C2H8NO4P	[M+H]+
1399	LMGP02011018	PE (Phosphatidylethanolamine)	PE 22:0/16:0	PE(22:0/16:0)	1-docosanoyl-2-hexadecanoyl-glycero-3-phosphoethanolamine	PE 38:0	775.609	C43H86NO8P	11.129	[M+H]+	290.91	M-HG(PE,141)		C2H8NO4P	[M+H]+
1400	LMGP02011019	PE (Phosphatidylethanolamine)	PE 22:0/16:1(9Z)	PE(22:0/16:1(9Z))	1-docosanoyl-2-(9Z-hexadecenoyl)-glycero-3-phosphoethanolamine	PE 38:1	773.593	C43H84NO8P	10.5435	[M+H]+	289.395	M-HG(PE,141)		C2H8NO4P	[M+H]+
1401	LMGP02011020	PE (Phosphatidylethanolamine)	PE 22:0/17:0	PE(22:0/17:0)	1-docosanoyl-2-heptadecanoyl-glycero-3-phosphoethanolamine	PE 39:0	789.625	C44H88NO8P	11.3502	[M+H]+	293.399	M-HG(PE,141)		C2H8NO4P	[M+H]+
1402	LMGP02011023	PE (Phosphatidylethanolamine)	PE 22:0/18:2(9Z,12Z)	PE(22:0/18:2(9Z,12Z))	1-docosanoyl-2-(9Z,12Z-octadecadienoyl)-glycero-3-phosphoethanolamine	PE 40:2	799.609	C45H86NO8P	10.7845	[M+H]+	294.059	M-HG(PE,141)		C2H8NO4P	[M+H]+
1403	LMGP02011025	PE (Phosphatidylethanolamine)	PE 22:0/18:3(9Z,12Z,15Z)	PE(22:0/18:3(9Z,12Z,15Z))	1-docosanoyl-2-(9Z,12Z,15Z-octadecatrienoyl)-glycero-3-phosphoethanolamine	PE 40:3	797.593	C45H84NO8P	10.346	[M+H]+	292.103	M-HG(PE,141)		C2H8NO4P	[M+H]+
1404	LMGP02011026	PE (Phosphatidylethanolamine)	PE 22:0/18:4(6Z,9Z,12Z,15Z)	PE(22:0/18:4(6Z,9Z,12Z,15Z))	1-docosanoyl-2-(6Z,9Z,12Z,15Z-octadecatetraenoyl)-glycero-3-phosphoethanolamine	PE 40:4	795.578	C45H82NO8P	9.76386	[M+H]+	290.216	M-HG(PE,141)		C2H8NO4P	[M+H]+
1405	LMGP02011027	PE (Phosphatidylethanolamine)	PE 22:0/19:0	PE(22:0/19:0)	1-docosanoyl-2-nonadecanoyl-glycero-3-phosphoethanolamine	PE 41:0	817.656	C46H92NO8P	12.0395	[M+H]+	300.047	M-HG(PE,141)		C2H8NO4P	[M+H]+
1406	LMGP02011028	PE (Phosphatidylethanolamine)	PE 22:0/19:1(9Z)	PE(22:0/19:1(9Z))	1-docosanoyl-2-(9Z-nonadecenoyl)-glycero-3-phosphoethanolamine	PE 41:1	815.64	C46H90NO8P	11.4581	[M+H]+	297.488	M-HG(PE,141)		C2H8NO4P	[M+H]+
1407	LMGP02011029	PE (Phosphatidylethanolamine)	PE 22:0/20:0	PE(22:0/20:0)	1-docosanoyl-2-eicosanoyl-glycero-3-phosphoethanolamine	PE 42:0	831.672	C47H94NO8P	12.4554	[M+H]+	302.486	M-HG(PE,141)		C2H8NO4P	[M+H]+
1408	LMGP02011030	PE (Phosphatidylethanolamine)	PE 22:0/20:2(11Z,14Z)	PE(22:0/20:2(11Z,14Z))	1-docosanoyl-2-(11Z,14Z-eicosadienoyl)-glycero-3-phosphoethanolamine	PE 42:2	827.64	C47H90NO8P	11.5531	[M+H]+	298.495	M-HG(PE,141)		C2H8NO4P	[M+H]+
1409	LMGP02011031	PE (Phosphatidylethanolamine)	PE 22:0/20:3(8Z,11Z,14Z)	PE(22:0/20:3(8Z,11Z,14Z))	1-docosanoyl-2-(8Z,11Z,14Z-eicosatrienoyl)-glycero-3-phosphoethanolamine	PE 42:3	825.625	C47H88NO8P	10.9695	[M+H]+	297.67	M-HG(PE,141)		C2H8NO4P	[M+H]+
1410	LMGP02011032	PE (Phosphatidylethanolamine)	PE 22:0/20:4(5Z,8Z,11Z,14Z)	PE(22:0/20:4(5Z,8Z,11Z,14Z))	1-docosanoyl-2-(5Z,8Z,11Z,14Z-eicosatetraenoyl)-glycero-3-phosphoethanolamine	PE 42:4	823.609	C47H86NO8P	10.3907	[M+H]+	294.679	M-HG(PE,141)		C2H8NO4P	[M+H]+
1411	LMGP02011033	PE (Phosphatidylethanolamine)	PE 22:0/20:5(5Z,8Z,11Z,14Z,17Z)	PE(22:0/20:5(5Z,8Z,11Z,14Z,17Z))	1-docosanoyl-2-(5Z,8Z,11Z,14Z,17Z-eicosapentaenoyl)-glycero-3-phosphoethanolamine	PE 42:5	821.593	C47H84NO8P	9.92292	[M+H]+	292.806	M-HG(PE,141)		C2H8NO4P	[M+H]+
1412	LMGP02011034	PE (Phosphatidylethanolamine)	PE 22:0/21:0	PE(22:0/21:0)	1-docosanoyl-2-heneicosanoyl-glycero-3-phosphoethanolamine	PE 43:0	845.687	C48H96NO8P	12.5473	[M+H]+	305.481	M-HG(PE,141)		C2H8NO4P	[M+H]+
1413	LMGP02011035	PE (Phosphatidylethanolamine)	PE 22:0/22:1(11Z)	PE(22:0/22:1(11Z))	1-docosanoyl-2-(11Z-docosenoyl)-glycero-3-phosphoethanolamine	PE 44:1	857.687	C49H96NO8P	12.6481	[M+H]+	305.733	M-HG(PE,141)		C2H8NO4P	[M+H]+
1414	LMGP02011036	PE (Phosphatidylethanolamine)	PE 22:0/22:2(13Z,16Z)	PE(22:0/22:2(13Z,16Z))	1-docosanoyl-2-(13Z,16Z-docosadienoyl)-glycero-3-phosphoethanolamine	PE 44:2	855.672	C49H94NO8P	12.2116	[M+H]+	304.248	M-HG(PE,141)		C2H8NO4P	[M+H]+
1415	LMGP02011037	PE (Phosphatidylethanolamine)	PE 22:0/22:4(7Z,10Z,13Z,16Z)	PE(22:0/22:4(7Z,10Z,13Z,16Z))	1-docosanoyl-2-(7Z,10Z,13Z,16Z-docosatetraenoyl)-glycero-3-phosphoethanolamine	PE 44:4	851.64	C49H90NO8P	11.0898	[M+H]+	301.852	M-HG(PE,141)		C2H8NO4P	[M+H]+
1416	LMGP02011038	PE (Phosphatidylethanolamine)	PE 22:0/22:6(4Z,7Z,10Z,13Z,16Z,19Z)	PE(22:0/22:6(4Z,7Z,10Z,13Z,16Z,19Z))	1-docosanoyl-2-(4Z,7Z,10Z,13Z,16Z,19Z-docosahexaenoyl)-glycero-3-phosphoethanolamine	PE 44:6	847.609	C49H86NO8P	10.0611	[M+H]+	298.516	M-HG(PE,141)		C2H8NO4P	[M+H]+
1417	LMGP02011039	PE (Phosphatidylethanolamine)	PE 22:1(11Z)/12:0	PE(22:1(11Z)/12:0)	1-(11Z-docosenoyl)-2-dodecanoyl-glycero-3-phosphoethanolamine	PE 34:1	717.531	C39H76NO8P	8.81245	[M+H]+	279.033	M-HG(PE,141)		C2H8NO4P	[M+H]+
1418	LMGP02011040	PE (Phosphatidylethanolamine)	PE 22:1(11Z)/13:0	PE(22:1(11Z)/13:0)	1-(11Z-docosenoyl)-2-tridecanoyl-glycero-3-phosphoethanolamine	PE 35:1	731.547	C40H78NO8P	9.00925	[M+H]+	281.917	M-HG(PE,141)		C2H8NO4P	[M+H]+
1419	LMGP02011041	PE (Phosphatidylethanolamine)	PE 22:1(11Z)/14:0	PE(22:1(11Z)/14:0)	1-(11Z-docosenoyl)-2-tetradecanoyl-glycero-3-phosphoethanolamine	PE 36:1	745.562	C41H80NO8P	9.68181	[M+H]+	284.643	M-HG(PE,141)		C2H8NO4P	[M+H]+
1420	LMGP02011042	PE (Phosphatidylethanolamine)	PE 22:1(11Z)/14:1(9Z)	PE(22:1(11Z)/14:1(9Z))	1-(11Z-docosenoyl)-2-(9Z-tetradecenoyl)-glycero-3-phosphoethanolamine	PE 36:2	743.547	C41H78NO8P	9.14306	[M+H]+	282.301	M-HG(PE,141)		C2H8NO4P	[M+H]+
1421	LMGP02011043	PE (Phosphatidylethanolamine)	PE 22:1(11Z)/15:0	PE(22:1(11Z)/15:0)	1-(11Z-docosenoyl)-2-pentadecanoyl-glycero-3-phosphoethanolamine	PE 37:1	759.578	C42H82NO8P	9.83678	[M+H]+	287.496	M-HG(PE,141)		C2H8NO4P	[M+H]+
1422	LMGP02011044	PE (Phosphatidylethanolamine)	PE 22:1(11Z)/15:1(9Z)	PE(22:1(11Z)/15:1(9Z))	1-(11Z-docosenoyl)-2-(9Z-pentadecenoyl)-glycero-3-phosphoethanolamine	PE 37:2	757.562	C42H80NO8P	9.21894	[M+H]+	285.239	M-HG(PE,141)		C2H8NO4P	[M+H]+
1423	LMGP02011045	PE (Phosphatidylethanolamine)	PE 22:1(11Z)/16:0	PE(22:1(11Z)/16:0)	1-(11Z-docosenoyl)-2-hexadecanoyl-glycero-3-phosphoethanolamine	PE 38:1	773.593	C43H84NO8P	10.5441	[M+H]+	290.369	M-HG(PE,141)		C2H8NO4P	[M+H]+
1424	LMGP02011046	PE (Phosphatidylethanolamine)	PE 22:1(11Z)/16:1(9Z)	PE(22:1(11Z)/16:1(9Z))	1-(11Z-docosenoyl)-2-(9Z-hexadecenoyl)-glycero-3-phosphoethanolamine	PE 38:2	771.578	C43H82NO8P	9.93235	[M+H]+	288.187	M-HG(PE,141)		C2H8NO4P	[M+H]+
1425	LMGP02011047	PE (Phosphatidylethanolamine)	PE 22:1(11Z)/17:0	PE(22:1(11Z)/17:0)	1-(11Z-docosenoyl)-2-heptadecanoyl-glycero-3-phosphoethanolamine	PE 39:1	787.609	C44H86NO8P	10.6683	[M+H]+	292.63	M-HG(PE,141)		C2H8NO4P	[M+H]+
1426	LMGP02011050	PE (Phosphatidylethanolamine)	PE 22:1(11Z)/18:0	PE(22:1(11Z)/18:0)	1-(11Z-docosenoyl)-2-octadecanoyl-glycero-3-phosphoethanolamine	PE 40:1	801.625	C45H88NO8P	11.3611	[M+H]+	295.931	M-HG(PE,141)		C2H8NO4P	[M+H]+
1427	LMGP02011051	PE (Phosphatidylethanolamine)	PE 22:1(11Z)/18:1(9Z)	PE(22:1(11Z)/18:1(9Z))	1-(11Z-docosenoyl)-2-(9Z-octadecenoyl)-glycero-3-phosphoethanolamine	PE 40:2	799.609	C45H86NO8P	10.7605	[M+H]+	293.89	M-HG(PE,141)		C2H8NO4P	[M+H]+
1428	LMGP02011052	PE (Phosphatidylethanolamine)	PE 22:1(11Z)/18:2(9Z,12Z)	PE(22:1(11Z)/18:2(9Z,12Z))	1-(11Z-docosenoyl)-2-(9Z,12Z-octadecadienoyl)-glycero-3-phosphoethanolamine	PE 40:3	797.593	C45H84NO8P	10.1265	[M+H]+	291.977	M-HG(PE,141)		C2H8NO4P	[M+H]+
1429	LMGP02011054	PE (Phosphatidylethanolamine)	PE 22:1(11Z)/18:3(9Z,12Z,15Z)	PE(22:1(11Z)/18:3(9Z,12Z,15Z))	1-(11Z-docosenoyl)-2-(9Z,12Z,15Z-octadecatrienoyl)-glycero-3-phosphoethanolamine	PE 40:4	795.578	C45H82NO8P	9.66761	[M+H]+	289.973	M-HG(PE,141)		C2H8NO4P	[M+H]+
1430	LMGP02011055	PE (Phosphatidylethanolamine)	PE 22:1(11Z)/18:4(6Z,9Z,12Z,15Z)	PE(22:1(11Z)/18:4(6Z,9Z,12Z,15Z))	1-(11Z-docosenoyl)-2-(6Z,9Z,12Z,15Z-octadecatetraenoyl)-glycero-3-phosphoethanolamine	PE 40:5	793.562	C45H80NO8P	9.0847	[M+H]+	288.043	M-HG(PE,141)		C2H8NO4P	[M+H]+
1431	LMGP02011056	PE (Phosphatidylethanolamine)	PE 22:1(11Z)/19:0	PE(22:1(11Z)/19:0)	1-(11Z-docosenoyl)-2-nonadecanoyl-glycero-3-phosphoethanolamine	PE 41:1	815.64	C46H90NO8P	11.458	[M+H]+	298.496	M-HG(PE,141)		C2H8NO4P	[M+H]+
1432	LMGP02011057	PE (Phosphatidylethanolamine)	PE 22:1(11Z)/19:1(9Z)	PE(22:1(11Z)/19:1(9Z))	1-(11Z-docosenoyl)-2-(9Z-nonadecenoyl)-glycero-3-phosphoethanolamine	PE 41:2	813.625	C46H88NO8P	10.8235	[M+H]+	296.514	M-HG(PE,141)		C2H8NO4P	[M+H]+
1433	LMGP02011058	PE (Phosphatidylethanolamine)	PE 22:1(11Z)/20:0	PE(22:1(11Z)/20:0)	1-(11Z-docosenoyl)-2-eicosanoyl-glycero-3-phosphoethanolamine	PE 42:1	829.656	C47H92NO8P	12.0839	[M+H]+	301.13	M-HG(PE,141)		C2H8NO4P	[M+H]+
1434	LMGP02011059	PE (Phosphatidylethanolamine)	PE 22:1(11Z)/20:1(11Z)	PE(22:1(11Z)/20:1(11Z))	1-(11Z-docosenoyl)-2-(11Z-eicosenoyl)-glycero-3-phosphoethanolamine	PE 42:2	827.64	C47H90NO8P	11.5345	[M+H]+	299.252	M-HG(PE,141)		C2H8NO4P	[M+H]+
1435	LMGP02011060	PE (Phosphatidylethanolamine)	PE 22:1(11Z)/20:2(11Z,14Z)	PE(22:1(11Z)/20:2(11Z,14Z))	1-(11Z-docosenoyl)-2-(11Z,14Z-eicosadienoyl)-glycero-3-phosphoethanolamine	PE 42:3	825.625	C47H88NO8P	10.9088	[M+H]+	297.507	M-HG(PE,141)		C2H8NO4P	[M+H]+
1436	LMGP02011061	PE (Phosphatidylethanolamine)	PE 22:1(11Z)/20:3(8Z,11Z,14Z)	PE(22:1(11Z)/20:3(8Z,11Z,14Z))	1-(11Z-docosenoyl)-2-(8Z,11Z,14Z-eicosatrienoyl)-glycero-3-phosphoethanolamine	PE 42:4	823.609	C47H86NO8P	10.2683	[M+H]+	295.682	M-HG(PE,141)		C2H8NO4P	[M+H]+
1437	LMGP02011062	PE (Phosphatidylethanolamine)	PE 22:1(11Z)/20:4(5Z,8Z,11Z,14Z)	PE(22:1(11Z)/20:4(5Z,8Z,11Z,14Z))	1-(11Z-docosenoyl)-2-(5Z,8Z,11Z,14Z-eicosatetraenoyl)-glycero-3-phosphoethanolamine	PE 42:5	821.593	C47H84NO8P	9.67005	[M+H]+	293.037	M-HG(PE,141)		C2H8NO4P	[M+H]+
1438	LMGP02011063	PE (Phosphatidylethanolamine)	PE 22:1(11Z)/20:5(5Z,8Z,11Z,14Z,17Z)	PE(22:1(11Z)/20:5(5Z,8Z,11Z,14Z,17Z))	1-(11Z-docosenoyl)-2-(5Z,8Z,11Z,14Z,17Z-eicosapentaenoyl)-glycero-3-phosphoethanolamine	PE 42:6	819.578	C47H82NO8P	9.20794	[M+H]+	291.128	M-HG(PE,141)		C2H8NO4P	[M+H]+
1439	LMGP02011064	PE (Phosphatidylethanolamine)	PE 22:1(11Z)/21:0	PE(22:1(11Z)/21:0)	1-(11Z-docosenoyl)-2-heneicosanoyl-glycero-3-phosphoethanolamine	PE 43:1	843.672	C48H94NO8P	12.1378	[M+H]+	304.143	M-HG(PE,141)		C2H8NO4P	[M+H]+
1440	LMGP02011065	PE (Phosphatidylethanolamine)	PE 22:1(11Z)/22:0	PE(22:1(11Z)/22:0)	1-(11Z-docosenoyl)-2-docosanoyl-glycero-3-phosphoethanolamine	PE 44:1	857.687	C49H96NO8P	12.6481	[M+H]+	305.767	M-HG(PE,141)		C2H8NO4P	[M+H]+
1441	LMGP02011066	PE (Phosphatidylethanolamine)	PE 22:1(11Z)/22:1(11Z)	PE(22:1(11Z)/22:1(11Z))	1,2-di-(11Z-docosenoyl)-sn-glycero-3-phosphoethanolamine	PE 44:2	855.672	C49H94NO8P	12.1977	[M+H]+	304.99	M-HG(PE,141)		C2H8NO4P	[M+H]+
1442	LMGP02011067	PE (Phosphatidylethanolamine)	PE 22:1(11Z)/22:2(13Z,16Z)	PE(22:1(11Z)/22:2(13Z,16Z))	1-(11Z-docosenoyl)-2-(13Z,16Z-docosadienoyl)-glycero-3-phosphoethanolamine	PE 44:3	853.656	C49H92NO8P	11.6289	[M+H]+	303.386	M-HG(PE,141)		C2H8NO4P	[M+H]+
1443	LMGP02011068	PE (Phosphatidylethanolamine)	PE 22:1(11Z)/22:4(7Z,10Z,13Z,16Z)	PE(22:1(11Z)/22:4(7Z,10Z,13Z,16Z))	1-(11Z-docosenoyl)-2-(7Z,10Z,13Z,16Z-docosatetraenoyl)-glycero-3-phosphoethanolamine	PE 44:5	849.625	C49H88NO8P	10.3541	[M+H]+	299.944	M-HG(PE,141)		C2H8NO4P	[M+H]+
1444	LMGP02011069	PE (Phosphatidylethanolamine)	PE 22:1(11Z)/22:6(4Z,7Z,10Z,13Z,16Z,19Z)	PE(22:1(11Z)/22:6(4Z,7Z,10Z,13Z,16Z,19Z))	1-(11Z-docosenoyl)-2-(4Z,7Z,10Z,13Z,16Z,19Z-docosahexaenoyl)-glycero-3-phosphoethanolamine	PE 44:7	845.593	C49H84NO8P	9.31685	[M+H]+	296.466	M-HG(PE,141)		C2H8NO4P	[M+H]+
1445	LMGP02011070	PE (Phosphatidylethanolamine)	PE 22:2(13Z,16Z)/12:0	PE(22:2(13Z,16Z)/12:0)	1-(13Z,16Z-docosadienoyl)-2-dodecanoyl-glycero-3-phosphoethanolamine	PE 34:2	715.515	C39H74NO8P	8.30177	[M+H]+	276.72	M-HG(PE,141)		C2H8NO4P	[M+H]+
1446	LMGP02011071	PE (Phosphatidylethanolamine)	PE 22:2(13Z,16Z)/13:0	PE(22:2(13Z,16Z)/13:0)	1-(13Z,16Z-docosadienoyl)-2-tridecanoyl-glycero-3-phosphoethanolamine	PE 35:2	729.531	C40H76NO8P	8.44523	[M+H]+	279.676	M-HG(PE,141)		C2H8NO4P	[M+H]+
1447	LMGP02011072	PE (Phosphatidylethanolamine)	PE 22:2(13Z,16Z)/14:0	PE(22:2(13Z,16Z)/14:0)	1-(13Z,16Z-docosadienoyl)-2-tetradecanoyl-glycero-3-phosphoethanolamine	PE 36:2	743.547	C41H78NO8P	9.12818	[M+H]+	282.437	M-HG(PE,141)		C2H8NO4P	[M+H]+
1448	LMGP02011073	PE (Phosphatidylethanolamine)	PE 22:2(13Z,16Z)/14:1(9Z)	PE(22:2(13Z,16Z)/14:1(9Z))	1-(13Z,16Z-docosadienoyl)-2-(9Z-tetradecenoyl)-glycero-3-phosphoethanolamine	PE 36:3	741.531	C41H76NO8P	8.58447	[M+H]+	280.046	M-HG(PE,141)		C2H8NO4P	[M+H]+
1449	LMGP02011074	PE (Phosphatidylethanolamine)	PE 22:2(13Z,16Z)/15:0	PE(22:2(13Z,16Z)/15:0)	1-(13Z,16Z-docosadienoyl)-2-pentadecanoyl-glycero-3-phosphoethanolamine	PE 37:2	757.562	C42H80NO8P	9.22357	[M+H]+	285.398	M-HG(PE,141)		C2H8NO4P	[M+H]+
1450	LMGP02011075	PE (Phosphatidylethanolamine)	PE 22:2(13Z,16Z)/15:1(9Z)	PE(22:2(13Z,16Z)/15:1(9Z))	1-(13Z,16Z-docosadienoyl)-2-(9Z-pentadecenoyl)-glycero-3-phosphoethanolamine	PE 37:3	755.547	C42H78NO8P	8.60507	[M+H]+	283.09	M-HG(PE,141)		C2H8NO4P	[M+H]+
1451	LMGP02011076	PE (Phosphatidylethanolamine)	PE 22:2(13Z,16Z)/16:0	PE(22:2(13Z,16Z)/16:0)	1-(13Z,16Z-docosadienoyl)-2-hexadecanoyl-glycero-3-phosphoethanolamine	PE 38:2	771.578	C43H82NO8P	9.964	[M+H]+	288.358	M-HG(PE,141)		C2H8NO4P	[M+H]+
1452	LMGP02011077	PE (Phosphatidylethanolamine)	PE 22:2(13Z,16Z)/16:1(9Z)	PE(22:2(13Z,16Z)/16:1(9Z))	1-(13Z,16Z-docosadienoyl)-2-(9Z-hexadecenoyl)-glycero-3-phosphoethanolamine	PE 38:3	769.562	C43H80NO8P	9.32579	[M+H]+	286.122	M-HG(PE,141)		C2H8NO4P	[M+H]+
1453	LMGP02011078	PE (Phosphatidylethanolamine)	PE 22:2(13Z,16Z)/17:0	PE(22:2(13Z,16Z)/17:0)	1-(13Z,16Z-docosadienoyl)-2-heptadecanoyl-glycero-3-phosphoethanolamine	PE 39:2	785.593	C44H84NO8P	10.0306	[M+H]+	290.579	M-HG(PE,141)		C2H8NO4P	[M+H]+
1454	LMGP02011081	PE (Phosphatidylethanolamine)	PE 22:2(13Z,16Z)/18:0	PE(22:2(13Z,16Z)/18:0)	1-(13Z,16Z-docosadienoyl)-2-octadecanoyl-glycero-3-phosphoethanolamine	PE 40:2	799.609	C45H86NO8P	10.7843	[M+H]+	294.081	M-HG(PE,141)		C2H8NO4P	[M+H]+
1455	LMGP02011082	PE (Phosphatidylethanolamine)	PE 22:2(13Z,16Z)/18:1(9Z)	PE(22:2(13Z,16Z)/18:1(9Z))	1-(13Z,16Z-docosadienoyl)-2-(9Z-octadecenoyl)-glycero-3-phosphoethanolamine	PE 40:3	797.593	C45H84NO8P	10.1265	[M+H]+	291.985	M-HG(PE,141)		C2H8NO4P	[M+H]+
1456	LMGP02011083	PE (Phosphatidylethanolamine)	PE 22:2(13Z,16Z)/18:2(9Z,12Z)	PE(22:2(13Z,16Z)/18:2(9Z,12Z))	1-(13Z,16Z-docosadienoyl)-2-(9Z,12Z-octadecadienoyl)-glycero-3-phosphoethanolamine	PE 40:4	795.578	C45H82NO8P	9.54374	[M+H]+	289.968	M-HG(PE,141)		C2H8NO4P	[M+H]+
1457	LMGP02011085	PE (Phosphatidylethanolamine)	PE 22:2(13Z,16Z)/18:3(9Z,12Z,15Z)	PE(22:2(13Z,16Z)/18:3(9Z,12Z,15Z))	1-(13Z,16Z-docosadienoyl)-2-(9Z,12Z,15Z-octadecatrienoyl)-glycero-3-phosphoethanolamine	PE 40:5	793.562	C45H80NO8P	9.08649	[M+H]+	287.923	M-HG(PE,141)		C2H8NO4P	[M+H]+
1458	LMGP02011086	PE (Phosphatidylethanolamine)	PE 22:2(13Z,16Z)/18:4(6Z,9Z,12Z,15Z)	PE(22:2(13Z,16Z)/18:4(6Z,9Z,12Z,15Z))	1-(13Z,16Z-docosadienoyl)-2-(6Z,9Z,12Z,15Z-octadecatetraenoyl)-glycero-3-phosphoethanolamine	PE 40:6	791.547	C45H78NO8P	8.52674	[M+H]+	286.338	M-HG(PE,141)		C2H8NO4P	[M+H]+
1459	LMGP02011087	PE (Phosphatidylethanolamine)	PE 22:2(13Z,16Z)/19:0	PE(22:2(13Z,16Z)/19:0)	1-(13Z,16Z-docosadienoyl)-2-nonadecanoyl-glycero-3-phosphoethanolamine	PE 41:2	813.625	C46H88NO8P	10.8358	[M+H]+	296.717	M-HG(PE,141)		C2H8NO4P	[M+H]+
1460	LMGP02011088	PE (Phosphatidylethanolamine)	PE 22:2(13Z,16Z)/19:1(9Z)	PE(22:2(13Z,16Z)/19:1(9Z))	1-(13Z,16Z-docosadienoyl)-2-(9Z-nonadecenoyl)-glycero-3-phosphoethanolamine	PE 41:3	811.609	C46H86NO8P	10.136	[M+H]+	294.677	M-HG(PE,141)		C2H8NO4P	[M+H]+
1461	LMGP02011089	PE (Phosphatidylethanolamine)	PE 22:2(13Z,16Z)/20:0	PE(22:2(13Z,16Z)/20:0)	1-(13Z,16Z-docosadienoyl)-2-eicosanoyl-glycero-3-phosphoethanolamine	PE 42:2	827.64	C47H90NO8P	11.5531	[M+H]+	299.482	M-HG(PE,141)		C2H8NO4P	[M+H]+
1462	LMGP02011090	PE (Phosphatidylethanolamine)	PE 22:2(13Z,16Z)/20:1(11Z)	PE(22:2(13Z,16Z)/20:1(11Z))	1-(13Z,16Z-docosadienoyl)-2-(11Z-eicosenoyl)-glycero-3-phosphoethanolamine	PE 42:3	825.625	C47H88NO8P	10.9088	[M+H]+	297.521	M-HG(PE,141)		C2H8NO4P	[M+H]+
1463	LMGP02011091	PE (Phosphatidylethanolamine)	PE 22:2(13Z,16Z)/20:2(11Z,14Z)	PE(22:2(13Z,16Z)/20:2(11Z,14Z))	1-(13Z,16Z-docosadienoyl)-2-(11Z,14Z-eicosadienoyl)-glycero-3-phosphoethanolamine	PE 42:4	823.609	C47H86NO8P	10.3079	[M+H]+	295.636	M-HG(PE,141)		C2H8NO4P	[M+H]+
1464	LMGP02011092	PE (Phosphatidylethanolamine)	PE 22:2(13Z,16Z)/20:3(8Z,11Z,14Z)	PE(22:2(13Z,16Z)/20:3(8Z,11Z,14Z))	1-(13Z,16Z-docosadienoyl)-2-(8Z,11Z,14Z-eicosatrienoyl)-glycero-3-phosphoethanolamine	PE 42:5	821.593	C47H84NO8P	9.64917	[M+H]+	293.765	M-HG(PE,141)		C2H8NO4P	[M+H]+
1465	LMGP02011093	PE (Phosphatidylethanolamine)	PE 22:2(13Z,16Z)/20:4(5Z,8Z,11Z,14Z)	PE(22:2(13Z,16Z)/20:4(5Z,8Z,11Z,14Z))	1-(13Z,16Z-docosadienoyl)-2-(5Z,8Z,11Z,14Z-eicosatetraenoyl)-glycero-3-phosphoethanolamine	PE 42:6	819.578	C47H82NO8P	9.0614	[M+H]+	291.133	M-HG(PE,141)		C2H8NO4P	[M+H]+
1466	LMGP02011094	PE (Phosphatidylethanolamine)	PE 22:2(13Z,16Z)/20:5(5Z,8Z,11Z,14Z,17Z)	PE(22:2(13Z,16Z)/20:5(5Z,8Z,11Z,14Z,17Z))	1-(13Z,16Z-docosadienoyl)-2-(5Z,8Z,11Z,14Z,17Z-eicosapentaenoyl)-glycero-3-phosphoethanolamine	PE 42:7	817.562	C47H80NO8P	8.62305	[M+H]+	289.859	M-HG(PE,141)		C2H8NO4P	[M+H]+
1467	LMGP02011095	PE (Phosphatidylethanolamine)	PE 22:2(13Z,16Z)/21:0	PE(22:2(13Z,16Z)/21:0)	1-(13Z,16Z-docosadienoyl)-2-heneicosanoyl-glycero-3-phosphoethanolamine	PE 43:2	841.656	C48H92NO8P	11.5835	[M+H]+	302.55	M-HG(PE,141)		C2H8NO4P	[M+H]+
1468	LMGP02011096	PE (Phosphatidylethanolamine)	PE 22:2(13Z,16Z)/22:0	PE(22:2(13Z,16Z)/22:0)	1-(13Z,16Z-docosadienoyl)-2-docosanoyl-glycero-3-phosphoethanolamine	PE 44:2	855.672	C49H94NO8P	12.2116	[M+H]+	305.24	M-HG(PE,141)		C2H8NO4P	[M+H]+
1469	LMGP02011097	PE (Phosphatidylethanolamine)	PE 22:2(13Z,16Z)/22:1(11Z)	PE(22:2(13Z,16Z)/22:1(11Z))	1-(13Z,16Z-docosadienoyl)-2-(11Z-docosenoyl)-glycero-3-phosphoethanolamine	PE 44:3	853.656	C49H92NO8P	11.6289	[M+H]+	303.405	M-HG(PE,141)		C2H8NO4P	[M+H]+
1470	LMGP02011098	PE (Phosphatidylethanolamine)	PE 22:2(13Z,16Z)/22:2(13Z,16Z)	PE(22:2(13Z,16Z)/22:2(13Z,16Z))	1,2-di-(13Z,16Z-docosadienoyl)-sn-glycero-3-phosphoethanolamine	PE 44:4	851.64	C49H90NO8P	11.0468	[M+H]+	301.641	M-HG(PE,141)		C2H8NO4P	[M+H]+
1471	LMGP02011099	PE (Phosphatidylethanolamine)	PE 22:2(13Z,16Z)/22:4(7Z,10Z,13Z,16Z)	PE(22:2(13Z,16Z)/22:4(7Z,10Z,13Z,16Z))	1-(13Z,16Z-docosadienoyl)-2-(7Z,10Z,13Z,16Z-docosatetraenoyl)-glycero-3-phosphoethanolamine	PE 44:6	847.609	C49H86NO8P	9.7048	[M+H]+	298.105	M-HG(PE,141)		C2H8NO4P	[M+H]+
1472	LMGP02011100	PE (Phosphatidylethanolamine)	PE 22:2(13Z,16Z)/22:6(4Z,7Z,10Z,13Z,16Z,19Z)	PE(22:2(13Z,16Z)/22:6(4Z,7Z,10Z,13Z,16Z,19Z))	1-(13Z,16Z-docosadienoyl)-2-(4Z,7Z,10Z,13Z,16Z,19Z-docosahexaenoyl)-glycero-3-phosphoethanolamine	PE 44:8	843.578	C49H82NO8P	8.70798	[M+H]+	294.499	M-HG(PE,141)		C2H8NO4P	[M+H]+
1473	LMGP02011101	PE (Phosphatidylethanolamine)	PE 22:4(7Z,10Z,13Z,16Z)/12:0	PE(22:4(7Z,10Z,13Z,16Z)/12:0)	1-(7Z,10Z,13Z,16Z-docosatetraenoyl)-2-dodecanoyl-glycero-3-phosphoethanolamine	PE 34:4	711.484	C39H70NO8P	7.36761	[M+H]+	271.651	M-HG(PE,141)		C2H8NO4P	[M+H]+
1474	LMGP02011102	PE (Phosphatidylethanolamine)	PE 22:4(7Z,10Z,13Z,16Z)/13:0	PE(22:4(7Z,10Z,13Z,16Z)/13:0)	1-(7Z,10Z,13Z,16Z-docosatetraenoyl)-2-tridecanoyl-glycero-3-phosphoethanolamine	PE 35:4	725.5	C40H72NO8P	7.44662	[M+H]+	274.577	M-HG(PE,141)		C2H8NO4P	[M+H]+
1475	LMGP02011103	PE (Phosphatidylethanolamine)	PE 22:4(7Z,10Z,13Z,16Z)/14:0	PE(22:4(7Z,10Z,13Z,16Z)/14:0)	1-(7Z,10Z,13Z,16Z-docosatetraenoyl)-2-tetradecanoyl-glycero-3-phosphoethanolamine	PE 36:4	739.515	C41H74NO8P	8.08978	[M+H]+	277.354	M-HG(PE,141)		C2H8NO4P	[M+H]+
1476	LMGP02011104	PE (Phosphatidylethanolamine)	PE 22:4(7Z,10Z,13Z,16Z)/14:1(9Z)	PE(22:4(7Z,10Z,13Z,16Z)/14:1(9Z))	1-(7Z,10Z,13Z,16Z-docosatetraenoyl)-2-(9Z-tetradecenoyl)-glycero-3-phosphoethanolamine	PE 36:5	737.5	C41H72NO8P	7.59136	[M+H]+	274.945	M-HG(PE,141)		C2H8NO4P	[M+H]+
1477	LMGP02011105	PE (Phosphatidylethanolamine)	PE 22:4(7Z,10Z,13Z,16Z)/15:0	PE(22:4(7Z,10Z,13Z,16Z)/15:0)	1-(7Z,10Z,13Z,16Z-docosatetraenoyl)-2-pentadecanoyl-glycero-3-phosphoethanolamine	PE 37:4	753.531	C42H76NO8P	8.10351	[M+H]+	280.447	M-HG(PE,141)		C2H8NO4P	[M+H]+
1478	LMGP02011106	PE (Phosphatidylethanolamine)	PE 22:4(7Z,10Z,13Z,16Z)/15:1(9Z)	PE(22:4(7Z,10Z,13Z,16Z)/15:1(9Z))	1-(7Z,10Z,13Z,16Z-docosatetraenoyl)-2-(9Z-pentadecenoyl)-glycero-3-phosphoethanolamine	PE 37:5	751.515	C42H74NO8P	7.54944	[M+H]+	278.116	M-HG(PE,141)		C2H8NO4P	[M+H]+
1479	LMGP02011107	PE (Phosphatidylethanolamine)	PE 22:4(7Z,10Z,13Z,16Z)/16:0	PE(22:4(7Z,10Z,13Z,16Z)/16:0)	1-(7Z,10Z,13Z,16Z-docosatetraenoyl)-2-hexadecanoyl-glycero-3-phosphoethanolamine	PE 38:4	767.547	C43H78NO8P	8.83259	[M+H]+	283.569	M-HG(PE,141)		C2H8NO4P	[M+H]+
1480	LMGP02011108	PE (Phosphatidylethanolamine)	PE 22:4(7Z,10Z,13Z,16Z)/16:1(9Z)	PE(22:4(7Z,10Z,13Z,16Z)/16:1(9Z))	1-(7Z,10Z,13Z,16Z-docosatetraenoyl)-2-(9Z-hexadecenoyl)-glycero-3-phosphoethanolamine	PE 38:5	765.531	C43H76NO8P	8.2184	[M+H]+	281.304	M-HG(PE,141)		C2H8NO4P	[M+H]+
1481	LMGP02011109	PE (Phosphatidylethanolamine)	PE 22:4(7Z,10Z,13Z,16Z)/17:0	PE(22:4(7Z,10Z,13Z,16Z)/17:0)	1-(7Z,10Z,13Z,16Z-docosatetraenoyl)-2-heptadecanoyl-glycero-3-phosphoethanolamine	PE 39:4	781.562	C44H80NO8P	8.80693	[M+H]+	285.793	M-HG(PE,141)		C2H8NO4P	[M+H]+
1482	LMGP02011113	PE (Phosphatidylethanolamine)	PE 22:4(7Z,10Z,13Z,16Z)/18:1(9Z)	PE(22:4(7Z,10Z,13Z,16Z)/18:1(9Z))	1-(7Z,10Z,13Z,16Z-docosatetraenoyl)-2-(9Z-octadecenoyl)-glycero-3-phosphoethanolamine	PE 40:5	793.562	C45H80NO8P	8.914	[M+H]+	287.461	M-HG(PE,141)		C2H8NO4P	[M+H]+
1483	LMGP02011114	PE (Phosphatidylethanolamine)	PE 22:4(7Z,10Z,13Z,16Z)/18:2(9Z,12Z)	PE(22:4(7Z,10Z,13Z,16Z)/18:2(9Z,12Z))	1-(7Z,10Z,13Z,16Z-docosatetraenoyl)-2-(9Z,12Z-octadecadienoyl)-glycero-3-phosphoethanolamine	PE 40:6	791.547	C45H78NO8P	8.36545	[M+H]+	285.417	M-HG(PE,141)		C2H8NO4P	[M+H]+
1484	LMGP02011116	PE (Phosphatidylethanolamine)	PE 22:4(7Z,10Z,13Z,16Z)/18:3(9Z,12Z,15Z)	PE(22:4(7Z,10Z,13Z,16Z)/18:3(9Z,12Z,15Z))	1-(7Z,10Z,13Z,16Z-docosatetraenoyl)-2-(9Z,12Z,15Z-octadecatrienoyl)-glycero-3-phosphoethanolamine	PE 40:7	789.531	C45H76NO8P	7.99023	[M+H]+	283.344	M-HG(PE,141)		C2H8NO4P	[M+H]+
1485	LMGP02011117	PE (Phosphatidylethanolamine)	PE 22:4(7Z,10Z,13Z,16Z)/18:4(6Z,9Z,12Z,15Z)	PE(22:4(7Z,10Z,13Z,16Z)/18:4(6Z,9Z,12Z,15Z))	1-(7Z,10Z,13Z,16Z-docosatetraenoyl)-2-(6Z,9Z,12Z,15Z-octadecatetraenoyl)-glycero-3-phosphoethanolamine	PE 40:8	787.515	C45H74NO8P	7.54141	[M+H]+	281.891	M-HG(PE,141)		C2H8NO4P	[M+H]+
1486	LMGP02011118	PE (Phosphatidylethanolamine)	PE 22:4(7Z,10Z,13Z,16Z)/19:0	PE(22:4(7Z,10Z,13Z,16Z)/19:0)	1-(7Z,10Z,13Z,16Z-docosatetraenoyl)-2-nonadecanoyl-glycero-3-phosphoethanolamine	PE 41:4	809.593	C46H84NO8P	9.55401	[M+H]+	292.288	M-HG(PE,141)		C2H8NO4P	[M+H]+
1487	LMGP02011119	PE (Phosphatidylethanolamine)	PE 22:4(7Z,10Z,13Z,16Z)/19:1(9Z)	PE(22:4(7Z,10Z,13Z,16Z)/19:1(9Z))	1-(7Z,10Z,13Z,16Z-docosatetraenoyl)-2-(9Z-nonadecenoyl)-glycero-3-phosphoethanolamine	PE 41:5	807.578	C46H82NO8P	8.83479	[M+H]+	290.204	M-HG(PE,141)		C2H8NO4P	[M+H]+
1488	LMGP02011120	PE (Phosphatidylethanolamine)	PE 22:4(7Z,10Z,13Z,16Z)/20:0	PE(22:4(7Z,10Z,13Z,16Z)/20:0)	1-(7Z,10Z,13Z,16Z-docosatetraenoyl)-2-eicosanoyl-glycero-3-phosphoethanolamine	PE 42:4	823.609	C47H86NO8P	10.3526	[M+H]+	295.222	M-HG(PE,141)		C2H8NO4P	[M+H]+
1489	LMGP02011122	PE (Phosphatidylethanolamine)	PE 22:4(7Z,10Z,13Z,16Z)/20:2(11Z,14Z)	PE(22:4(7Z,10Z,13Z,16Z)/20:2(11Z,14Z))	1-(7Z,10Z,13Z,16Z-docosatetraenoyl)-2-(11Z,14Z-eicosadienoyl)-glycero-3-phosphoethanolamine	PE 42:6	819.578	C47H82NO8P	9.02129	[M+H]+	291.293	M-HG(PE,141)		C2H8NO4P	[M+H]+
1490	LMGP02011123	PE (Phosphatidylethanolamine)	PE 22:4(7Z,10Z,13Z,16Z)/20:3(8Z,11Z,14Z)	PE(22:4(7Z,10Z,13Z,16Z)/20:3(8Z,11Z,14Z))	1-(7Z,10Z,13Z,16Z-docosatetraenoyl)-2-(8Z,11Z,14Z-eicosatrienoyl)-glycero-3-phosphoethanolamine	PE 42:7	817.562	C47H80NO8P	8.44027	[M+H]+	289.37	M-HG(PE,141)		C2H8NO4P	[M+H]+
1491	LMGP02011125	PE (Phosphatidylethanolamine)	PE 22:4(7Z,10Z,13Z,16Z)/20:5(5Z,8Z,11Z,14Z,17Z)	PE(22:4(7Z,10Z,13Z,16Z)/20:5(5Z,8Z,11Z,14Z,17Z))	1-(7Z,10Z,13Z,16Z-docosatetraenoyl)-2-(5Z,8Z,11Z,14Z,17Z-eicosapentaenoyl)-glycero-3-phosphoethanolamine	PE 42:9	813.531	C47H76NO8P	7.60518	[M+H]+	285.053	M-HG(PE,141)		C2H8NO4P	[M+H]+
1492	LMGP02011126	PE (Phosphatidylethanolamine)	PE 22:4(7Z,10Z,13Z,16Z)/21:0	PE(22:4(7Z,10Z,13Z,16Z)/21:0)	1-(7Z,10Z,13Z,16Z-docosatetraenoyl)-2-heneicosanoyl-glycero-3-phosphoethanolamine	PE 43:4	837.625	C48H88NO8P	10.3224	[M+H]+	298.617	M-HG(PE,141)		C2H8NO4P	[M+H]+
1493	LMGP02011127	PE (Phosphatidylethanolamine)	PE 22:4(7Z,10Z,13Z,16Z)/22:0	PE(22:4(7Z,10Z,13Z,16Z)/22:0)	1-(7Z,10Z,13Z,16Z-docosatetraenoyl)-2-docosanoyl-glycero-3-phosphoethanolamine	PE 44:4	851.64	C49H90NO8P	11.0894	[M+H]+	301.252	M-HG(PE,141)		C2H8NO4P	[M+H]+
1494	LMGP02011128	PE (Phosphatidylethanolamine)	PE 22:4(7Z,10Z,13Z,16Z)/22:1(11Z)	PE(22:4(7Z,10Z,13Z,16Z)/22:1(11Z))	1-(7Z,10Z,13Z,16Z-docosatetraenoyl)-2-(11Z-docosenoyl)-glycero-3-phosphoethanolamine	PE 44:5	849.625	C49H88NO8P	10.3538	[M+H]+	299.362	M-HG(PE,141)		C2H8NO4P	[M+H]+
1495	LMGP02011129	PE (Phosphatidylethanolamine)	PE 22:4(7Z,10Z,13Z,16Z)/22:2(13Z,16Z)	PE(22:4(7Z,10Z,13Z,16Z)/22:2(13Z,16Z))	1-(7Z,10Z,13Z,16Z-docosatetraenoyl)-2-(13Z,16Z-docosadienoyl)-glycero-3-phosphoethanolamine	PE 44:6	847.609	C49H86NO8P	9.70459	[M+H]+	297.555	M-HG(PE,141)		C2H8NO4P	[M+H]+
1496	LMGP02011130	PE (Phosphatidylethanolamine)	PE 22:4(7Z,10Z,13Z,16Z)/22:4(7Z,10Z,13Z,16Z)	PE(22:4(7Z,10Z,13Z,16Z)/22:4(7Z,10Z,13Z,16Z))	1,2-di-(7Z,10Z,13Z,16Z-docosatetraenoyl)-sn-glycero-3-phosphoethanolamine	PE 44:8	843.578	C49H82NO8P	8.46335	[M+H]+	294.518	M-HG(PE,141)		C2H8NO4P	[M+H]+
1497	LMGP02011131	PE (Phosphatidylethanolamine)	PE 22:6(4Z,7Z,10Z,13Z,16Z,19Z)/12:0	PE(22:6(4Z,7Z,10Z,13Z,16Z,19Z)/12:0)	1-(4Z,7Z,10Z,13Z,16Z,19Z-docosahexaenoyl)-2-dodecanoyl-glycero-3-phosphoethanolamine	PE 34:6	707.453	C39H66NO8P	6.72724	[M+H]+	266.76	M-HG(PE,141)		C2H8NO4P	[M+H]+
1498	LMGP02011132	PE (Phosphatidylethanolamine)	PE 22:6(4Z,7Z,10Z,13Z,16Z,19Z)/13:0	PE(22:6(4Z,7Z,10Z,13Z,16Z,19Z)/13:0)	1-(4Z,7Z,10Z,13Z,16Z,19Z-docosahexaenoyl)-2-tridecanoyl-glycero-3-phosphoethanolamine	PE 35:6	721.468	C40H68NO8P	6.78436	[M+H]+	269.741	M-HG(PE,141)		C2H8NO4P	[M+H]+
1499	LMGP02011133	PE (Phosphatidylethanolamine)	PE 22:6(4Z,7Z,10Z,13Z,16Z,19Z)/14:0	PE(22:6(4Z,7Z,10Z,13Z,16Z,19Z)/14:0)	1-(4Z,7Z,10Z,13Z,16Z,19Z-docosahexaenoyl)-2-tetradecanoyl-glycero-3-phosphoethanolamine	PE 36:6	735.484	C41H70NO8P	7.36031	[M+H]+	272.55	M-HG(PE,141)		C2H8NO4P	[M+H]+
1500	LMGP02011134	PE (Phosphatidylethanolamine)	PE 22:6(4Z,7Z,10Z,13Z,16Z,19Z)/14:1(9Z)	PE(22:6(4Z,7Z,10Z,13Z,16Z,19Z)/14:1(9Z))	1-(4Z,7Z,10Z,13Z,16Z,19Z-docosahexaenoyl)-2-(9Z-tetradecenoyl)-glycero-3-phosphoethanolamine	PE 36:7	733.468	C41H68NO8P	6.93741	[M+H]+	270.616	M-HG(PE,141)		C2H8NO4P	[M+H]+
1501	LMGP02011135	PE (Phosphatidylethanolamine)	PE 22:6(4Z,7Z,10Z,13Z,16Z,19Z)/15:0	PE(22:6(4Z,7Z,10Z,13Z,16Z,19Z)/15:0)	1-(4Z,7Z,10Z,13Z,16Z,19Z-docosahexaenoyl)-2-pentadecanoyl-glycero-3-phosphoethanolamine	PE 37:6	749.5	C42H72NO8P	7.34479	[M+H]+	275.809	M-HG(PE,141)		C2H8NO4P	[M+H]+
1502	LMGP02011136	PE (Phosphatidylethanolamine)	PE 22:6(4Z,7Z,10Z,13Z,16Z,19Z)/15:1(9Z)	PE(22:6(4Z,7Z,10Z,13Z,16Z,19Z)/15:1(9Z))	1-(4Z,7Z,10Z,13Z,16Z,19Z-docosahexaenoyl)-2-(9Z-pentadecenoyl)-glycero-3-phosphoethanolamine	PE 37:7	747.484	C42H70NO8P	6.88444	[M+H]+	273.998	M-HG(PE,141)		C2H8NO4P	[M+H]+
1503	LMGP02011138	PE (Phosphatidylethanolamine)	PE 22:6(4Z,7Z,10Z,13Z,16Z,19Z)/17:0	PE(22:6(4Z,7Z,10Z,13Z,16Z,19Z)/17:0)	1-(4Z,7Z,10Z,13Z,16Z,19Z-docosahexaenoyl)-2-heptadecanoyl-glycero-3-phosphoethanolamine	PE 39:6	777.531	C44H76NO8P	7.94275	[M+H]+	281.246	M-HG(PE,141)		C2H8NO4P	[M+H]+
1504	LMGP02011145	PE (Phosphatidylethanolamine)	PE 22:6(4Z,7Z,10Z,13Z,16Z,19Z)/18:3(9Z,12Z,15Z)	PE(22:6(4Z,7Z,10Z,13Z,16Z,19Z)/18:3(9Z,12Z,15Z))	1-(4Z,7Z,10Z,13Z,16Z,19Z-docosahexaenoyl)-2-(9Z,12Z,15Z-octadecatrienoyl)-glycero-3-phosphoethanolamine	PE 40:9	785.5	C45H72NO8P	7.29592	[M+H]+	279.34	M-HG(PE,141)		C2H8NO4P	[M+H]+
1505	LMGP02011146	PE (Phosphatidylethanolamine)	PE 22:6(4Z,7Z,10Z,13Z,16Z,19Z)/18:4(6Z,9Z,12Z,15Z)	PE(22:6(4Z,7Z,10Z,13Z,16Z,19Z)/18:4(6Z,9Z,12Z,15Z))	1-(4Z,7Z,10Z,13Z,16Z,19Z-docosahexaenoyl)-2-(6Z,9Z,12Z,15Z-octadecatetraenoyl)-glycero-3-phosphoethanolamine	PE 40:10	783.484	C45H70NO8P	6.95607	[M+H]+	277.268	M-HG(PE,141)		C2H8NO4P	[M+H]+
1506	LMGP02011147	PE (Phosphatidylethanolamine)	PE 22:6(4Z,7Z,10Z,13Z,16Z,19Z)/19:0	PE(22:6(4Z,7Z,10Z,13Z,16Z,19Z)/19:0)	1-(4Z,7Z,10Z,13Z,16Z,19Z-docosahexaenoyl)-2-nonadecanoyl-glycero-3-phosphoethanolamine	PE 41:6	805.562	C46H80NO8P	8.58664	[M+H]+	288.152	M-HG(PE,141)		C2H8NO4P	[M+H]+
1507	LMGP02011148	PE (Phosphatidylethanolamine)	PE 22:6(4Z,7Z,10Z,13Z,16Z,19Z)/19:1(9Z)	PE(22:6(4Z,7Z,10Z,13Z,16Z,19Z)/19:1(9Z))	1-(4Z,7Z,10Z,13Z,16Z,19Z-docosahexaenoyl)-2-(9Z-nonadecenoyl)-glycero-3-phosphoethanolamine	PE 41:7	803.547	C46H78NO8P	7.94134	[M+H]+	286.605	M-HG(PE,141)		C2H8NO4P	[M+H]+
1508	LMGP02011149	PE (Phosphatidylethanolamine)	PE 22:6(4Z,7Z,10Z,13Z,16Z,19Z)/20:0	PE(22:6(4Z,7Z,10Z,13Z,16Z,19Z)/20:0)	1-(4Z,7Z,10Z,13Z,16Z,19Z-docosahexaenoyl)-2-eicosanoyl-glycero-3-phosphoethanolamine	PE 42:6	819.578	C47H82NO8P	9.36507	[M+H]+	291.264	M-HG(PE,141)		C2H8NO4P	[M+H]+
1509	LMGP02011150	PE (Phosphatidylethanolamine)	PE 22:6(4Z,7Z,10Z,13Z,16Z,19Z)/20:1(11Z)	PE(22:6(4Z,7Z,10Z,13Z,16Z,19Z)/20:1(11Z))	1-(4Z,7Z,10Z,13Z,16Z,19Z-docosahexaenoyl)-2-(11Z-eicosenoyl)-glycero-3-phosphoethanolamine	PE 42:7	817.562	C47H80NO8P	8.67767	[M+H]+	289.811	M-HG(PE,141)		C2H8NO4P	[M+H]+
1510	LMGP02011151	PE (Phosphatidylethanolamine)	PE 22:6(4Z,7Z,10Z,13Z,16Z,19Z)/20:2(11Z,14Z)	PE(22:6(4Z,7Z,10Z,13Z,16Z,19Z)/20:2(11Z,14Z))	1-(4Z,7Z,10Z,13Z,16Z,19Z-docosahexaenoyl)-2-(11Z,14Z-eicosadienoyl)-glycero-3-phosphoethanolamine	PE 42:8	815.547	C47H78NO8P	8.13644	[M+H]+	287.752	M-HG(PE,141)		C2H8NO4P	[M+H]+
1511	LMGP02011152	PE (Phosphatidylethanolamine)	PE 22:6(4Z,7Z,10Z,13Z,16Z,19Z)/20:3(8Z,11Z,14Z)	PE(22:6(4Z,7Z,10Z,13Z,16Z,19Z)/20:3(8Z,11Z,14Z))	1-(4Z,7Z,10Z,13Z,16Z,19Z-docosahexaenoyl)-2-(8Z,11Z,14Z-eicosatrienoyl)-glycero-3-phosphoethanolamine	PE 42:9	813.531	C47H76NO8P	7.65093	[M+H]+	285.691	M-HG(PE,141)		C2H8NO4P	[M+H]+
1512	LMGP02011153	PE (Phosphatidylethanolamine)	PE 22:6(4Z,7Z,10Z,13Z,16Z,19Z)/20:4(5Z,8Z,11Z,14Z)	PE(22:6(4Z,7Z,10Z,13Z,16Z,19Z)/20:4(5Z,8Z,11Z,14Z))	1-(4Z,7Z,10Z,13Z,16Z,19Z-docosahexaenoyl)-2-(5Z,8Z,11Z,14Z-eicosatetraenoyl)-glycero-3-phosphoethanolamine	PE 42:10	811.515	C47H74NO8P	7.27263	[M+H]+	282.756	M-HG(PE,141)		C2H8NO4P	[M+H]+
1513	LMGP02011154	PE (Phosphatidylethanolamine)	PE 22:6(4Z,7Z,10Z,13Z,16Z,19Z)/20:5(5Z,8Z,11Z,14Z,17Z)	PE(22:6(4Z,7Z,10Z,13Z,16Z,19Z)/20:5(5Z,8Z,11Z,14Z,17Z))	1-(4Z,7Z,10Z,13Z,16Z,19Z-docosahexaenoyl)-2-(5Z,8Z,11Z,14Z,17Z-eicosapentaenoyl)-glycero-3-phosphoethanolamine	PE 42:11	809.5	C47H72NO8P	7.02543	[M+H]+	280.676	M-HG(PE,141)		C2H8NO4P	[M+H]+
1514	LMGP02011155	PE (Phosphatidylethanolamine)	PE 22:6(4Z,7Z,10Z,13Z,16Z,19Z)/21:0	PE(22:6(4Z,7Z,10Z,13Z,16Z,19Z)/21:0)	1-(4Z,7Z,10Z,13Z,16Z,19Z-docosahexaenoyl)-2-heneicosanoyl-glycero-3-phosphoethanolamine	PE 43:6	833.593	C48H84NO8P	9.27895	[M+H]+	294.848	M-HG(PE,141)		C2H8NO4P	[M+H]+
1515	LMGP02011156	PE (Phosphatidylethanolamine)	PE 22:6(4Z,7Z,10Z,13Z,16Z,19Z)/22:0	PE(22:6(4Z,7Z,10Z,13Z,16Z,19Z)/22:0)	1-(4Z,7Z,10Z,13Z,16Z,19Z-docosahexaenoyl)-2-docosanoyl-glycero-3-phosphoethanolamine	PE 44:6	847.609	C49H86NO8P	10.0645	[M+H]+	297.538	M-HG(PE,141)		C2H8NO4P	[M+H]+
1516	LMGP02011157	PE (Phosphatidylethanolamine)	PE 22:6(4Z,7Z,10Z,13Z,16Z,19Z)/22:1(11Z)	PE(22:6(4Z,7Z,10Z,13Z,16Z,19Z)/22:1(11Z))	1-(4Z,7Z,10Z,13Z,16Z,19Z-docosahexaenoyl)-2-(11Z-docosenoyl)-glycero-3-phosphoethanolamine	PE 44:7	845.593	C49H84NO8P	9.32074	[M+H]+	296.197	M-HG(PE,141)		C2H8NO4P	[M+H]+
1517	LMGP02011158	PE (Phosphatidylethanolamine)	PE 22:6(4Z,7Z,10Z,13Z,16Z,19Z)/22:2(13Z,16Z)	PE(22:6(4Z,7Z,10Z,13Z,16Z,19Z)/22:2(13Z,16Z))	1-(4Z,7Z,10Z,13Z,16Z,19Z-docosahexaenoyl)-2-(13Z,16Z-docosadienoyl)-glycero-3-phosphoethanolamine	PE 44:8	843.578	C49H82NO8P	8.71198	[M+H]+	294.245	M-HG(PE,141)		C2H8NO4P	[M+H]+
1518	LMGP02011161	PE (Phosphatidylethanolamine)	PE 22:0/18:0	PE(22:0/18:0)	1-docosanoyl-2-octadecanoyl-glycero-3-phosphoethanolamine	PE 40:0	803.64	C45H90NO8P	11.8721	[M+H]+	296.231	M-HG(PE,141)		C2H8NO4P	[M+H]+
1519	LMGP02011162	PE (Phosphatidylethanolamine)	PE 22:0/14:0	PE(22:0/14:0)	1-docosanoyl-2-tetradecanoyl-glycero-3-phosphoethanolamine	PE 36:0	747.578	C41H82NO8P	10.2857	[M+H]+	285.621	M-HG(PE,141)		C2H8NO4P	[M+H]+
1520	LMGP02011163	PE (Phosphatidylethanolamine)	PE 22:0/13:0	PE(22:0/13:0)	1-docosanoyl-2-tridecanoyl-glycero-3-phosphoethanolamine	PE 35:0	733.562	C40H80NO8P	9.69295	[M+H]+	282.956	M-HG(PE,141)		C2H8NO4P	[M+H]+
1521	LMGP02011164	PE (Phosphatidylethanolamine)	PE 22:0/12:0	PE(22:0/12:0)	1-docosanoyl-2-dodecanoyl-glycero-3-phosphoethanolamine	PE 34:0	719.547	C39H78NO8P	9.39223	[M+H]+	280.397	M-HG(PE,141)		C2H8NO4P	[M+H]+
1522	LMGP02011165	PE (Phosphatidylethanolamine)	PE 21:0/21:0	PE(21:0/21:0)	1,2-diheneicosanoyl-sn-glycero-3-phosphoethanolamine	PE 42:0	831.672	C47H94NO8P	12.4535	[M+H]+	302.145	M-HG(PE,141)		C2H8NO4P	[M+H]+
1523	LMGP02011166	PE (Phosphatidylethanolamine)	PE 21:0/18:0	PE(21:0/18:0)	1-heneicosanoyl-2-octadecanoyl-glycero-3-phosphoethanolamine	PE 39:0	789.625	C44H88NO8P	11.346	[M+H]+	293.386	M-HG(PE,141)		C2H8NO4P	[M+H]+
1524	LMGP02011167	PE (Phosphatidylethanolamine)	PE 21:0/14:0	PE(21:0/14:0)	1-heneicosanoyl-2-tetradecanoyl-glycero-3-phosphoethanolamine	PE 35:0	733.562	C40H80NO8P	9.68584	[M+H]+	282.713	M-HG(PE,141)		C2H8NO4P	[M+H]+
1525	LMGP02011168	PE (Phosphatidylethanolamine)	PE 21:0/13:0	PE(21:0/13:0)	1-heneicosanoyl-2-tridecanoyl-glycero-3-phosphoethanolamine	PE 34:0	719.547	C39H78NO8P	9.38467	[M+H]+	279.875	M-HG(PE,141)		C2H8NO4P	[M+H]+
1526	LMGP02011169	PE (Phosphatidylethanolamine)	PE 21:0/12:0	PE(21:0/12:0)	1-heneicosanoyl-2-dodecanoyl-glycero-3-phosphoethanolamine	PE 33:0	705.531	C38H76NO8P	8.83185	[M+H]+	277.118	M-HG(PE,141)		C2H8NO4P	[M+H]+
1527	LMGP02011170	PE (Phosphatidylethanolamine)	PE 20:5(5Z,8Z,11Z,14Z,17Z)/22:6(4Z,7Z,10Z,13Z,16Z,19Z)	PE(20:5(5Z,8Z,11Z,14Z,17Z)/22:6(4Z,7Z,10Z,13Z,16Z,19Z))	1-(5Z,8Z,11Z,14Z,17Z-eicosapentaenoyl)-2-(4Z,7Z,10Z,13Z,16Z,19Z-docosahexaenoyl)-glycero-3-phosphoethanolamine	PE 42:11	809.5	C47H72NO8P	7.02362	[M+H]+	280.021	M-HG(PE,141)		C2H8NO4P	[M+H]+
1528	LMGP02011171	PE (Phosphatidylethanolamine)	PE 20:5(5Z,8Z,11Z,14Z,17Z)/18:1(9Z)	PE(20:5(5Z,8Z,11Z,14Z,17Z)/18:1(9Z))	1-(5Z,8Z,11Z,14Z,17Z-eicosapentaenoyl)-2-(9Z-octadecenoyl)-glycero-3-phosphoethanolamine	PE 38:6	763.515	C43H74NO8P	7.88731	[M+H]+	278.968	M-HG(PE,141)		C2H8NO4P	[M+H]+
1529	LMGP02011175	PE (Phosphatidylethanolamine)	PE 20:0/22:6(4Z,7Z,10Z,13Z,16Z,19Z)	PE(20:0/22:6(4Z,7Z,10Z,13Z,16Z,19Z))	1-eicosanoyl-2-(4Z,7Z,10Z,13Z,16Z,19Z-docosahexaenoyl)-glycero-3-phosphoethanolamine	PE 42:6	819.578	C47H82NO8P	9.36109	[M+H]+	291.331	M-HG(PE,141)		C2H8NO4P	[M+H]+
1530	LMGP02011176	PE (Phosphatidylethanolamine)	PE 20:0/20:4(5Z,8Z,11Z,14Z)	PE(20:0/20:4(5Z,8Z,11Z,14Z))	1-eicosanoyl-2-(5Z,8Z,11Z,14Z-eicosatetraenoyl)-glycero-3-phosphoethanolamine	PE 40:4	795.578	C45H82NO8P	9.62341	[M+H]+	288.156	M-HG(PE,141)		C2H8NO4P	[M+H]+
1531	LMGP02011177	PE (Phosphatidylethanolamine)	PE 20:0/20:0	PE(20:0/20:0)	1,2-dieicosanoyl-sn-glycero-3-phosphoethanolamine	PE 40:0	803.64	C45H90NO8P	11.8664	[M+H]+	297.156	M-HG(PE,141)		C2H8NO4P	[M+H]+
1532	LMGP02011178	PE (Phosphatidylethanolamine)	PE 20:0/16:0	PE(20:0/16:0)	1-eicosanoyl-2-hexadecanoyl-glycero-3-phosphoethanolamine	PE 36:0	747.578	C41H82NO8P	10.2736	[M+H]+	284.852	M-HG(PE,141)		C2H8NO4P	[M+H]+
1533	LMGP02011179	PE (Phosphatidylethanolamine)	PE 20:0/14:0	PE(20:0/14:0)	1-eicosanoyl-2-tetradecanoyl-glycero-3-phosphoethanolamine	PE 34:0	719.547	C39H78NO8P	9.37848	[M+H]+	279.77	M-HG(PE,141)		C2H8NO4P	[M+H]+
1534	LMGP02011180	PE (Phosphatidylethanolamine)	PE 20:0/13:0	PE(20:0/13:0)	1-eicosanoyl-2-tridecanoyl-glycero-3-phosphoethanolamine	PE 33:0	705.531	C38H76NO8P	8.82559	[M+H]+	276.954	M-HG(PE,141)		C2H8NO4P	[M+H]+
1535	LMGP02011181	PE (Phosphatidylethanolamine)	PE 20:0/12:0	PE(20:0/12:0)	1-eicosanoyl-2-dodecanoyl-glycero-3-phosphoethanolamine	PE 32:0	691.515	C37H74NO8P	8.47898	[M+H]+	274.216	M-HG(PE,141)		C2H8NO4P	[M+H]+
1536	LMGP02011182	PE (Phosphatidylethanolamine)	PE 19:0/19:0	PE(19:0/19:0)	1,2-dinonadecanoyl-sn-glycero-3-phosphoethanolamine	PE 38:0	775.609	C43H86NO8P	11.1179	[M+H]+	291.74	M-HG(PE,141)		C2H8NO4P	[M+H]+
1537	LMGP02011183	PE (Phosphatidylethanolamine)	PE 19:0/18:0	PE(19:0/18:0)	1-nonadecanoyl-2-octadecanoyl-glycero-3-phosphoethanolamine	PE 37:0	761.593	C42H84NO8P	10.5356	[M+H]+	287.802	M-HG(PE,141)		C2H8NO4P	[M+H]+
1538	LMGP02011184	PE (Phosphatidylethanolamine)	PE 19:0/15:0	PE(19:0/15:0)	1-nonadecanoyl-2-pentadecanoyl-glycero-3-phosphoethanolamine	PE 34:0	719.547	C39H78NO8P	9.37374	[M+H]+	279.443	M-HG(PE,141)		C2H8NO4P	[M+H]+
1539	LMGP02011185	PE (Phosphatidylethanolamine)	PE 19:0/14:0	PE(19:0/14:0)	1-nonadecanoyl-2-tetradecanoyl-glycero-3-phosphoethanolamine	PE 33:0	705.531	C38H76NO8P	8.82069	[M+H]+	276.634	M-HG(PE,141)		C2H8NO4P	[M+H]+
1540	LMGP02011186	PE (Phosphatidylethanolamine)	PE 19:0/13:0	PE(19:0/13:0)	1-nonadecanoyl-2-tridecanoyl-glycero-3-phosphoethanolamine	PE 32:0	691.515	C37H74NO8P	8.47385	[M+H]+	274.075	M-HG(PE,141)		C2H8NO4P	[M+H]+
1541	LMGP02011187	PE (Phosphatidylethanolamine)	PE 19:0/12:0	PE(19:0/12:0)	1-nonadecanoyl-2-dodecanoyl-glycero-3-phosphoethanolamine	PE 31:0	677.5	C36H72NO8P	8.00805	[M+H]+	271.328	M-HG(PE,141)		C2H8NO4P	[M+H]+
1542	LMGP02011188	PE (Phosphatidylethanolamine)	PE 18:3(9Z,12Z,15Z)/18:3(9Z,12Z,15Z)	PE(18:3(9Z,12Z,15Z)/18:3(9Z,12Z,15Z))	1,2-di-(9Z,12Z,15Z-octadecatrienoyl)-sn-glycero-3-phosphoethanolamine	PE 36:6	735.484	C41H70NO8P	7.35467	[M+H]+	272.505	M-HG(PE,141)		C2H8NO4P	[M+H]+
1543	LMGP02011189	PE (Phosphatidylethanolamine)	PE 18:3(9Z,12Z,15Z)/18:1(9Z)	PE(18:3(9Z,12Z,15Z)/18:1(9Z))	1-(9Z,12Z,15Z-octadecatrienoyl)-2-(9Z-octadecenoyl)-glycero-3-phosphoethanolamine	PE 36:4	739.515	C41H74NO8P	8.13898	[M+H]+	276.967	M-HG(PE,141)		C2H8NO4P	[M+H]+
1544	LMGP02011194	PE (Phosphatidylethanolamine)	PE 18:1(9Z)/20:5(5Z,8Z,11Z,14Z,17Z)	PE(18:1(9Z)/20:5(5Z,8Z,11Z,14Z,17Z))	1-(9Z-octadecenoyl)-2-(5Z,8Z,11Z,14Z,17Z-eicosapentaenoyl)-glycero-3-phosphoethanolamine	PE 38:6	763.515	C43H74NO8P	7.88617	[M+H]+	278.193	M-HG(PE,141)		C2H8NO4P	[M+H]+
1545	LMGP02011196	PE (Phosphatidylethanolamine)	PE 18:1(9Z)/18:3(9Z,12Z,15Z)	PE(18:1(9Z)/18:3(9Z,12Z,15Z))	1-(9Z-octadecenoyl)-2-(9Z,12Z,15Z-octadecatrienoyl)-glycero-3-phosphoethanolamine	PE 36:4	739.515	C41H74NO8P	8.13898	[M+H]+	277.553	M-HG(PE,141)		C2H8NO4P	[M+H]+
1546	LMGP02011198	PE (Phosphatidylethanolamine)	PE 18:1(9Z)/14:0	PE(18:1(9Z)/14:0)	1-(9Z-octadecenoyl)-2-tetradecanoyl-glycero-3-phosphoethanolamine	PE 32:1	689.5	C37H72NO8P	7.94052	[M+H]+	272.777	M-HG(PE,141)		C2H8NO4P	[M+H]+
1547	LMGP02011200	PE (Phosphatidylethanolamine)	PE 18:0/20:5(5Z,8Z,11Z,14Z,17Z)	PE(18:0/20:5(5Z,8Z,11Z,14Z,17Z))	1-octadecanoyl-2-(5Z,8Z,11Z,14Z,17Z-eicosapentaenoyl)-glycero-3-phosphoethanolamine	PE 38:5	765.531	C43H76NO8P	8.46808	[M+H]+	280.407	M-HG(PE,141)		C2H8NO4P	[M+H]+
1548	LMGP02011202	PE (Phosphatidylethanolamine)	PE 18:0/18:4(6Z,9Z,12Z,15Z)	PE(18:0/18:4(6Z,9Z,12Z,15Z))	1-octadecanoyl-2-(6Z,9Z,12Z,15Z-octadecatetraenoyl)-glycero-3-phosphoethanolamine	PE 36:4	739.515	C41H74NO8P	8.22947	[M+H]+	277.736	M-HG(PE,141)		C2H8NO4P	[M+H]+
1549	LMGP02011203	PE (Phosphatidylethanolamine)	PE 18:0/16:1(9Z)	PE(18:0/16:1(9Z))	1-octadecanoyl-2-(9Z-hexadecenoyl)-glycero-3-phosphoethanolamine	PE 34:1	717.531	C39H76NO8P	8.79265	[M+H]+	277.644	M-HG(PE,141)		C2H8NO4P	[M+H]+
1550	LMGP02011205	PE (Phosphatidylethanolamine)	PE 18:0/14:0	PE(18:0/14:0)	1-octadecanoyl-2-tetradecanoyl-glycero-3-phosphoethanolamine	PE 32:0	691.515	C37H74NO8P	8.46992	[M+H]+	274.118	M-HG(PE,141)		C2H8NO4P	[M+H]+
1551	LMGP02011206	PE (Phosphatidylethanolamine)	PE 18:0/12:0	PE(18:0/12:0)	1-octadecanoyl-2-dodecanoyl-glycero-3-phosphoethanolamine	PE 30:0	663.484	C35H70NO8P	7.61231	[M+H]+	268.37	M-HG(PE,141)		C2H8NO4P	[M+H]+
1552	LMGP02011209	PE (Phosphatidylethanolamine)	PE 17:0/22:6(4Z,7Z,10Z,13Z,16Z,19Z)	PE(17:0/22:6(4Z,7Z,10Z,13Z,16Z,19Z))	1-heptadecanoyl-2-(4Z,7Z,10Z,13Z,16Z,19Z-docosahexaenoyl)-glycero-3-phosphoethanolamine	PE 39:6	777.531	C44H76NO8P	7.93851	[M+H]+	282.601	M-HG(PE,141)		C2H8NO4P	[M+H]+
1553	LMGP02011210	PE (Phosphatidylethanolamine)	PE 17:0/18:1(9Z)	PE(17:0/18:1(9Z))	1-heptadecanoyl-2-(9Z-octadecenoyl)-glycero-3-phosphoethanolamine	PE 35:1	731.547	C40H78NO8P	8.99202	[M+H]+	280.45	M-HG(PE,141)		C2H8NO4P	[M+H]+
1554	LMGP02011211	PE (Phosphatidylethanolamine)	PE 17:0/18:0	PE(17:0/18:0)	1-heptadecanoyl-2-octadecanoyl-glycero-3-phosphoethanolamine	PE 35:0	733.562	C40H80NO8P	9.6736	[M+H]+	282.196	M-HG(PE,141)		C2H8NO4P	[M+H]+
1555	LMGP02011212	PE (Phosphatidylethanolamine)	PE 17:0/17:0	PE(17:0/17:0)	1,2-diheptadecanoyl-sn-glycero-3-phosphoethanolamine	PE 34:0	719.547	C39H78NO8P	9.3688	[M+H]+	279.714	M-HG(PE,141)		C2H8NO4P	[M+H]+
1556	LMGP02011213	PE (Phosphatidylethanolamine)	PE 17:0/15:0	PE(17:0/15:0)	1-heptadecanoyl-2-pentadecanoyl-glycero-3-phosphoethanolamine	PE 32:0	691.515	C37H74NO8P	8.46721	[M+H]+	274.054	M-HG(PE,141)		C2H8NO4P	[M+H]+
1557	LMGP02011214	PE (Phosphatidylethanolamine)	PE 17:0/13:0	PE(17:0/13:0)	1-heptadecanoyl-2-tridecanoyl-glycero-3-phosphoethanolamine	PE 30:0	663.484	C35H70NO8P	7.60946	[M+H]+	268.52	M-HG(PE,141)		C2H8NO4P	[M+H]+
1558	LMGP02011217	PE (Phosphatidylethanolamine)	PE 16:1(9Z)/18:4(6Z,9Z,12Z,15Z)	PE(16:1(9Z)/18:4(6Z,9Z,12Z,15Z))	1-(9Z-hexadecenoyl)-2-(6Z,9Z,12Z,15Z-octadecatetraenoyl)-glycero-3-phosphoethanolamine	PE 34:5	709.468	C39H68NO8P	7.00484	[M+H]+	269.451	M-HG(PE,141)		C2H8NO4P	[M+H]+
1559	LMGP02011220	PE (Phosphatidylethanolamine)	PE 16:0/20:5(5Z,8Z,11Z,14Z,17Z)	PE(16:0/20:5(5Z,8Z,11Z,14Z,17Z))	1-hexadecanoyl-2-(5Z,8Z,11Z,14Z,17Z-eicosapentaenoyl)-glycero-3-phosphoethanolamine	PE 36:5	737.5	C41H72NO8P	7.76776	[M+H]+	274.363	M-HG(PE,141)		C2H8NO4P	[M+H]+
1560	LMGP02011222	PE (Phosphatidylethanolamine)	PE 16:0/18:4(6Z,9Z,12Z,15Z)	PE(16:0/18:4(6Z,9Z,12Z,15Z))	1-hexadecanoyl-2-(6Z,9Z,12Z,15Z-octadecatetraenoyl)-glycero-3-phosphoethanolamine	PE 34:4	711.484	C39H70NO8P	7.49216	[M+H]+	271.553	M-HG(PE,141)		C2H8NO4P	[M+H]+
1561	LMGP02011226	PE (Phosphatidylethanolamine)	PE 16:0/17:0	PE(16:0/17:0)	1-hexadecanoyl-2-heptadecanoyl-glycero-3-phosphoethanolamine	PE 33:0	705.531	C38H76NO8P	8.81481	[M+H]+	276.856	M-HG(PE,141)		C2H8NO4P	[M+H]+
1562	LMGP02011228	PE (Phosphatidylethanolamine)	PE 16:0/15:0	PE(16:0/15:0)	1-hexadecanoyl-2-pentadecanoyl-glycero-3-phosphoethanolamine	PE 31:0	677.5	C36H72NO8P	7.99957	[M+H]+	271.433	M-HG(PE,141)		C2H8NO4P	[M+H]+
1563	LMGP02011229	PE (Phosphatidylethanolamine)	PE 15:0/21:0	PE(15:0/21:0)	1-pentadecanoyl-2-heneicosanoyl-glycero-3-phosphoethanolamine	PE 36:0	747.578	C41H82NO8P	10.2765	[M+H]+	286.314	M-HG(PE,141)		C2H8NO4P	[M+H]+
1564	LMGP02011230	PE (Phosphatidylethanolamine)	PE 15:0/19:0	PE(15:0/19:0)	1-pentadecanoyl-2-nonadecanoyl-glycero-3-phosphoethanolamine	PE 34:0	719.547	C39H78NO8P	9.37227	[M+H]+	279.166	M-HG(PE,141)		C2H8NO4P	[M+H]+
1565	LMGP02011231	PE (Phosphatidylethanolamine)	PE 15:0/18:2(9Z,12Z)	PE(15:0/18:2(9Z,12Z))	1-pentadecanoyl-2-(9Z,12Z-octadecadienoyl)-glycero-3-phosphoethanolamine	PE 33:2	701.5	C38H72NO8P	7.69744	[M+H]+	272.824	M-HG(PE,141)		C2H8NO4P	[M+H]+
1566	LMGP02011232	PE (Phosphatidylethanolamine)	PE 15:0/18:0	PE(15:0/18:0)	1-pentadecanoyl-2-octadecanoyl-glycero-3-phosphoethanolamine	PE 33:0	705.531	C38H76NO8P	8.81622	[M+H]+	276.641	M-HG(PE,141)		C2H8NO4P	[M+H]+
1567	LMGP02011233	PE (Phosphatidylethanolamine)	PE 15:0/17:0	PE(15:0/17:0)	1-pentadecanoyl-2-heptadecanoyl-glycero-3-phosphoethanolamine	PE 32:0	691.515	C37H74NO8P	8.46659	[M+H]+	274.031	M-HG(PE,141)		C2H8NO4P	[M+H]+
1568	LMGP02011234	PE (Phosphatidylethanolamine)	PE 15:0/16:1(9Z)	PE(15:0/16:1(9Z))	1-pentadecanoyl-2-(9Z-hexadecenoyl)-glycero-3-phosphoethanolamine	PE 31:1	675.484	C36H70NO8P	7.45694	[M+H]+	268.915	M-HG(PE,141)		C2H8NO4P	[M+H]+
1569	LMGP02011235	PE (Phosphatidylethanolamine)	PE 15:0/16:0	PE(15:0/16:0)	1-pentadecanoyl-2-hexadecanoyl-glycero-3-phosphoethanolamine	PE 31:0	677.5	C36H72NO8P	7.99931	[M+H]+	271.268	M-HG(PE,141)		C2H8NO4P	[M+H]+
1570	LMGP02011236	PE (Phosphatidylethanolamine)	PE 15:0/13:0	PE(15:0/13:0)	1-pentadecanoyl-2-tridecanoyl-glycero-3-phosphoethanolamine	PE 28:0	635.453	C33H66NO8P	6.8265	[M+H]+	262.818	M-HG(PE,141)		C2H8NO4P	[M+H]+
1571	LMGP02011237	PE (Phosphatidylethanolamine)	PE 14:1(9Z)/14:1(9Z)	PE(14:1(9Z)/14:1(9Z))	1,2-di-(9Z-tetradecenoyl)-sn-glycero-3-phosphoethanolamine	PE 28:2	631.421	C33H62NO8P	6.05611	[M+H]+	258.763	M-HG(PE,141)		C2H8NO4P	[M+H]+
1572	LMGP02011239	PE (Phosphatidylethanolamine)	PE 14:0/22:0	PE(14:0/22:0)	1-tetradecanoyl-2-docosanoyl-glycero-3-phosphoethanolamine	PE 36:0	747.578	C41H82NO8P	10.2826	[M+H]+	286.22	M-HG(PE,141)		C2H8NO4P	[M+H]+
1573	LMGP02011240	PE (Phosphatidylethanolamine)	PE 14:0/20:5(5Z,8Z,11Z,14Z,17Z)	PE(14:0/20:5(5Z,8Z,11Z,14Z,17Z))	1-tetradecanoyl-2-(5Z,8Z,11Z,14Z,17Z-eicosapentaenoyl)-glycero-3-phosphoethanolamine	PE 34:5	709.468	C39H68NO8P	7.08918	[M+H]+	268.469	M-HG(PE,141)		C2H8NO4P	[M+H]+
1574	LMGP02011242	PE (Phosphatidylethanolamine)	PE 14:0/20:0	PE(14:0/20:0)	1-tetradecanoyl-2-eicosanoyl-glycero-3-phosphoethanolamine	PE 34:0	719.547	C39H78NO8P	9.3763	[M+H]+	279.482	M-HG(PE,141)		C2H8NO4P	[M+H]+
1575	LMGP02011243	PE (Phosphatidylethanolamine)	PE 14:0/18:4(6Z,9Z,12Z,15Z)	PE(14:0/18:4(6Z,9Z,12Z,15Z))	1-tetradecanoyl-2-(6Z,9Z,12Z,15Z-octadecatetraenoyl)-glycero-3-phosphoethanolamine	PE 32:4	683.453	C37H66NO8P	6.78525	[M+H]+	265.02	M-HG(PE,141)		C2H8NO4P	[M+H]+
1576	LMGP02011244	PE (Phosphatidylethanolamine)	PE 14:0/18:3(9Z,12Z,15Z)	PE(14:0/18:3(9Z,12Z,15Z))	1-tetradecanoyl-2-(9Z,12Z,15Z-octadecatrienoyl)-glycero-3-phosphoethanolamine	PE 32:3	685.468	C37H68NO8P	7.16823	[M+H]+	267.395	M-HG(PE,141)		C2H8NO4P	[M+H]+
1577	LMGP02011245	PE (Phosphatidylethanolamine)	PE 14:0/18:2(9Z,12Z)	PE(14:0/18:2(9Z,12Z))	1-tetradecanoyl-2-(9Z,12Z-octadecadienoyl)-glycero-3-phosphoethanolamine	PE 32:2	687.484	C37H70NO8P	7.48407	[M+H]+	269.871	M-HG(PE,141)		C2H8NO4P	[M+H]+
1578	LMGP02011246	PE (Phosphatidylethanolamine)	PE 14:0/18:1(9Z)	PE(14:0/18:1(9Z))	1-tetradecanoyl-2-(9Z-octadecenoyl)-glycero-3-phosphoethanolamine	PE 32:1	689.5	C37H72NO8P	7.9395	[M+H]+	271.537	M-HG(PE,141)		C2H8NO4P	[M+H]+
1579	LMGP02011247	PE (Phosphatidylethanolamine)	PE 14:0/18:0	PE(14:0/18:0)	1-tetradecanoyl-2-octadecanoyl-glycero-3-phosphoethanolamine	PE 32:0	691.515	C37H74NO8P	8.46867	[M+H]+	273.871	M-HG(PE,141)		C2H8NO4P	[M+H]+
1580	LMGP02011248	PE (Phosphatidylethanolamine)	PE 14:0/16:1(9Z)	PE(14:0/16:1(9Z))	1-tetradecanoyl-2-(9Z-hexadecenoyl)-glycero-3-phosphoethanolamine	PE 30:1	661.468	C35H68NO8P	7.13215	[M+H]+	266.29	M-HG(PE,141)		C2H8NO4P	[M+H]+
1581	LMGP02011249	PE (Phosphatidylethanolamine)	PE 14:0/15:0	PE(14:0/15:0)	1-tetradecanoyl-2-pentadecanoyl-glycero-3-phosphoethanolamine	PE 29:0	649.468	C34H68NO8P	7.26344	[M+H]+	265.732	M-HG(PE,141)		C2H8NO4P	[M+H]+
1582	LMGP02011250	PE (Phosphatidylethanolamine)	PE 14:0/12:0	PE(14:0/12:0)	1-tetradecanoyl-2-dodecanoyl-glycero-3-phosphoethanolamine	PE 26:0	607.421	C31H62NO8P	6.16013	[M+H]+	257.036	M-HG(PE,141)		C2H8NO4P	[M+H]+
1583	LMGP02011251	PE (Phosphatidylethanolamine)	PE 13:0/21:0	PE(13:0/21:0)	1-tridecanoyl-2-heneicosanoyl-glycero-3-phosphoethanolamine	PE 34:0	719.547	C39H78NO8P	9.38181	[M+H]+	279.588	M-HG(PE,141)		C2H8NO4P	[M+H]+
1584	LMGP02011252	PE (Phosphatidylethanolamine)	PE 13:0/20:0	PE(13:0/20:0)	1-tridecanoyl-2-eicosanoyl-glycero-3-phosphoethanolamine	PE 33:0	705.531	C38H76NO8P	8.82336	[M+H]+	276.731	M-HG(PE,141)		C2H8NO4P	[M+H]+
1585	LMGP02011253	PE (Phosphatidylethanolamine)	PE 13:0/19:0	PE(13:0/19:0)	1-tridecanoyl-2-nonadecanoyl-glycero-3-phosphoethanolamine	PE 32:0	691.515	C37H74NO8P	8.472	[M+H]+	273.805	M-HG(PE,141)		C2H8NO4P	[M+H]+
1586	LMGP02011254	PE (Phosphatidylethanolamine)	PE 13:0/17:0	PE(13:0/17:0)	1-tridecanoyl-2-heptadecanoyl-glycero-3-phosphoethanolamine	PE 30:0	663.484	C35H70NO8P	7.60851	[M+H]+	268.27	M-HG(PE,141)		C2H8NO4P	[M+H]+
1587	LMGP02011255	PE (Phosphatidylethanolamine)	PE 13:0/15:0	PE(13:0/15:0)	1-tridecanoyl-2-pentadecanoyl-glycero-3-phosphoethanolamine	PE 28:0	635.453	C33H66NO8P	6.8262	[M+H]+	262.992	M-HG(PE,141)		C2H8NO4P	[M+H]+
1588	LMGP02011256	PE (Phosphatidylethanolamine)	PE 12:0/22:6(4Z,7Z,10Z,13Z,16Z,19Z)	PE(12:0/22:6(4Z,7Z,10Z,13Z,16Z,19Z))	1-dodecanoyl-2-(4Z,7Z,10Z,13Z,16Z,19Z-docosahexaenoyl)-glycero-3-phosphoethanolamine	PE 34:6	707.453	C39H66NO8P	6.72503	[M+H]+	266.439	M-HG(PE,141)		C2H8NO4P	[M+H]+
1589	LMGP02011257	PE (Phosphatidylethanolamine)	PE 12:0/22:0	PE(12:0/22:0)	1-dodecanoyl-2-docosanoyl-glycero-3-phosphoethanolamine	PE 34:0	719.547	C39H78NO8P	9.38873	[M+H]+	279.754	M-HG(PE,141)		C2H8NO4P	[M+H]+
1590	LMGP02011258	PE (Phosphatidylethanolamine)	PE 12:0/20:0	PE(12:0/20:0)	1-dodecanoyl-2-eicosanoyl-glycero-3-phosphoethanolamine	PE 32:0	691.515	C37H74NO8P	8.47656	[M+H]+	273.974	M-HG(PE,141)		C2H8NO4P	[M+H]+
1591	LMGP02011259	PE (Phosphatidylethanolamine)	PE 12:0/18:1(9Z)	PE(12:0/18:1(9Z))	1-dodecanoyl-2-(9Z-octadecenoyl)-glycero-3-phosphoethanolamine	PE 30:1	661.468	C35H68NO8P	7.13534	[M+H]+	266.674	M-HG(PE,141)		C2H8NO4P	[M+H]+
1592	LMGP02011260	PE (Phosphatidylethanolamine)	PE 12:0/18:0	PE(12:0/18:0)	1-dodecanoyl-2-octadecanoyl-glycero-3-phosphoethanolamine	PE 30:0	663.484	C35H70NO8P	7.61091	[M+H]+	268.377	M-HG(PE,141)		C2H8NO4P	[M+H]+
1593	LMGP02011261	PE (Phosphatidylethanolamine)	PE 12:0/16:0	PE(12:0/16:0)	1-dodecanoyl-2-hexadecanoyl-glycero-3-phosphoethanolamine	PE 28:0	635.453	C33H66NO8P	6.82693	[M+H]+	262.569	M-HG(PE,141)		C2H8NO4P	[M+H]+
1594	LMGP02011271	PE (Phosphatidylethanolamine)	PE 16:0/10:0)	PE(16:0/10:0)	1-hexadecanoyl-2-decanoyl-sn-glycero-3-phosphoethanolamine	PE 26:0	607.421	C31H62NO8P	6.15998	[M+H]+	257.33	M-HG(PE,141)		C2H8NO4P	[M+H]+
1595		PE (O-) (Alkyl ether phosphatidylethanolamine)	PE O-16:0/22:5(4Z,7Z,10Z,13Z,16Z)	PE(O-16:0/22:5(4Z,7Z,10Z,13Z,16Z))	1-hexadecyl-2-(4Z,7Z,10Z,13Z,16Z-docosapentaenoyl)-sn-glycero-3-phosphoethanolamine	PE O-38:5	751.552	C43H78NO7P	9.50327	[M+H]+	281.317	M-HG(PE,141)		C2H8NO4P	[M+H]+
1596	LMGP02020007	PE (O-) (Alkyl ether phosphatidylethanolamine)	PE O-18:0/20:5(5Z,8Z,11Z,14Z,17Z)	PE(O-18:0/20:5(5Z,8Z,11Z,14Z,17Z))	1-octadecyl-2-(5Z,8Z,11Z,14Z,17Z-eicosapentaenoyl)-sn-glycero-3-phosphoethanolamine	PE O-38:5	751.552	C43H78NO7P	9.53649	[M+H]+	280.82	M-HG(PE,141)		C2H8NO4P	[M+H]+
1597	LMGP02020008	PE (O-) (Alkyl ether phosphatidylethanolamine)	PE O-16:0/20:0	PE(O-16:0/20:0)	1-hexadecyl-2-eicosanoyl-sn-glycero-3-phosphoethanolamine	PE O-36:0	733.599	C41H84NO7P	11.2579	[M+H]+	284.191	M-HG(PE,141)		C2H8NO4P	[M+H]+
1598	LMGP02020009	PE (O-) (Alkyl ether phosphatidylethanolamine)	PE O-18:0/18:0	PE(O-18:0/18:0)	1-octadecyl-2-octadecanoyl-sn-glycero-3-phosphoethanolamine	PE O-36:0	733.599	C41H84NO7P	11.2552	[M+H]+	284.702	M-HG(PE,141)		C2H8NO4P	[M+H]+
1599	LMGP02020011	PE (O-) (Alkyl ether phosphatidylethanolamine)	PE O-18:0/20:0	PE(O-18:0/20:0)	1-octadecyl-2-eicosanoyl-sn-glycero-3-phosphoethanolamine	PE O-38:0	761.63	C43H88NO7P	11.922	[M+H]+	289.837	M-HG(PE,141)		C2H8NO4P	[M+H]+
1600	LMGP02020014	PE (O-) (Alkyl ether phosphatidylethanolamine)	PE O-16:0/22:0	PE(O-16:0/22:0)	1-hexadecyl-2-docosanoyl-sn-glycero-3-phosphoethanolamine	PE O-38:0	761.63	C43H88NO7P	11.9254	[M+H]+	290.049	M-HG(PE,141)		C2H8NO4P	[M+H]+
1601	LMGP02020015	PE (O-) (Alkyl ether phosphatidylethanolamine)	PE O-18:0/22:0	PE(O-18:0/22:0)	1-octadecyl-2-docosanoyl-sn-glycero-3-phosphoethanolamine	PE O-40:0	789.661	C45H92NO7P	12.4053	[M+H]+	293.66	M-HG(PE,141)		C2H8NO4P	[M+H]+
1602	LMGP02020019	PE (O-) (Alkyl ether phosphatidylethanolamine)	PE O-16:0/22:6(4Z,7Z,10Z,13Z,16Z,19Z)	PE(O-16:0/22:6(4Z,7Z,10Z,13Z,16Z,19Z))	1-hexadecyl-2-(4Z,7Z,10Z,13Z,16Z,19Z-docosahexaenoyl)-sn-glycero-3-phosphoethanolamine	PE O-38:6	749.536	C43H76NO7P	8.92831	[M+H]+	278.223	M-HG(PE,141)		C2H8NO4P	[M+H]+
[truncated: 898 more rows]

## Sheet: Extended Negative List
	LM_ID	MoleculeGroup	PrecursorName	Species Shorthand	PrecursorFormula	PrecursorAdduct	Predicted Rention time	ProductName	ProductFormula	ProductAdduct
1	LMGP01010000	PC (Phosphatidylcholine)	PC 12:0/13:0	PC 25:0	C33H66NO8P	[M+CH3COO]-	6.96252	12:0	C12H24O2	[M-H]-
[truncated: 4,981 more rows]
