# Supplementary material for: Spatially and temporally probing distinctive glycerophospholipid alterations in Alzheimer’s disease mouse brain via high-resolution ion mobility-enabled sn-position resolved lipidomics
Source: Nat Commun. 2024 Jul 24;15:6252. doi: 10.1038/s41467-024-50299-9 (PMC11269705; doi:10.1038/s41467-024-50299-9)
Supplement: Supplementary file 11 — Supplementary Data 8 [file 41467_2024_50299_MOESM11_ESM.xlsx]

## Sheet: Identifies GPs in Mouse BrainQC
List of identified GPs with sn-position resolution in mouse brain QC samples
	Name	PrecursorFormula	PrecursorAdduct	Precursor m/z	Mass Error (ppm)	RT (min)	RT_SD (min)	PrecursorCCS (Å2)	CCS_SD (Å2)	PrecursorDT (ms)	DT_SD (ms)	Identification Level
1	LPC 0:0/14:1	C22H44NO7P	[M+H]+	466.294	7.58333	4.1	0.0903881	222.635	0.574252	31.35	0.0814248	Level 1
2	LPC 0:0/15:1	C23H46NO7P	[M+H]+	480.309	-2.5	4.15	0.0804984	223.085	0.575361	31.44	0.0816497	Level 1
3	LPC 0:0/16:1	C24H48NO7P	[M+H]+	494.325	0.866667	3.4	0.0769415	226.783	0.499214	31.99	0.070899	Level 1
4	LPC 0:0/17:0	C25H52NO7P	[M+H]+	510.356	-0.566667	5.067	0.187803	234.981	0.402099	33.18	0.0571548	Level 1
5	LPC 0:0/17:1	C25H50NO7P	[M+H]+	508.341	0.4	4.841	0.0992472	229.81	0.459589	32.44	0.0653197	Level 1
6	LPC 0:0/18:0	C26H54NO7P	[M+H]+	524.372	2.11667	4.969	0.0992472	236.558	0.401819	33.43	0.0571548	Level 1
7	LPC 0:0/18:1	C26H52NO7P	[M+H]+	522.356	-1.75	4.23	0.14481	231.519	0.430563	32.71	0.0612372	Level 1
8	LPC 0:0/18:2	C26H50NO7P	[M+H]+	520.341	-1.25	3.706	0.0844393	229.08	0.488019	32.36	0.0694022	Level 1
9	LPC 0:0/20:1	C28H56NO7P	[M+H]+	550.388	-1.11667	5.125	0.0852643	240.207	0.37267	33.99	0.0530723	Level 1
10	LPC 0:0/20:5	C28H48NO7P	[M+H]+	542.325	-7.6	3.468	0.0626099	223.996	0.560199	31.67	0.0797496	Level 1
11	LPC 0:0/22:3	C30H56NO7P	[M+H]+	574.388	3.85	3.832	0.123774	234.998	0.400931	33.28	0.0571548	Level 1
12	LPC 0:0/22:4	C30H54NO7P	[M+H]+	572.372	4.6	3.6	0.170088	232.547	0.429604	32.93	0.0612372	Level 1
13	LPC 14:0/0:0	C22H46NO7P	[M+H]+	468.309	-0.2	4.4	0.239123	225.579	0.525338	31.77	0.0744983	Level 1
14	LPC 14:1/0:0	C22H44NO7P	[M+H]+	466.294	2.96667	4.168	0.08228	220.589	0.575837	31.06	0.0816497	Level 1
15	LPC 15:1/0:0	C23H46NO7P	[M+H]+	480.309	-2.5	4.15	0.132363	226.185	0.593627	31.88	0.0842417	Level 1
16	LPC 16:0/0:0	C24H50NO7P	[M+H]+	496.341	0.433333	5.326	0.0762889	227.427	0.507041	32.09	0.0720185	Level 2
17	LPC 16:1/0:0	C24H48NO7P	[M+H]+	494.325	0.883333	3.4	0.0769415	223.799	0.574911	31.57	0.0816497	Level 1
18	LPC 17:0/0:0	C25H52NO7P	[M+H]+	510.356	-0.7	4.579	0.0374166	231.191	0.459542	32.64	0.0653197	Level 1
19	LPC 17:1/0:0	C25H50NO7P	[M+H]+	508.341	-3.75	4.252	0.087178	226.721	0.517038	32.01	0.0734847	Level 1
20	LPC 18:0/0:0	C26H54NO7P	[M+H]+	524.372	2.15	4.969	0.0903881	234.8	0.420453	33.18	0.0598052	Level 1
21	LPC 18:1/0:0	C26H52NO7P	[M+H]+	522.356	-1.7	4.23	0.0807465	229.62	0.487126	32.44	0.069282	Level 1
22	LPC 18:2/0:0	C26H50NO7P	[M+H]+	520.341	-1.36667	3.706	0.0838451	225.182	0.545433	31.81	0.0775672	Level 1
23	LPC 18:3/0:0	C26H48NO7P	[M+H]+	518.325	-2.26667	3.9	0.0960729	218.976	0.401938	30.92	0.0571548	Level 1
24	LPC 19:0/0:0	C27H56NO7P	[M+H]+	538.388	-7.65	5.5	0.10761	237.526	0.430236	33.59	0.0612372	Level 1
25	LPC 19:1/0:0	C27H54NO7P	[M+H]+	536.372	-5.35	5.5	0.08228	237.407	0.41628	33.57	0.0592453	Level 1
26	LPC 20:1/0:0	C28H56NO7P	[M+H]+	550.388	-1.11667	5.125	0.0852643	236.836	0.362838	33.51	0.051672	Level 1
27	LPC 20:2/0:0	C28H54NO7P	[M+H]+	548.372	-1.58333	4.495	0.0779102	231.894	0.430043	32.8	0.0612372	Level 1
28	LPC 20:4/0:0	C28H50NO7P	[M+H]+	544.341	-4.5	3.442	0	228.292	0	32.28	0	Level 2
29	LPC 20:5/0:0	C28H48NO7P	[M+H]+	542.325	19.1333	3.468	0.321092	220.414	0.544868	31.16	0.0775672	Level 1
30	LPC 21:0/0:0	C29H60NO7P	[M+H]+	566.419	9.28333	5.742	0.622037	243.98	0.286473	34.55	0.0408248	Level 1
31	LPC 22:0/0:0	C30H62NO7P	[M+H]+	580.434	-9	4.11	0	244.457	0	34.64	0	Level 2
32	LPC 22:3/0:0	C30H56NO7P	[M+H]+	574.388	5.86667	3.781	0.11393	233.878	0.400931	33.12	0.0571548	Level 1
33	LPC 22:4/0:0	C30H54NO7P	[M+H]+	572.372	7.05	3.6	0.174499	228.829	0.486885	32.4	0.0694022	Level 1
34	LPC 22:5/0:0	C30H52NO7P	[M+H]+	570.356	-7.6	3.366	0	232.517	0	32.92	0	Level 2
35	LPC 22:6/0:0	C30H50NO7P	[M+H]+	568.341	-1.2	3.054	0	231.451	0	32.77	0	Level 2
36	LPC 24:0/0:0	C32H66NO7P	[M+H]+	608.466	4.96667	5.053	0.0779102	249.509	0.282553	35.4	0.040332	Level 1
37	LPE 0:0/20:1	C25H50NO7P	[M+H]+	508.341	0.433333	4.724	0.0992472	232.525	0.430865	32.83	0.0612372	Level 1
38	LPE 0:0/20:2	C25H48NO7P	[M+H]+	506.325	1.11667	4.033	0.105262	226.217	0.517091	31.93	0.0734847	Level 1
39	LPE 0:0/22:5	C27H46NO7P	[M+H]+	528.309	-2.5	3.7	0.08228	223.369	0.545223	31.56	0.0775672	Level 1
40	LPE 0:0/16:0	C21H44NO7P	[M+H]+	454.294	-5.08333	4.004	0.187963	226.542	0.518642	31.88	0.0734847	Level 1
41	LPE 0:0/16:1	C21H42NO7P	[M+H]+	452.278	2.9	2.941	0.0923038	218.03	0.633977	30.67	0.0898146	Level 1
42	LPE 0:0/18:0	C23H48NO7P	[M+H]+	482.325	2.98333	4.759	0.086487	232.078	0.460236	32.72	0.0653197	Level 1
43	LPE 0:0/18:1	C23H46NO7P	[M+H]+	480.309	-2.5	4.033	0.0804984	223.085	0.575361	31.44	0.0816497	Level 1
44	LPE 0:0/22:1	C27H54NO7P	[M+H]+	536.333	-2.08333	4.944	0.0944987	235.159	0.401591	33.25	0.0571548	Level 1
45	LPE 16:0/0:0	C21H44NO7P	[M+H]+	454.294	-4.08	4.004	0.0663325	222.519	0.536071	31.31	0.0735451	Level 1
46	LPE 16:1/0:0	C21H42NO7P	[M+H]+	452.278	0.366667	2.941	0.109772	214.924	0.662794	30.23	0.0938971	Level 1
47	LPE 18:0/0:0	C23H48NO7P	[M+H]+	482.325	3.03333	4.759	0.086487	229.29	0.474575	32.32	0.0673548	Level 1
48	LPE 18:1/0:0	C23H46NO7P	[M+H]+	480.309	-2.5	4.033	0.132363	220.037	0.604129	31.01	0.0857321	Level 1
49	LPE 18:2/0:0	C23H44NO7P	[M+H]+	478.294	-1.5	3.036	0	213.596	0	30.09	0	Level 2
50	LPE 20:0/0:0	C25H52NO7P	[M+H]+	510.356	-1.3	4.58	0	231.165	0	32.64	0	Level 2
51	LPE 20:1/0:0	C25H50NO7P	[M+H]+	508.341	0.433333	4.724	0.0992472	229.249	0.473908	32.36	0.0673548	Level 1
52	LPE 20:2/0:0	C25H48NO7P	[M+H]+	506.325	-1.31667	4.033	0.0715542	222.769	0.574546	31.44	0.0816497	Level 1
53	LPE 20:4/0:0	C25H44NO7P	[M+H]+	502.294	0	3.247	0	216.962	0	30.61	0	Level 2
54	LPE 22:1/0:0	C27H54NO7P	[M+H]+	536.333	-2.15	4.944	0.092358	232.827	0.430276	32.92	0.0612372	Level 1
55	LPE 22:4/0:0	C27H48NO7P	[M+H]+	530.325	-8	3.447	0	222.269	0	31.41	0	Level 2
56	LPE 22:5/0:0	C27H46NO7P	[M+H]+	528.309	-2.01667	3.7	0.107564	220.075	0.285466	31.09	0.0325146	Level 1
57	LPE 22:6/0:0	C27H44NO7P	[M+H]+	526.294	-1.7	3.3	0	219.226	0	30.97	0	Level 2
58	LPE 24:4/0:0	C29H52NO7P	[M+H]+	558.356	-5.6	4.434	0	226.781	0	32.09	0	Level 2
59	LPE O-10:0	C15H34NO6P	[M+H]+	356.22	2.4	3.115	0.141527	203.685	0.839334	28.41	0.117983	Level 1
60	LPE O-16:1	C21H44NO6P	[M+H]+	438.299	0.15	4.417	0.437413	212.439	0.747386	29.85	0.105783	Level 1
61	LPE O-18:1	C23H48NO6P	[M+H]+	466.33	-4.73333	5.262	0.0992472	224.722	0.547044	31.65	0.0775672	Level 1
62	LPE O-18:2	C23H46NO6P	[M+H]+	464.314	24.6	4.51	0	214.334	0.717461	30.17	0.101719	Level 1
63	LPE O-20:3	C25H48NO6P	[M+H]+	490.33	-5.45	5.333	0.0965401	216.85	2.28457	30.57	0.324387	Level 1
64	LPE O-22:3	C27H52NO6P	[M+H]+	518.361	15.9	6.151	0.33231	222.679	0.519481	31.45	0.0738693	Level 1
65	PA 34:1|PA 16:0/18:1	C37H71O8P	[M+NH4]+	692.523	-0.983333	7.74	0.269258	267.775	0.108241	38.11	0.0154919	Level 1
66	PA 34:1|PA 18:1/16:0	C37H71O8P	[M+NH4]+	692.523	-0.966667	7.776	0.269258	271.24	0.0855723	38.6	0.0122474	Level 1
67	PA 36:2|PA 18:1/18:1	C39H73O8P	[M+NH4]+	718.539	2.51667	9.097	0.167033	284.155	0.191211	40.48	0.0273861	Level 1
68	PA 38:4|PA 18:0/20:4	C41H73O8P	[M+NH4]+	742.539	-2.38333	8.243	0.143283	280.773	0.142434	40.02	0.0204124	Level 1
69	PA 38:4|PA 20:4/18:0	C41H73O8P	[M+NH4]+	742.539	-0.65	8.243	0.254421	284.401	0.199407	40.54	0.0285774	Level 1
70	PA 44:10|PA 22:4/22:6	C47H73O8P	[M+NH4]+	814.539	2.21667	7.62	0.168375	290.701	0.922907	41.51	0.132476	Level 1
71	PA 44:10|PA 22:6/22:4	C47H73O8P	[M+NH4]+	814.539	1.23333	7.62	0.137477	292.861	0.3034	41.82	0.0435507	Level 1
72	PA 44:12|PA 22:6/22:6	C47H69O8P	[M+NH4]+	810.508	14.4	6.5	0.10872	286.127	0.241349	40.85	0.034641	Level 1
73	PC 28:0|PC 14:0/14:0	C36H72NO8P	[M+H]+	678.507	-0.466667	7.614	0.131795	269.553	6.22688e-14	38.35	0	Level 1
74	PC 29:0|PC 14:0/15:0	C37H74NO8P	[M+H]+	692.522	0	8.23	0.0989949	273.455	0.397295	38.92	0.0412311	Level 2
75	PC 29:1|PC 13:0/16:1	C37H72NO8P	[M+H]+	690.508	-2.15	7.947	0.153786	271.303	0.102851	38.61	0.0147196	Level 1
76	PC 30:0|PC 14:0/16:0	C38H76NO8P	[M+H]+	706.539	-0.95	7.2	0.132401	273.001	0.0570262	38.87	0.00816497	Level 1
77	PC 30:0|PC 16:0/14:0	C38H76NO8P	[M+H]+	706.539	-0.0166667	7.2	0.132401	277.052	0.114052	39.45	0.0163299	Level 1
78	PC 30:1|PC 13:0/17:1	C38H74NO8P	[M+H]+	704.523	-0.55	7.671	0.143248	272.317	0.0570293	38.77	0.00816497	Level 1
79	PC 30:1|PC 14:0/16:1	C38H74NO8P	[M+H]+	704.522	0	7.89	0.0636396	274.343	0.388888	39.06	0.0397492	Level 2
80	PC 30:1|PC 17:1/13:0	C38H74NO8P	[M+H]+	704.523	-0.533333	7.671	0.143248	275.797	0.153026	39.27	0.0219089	Level 1
81	PC 31:0|PC 10:0/21:0	C39H78NO8P	[M+H]+	720.554	0	9.28	0.0989949	280.44	0.388723	39.95	0.0397492	Level 2
82	PC 31:0|PC 12:0/19:0	C39H78NO8P	[M+H]+	720.554	0	9.28	0.0636396	280.3	0.426587	39.93	0.0438178	Level 2
83	PC 31:0|PC 15:0/16:0	C39H78NO8P	[M+H]+	720.555	0.8	8.735	0.183248	279.859	0.142513	39.87	0.0204124	Level 1
84	PC 31:0|PC 16:0/15:0	C39H78NO8P	[M+H]+	720.555	3.58333	8.735	0.377584	282.644	0.171015	40.27	0.0244949	Level 1
85	PC 31:0|PC 19:0/12:0	C39H78NO8P	[M+H]+	720.554	0	9.28	0.0707107	279.183	0.396994	39.77	0.0412311	Level 2
86	PC 31:0|PC 21:0/10:0	C39H78NO8P	[M+H]+	720.554	0	9.28	0.0707107	279.672	0.426587	39.84	0.0438178	Level 2
87	PC 31:1|PC 15:0/16:1	C39H76NO8P	[M+H]+	718.539	5.03333	8.56	0.597645	281.058	0.167666	40.04	0.0240139	Level 1
88	PC 31:1|PC 16:1/15:0	C39H76NO8P	[M+H]+	718.538	0	9.11	0.0353553	278.29	0.388743	39.64	0.0397492	Level 2
89	PC 31:2|PC 14:1/17:1	C39H74NO8P	[M+H]+	716.523	19.6833	9.547	0.183248	278.494	0.114022	39.67	0.0163299	Level 1
90	PC 32:0|PC 14:0/18:0	C40H80NO8P	[M+H]+	734.57	2.53333	10.125	0.179666	283.41	0.170954	40.39	0.0244949	Level 1
91	PC 32:0|PC 16:0/16:0	C40H80NO8P	[M+H]+	734.57	2.53333	10.125	0.179666	280.873	0.142462	40.03	0.0204124	Level 1
92	PC 32:1|PC 16:0/16:1	C40H78NO8P	[M+H]+	732.555	-0.166667	8.92	0.135019	277.492	1.19429	39.54	0.171114	Level 1
93	PC 32:1|PC 16:1/16:0	C40H78NO8P	[M+H]+	732.555	-0.116667	8.92	0.135019	279.865	1.24182	39.88	0.177923	Level 1
94	PC 32:2|PC 15:1/17:1	C40H76NO8P	[M+H]+	730.539	-0.0333333	7.905	0.153786	273.807	0.129958	39.01	0.018619	Level 1
95	PC 32:2|PC 16:1/16:1	C40H76NO8P	[M+H]+	730.539	0	7.905	0	276.25	0	39.36	0	Level 1
96	PC 32:2|PC 17:1/15:1	C40H76NO8P	[M+H]+	730.539	-0.1	7.905	0.133342	278.986	0.0854857	39.75	0.0122474	Level 1
97	PC 32:3|PC 14:1/18:2	C40H74NO8P	[M+H]+	728.523	17.2	7.9	0.167033	279.746	0.167623	39.86	0.0240139	Level 1
98	PC 32:3|PC 18:2/14:1	C40H74NO8P	[M+H]+	728.523	11.7333	7.9	0.521872	274.449	0.17098	39.1	0.0244949	Level 1
99	PC 33:0|PC 16:0/17:0	C41H82NO8P	[M+H]+	748.586	-1.95	10.462	0.201817	284.15	0.199378	40.51	0.0285774	Level 1
100	PC 33:0|PC 17:0/16:0	C41H82NO8P	[M+H]+	748.586	-1.2	10.462	0.142583	287.08	0.22786	40.93	0.0326599	Level 1
101	PC 33:1|PC 15:0/18:1	C41H80NO8P	[M+H]+	746.57	-0.25	9.463	0.182675	284.652	0.199388	40.58	0.0285774	Level 1
102	PC 33:1|PC 16:0/17:1	C41H80NO8P	[M+H]+	746.57	-0.283333	9.463	0.182675	278.582	0.170904	39.71	0.0244949	Level 1
103	PC 33:1|PC 18:1/15:0	C41H80NO8P	[M+H]+	746.57	-0.383333	9.463	0.245662	281.792	0.227872	40.17	0.0326599	Level 1
104	PC 33:2|PC 15:0/18:2	C41H78NO8P	[M+H]+	744.555	2.45	8.913	0.172916	276.991	0.149107	39.48	0.0213698	Level 1
105	PC 33:3|PC 15:1/18:2	C41H76NO8P	[M+H]+	742.539	1.23333	8.234	0.32249	273.167	0.199407	38.93	0.0285774	Level 1
106	PC 33:3|PC 18:2/15:1	C41H76NO8P	[M+H]+	742.539	1.5	8.234	0.265857	276.237	0.227894	39.37	0.0326599	Level 1
107	PC 34:0|PC 16:0/18:0	C42H84NO8P	[M+H]+	762.602	0.05	10.877	0.228101	286.078	0.227785	40.8	0.0326599	Level 1
108	PC 34:0|PC 18:0/16:0	C42H84NO8P	[M+H]+	762.602	0.0333333	10.877	0.0973139	288.868	0.256258	41.2	0.0367423	Level 1
109	PC 34:1|PC 16:0/18:1	C42H82NO8P	[M+H]+	760.585	2.18333	9.91	0.136088	283.441	0.191012	40.42	0.0273861	Level 1
110	PC 34:1|PC 18:1/16:0	C42H82NO8P	[M+H]+	760.585	2.08333	9.91	0.111355	286.092	0.219087	40.8	0.0314113	Level 1
111	PC 34:2|PC 14:0/20:2	C42H80NO8P	[M+H]+	758.569	0	9.07	0.0636396	283.525	0.426187	40.43	0.0438178	Level 2
112	PC 34:2|PC 16:0/18:2	C42H80NO8P	[M+H]+	758.57	-1.2	9.074	0.164225	281.266	0.142379	40.11	0.0204124	Level 1
113	PC 34:2|PC 17:1/17:1	C42H80NO8P	[M+H]+	758.57	-1.21667	10.605	0.164225	281.823	0.170855	40.19	0.0244949	Level 1
114	PC 34:2|PC 18:1/16:1	C42H80NO8P	[M+H]+	758.569	0	9.07	0.127279	284.641	0.426187	40.59	0.0438178	Level 2
115	PC 34:2|PC 18:2/16:0	C42H80NO8P	[M+H]+	758.57	-1.23333	9.074	0.164225	283.455	0.185421	40.42	0.0265832	Level 1
116	PC 34:2|PC 20:2/14:0	C42H80NO8P	[M+H]+	758.569	0	9.07	0.0707107	284.85	0.426187	40.62	0.0438178	Level 2
117	PC 34:3|PC 16:0/18:3	C42H78NO8P	[M+H]+	756.554	0	10.54	0.0353553	282.84	0.426207	40.33	0.0438178	Level 2
118	PC 34:3|PC 16:1/18:2	C42H78NO8P	[M+H]+	756.555	-2.78333	8.231	0.160779	280.469	0.142386	39.99	0.0204124	Level 1
119	PC 34:3|PC 18:2/16:1	C42H78NO8P	[M+H]+	756.555	-2.73333	8.231	0.187163	282.98	0.170863	40.35	0.0244949	Level 1
120	PC 34:4|PC 14:0/20:4	C42H76NO8P	[M+H]+	754.539	-2.3	7.856	0.146219	277.952	0.113914	39.63	0.0163299	Level 1
121	PC 34:4|PC 20:4/14:0	C42H76NO8P	[M+H]+	754.539	-2.23333	7.856	0.146219	280.412	0.142393	39.98	0.0204124	Level 1
122	PC 34:5|PC 14:1/20:4	C42H74NO8P	[M+H]+	752.523	1.8	7.89	0.151063	275.124	0.113919	39.22	0.0163299	Level 1
123	PC 35:1|PC 17:0/18:1	C43H84NO8P	[M+H]+	774.602	4.78333	9.491	0.169499	289.277	0.278029	41.27	0.0398748	Level 1
124	PC 35:2|PC 15:0/20:2	C43H82NO8P	[M+H]+	772.586	-7.16667	9.345	0.18593	287.826	0.241547	41.06	0.034641	Level 1
125	PC 35:4|PC 15:0/20:4	C43H78NO8P	[M+H]+	768.555	-4.28333	8.9	0.328451	282.064	0.213424	40.23	0.030605	Level 1
126	PC 35:4|PC 20:4/15:0	C43H78NO8P	[M+H]+	768.555	-2.66667	8.9	0.158808	285.097	0.170815	40.66	0.0244949	Level 1
127	PC 36:0|PC 18:0/18:0	C44H88NO8P	[M+H]+	790.633	1.55	11.933	0.215105	294.263	2.38766	42	0.342559	Level 1
128	PC 36:1|PC 16:0/20:1	C44H86NO8P	[M+H]+	788.617	-1.71667	10.86	0.229281	287.793	0.227652	41.07	0.0326599	Level 1
129	PC 36:1|PC 18:0/18:1	C44H86NO8P	[M+H]+	788.617	-0.666667	10.86	0.161152	289.048	0.284565	41.25	0.0408248	Level 1
130	PC 36:1|PC 18:1/18:0	C44H86NO8P	[M+H]+	788.617	-0.65	10.86	0.190709	292.672	0.341478	41.77	0.0489898	Level 1
131	PC 36:2|PC 15:0/21:2	C44H84NO8P	[M+H]+	786.602	-9.86667	10.163	0.160562	285.538	0.194264	40.74	0.0278687	Level 1
132	PC 36:2|PC 18:0/18:2	C44H84NO8P	[M+H]+	786.602	-2.53333	10.163	0.188096	288.712	0.256119	41.2	0.0367423	Level 1
133	PC 36:2|PC 18:1/18:1	C44H84NO8P	[M+H]+	786.602	-3.75	10.163	0.450367	291.5	2.36209	41.6	0.338861	Level 1
134	PC 36:3|PC 16:0/20:3	C44H82NO8P	[M+H]+	784.586	-2.53333	9.4	0.188096	284.96	0.241482	40.66	0.034641	Level 1
135	PC 36:3|PC 16:1/20:2	C44H82NO8P	[M+H]+	784.585	0	9.32	0.120208	288.446	0.425935	41.16	0.0438178	Level 2
136	PC 36:3|PC 18:1/18:2	C44H82NO8P	[M+H]+	784.586	-2.85	9.4	0.188096	287.331	0.241482	41	0.034641	Level 1
137	PC 36:3|PC 18:2/18:1	C44H82NO8P	[M+H]+	784.586	-2.86667	9.4	0.24994	289.352	0.256131	41.29	0.0367423	Level 1
138	PC 36:3|PC 20:2/16:1	C44H82NO8P	[M+H]+	784.585	0	9.32	0.0919239	288.794	0.425935	41.21	0.0438178	Level 2
139	PC 36:4|PC 16:0/20:4	C44H80NO8P	[M+H]+	782.57	-0.433333	8.9	0.167033	284.346	0.199222	40.57	0.0285774	Level 1
140	PC 36:4|PC 20:4/16:0	C44H80NO8P	[M+H]+	782.57	-0.4	8.9	0.167033	286.437	0.218977	40.87	0.0314113	Level 1
141	PC 36:5|PC 18:2/18:3	C44H78NO8P	[M+H]+	780.554	0	7.94	0.0707107	284.567	0.396423	40.6	0.0412311	Level 2
142	PC 36:5|PC 18:3/18:2	C44H78NO8P	[M+H]+	780.554	0	7.94	0.0707107	283.661	0.396423	40.47	0.0412311	Level 2
143	PC 36:6|PC 14:0/22:6	C44H76NO8P	[M+H]+	778.538	0	7.64	0.0707107	282.419	0.396441	40.29	0.0412311	Level 2
144	PC 36:6|PC 14:1/22:5	C44H76NO8P	[M+H]+	778.539	0.95	8.455	0.132401	279.421	0.170777	39.86	0.0244949	Level 1
145	PC 36:6|PC 16:1/20:5	C44H76NO8P	[M+H]+	778.538	0	9.41	0.0636396	282.001	0.388181	40.23	0.0397492	Level 2
146	PC 36:6|PC 20:5/16:1	C44H76NO8P	[M+H]+	778.538	0	7.64	0.0353553	282.628	0.425992	40.32	0.0438178	Level 2
147	PC 36:6|PC 22:5/14:1	C44H76NO8P	[M+H]+	778.539	0	8.455	0	283.046	0	40.38	0	Level 1
148	PC 36:7|PC 14:1/22:6	C44H74NO8P	[M+H]+	776.523	17.4833	7.895	0.155338	277.133	0.108014	39.53	0.0154919	Level 1
149	PC 36:7|PC 22:6/14:1	C44H74NO8P	[M+H]+	776.523	19.2833	7.895	0.155338	282.501	0.170784	40.3	0.0244949	Level 1
150	PC 37:0|PC 15:0/22:0	C45H90NO8P	[M+H]+	804.649	4.11667	12.2	0.228736	299.053	0.369808	42.7	0.0530723	Level 1
151	PC 37:1|PC 17:0/20:1	C45H88NO8P	[M+H]+	802.633	-7.3	11.89	0	292.863	0	41.81	0	Level 1
152	PC 37:1|PC 20:1/17:0	C45H88NO8P	[M+H]+	802.633	2.66667	11.89	0.211896	295.581	0.312927	42.2	0.0449073	Level 1
153	PC 37:2|PC 15:1/22:1	C45H86NO8P	[M+H]+	800.617	-5.38333	11	0.153786	287.921	0.227593	41.1	0.0326599	Level 1
154	PC 37:4|PC 17:0/20:4	C45H82NO8P	[M+H]+	796.586	-0.35	9.3	0.179499	286.838	0.227613	40.94	0.0326599	Level 1
155	PC 37:4|PC 20:4/17:0	C45H82NO8P	[M+H]+	796.586	-0.433333	9.3	0.179499	289.347	0.256064	41.3	0.0367423	Level 1
156	PC 37:5|PC 17:1/20:4	C45H80NO8P	[M+H]+	794.57	-6.18333	8.345	0.160873	286.641	0.24143	40.91	0.034641	Level 1
157	PC 37:5|PC 20:4/17:1	C45H80NO8P	[M+H]+	794.57	-5.6	8.345	0.458181	289.499	0.785318	41.32	0.112679	Level 1
158	PC 37:6|PC 15:1/22:5	C45H78NO8P	[M+H]+	792.555	-2.96667	8.15	0.523116	281.607	2.77977	40.19	0.398832	Level 1
159	PC 38:0|PC 18:0/20:0	C46H88NO8P	[M+H]+	818.639	5.88333	14.086	0.187136	300.636	0.39814	42.94	0.0571548	Level 1
160	PC 38:1|PC 18:0/20:1	C46H90NO8P	[M+H]+	816.649	1.23333	12.383	0.223942	296.401	0.410163	42.33	0.0588784	Level 1
161	PC 38:1|PC 18:1/20:0	C46H90NO8P	[M+H]+	816.649	1.26667	12.383	0.241723	302.88	0.426596	43.26	0.0612372	Level 1
162	PC 38:1|PC 20:1/18:0	C46H90NO8P	[M+H]+	816.649	1.23333	12.383	0.230369	298.421	0.369716	42.62	0.0530723	Level 1
163	PC 38:2|PC 18:0/20:2	C46H88NO8P	[M+H]+	814.633	-2.33333	11.357	0.177539	298.712	0.369731	42.66	0.0530723	Level 1
164	PC 38:2|PC 18:1/20:1	C46H88NO8P	[M+H]+	814.633	-2.35	11.357	0.216379	292.094	0.284409	41.71	0.0408248	Level 1
165	PC 38:2|PC 20:1/18:1	C46H88NO8P	[M+H]+	814.633	-2.35	11.357	0.223652	295.02	0.341291	42.13	0.0489898	Level 1
166	PC 38:3|PC 18:0/20:3	C46H86NO8P	[M+H]+	812.617	-0.283333	10.39	0.201817	292.663	0.312863	41.79	0.0449073	Level 1
167	PC 38:4|PC 18:0/20:4	C46H84NO8P	[M+H]+	810.602	-1.6	9.491	0.17655	289.68	0.297772	41.36	0.0427395	Level 1
168	PC 38:4|PC 20:4/18:0	C46H84NO8P	[M+H]+	810.602	-1.63333	9.491	0.17655	292.327	0.561565	41.74	0.0806019	Level 1
169	PC 38:5|PC 18:0/20:5	C46H82NO8P	[M+H]+	808.586	-4.4	8.8	0.175869	287.532	0.227555	41.05	0.0326599	Level 1
170	PC 38:5|PC 18:1/20:4	C46H82NO8P	[M+H]+	808.586	-2.88333	8.8	0.175869	289.761	0.286993	41.37	0.0411906	Level 1
171	PC 38:5|PC 20:4/18:1	C46H82NO8P	[M+H]+	808.585	0	8.82	0.0353553	289.831	0.396185	41.38	0.0412311	Level 2
172	PC 38:6|PC 18:1/20:5	C46H80NO8P	[M+H]+	806.569	0	8.48	0.0989949	287.892	0.387946	41.1	0.0397492	Level 2
173	PC 38:6|PC 18:2/20:4	C46H80NO8P	[M+H]+	806.57	-0.433333	8.096	0.167033	286.081	0.227565	40.84	0.0326599	Level 1
174	PC 38:6|PC 18:3/20:3	C46H80NO8P	[M+H]+	806.569	0	8.48	0.0919239	287.892	0.387946	41.1	0.0397492	Level 2
175	PC 38:6|PC 20:3/18:3	C46H80NO8P	[M+H]+	806.569	0	8.48	0.0919239	287.614	0.425735	41.06	0.0438178	Level 2
176	PC 38:6|PC 20:4/18:2	C46H80NO8P	[M+H]+	806.57	-0.433333	8.096	0.167033	288.45	0.307686	41.18	0.0441588	Level 1
177	PC 38:6|PC 20:5/18:1	C46H80NO8P	[M+H]+	806.569	0	8.48	0.0636396	287.962	0.425735	41.11	0.0438178	Level 2
178	PC 38:7|PC 16:1/22:6	C46H78NO8P	[M+H]+	804.555	1.46667	7.769	0.132401	284.317	0.199128	40.59	0.0285774	Level 1
179	PC 38:7|PC 18:2/20:5	C46H78NO8P	[M+H]+	804.554	0	7.77	0.0989949	284.838	0.387963	40.66	0.0397492	Level 2
180	PC 38:7|PC 20:5/18:2	C46H78NO8P	[M+H]+	804.554	0	7.77	0.0989949	286.093	0.396218	40.84	0.0412311	Level 2
181	PC 38:7|PC 22:6/16:1	C46H78NO8P	[M+H]+	804.555	1.46667	7.769	0.132401	286.929	0.215896	40.96	0.0309839	Level 1
182	PC 39:6|PC 17:0/22:6	C47H82NO8P	[M+H]+	820.586	2.38333	9.049	0.142021	291.711	0.312812	41.66	0.0449073	Level 1
183	PC 40:0 PC 18:0/22:0	C48H96NO8P	[M+H]+	846.695	-0.283333	15.544	0.284042	304.916	0.454767	43.58	0.0653197	Level 1
184	PC 40:0|PC 14:0/26:0	C48H96NO8P	[M+H]+	846.695	0	12.05	0.0636396	307.645	0.387638	43.97	0.0397492	Level 2
185	PC 40:1|PC 18:0/22:1	C48H94NO8P	[M+H]+	844.679	-2.25	13.865	0.237487	301.316	0.397937	43.06	0.0571548	Level 1
186	PC 40:2|PC 18:1/22:1	C48H92NO8P	[M+H]+	842.664	8.2	11.976	0.146526	299.174	2.46107	42.75	0.353464	Level 1
187	PC 40:2|PC 18:2/22:0	C48H92NO8P	[M+H]+	842.663	0	12.35	0.0636396	301.82	0.395916	43.13	0.0412311	Level 2
188	PC 40:2|PC 22:0/18:2	C48H92NO8P	[M+H]+	842.663	0	12.35	0.120208	301.263	0.425429	43.05	0.0438178	Level 2
189	PC 40:4|PC 16:0/24:4	C48H88NO8P	[M+H]+	838.633	-1.98333	11.1	0.222823	297.456	2.96627	42.5	0.425989	Level 1
190	PC 40:4|PC 18:0/22:4	C48H88NO8P	[M+H]+	838.633	-2.7	10.669	0	296.342	0	42.34	0	Level 1
191	PC 40:4|PC 22:4/18:0	C48H88NO8P	[M+H]+	838.633	-3.6	10.669	0	298.849	0	42.7	0	Level 1
192	PC 40:5|PC 18:0/22:5	C48H86NO8P	[M+H]+	836.617	0.166667	9.879	0.198922	296.284	0.341141	42.33	0.0489898	Level 1
193	PC 40:5|PC 18:1/22:4	C48H86NO8P	[M+H]+	836.617	0.183333	9.879	0.240062	293.916	0.312713	41.99	0.0449073	Level 1
194	PC 40:5|PC 20:2/20:3	C48H86NO8P	[M+H]+	836.616	0	9.45	0.0353553	296.145	0.425478	42.31	0.0438178	Level 2
195	PC 40:5|PC 20:3/20:2	C48H86NO8P	[M+H]+	836.616	0	9.45	0.0353553	295.239	0.395962	42.18	0.0412311	Level 2
196	PC 40:5|PC 22:5/18:0	C48H86NO8P	[M+H]+	836.617	0.183333	9.879	0.198922	299.278	0.36957	42.76	0.0530723	Level 1
197	PC 40:6|PC 22:6/18:0	C48H84NO8P	[M+H]+	834.601	0	9.45	0.0919239	294.694	0.387728	42.1	0.0397492	Level 2
198	PC 40:7|PC 18:1/22:6	C48H82NO8P	[M+H]+	832.585	0	8.61	0.0707107	291.92	0.387743	41.7	0.0397492	Level 2
199	PC 40:7|PC 20:3/20:4	C48H82NO8P	[M+H]+	832.586	0	8.54	0	292.616	0	41.8	0	Level 1
200	PC 40:8|PC 20:4/20:4	C48H80NO8P	[M+H]+	830.57	0.1	7.466	0.151063	289.209	0.255886	41.31	0.0367423	Level 1
201	PC 42:1|PC 18:1/24:0	C50H98NO8P	[M+H]+	872.704	-0.833333	15.46	0.195397	307.547	0.48296	43.98	0.0694022	Level 1
202	PC 42:1|PC 24:0/18:1	C50H98NO8P	[M+H]+	872.704	-0.833333	15.46	0.192925	310.49	0.48546	44.4	0.0697615	Level 1
203	PC 42:10|PC 20:4/22:6	C50H80NO8P	[M+H]+	854.57	-1.3	7.475	0.495732	300.429	0.382335	42.94	0.0549242	Level 1
204	PC 42:11|PC 20:5/22:6	C50H78NO8P	[M+H]+	852.554	0	7.18	0.0636396	291.808	0.395843	41.7	0.0412311	Level 2
205	PC 42:2|PC 18:1/24:1	C50H96NO8P	[M+H]+	870.696	0.316667	13.776	0.24499	305.073	0.444512	43.62	0.0638749	Level 1
206	PC 42:2|PC 24:1/18:1	C50H96NO8P	[M+H]+	870.696	0.316667	13.776	0.24499	307.161	0.482977	43.92	0.0694022	Level 1
207	PC 42:4|PC 18:0/24:4	C50H92NO8P	[M+H]+	866.664	0.283333	11.823	0.220409	301.894	0.426187	43.16	0.0612372	Level 1
208	PC 42:4|PC 24:4/18:0	C50H92NO8P	[M+H]+	866.664	0.283333	11.823	0.220409	304.33	0.416221	43.51	0.0598052	Level 1
209	PC 42:8|PC 20:4/22:4	C50H84NO8P	[M+H]+	858.602	1.58333	8.58	0.181466	295.465	0.354013	42.23	0.0508593	Level 1
210	PC 42:8|PC 22:4/20:4	C50H84NO8P	[M+H]+	858.602	0.6	8.58	0.181466	297.831	0.369417	42.57	0.0530723	Level 1
211	PC 42:9|PC 20:3/22:6	C50H82NO8P	[M+H]+	856.585	0	8.19	0.0707107	294.919	0.425317	42.15	0.0438178	Level 2
212	PC 42:9|PC 22:6/20:3	C50H82NO8P	[M+H]+	856.585	0	7.68	0.0707107	295.545	0.425317	42.24	0.0438178	Level 2
213	PC 44:10|PC 22:6/22:4	C52H84NO8P	[M+H]+	882.602	-1.53333	8.337	0.166523	298.747	0.382143	42.72	0.0549242	Level 1
214	PC 44:12|PC 22:6/22:6	C52H80NO8P	[M+H]+	878.57	-0.616667	7.476	0.132212	295.15	0.312471	42.2	0.0449073	Level 1
215	PC 44:5|PC 20:4/24:1	C52H94NO8P	[M+H]+	892.674	-1.5	13.96	0.158745	312.438	0.539591	44.7	0.0775672	Level 1
216	PC 44:8|PC 20:4/24:4	C52H88NO8P	[M+H]+	886.633	1.92	9.345	0.150765	301.718	0.438724	43.15	0.0630608	Level 1
217	PC 44:8|PC 24:4/20:4	C52H88NO8P	[M+H]+	886.633	1.41667	9.345	0.199549	304.988	0.454439	43.62	0.0653197	Level 1
218	PC O-30:0|PC O-16:0/14:0	C38H78NO7P	[M+H]+	692.56	-11.0667	8.5	0.164225	271.848	0.0570482	38.69	0.00816497	Level 1
219	PC O-30:1|PC O-16:1/14:0	C38H76NO7P	[M+H]+	690.544	-10.3	8.12	0	268.929	0	38.27	0	Level 1
220	PC O-31:0|PC O-15:0/16:0	C39H80NO7P	[M+H]+	706.575	-3.96667	9.02	0.467814	278.568	0.114052	39.67	0.0163299	Level 1
221	PC O-31:1|PC O-15:1/16:0	C39H78NO7P	[M+H]+	704.56	-0.283333	10.64	0.166523	280.814	0.142573	39.99	0.0204124	Level 1
222	PC O-32:0|PC O-14:0/18:0	C40H82NO7P	[M+H]+	720.591	7.175	9.95	0.76448	287.77	0.285025	41	0.0408248	Level 1
223	PC O-32:0|PC O-16:0/16:0	C40H82NO7P	[M+H]+	720.591	0.8	10.934	0.216841	284.279	0.142513	40.5	0.0204124	Level 1
224	PC O-32:1|PC O-16:0/16:1	C40H80NO7P	[M+H]+	718.575	0	10.5	0.0989949	280.803	0.426609	40	0.0438178	Level 2
225	PC O-32:1|PC O-16:1/16:0	C40H80NO7P	[M+H]+	718.575	-0.583333	10.682	0.198922	279.315	0.114016	39.79	0.0163299	Level 1
226	PC O-32:1|PC O-18:1/14:0	C40H80NO7P	[M+H]+	718.575	-0.55	10.546	0.198922	283.495	0.171024	40.39	0.0244949	Level 1
227	PC O-32:2|PC O-16:1/16:1	C40H78NO7P	[M+H]+	716.56	0.116667	10.111	0.178941	279.072	0.114022	39.75	0.0163299	Level 1
228	PC O-33:0|PC O-17:0/16:0	C41H84NO7P	[M+H]+	734.607	0.233333	9.579	0.179666	280.872	0.142462	40.03	0.0204124	Level 1
229	PC O-34:0|PC O-18:0/16:0	C42H86NO7P	[M+H]+	748.622	-0.866667	12.268	0.251933	289.407	0.256343	41.26	0.0367423	Level 1
230	PC O-34:1 |PC O-18:1/16:0	C42H84NO7P	[M+H]+	746.607	0.533333	12.111	0.216841	285.244	0.213534	40.66	0.030605	Level 1
231	PC O-34:1|PC O-14:0/20:1	C42H84NO7P	[M+H]+	746.607	0.433333	11.929	0.2503	290.094	0.256355	41.36	0.0367423	Level 1
232	PC O-34:1|PC O-16:0/18:1	C42H84NO7P	[M+H]+	746.607	0.616667	11.929	0.216841	287.303	0.227871	40.96	0.0326599	Level 1
233	PC O-34:1|PC O-18:0/16:1	C42H84NO7P	[M+H]+	746.606	0	10.79	0.0919239	286.257	0.426308	40.81	0.0438178	Level 2
234	PC O-34:2 |PC O-18:1/16:1	C42H82NO7P	[M+H]+	744.591	-2.23333	10.724	0.199549	286.929	0.227882	40.9	0.0326599	Level 1
235	PC O-34:2|PC O-16:1/18:1	C42H82NO7P	[M+H]+	744.591	-2.31667	10.724	0.199549	283.866	0.170912	40.47	0.0244949	Level 1
236	PC O-34:3|PC O-16:1/18:2	C42H80NO7P	[M+H]+	742.575	-5.7	9.961	0.272635	280.633	0.326543	40	0.0467974	Level 1
237	PC O-35:0|PC O-17:0/18:0	C43H88NO7P	[M+H]+	762.638	-6.06667	12.94	0.232336	290.96	0.256258	41.5	0.0367423	Level 1
238	PC O-35:1|PC O-17:0/18:1	C43H86NO7P	[M+H]+	760.622	3.1	10.756	0.405561	280.696	0.142372	40.03	0.0204124	Level 1
239	PC O-35:1|PC O-17:1/18:0	C43H86NO7P	[M+H]+	760.622	10.7333	10.756	0.223652	289.603	0.284744	41.3	0.0408248	Level 1
240	PC O-35:2|PC O-17:1/18:1	C43H84NO7P	[M+H]+	758.606	12.55	8.035	0.143283	288.225	0.256282	41.1	0.0367423	Level 1
241	PC O-36:0|PC O-18:0/18:0	C44H90NO7P	[M+H]+	776.654	-0.45	13.823	0.234457	293.948	0.313104	41.94	0.0449073	Level 1
242	PC O-36:1|PC O-18:0/18:1	C44H88NO7P	[M+H]+	774.638	0.666667	12.249	0.231582	290.88	0.616981	41.5	0.0884873	Level 1
243	PC O-36:1|PC O-18:1/18:0	C44H88NO7P	[M+H]+	774.638	0.7	12.249	0.231582	293.181	0.313118	41.83	0.0449073	Level 1
244	PC O-36:2|PC O-18:0/18:2	C44H86NO7P	[M+H]+	772.622	-1.4	11.922	0.234457	291.73	0.284666	41.62	0.0408248	Level 1
245	PC O-36:2|PC O-18:1/18:1	C44H86NO7P	[M+H]+	772.622	-1.38333	11.922	0.234457	289.29	0.284666	41.27	0.0408248	Level 1
246	PC O-36:3 |PC O-18:2/18:1	C44H84NO7P	[M+H]+	770.607	-2.38333	10.808	0.248857	288.423	0.256211	41.14	0.0367423	Level 1
247	PC O-36:4|PC O-16:0/20:4	C44H82NO7P	[M+H]+	768.591	-8.85	10.219	0.166523	285.097	0.213424	40.66	0.030605	Level 1
248	PC O-36:5|PC O-16:1/20:5	C44H80NO7P	[M+H]+	766.575	1.25	9.326	0.178941	284.275	0.170823	40.55	0.0244949	Level 1
249	PC O-36:5|PC O-18:4/18:1	C44H80NO7P	[M+H]+	766.575	1.125	9.463	0	287.238	0.219056	40.97	0.0314113	Level 1
250	PC O-37:0|PC O-19:0/18:0	C45H92NO7P	[M+H]+	790.669	-9.3	12.445	0.218243	291.633	0.464439	41.62	0.0666333	Level 1
251	PC O-37:1|PC O-19:0/18:1	C45H90NO7P	[M+H]+	788.654	-1.45	12.227	0.218289	291.367	0.284564	41.58	0.0408248	Level 1
252	PC O-37:2|PC O-19:1/18:1	C45H88NO7P	[M+H]+	786.638	-7.73333	10.2	0.152742	285.538	0.227662	40.74	0.0326599	Level 1
253	PC O-38:0|PC O-18:0/20:0	C46H94NO7P	[M+H]+	804.685	0.5	13.108	0.156589	297.385	0.369807	42.46	0.0530723	Level 1
254	PC O-38:1|PC O-18:1/20:0	C46H92NO7P	[M+H]+	802.669	-10.2833	11.8	0.211896	294.616	0.32585	42.06	0.0467618	Level 1
255	PC O-38:2 |PC O-18:1/20:1	C46H90NO7P	[M+H]+	800.654	-9.7	10.4	0	294.033	0	41.98	0	Level 1
256	PC O-38:3 |PC O-18:2/20:1	C46H88NO7P	[M+H]+	798.638	6.68333	11.1	0.239416	292.47	0.351911	41.75	0.0504975	Level 1
257	PC O-38:4|PC O-18:0/20:4	C46H86NO7P	[M+H]+	796.622	0.45	9.9	0.198922	290.392	0.284516	41.45	0.0408248	Level 1
258	PC O-38:5|PC O-16:1/22:4	C46H84NO7P	[M+H]+	794.607	7.75	9.5	0.19105	288.662	0.312981	41.2	0.0449073	Level 1
259	PC O-38:5|PC O-18:1/20:4	C46H84NO7P	[M+H]+	794.607	7.53333	9.5	0.173925	292.704	0.341433	41.78	0.0489898	Level 1
260	PC O-38:6|PC O-16:0/22:6	C46H82NO7P	[M+H]+	792.591	-0.366667	9.29	0.167033	289.511	0.256086	41.32	0.0367423	Level 1
261	PC O-38:6|PC O-18:2/20:4	C46H82NO7P	[M+H]+	792.591	-6.61667	9.29	0.091214	286.057	0.419733	40.82	0.0602218	Level 1
262	PC O-38:7|PC O-16:1/22:6	C46H80NO7P	[M+H]+	790.575	-4.35	8.15	0.143248	287.293	0.284553	41	0.0408248	Level 1
263	PC O-39:0|PC O-19:0/20:0	C47H96NO7P	[M+H]+	818.701	-1.8	14.086	0.236791	300.635	0.398139	42.94	0.0571548	Level 1
264	PC O-39:1|PC O-19:0/20:1	C47H94NO7P	[M+H]+	816.685	-6.56667	13.6	0.295296	295.713	0.341276	42.23	0.0489898	Level 1
265	PC O-39:2|PC O-19:0/20:2	C47H92NO7P	[M+H]+	814.669	-4.1	11.344	0.424087	292.563	0.284409	41.78	0.0408248	Level 1
266	PC O-39:5|PC O-19:1/20:4	C47H86NO7P	[M+H]+	808.622	-6.65	9.2	0.164225	290.667	0.218856	41.5	0.0314113	Level 1
267	PC O-39:7|PC O-17:1/22:6	C47H82NO7P	[M+H]+	804.591	-1.91667	7.75	0.117813	287.207	0.284468	41	0.0408248	Level 1
268	PC O-40:0|PC O-18:0/22:0	C48H98NO7P	[M+H]+	832.716	-12.1167	14.274	0.523947	301.941	0.378031	43.14	0.0542832	Level 1
269	PC O-40:1|PC O-18:0/22:1	C48H96NO7P	[M+H]+	830.701	-6.76667	13.133	0.352605	300.841	0.398044	42.98	0.0571548	Level 1
270	PC O-40:3|PC O-18:1/22:2	C48H92NO7P	[M+H]+	826.669	0.783333	13.234	0.188733	300.344	0.398076	42.9	0.0571548	Level 1
271	PC O-40:4|PC O-18:0/22:4	C48H90NO7P	[M+H]+	824.654	-0.866667	12.1	0.303117	298.095	0.369657	42.58	0.0530723	Level 1
272	PC O-40:5 |PC O-18:1/22:4	C48H88NO7P	[M+H]+	822.638	12.5667	10.986	0.207316	300.612	0.398108	42.94	0.0571548	Level 1
273	PC O-40:6|PC O-18:0/22:6	C48H86NO7P	[M+H]+	820.622	10.85	10.4	0.361206	299.303	0.398124	42.75	0.0571548	Level 1
274	PC O-40:7 |PC O-18:1/22:6	C48H84NO7P	[M+H]+	818.607	-2.08333	8.371	0.167869	297.574	0.255947	42.5	0.0367423	Level 1
275	PC O-40:9 |PC O-18:3/22:6	C48H80NO7P	[M+H]+	814.575	-0.833333	7.7	0.306545	282.033	0.170645	40.27	0.0244949	Level 1
276	PC O-41:0|PC O-19:0/22:0	C49H100NO7P	[M+H]+	846.732	-7.91667	15.071	0.161028	305.194	0.43143	43.62	0.0619677	Level 1
277	PC O-41:5|PC O-19:0/22:4	C49H90NO7P	[M+H]+	836.654	-9.03333	10.633	0.407922	298.583	0.535331	42.66	0.0768765	Level 1
278	PC O-41:6|PC O-19:0/22:6	C49H88NO7P	[M+H]+	834.638	-3.96667	10.4	0.210357	297.479	0.487299	42.5	0.0699762	Level 1
279	PC O-41:7|PC O-19:1/22:6	C49H86NO7P	[M+H]+	832.622	-4.46667	8.35	0.172772	291.137	0.284307	41.59	0.0408248	Level 1
280	PC O-42:1|PC O-20:1/22:0	C50H100NO7P	[M+H]+	858.732	-11.4333	14.641	0.25004	304.57	0.454665	43.54	0.0653197	Level 1
281	PC O-42:10|PC O-20:4/22:6	C50H82NO7P	[M+H]+	840.591	16.8667	8.3	0.184337	296.749	0.369542	42.4	0.0530723	Level 1
282	PC O-42:4|PC O-22:0/20:4	C50H94NO7P	[M+H]+	852.685	-3.9	13.15	0.186467	300.858	0.454716	43	0.0653197	Level 1
283	PC O-42:6|PC O-20:0/22:6	C50H90NO7P	[M+H]+	848.654	-12.0333	7.574	0.152971	300.182	0.397907	42.9	0.0571548	Level 1
284	PE 32:0|PE 16:0/16:0	C37H74NO8P	[M+H]+	692.523	-1.23333	8.329	0.164225	272.337	0.0285241	38.76	0.00408248	Level 1
285	PE 32:1|PE 16:0/16:1	C37H72NO8P	[M+H]+	690.508	-2.15	8.178	0.153786	269.816	0.108248	38.4	0.0154919	Level 1
286	PE 32:1|PE 16:1/16:0	C37H72NO8P	[M+H]+	690.508	-0.883333	8.017	0.218105	270.99	0.0686991	38.57	0.00983192	Level 1
287	PE 34:0|PE 16:0/18:0	C39H78NO8P	[M+H]+	720.555	-0.133333	9.278	0.183248	277.088	0.11401	39.47	0.0163299	Level 1
288	PE 34:0|PE 18:0/16:0	C39H78NO8P	[M+H]+	720.555	0.05	9.278	0.225832	279.532	0.142513	39.82	0.0204124	Level 1
289	PE 34:1|PE 14:0/20:1	C39H76NO8P	[M+H]+	718.538	0	9.11	1.16673	277.452	0.388233	39.52	0.0397492	Level 2
290	PE 34:1|PE 16:0/18:1	C39H76NO8P	[M+H]+	718.539	2.51667	8.912	0.167033	275.357	0.0855121	39.22	0.0122474	Level 1
291	PE 34:1|PE 18:1/16:0	C39H76NO8P	[M+H]+	718.539	2.51667	8.912	0.167033	277.522	0.114016	39.53	0.0163299	Level 1
292	PE 34:2|PE 16:0/18:2	C39H74NO8P	[M+H]+	716.523	-0.0833333	8.276	0.146219	275.581	0.308071	39.25	0.044121	Level 1
293	PE 34:2|PE 16:1/18:1	C39H74NO8P	[M+H]+	716.523	-0.0833333	8.276	0.146219	269.437	0.15561	38.37	0.022286	Level 1
294	PE 34:2|PE 18:1/16:1	C39H74NO8P	[M+H]+	716.523	-0.0833333	8.276	0.146219	271.671	0.0570111	38.69	0.00816497	Level 1
295	PE 34:2|PE 18:2/16:0	C39H74NO8P	[M+H]+	716.523	0	8.276	0	277.746	0	39.56	0	Level 1
296	PE 34:3|PE 16:1/18:2	C39H72NO8P	[M+H]+	714.508	0.266667	7.64	0.142021	271.406	0.0721178	38.65	0.010328	Level 1
297	PE 34:3|PE 18:2/16:1	C39H72NO8P	[M+H]+	714.508	-0.183333	7.765	0.128725	273.92	0.0570141	39.01	0.00816497	Level 1
298	PE 34:4|PE 14:0/20:4	C39H70NO8P	[M+H]+	712.492	7.26	6.47	0.03937	267.559	0.0525672	38.1	0.00752773	Level 1
299	PE 35:2|PE 17:0/18:2	C40H76NO8P	[M+H]+	730.539	19.52	8.189	0.17254	285.093	0.191152	40.63	0.0273861	Level 1
300	PE 35:2|PE 18:2/17:0	C40H76NO8P	[M+H]+	730.539	15.66	8.189	0.425288	287.878	0.256457	41.03	0.0367423	Level 1
301	PE 35:3|PE 15:0/20:3	C40H74NO8P	[M+H]+	728.522	0	9.74	1.13844	276.543	0.396794	39.4	0.0412311	Level 2
302	PE 36:0|PE 18:0/18:0	C41H82NO8P	[M+H]+	748.586	-1.98333	10.457	0.139893	285.183	0.255074	40.66	0.0365605	Level 1
303	PE 36:1|PE 18:0/18:1	C41H80NO8P	[M+H]+	746.569	-0.35	9.8	0.17161	282.35	0.170904	40.25	0.0244949	Level 1
304	PE 36:1|PE 18:1/18:0	C41H80NO8P	[M+H]+	746.569	-0.283333	9.8	0.182675	285.21	0.191076	40.66	0.0273861	Level 1
305	PE 36:2| PE 18:1/18:1	C41H78NO8P	[M+H]+	744.555	2.7	9.243	0.148223	276.363	0.113941	39.39	0.0163299	Level 1
306	PE 36:2|PE 18:0/18:2	C41H78NO8P	[M+H]+	744.555	2.7	9.243	0.148223	278.735	0.142427	39.73	0.0204124	Level 1
307	PE 36:2|PE 18:2/18:0	C41H78NO8P	[M+H]+	744.555	2.7	9.243	0.148223	281.177	0.170912	40.08	0.0244949	Level 1
308	PE 36:3|PE 16:0/20:3	C41H76NO8P	[M+H]+	742.539	-2.23333	8.6	0.129808	273.167	0.0569735	38.93	0.00816497	Level 1
309	PE 36:3|PE 16:1/20:2	C41H76NO8P	[M+H]+	742.538	0	8.23	1.00409	279.447	0.396913	39.83	0.0412311	Level 2
310	PE 36:3|PE 18:1/18:2	C41H76NO8P	[M+H]+	742.539	-2.6	8.6	0.143283	276.237	0.113947	39.37	0.0163299	Level 1
311	PE 36:3|PE 18:2/18:1	C41H76NO8P	[M+H]+	742.539	-2.36667	8.6	0.143283	279.377	0.142434	39.82	0.0204124	Level 1
312	PE 36:3|PE 20:2/16:1	C41H76NO8P	[M+H]+	742.538	0	8.23	0.0636396	279.098	0.396494	39.78	0.0412311	Level 2
313	PE 36:4|PE 14:0/22:4	C41H74NO8P	[M+H]+	740.522	0	8.23	0.558614	277.577	0.397015	39.56	0.0412311	Level 2
314	PE 36:4|PE 16:0/20:4	C41H74NO8P	[M+H]+	740.523	3.01667	8.212	0.143283	277.228	0.0854644	39.51	0.0122474	Level 1
315	PE 36:4|PE 16:1/20:3	C41H74NO8P	[M+H]+	740.522	0	8.23	0.0636396	277.577	0.396774	39.56	0.0412311	Level 2
316	PE 36:4|PE 20:3/16:1	C41H74NO8P	[M+H]+	740.522	0	8.23	0.120208	276.46	0.396794	39.4	0.0412311	Level 2
317	PE 36:4|PE 20:4/16:0	C41H74NO8P	[M+H]+	740.523	2.81667	8.212	0.107331	279.321	0.142441	39.81	0.0204124	Level 1
318	PE 36:4|PE 22:4/14:0	C41H74NO8P	[M+H]+	740.522	0	8.23	1.54149	277.367	0.396794	39.53	0.0412311	Level 2
319	PE 36:5|PE 16:1/20:4	C41H72NO8P	[M+H]+	738.508	-2.2	7.442	0.105262	270.819	0.275628	38.59	0.0394968	Level 1
320	PE 36:5|PE 20:4/16:1	C41H72NO8P	[M+H]+	738.508	-2.26667	7.442	0.200375	274.31	0.0854687	39.09	0.0122474	Level 1
321	PE 36:6|PE 14:0/22:6	C41H70NO8P	[M+H]+	736.492	2.46667	7.146	0.131909	272.3	0.113964	38.8	0.0163299	Level 1
322	PE 37:5|PE 17:1/20:4	C42H74NO8P	[M+H]+	752.523	3	6.496	0.308496	283.893	0.189343	40.48	0.0271416	Level 1
323	PE 37:5|PE 20:4/17:1	C42H74NO8P	[M+H]+	752.523	2.7	6.466	0.125419	286.9	0.216147	40.91	0.0309839	Level 1
324	PE 37:6|PE 17:1/20:5	C42H72NO8P	[M+H]+	750.508	-0.0166667	7.617	0.142021	274.823	0.128007	39.18	0.0183485	Level 1
325	PE 38:1|PE 18:0/20:1	C43H84NO8P	[M+H]+	774.602	-0.516667	10.537	0.213939	286.376	0.241536	40.85	0.034641	Level 1
326	PE 38:1|PE 20:1/18:0	C43H84NO8P	[M+H]+	774.602	-0.266667	10.532	0.213939	291.662	0.275393	41.61	0.0394968	Level 1
327	PE 38:2|PE 18:0/20:2	C43H82NO8P	[M+H]+	772.586	0	10.048	0	290.615	0	41.46	0	Level 1
328	PE 38:2|PE 18:1/20:1	C43H82NO8P	[M+H]+	772.586	-2.73333	10.048	0.17655	284.618	0.19096	40.6	0.0273861	Level 1
329	PE 38:2|PE 18:2/20:0	C43H82NO8P	[M+H]+	772.585	0	7.26	1.37179	287.826	0.388527	41.06	0.0397492	Level 2
330	PE 38:2|PE 19:1/19:1	C43H82NO8P	[M+H]+	772.585	0	10.08	0.381838	287.547	0.425916	41.02	0.0438178	Level 2
331	PE 38:2|PE 20:0/18:2	C43H82NO8P	[M+H]+	772.585	0	7.26	0.749533	287.826	0.388507	41.06	0.0397492	Level 2
332	PE 38:2|PE 20:1/18:1	C43H82NO8P	[M+H]+	772.587	-2.46667	10.048	0.17655	288.174	0.227733	41.11	0.0326599	Level 1
333	PE 38:3|PE 18:0/20:3	C43H80NO8P	[M+H]+	770.57	2.68333	10.154	0.182675	287.239	0.219036	40.97	0.0314113	Level 1
334	PE 38:3|PE 20:3/18:0	C43H80NO8P	[M+H]+	770.57	3.33333	10.154	0.182675	289.666	0.247196	41.32	0.0354495	Level 1
335	PE 38:4|PE 18:0/20:4	C43H78NO8P	[M+H]+	768.555	-1.86667	9.167	0.166523	283.11	0.170815	40.38	0.0244949	Level 1
336	PE 38:4|PE 20:4/18:0	C43H78NO8P	[M+H]+	768.555	-1.88333	9.167	0.166523	285.481	0.213424	40.72	0.030605	Level 1
337	PE 38:5|PE 18:1/20:4	C43H76NO8P	[M+H]+	766.538	0.366667	8.28	0.152971	277.335	0.129846	39.55	0.018619	Level 1
338	PE 38:5|PE 20:4/18:1	C43H76NO8P	[M+H]+	766.538	0	8.28	0.126095	280.055	0.135347	39.94	0.0194079	Level 1
339	PE 38:6|PE 16:0/22:6	C43H74NO8P	[M+H]+	764.523	-1.1	8.036	0.143283	277.208	0.113887	39.53	0.0163299	Level 1
340	PE 38:6|PE 18:2/20:4	C43H74NO8P	[M+H]+	764.523	-1.1	8.036	0.129808	281.184	0.227775	40.1	0.0326599	Level 1
341	PE 38:6|PE 22:6/16:0	C43H74NO8P	[M+H]+	764.523	-1.1	8.036	0.143283	279.859	0.142359	39.91	0.0204124	Level 1
342	PE 38:7|PE 16:1/22:6	C43H72NO8P	[M+H]+	762.508	-0.0666667	7.231	0.182016	272.89	0.29065	38.91	0.0416733	Level 1
343	PE 38:7|PE 18:2/20:5	C43H72NO8P	[M+H]+	762.507	0	7.56	0.424264	276.036	0.388233	39.36	0.0397492	Level 2
344	PE 38:7|PE 20:5/18:2	C43H72NO8P	[M+H]+	762.507	0	7.56	7.92667	277.221	0.388322	39.53	0.0397492	Level 2
345	PE 38:7|PE 22:6/16:1	C43H72NO8P	[M+H]+	762.508	-1.36667	7.231	0.316417	275.827	0.0854195	39.33	0.0122474	Level 1
346	PE 39:2|PE 18:2/21:0	C44H84NO8P	[M+H]+	786.601	0	11.63	2.885	290.524	0.426147	41.46	0.0438178	Level 2
347	PE 39:7|PE17:1/22:6	C44H74NO8P	[M+H]+	776.523	1.71667	#N/A	0.136565	#N/A	0.113856	#N/A	0.0163299	Level 1
348	PE 40:2|PE 18:1/22:1	C45H86NO8P	[M+H]+	800.617	13.48	10.75	0.258399	298.381	0.398288	42.6	0.0571548	Level 1
349	PE 40:2|PE 20:1/20:1	C45H86NO8P	[M+H]+	800.617	0.0833333	10.75	0.220045	301.308	0.297018	43.02	0.0426224	Level 1
350	PE 40:3|PE 18:0/22:3	C45H84NO8P	[M+H]+	798.602	22.7833	10.2	0.202064	292.61	0.312954	41.77	0.0449073	Level 1
351	PE 40:3|PE 22:3/18:0	C45H84NO8P	[M+H]+	798.602	22.2333	10.2	0.211896	296.791	0.341404	42.37	0.0489898	Level 1
352	PE 40:4|PE 18:0/22:4	C45H82NO8P	[M+H]+	796.586	-0.25	9.831	0.178129	288.536	0.256064	41.18	0.0367423	Level 1
353	PE 40:4|PE 20:2/20:2	C45H82NO8P	[M+H]+	796.585	0	9.83	1.22329	289.138	0.425824	41.27	0.0438178	Level 2
354	PE 40:4|PE 22:4/18:0	C45H82NO8P	[M+H]+	796.586	-0.183333	9.831	0.178129	290.95	0.284516	41.53	0.0408248	Level 1
355	PE 40:5|PE 18:0/22:5	C45H80NO8P	[M+H]+	794.57	-4.45	8.325	0.133529	284.411	0.19917	40.59	0.0285774	Level 1
356	PE 40:5|PE 18:1/22:4	C45H80NO8P	[M+H]+	794.57	-5.3	8.325	0.179527	290.753	0.284528	41.5	0.0408248	Level 1
357	PE 40:5|PE 20:2/20:3	C45H80NO8P	[M+H]+	794.569	0	8.94	0.53033	287.059	0.396302	40.97	0.0412311	Level 2
358	PE 40:5|PE 20:3/20:2	C45H80NO8P	[M+H]+	794.569	0	8.94	0.601041	286.432	0.396302	40.88	0.0412311	Level 2
359	PE 40:5|PE 22:5/18:0	C45H80NO8P	[M+H]+	794.57	-3.31667	8.325	0.132401	287.199	0.227622	40.99	0.0326599	Level 1
360	PE 40:6|PE 18:0/22:6	C45H78NO8P	[M+H]+	792.555	-1.48333	8.93	0.149399	283.866	0.199178	40.51	0.0285774	Level 1
361	PE 40:6|PE 20:2/20:4	C45H78NO8P	[M+H]+	792.554	0	8.94	0.0707107	284.284	0.425861	40.57	0.0438178	Level 2
362	PE 40:6|PE 20:4/20:2	C45H78NO8P	[M+H]+	792.554	0	8.94	1.03238	284.632	0.425861	40.62	0.0438178	Level 2
363	PE 40:6|PE 22:6/18:0	C45H78NO8P	[M+H]+	792.555	-1.48333	8.93	0.149399	286.026	0.227632	40.82	0.0326599	Level 1
364	PE 40:7|PE 18:1/22:6	C45H76NO8P	[M+H]+	790.539	-0.1	8.129	0.143283	279.835	0.157407	39.93	0.0225832	Level 1
365	PE 40:7|PE 20:2/20:5	C45H76NO8P	[M+H]+	790.538	0	8.15	0.494975	282.763	0.396336	40.35	0.0412311	Level 2
366	PE 40:7|PE 20:5/20:2	C45H76NO8P	[M+H]+	790.538	0	8.15	0.480833	283.042	0.388078	40.39	0.0397492	Level 2
367	PE 40:7|PE 22:6/18:1	C45H76NO8P	[M+H]+	790.539	-0.116667	8.129	0.143283	282.066	0.170732	40.25	0.0244949	Level 1
368	PE 40:8|PE 18:2/22:6	C45H74NO8P	[M+H]+	788.523	2.45	7.574	0.143283	277.459	0.113826	39.59	0.0163299	Level 1
369	PE 40:8|PE 20:4/20:4	C45H74NO8P	[M+H]+	788.523	3.86667	7.574	0.155467	285.703	0.227652	40.77	0.0326599	Level 1
370	PE 40:8|PE 22:6/18:2	C45H74NO8P	[M+H]+	788.523	2.45	7.574	0.143283	279.778	0.142283	39.92	0.0204124	Level 1
371	PE 40:9|PE 18:3/22:6	C45H72NO8P	[M+H]+	786.508	0.8	7.111	0.120748	275.247	0.0853733	39.27	0.0122474	Level 1
372	PE 42:0|PE 18:0/24:0	C47H94NO8P	[M+H]+	832.68	23.1667	12.22	0.208375	305.554	0.45489	43.66	0.0653197	Level 1
373	PE 42:10|PE 20:4/22:6	C47H74NO8P	[M+H]+	812.523	2.15	7.189	0.132401	281.587	0.162892	40.2	0.0233809	Level 1
374	PE 42:4|PE 18:0/24:4	C47H86NO8P	[M+H]+	824.617	-1.56667	10.48	0.198922	294.682	0.312787	42.09	0.0449073	Level 1
375	PE 42:4|PE 20:3/22:1	C47H86NO8P	[M+H]+	824.616	0	10.5	6.02455	294.125	0.387804	42.01	0.0397492	Level 2
376	PE 42:4|PE 20:4/22:0	C47H86NO8P	[M+H]+	824.616	0	18.44	1.19501	294.612	0.425578	42.08	0.0438178	Level 2
377	PE 42:4|PE 22:0/20:4	C47H86NO8P	[M+H]+	824.616	0	18.44	5.28209	294.682	0.425578	42.09	0.0438178	Level 2
378	PE 42:4|PE 22:1/20:3	C47H86NO8P	[M+H]+	824.616	0	10.5	5.5225	295.657	0.425578	42.23	0.0438178	Level 2
379	PE 42:4|PE 24:4/18:0	C47H86NO8P	[M+H]+	824.617	-1.4	10.48	0.198922	299.07	0.398295	42.72	0.0571839	Level 1
380	PE 42:5|PE 20:1/22:4	C47H84NO8P	[M+H]+	822.602	-3	9.391	0.194294	292.604	0.26947	41.79	0.0386868	Level 1
381	PE 42:5|PE 22:4/20:1	C47H84NO8P	[M+H]+	822.602	-1.36667	9.391	0.278604	296.157	0.312799	42.3	0.0449073	Level 1
382	PE 42:7|PE 20:1/22:6	C47H80NO8P	[M+H]+	818.57	0	8.2	0	293.394	0	41.9	0	Level 1
383	PE 42:8|PE 20:4/22:4	C47H78NO8P	[M+H]+	816.555	-0.716667	8.161	0.143283	284.768	0.199078	40.66	0.0285774	Level 1
384	PE 42:8|PE 22:4/20:4	C47H78NO8P	[M+H]+	816.555	-0.716667	8.161	0.143283	286.928	0.246951	40.97	0.0354495	Level 1
385	PE 42:9|PE 20:3/22:6	C47H76NO8P	[M+H]+	814.539	0	7.708	0	292.513	0	41.77	0.03	Level 1
386	PE 42:9|PE 20:4/22:5	C47H76NO8P	[M+H]+	814.539	0.516667	7.708	0.132401	282.759	0.190788	40.37	0.0273861	Level 1
387	PE 42:9|PE 22:5/20:4	C47H76NO8P	[M+H]+	814.539	0.633333	7.708	0.149566	287.497	0.227527	41.05	0.0326599	Level 1
388	PE 42:9|PE 22:6/20:3	C47H76NO8P	[M+H]+	814.538	0	6.05	1.32936	285.685	0.425665	40.79	0.0438178	Level 2
389	PE 44:10|PE 22:4/22:6	C49H78NO8P	[M+H]+	840.555	-1.73333	7.9	0.156109	287.488	0.22741	41.07	0.0326599	Level 1
390	PE 44:10|PE 22:6/22:4	C49H78NO8P	[M+H]+	840.555	-1.76667	7.9	0.156109	289.647	0.255837	41.38	0.0367423	Level 1
391	PE 44:11|PE 22:5/22:6	C49H76NO8P	[M+H]+	838.539	4.8	7.225	0.131795	283.011	0.170564	40.43	0.0244949	Level 1
392	PE 44:12|PE 22:6/22:6	C49H74NO8P	[M+H]+	836.523	3.15	7.142	0.132401	284.134	0.199	40.59	0.0285774	Level 1
393	PE 44:9|PE 22:4/22:5	C49H80NO8P	[M+H]+	842.57	6.78333	6.42	0.122801	291.325	0.284252	41.62	0.0408248	Level 1
394	PE O-32:1|PE O-16:1/16:0	C37H74NO7P	[M+H]+	676.528	0.466667	9.207	0.162542	277.565	0.114149	39.49	0.0163299	Level 1
395	PE O-32:2|PE O-16:1/16:1	C37H72NO7P	[M+H]+	674.513	0.416667	8.665	0.155628	271.5	0.0285389	38.62	0.00408248	Level 1
396	PE O-34:0|PE O-16:0/18:0	C39H80NO7P	[M+H]+	706.575	0	10.5	0.615183	279.147	0.426745	39.75	0.0438178	Level 2
397	PE O-34:0|PE O-18:0/16:0	C39H80NO7P	[M+H]+	706.575	-1.86667	10.7	0.268942	283.477	0.171078	40.37	0.0244949	Level 1
398	PE O-34:1|PE O-16:0/18:1	C39H78NO7P	[M+H]+	704.56	-2.25	9.775	0.184581	279.419	0.114059	39.79	0.0163299	Level 1
399	PE O-34:1|PE O-18:1/16:0	C39H78NO7P	[M+H]+	704.56	-2.28333	9.775	0.184581	276.368	0.0855439	39.35	0.0122474	Level 1
400	PE O-34:2|PE O-16:1/18:1	C39H76NO7P	[M+H]+	702.543	-1.6	9.621	0.148223	272.751	0.0855486	38.83	0.0122474	Level 1
401	PE O-34:3|PE O-18:2/16:1	C39H74NO7P	[M+H]+	700.528	-1.2	8.809	0.164225	272.203	0.0570356	38.75	0.00816497	Level 1
402	PE O-35:2|PE O-17:1/18:1	C40H78NO7P	[M+H]+	716.56	0.25	10.083	0.178941	280.539	0.157685	39.96	0.0225832	Level 1
403	PE O-36:1|PE O-16:0/20:1	C41H82NO7P	[M+H]+	732.59	0	10.71	3.38704	282.657	0.426456	40.28	0.0438178	Level 2
404	PE O-36:1|PE O-18:0/18:1	C41H82NO7P	[M+H]+	732.591	-3.45	10.6	0.213659	283.773	0.199456	40.44	0.0285774	Level 1
405	PE O-36:1|PE O-20:1/16:0	C41H82NO7P	[M+H]+	732.591	-9.68333	9.492	0.164225	279.495	0.178854	39.83	0.0256255	Level 1
406	PE O-36:2|PE O-18:1/18:1	C41H80NO7P	[M+H]+	730.575	1.15	10.599	0.183248	285.896	0.227962	40.74	0.0326599	Level 1
407	PE O-36:3|PE O-16:0/20:3	C41H78NO7P	[M+H]+	728.559	0	9.74	0.127279	278.846	0.426499	39.73	0.0438178	Level 2
408	PE O-36:3|PE O-18:1/18:2	C41H78NO7P	[M+H]+	728.56	-0.05	9.7053	0.167033	280.522	0.142483	39.97	0.0204124	Level 1
409	PE O-36:3|PE O-18:2/18:1	C41H78NO7P	[M+H]+	728.56	-0.05	9.7053	0.167033	277.729	0.129965	39.57	0.018619	Level 1
410	PE O-36:4|PE O-16:0/20:4	C41H76NO7P	[M+H]+	726.544	-0.683333	9.018	0.143283	272.648	0.0854944	38.84	0.0122474	Level 1
411	PE O-36:4|PE O-16:1/20:3	C41H76NO7P	[M+H]+	726.544	-0.6	9.018	0.148223	275.44	0.113993	39.24	0.0163299	Level 1
412	PE O-36:4|PE O-18:3/18:1	C41H76NO7P	[M+H]+	726.544	0.15	9.018	0.163156	279.419	0.170989	39.81	0.0244949	Level 1
413	PE O-36:5|PE O-16:1/20:4	C41H74NO7P	[M+H]+	724.528	-0.316667	8.427	0.15093	273.422	0.142498	38.95	0.0204124	Level 1
414	PE O-37:1|PE O-19:0/18:1	C42H84NO7P	[M+H]+	746.607	0.483333	11.929	0.230586	289.878	0.256355	41.33	0.0367423	Level 1
415	PE O-37:3|PE O-18:2/19:1	C42H80NO7P	[M+H]+	742.575	1.61667	9.801	0.178941	284.819	0.142434	40.6	0.0204124	Level 1
416	PE O-37:5|PE O-17:1/20:4	C42H76NO7P	[M+H]+	738.544	-0.816667	9.061	0.148223	281.659	0.205441	40.14	0.0294392	Level 1
417	PE O-38:2|PE O-18:1/20:1	C43H84NO7P	[M+H]+	758.607	-0.566667	11.448	0.208495	287.43	0.247264	40.99	0.0354495	Level 1
418	PE O-38:3|PE O-18:2/20:1	C43H82NO7P	[M+H]+	756.591	-1.71667	10.554	0.183248	282.98	0.163092	40.35	0.0233809	Level 1
419	PE O-38:3|PE O-20:3/18:0	C43H82NO7P	[M+H]+	756.591	-1.68333	10.554	0.199549	285.7	0.227817	40.74	0.0326599	Level 1
420	PE O-38:4|PE O-18:0/20:4	C43H80NO7P	[M+H]+	754.575	-1.88333	10.018	0.175869	279.854	0.142392	39.9	0.0204124	Level 1
421	PE O-38:4|PE O-18:1/20:3	C43H80NO7P	[M+H]+	754.575	-1.88333	10.018	0.175869	286.411	0.256306	40.84	0.0367423	Level 1
422	PE O-38:4|PE O-18:2/20:2	C43H80NO7P	[M+H]+	754.575	-2.33333	10.018	0.175869	282.714	0.205756	40.31	0.0294958	Level 1
423	PE O-38:5|PE O-16:1/22:4	C43H78NO7P	[M+H]+	752.56	1.1	9.188	0.190709	280.984	0.170879	40.06	0.0244949	Level 1
424	PE O-38:5|PE O-18:1/20:4	C43H78NO7P	[M+H]+	752.56	0.916667	9.64	0.115888	281.263	0.170879	40.1	0.0244949	Level 1
425	PE O-38:5|PE O-18:2/20:3	C43H78NO7P	[M+H]+	752.56	0.9	9.64	0	283.983	0	40.49	0.02	Level 1
426	PE O-38:6|PE O-16:1/22:5	C43H76NO7P	[M+H]+	750.543	-1.7	8.875	0.116619	280.206	0.142406	39.95	0.0204124	Level 1
427	PE O-38:6|PE O-18:2/20:4	C43H76NO7P	[M+H]+	750.543	-2.05	8.875	0.143283	277.422	0.113925	39.55	0.0163299	Level 1
428	PE O-38:7|PE O-16:1/22:6	C43H74NO7P	[M+H]+	748.528	-1.25	8.185	0.153786	273.169	0.0569652	38.94	0.00816497	Level 1
429	PE O-39:5|PE O-17:1/22:4	C44H80NO7P	[M+H]+	766.575	3.18	8.651	0.492565	287.307	0.370773	40.98	0.0531664	Level 1
430	PE O-39:5|PE O-19:1/20:4	C44H80NO7P	[M+H]+	766.575	0.616667	8.651	0.549381	285.557	0.199293	40.73	0.0285774	Level 1
431	PE O-39:7|PE O-17:1/22:6	C44H76NO7P	[M+H]+	762.544	-8.95	7.55	0.190184	274.92	0.0569463	39.2	0.00816497	Level 1
432	PE O-40:2|PE O-18:1/22:1	C45H88NO7P	[M+H]+	786.638	-1.23333	12.4	0.180361	296.728	0.341492	42.35	0.0489898	Level 1
433	PE O-40:3|PE O-18:2/22:1	C45H86NO7P	[M+H]+	784.621	-1.76667	11.513	0.205353	288.611	0.256131	41.18	0.0367423	Level 1
434	PE O-40:4|PE O-18:0/22:4	C45H84NO7P	[M+H]+	782.607	0.866667	10.4	0.155016	292.572	0.284602	41.75	0.0408248	Level 1
435	PE O-40:4|PE O-18:2/22:2	C45H84NO7P	[M+H]+	782.607	-7.18333	10.4	0.133154	288.737	0.256142	41.2	0.0367423	Level 1
436	PE O-40:5|PE O-16:1/24:4	C45H82NO7P	[M+H]+	780.591	-2.23333	10.294	0.175869	286.132	0.227692	40.82	0.0326599	Level 1
437	PE O-40:5|PE O-18:1/22:4	C45H82NO7P	[M+H]+	780.591	-2.23333	10.26	0.175869	288.959	0.244504	41.23	0.0350714	Level 1
438	PE O-40:5|PE O-20:1/20:4	C45H82NO7P	[M+H]+	780.591	-2.23333	10.26	0.175869	291.399	0.275357	41.58	0.0394968	Level 1
439	PE O-40:6|PE O-18:2/22:4	C45H80NO7P	[M+H]+	778.575	2.16667	9.971	0.183766	287.02	0.227702	40.95	0.0326599	Level 1
440	PE O-40:7|PE O-18:1/22:6	C45H78NO7P	[M+H]+	776.56	-6.08333	8.707	0.164225	282.501	0.14232	40.3	0.0204124	Level 1
441	PE O-40:8|PE O-18:2/22:6	C45H76NO7P	[M+H]+	774.537	-0.866667	8.57	0.166523	277.545	0.113861	39.59	0.0163299	Level 1
442	PE O-40:9|PE O-18:3/22:6	C45H74NO7P	[M+H]+	772.528	2.9	7.871	0.143248	275.972	0.108023	39.36	0.0154919	Level 1
443	PE O-41:6|PE O-19:0/22:6	C46H82NO7P	[M+H]+	792.591	-0.75	9.291	0.167033	288.047	0.256086	41.11	0.0367423	Level 1
444	PE O-41:7|PE O-19:1/22:6	C46H80NO7P	[M+H]+	790.575	4.06667	9	0.164225	287.92	0.256097	41.09	0.0367423	Level 1
445	PE O-42:7|PE O-20:1/22:6	C47H82NO7P	[M+H]+	804.591	-2.13333	10.1	0.188229	291.249	0.227574	41.58	0.0326599	Level 1
446	PE O-43:7|PE O-21:1/22:6	C48H84NO7P	[M+H]+	818.607	3.58333	10.2	0.197358	295.205	0.341263	42.16	0.0489898	Level 1
447	PE P-34:1|PE P-16:0/18:1	C39H76NO7P	[M+H]+	702.544	-1.6	9.635	0.148223	275.812	0.0855486	39.27	0.0122474	Level 1
448	PE P-34:1|PE P-18:1/16:0	C39H76NO7P	[M+H]+	702.544	-1.58333	9.635	0.148223	278.32	0.153034	39.63	0.0219089	Level 1
449	PE P-36:2|PE P-18:1/18:1	C41H78NO7P	[M+H]+	728.56	-0.05	9.841	0.167033	277.015	0.113987	39.47	0.0163299	Level 1
450	PE P-36:3|PE P-18:1/18:2	C41H76NO7P	[M+H]+	726.544	-0.633333	9.018	0.143283	275.231	0.0816062	39.21	0.0116905	Level 1
451	PE P-36:4|PE P-16:0/20:4	C41H74NO7P	[M+H]+	724.528	-0.316667	8.696	0.15093	275.651	0.0854988	39.27	0.0122474	Level 1
452	PE P-36:4|PE P-16:1/20:3	C41H74NO7P	[M+H]+	724.528	-0.316667	8.582	0.15093	272.865	0.290919	38.87	0.0416733	Level 1
453	PE P-36:4|PE P-18:0/18:3	C41H76NO7P	[M+H]+	726.543	-0.6	9.03	1.15258	277.115	0.388663	39.48	0.0397492	Level 2
454	PE P-38:2|PE P-18:1/20:1	C43H82NO7P	[M+H]+	756.591	-1.71667	10.258	0.195499	283.506	0.18543	40.43	0.0265832	Level 1
455	PE P-38:2|PE P-20:1/18:1	C43H82NO7P	[M+H]+	756.591	-1.6	10.724	0	285.455	0	40.7	0	Level 1
456	PE P-38:3|PE P-18:1/20:2	C43H80NO7P	[M+H]+	754.575	-1.9	9.963	0.175869	280.531	0.229247	40	0.0328634	Level 1
457	PE P-38:4|PE P-16:0/22:4	C43H78NO7P	[M+H]+	752.56	0.883333	9.039	0.190709	279.079	0.167523	39.79	0.0240139	Level 1
458	PE P-38:5|PE P-16:0/22:5	C43H76NO7P	[M+H]+	750.544	-1.98333	8.78	0.143283	276.865	0.113925	39.47	0.0163299	Level 1
459	PE P-38:5|PE P-18:3/20:2	C43H76NO7P	[M+H]+	750.544	-2.01667	8.78	0.143283	274.638	0.0854436	39.15	0.0122474	Level 1
460	PE P-40:2|PE P-18:0/22:2	C45H86NO7P	[M+H]+	784.622	-2.46667	11.165	0.205353	289.167	0.244482	41.26	0.0350714	Level 1
461	PE P-40:4|PE P-18:0/22:4	C45H82NO7P	[M+H]+	780.591	-2.23333	10.294	0.175869	288.637	0.256153	41.18	0.0367423	Level 1
462	PE P-40:5|PE P-18:3/22:2	C45H80NO7P	[M+H]+	778.575	2.1	9.547	0.183766	286.702	0.227702	40.9	0.0326599	Level 1
463	PE P-40:5|PE P-20:1/20:4	C45H80NO7P	[M+H]+	778.575	2.13333	10.1	0.183766	284.441	0.199239	40.58	0.0285774	Level 1
464	PE P-40:8|PE P-18:2/22:6	C45H74NO7P	[M+H]+	772.528	2.9	7.629	0.143248	276.167	0.152768	39.39	0.0219089	Level 1
465	PG 30:0|PG 14:0/16:0	C36H71O10P	[M+NH4]+	712.513	-10.9833	6.55	0.127161	273.865	0.163272	39	0.0233809	Level 1
466	PG 32:0|PG 16:0/16:0	C38H75O10P	[M+NH4]+	740.544	-5.75	6.68	0.143283	282.252	0.152883	40.23	0.0219089	Level 1
467	PG 32:1|PG 16:0/16:1	C38H73O10P	[M+NH4]+	738.529	1.61667	6.2	0.0903881	277.52	0.113958	39.55	0.0163299	Level 1
468	PG 34:1|PG 16:0/18:1	C40H77O10P	[M+NH4]+	766.56	-1.43333	6.758	0.12054	282.684	0.170823	40.32	0.0244949	Level 1
469	PG 34:1|PG 18:1/16:0	C40H77O10P	[M+NH4]+	766.56	-1.1	6.758	0.12054	287.377	0.227764	40.99	0.0326599	Level 1
470	PG 34:2|PG 16:1/18:1	C40H75O10P	[M+NH4]+	764.544	-5.03333	6.511	0.455049	278.952	0.142359	39.78	0.0204124	Level 1
471	PG 34:2|PG 18:1/16:1	C40H75O10P	[M+NH4]+	764.545	-4.76667	6.511	0.455049	282.16	0.170831	40.24	0.0244949	Level 1
472	PG 34:3|PG 16:1/18:2	C40H73O10P	[M+NH4]+	762.529	-2.86667	6.751	0.12853	279.244	0.199312	39.82	0.0285774	Level 1
473	PG 34:3|PG 18:2/16:1	C40H73O10P	[M+NH4]+	762.529	-2.35	6.874	0.131909	280.848	0.227785	40.05	0.0326599	Level 1
474	PG 36:1|PG 18:0/18:1	C42H81O10P	[M+NH4]+	794.591	-11.5167	7.4	0.141138	292.147	0.280228	41.7	0.0402078	Level 1
475	PG 36:1|PG 18:1/18:0	C42H81O10P	[M+NH4]+	794.591	-8.9	7.4	0.213424	293.959	0.256075	41.96	0.0367423	Level 1
476	PG 36:2|PG 18:1/18:1	C42H79O10P	[M+NH4]+	792.576	-9.46667	7.4	0.149399	290.626	0.227632	41.48	0.0326599	Level 1
477	PG 36:3|PG 18:1/18:2	C42H77O10P	[M+NH4]+	790.56	-1.95	6.9	0.143248	284.923	0.297898	40.66	0.0427395	Level 1
478	PG 36:3|PG 18:2/18:1	C42H77O10P	[M+NH4]+	790.56	-1.86667	6.9	0.143248	289.245	0.297898	41.28	0.0427395	Level 1
479	PG 36:4|PG 16:0/20:4	C42H75O10P	[M+NH4]+	788.544	1.1	6.349	0.108305	284.414	0.199196	40.59	0.0285774	Level 1
480	PG 36:4|PG 18:2/18:2	C42H75O10P	[M+NH4]+	788.545	1.1	6.322	0.0965401	281.032	0.284565	40.1	0.0408248	Level 1
481	PG 36:4|PG 20:4/16:0	C42H75O10P	[M+NH4]+	788.544	1.03333	6.322	0.0965401	288.003	0.247097	41.1	0.0354495	Level 1
482	PG 36:5|PG 16:1/20:4	C42H73O10P	[M+NH4]+	786.529	-3.11667	6.533	0.12054	283.903	0.199204	40.51	0.0285774	Level 1
483	PG 36:5|PG 20:4/16:1	C42H73O10P	[M+NH4]+	786.529	-4.28333	6.533	0.160873	287.179	0.227662	40.98	0.0326599	Level 1
484	PG 38:1|PG 18:0/20:1	C44H85O10P	[M+NH4]+	822.623	9.08333	9.33	0.223652	296.72	0.341235	42.38	0.0489898	Level 1
485	PG 38:4|PG 18:0/20:4	C44H79O10P	[M+NH4]+	816.576	-2.03333	7.69	0.149566	294.172	0.312837	42.01	0.0449073	Level 1
486	PG 38:4|PG 20:4/18:0	C44H79O10P	[M+NH4]+	816.576	-4.33333	7.789	0.070214	297.098	0.341277	42.43	0.0489898	Level 1
487	PG 38:5|PG 18:1/20:4	C44H77O10P	[M+NH4]+	814.56	-1.6	6.371	0.108074	286.87	0	40.96	0	Level 1
488	PG 38:5|PG 20:4/18:1	C44H77O10P	[M+NH4]+	814.56	-1.38333	6.371	0.126965	289.656	0	41.36	0	Level 1
489	PG 38:6|PG 16:0/22:6	C44H75O10P	[M+NH4]+	812.544	2.25	6.22	0.143283	285.418	0.284421	40.75	0.0408248	Level 1
490	PG 38:6|PG 22:6/16:0	C44H75O10P	[M+NH4]+	812.544	2.33333	6.22	0.143283	288.484	0.284421	41.19	0.0408248	Level 1
491	PG 38:7|PG 16:1/22:6	C44H73O10P	[M+NH4]+	810.529	-2.4	6.256	0.128647	284.315	0.203921	40.59	0.0292689	Level 1
492	PG 39:0|PG 18:0/21:0	C45H89O10P	[M+NH4]+	838.654	-8.23333	12.048	0.530726	302.462	0.404628	43.22	0.0581091	Level 1
493	PG 40:4|PG 20:0/20:4	C46H83O10P	[M+NH4]+	844.607	0.533333	8.359	0.379566	298.815	0.369513	42.7	0.0530723	Level 1
494	PG 40:6|PG 18:0/22:6	C46H79O10P	[M+NH4]+	840.575	-10.6167	7.993	0.156109	289.391	0.284263	41.34	0.0408248	Level 1
495	PG 40:6|PG 22:6/18:0	C46H79O10P	[M+NH4]+	840.575	-10.6	7.993	0.156109	291.039	0.284263	41.58	0.0408248	Level 1
496	PG 40:7|PG 18:1/22:6	C46H77O10P	[M+NH4]+	838.56	-1.25	6.3	0.0992472	287.569	0.314505	41.08	0.0451664	Level 1
497	PG 40:7|PG 22:6/18:1	C46H77O10P	[M+NH4]+	838.56	-1.23333	6.3	0.208614	291.398	0.325615	41.63	0.0467618	Level 1
498	PG 40:8|PG 18:2/22:6	C46H75O10P	[M+NH4]+	836.544	2.18333	5.569	0.115456	287.232	0.284285	41.03	0.0408248	Level 1
499	PG 40:8|PG 20:4/20:4	C46H75O10P	[M+NH4]+	836.544	2.2	5.569	0.115456	282.845	0.284285	40.4	0.0408248	Level 1
500	PG 40:8|PG 22:6/18:2	C46H75O10P	[M+NH4]+	836.544	2.18333	5.569	0.127789	291.131	0.312713	41.59	0.0449073	Level 1
501	PG 42:10|PG 20:4/22:6	C48H75O10P	[M+NH4]+	860.544	0.883333	5.496	0.0968504	292.642	0.297483	41.83	0.0427395	Level 1
502	PG 42:11|PG 20:5/22:6	C48H73O10P	[M+NH4]+	858.529	-2.31667	5.25	0.12853	288.087	0.32574	41.17	0.0467974	Level 1
503	PG 42:8|PG 20:4/22:4	C48H79O10P	[M+NH4]+	864.576	-1.76667	7.173	0.186467	296.894	0.340963	42.44	0.0489898	Level 1
504	PG 42:8|PG 22:4/20:4	C48H79O10P	[M+NH4]+	864.576	1.45	7.173	0.138022	300.861	0.39779	43.01	0.0571548	Level 1
505	PG 42:9|PG 20:3/22:6	C48H77O10P	[M+NH4]+	862.56	-2.46667	7.364	0.143283	296.209	0.340975	42.34	0.0489898	Level 1
506	PG 42:9|PG 22:6/20:3	C48H77O10P	[M+NH4]+	862.56	1	6.665	0.049295	293.362	0.312561	41.93	0.0449073	Level 1
507	PG 44:10|PG 22:4/22:6	C50H79O10P	[M+NH4]+	888.576	-1.11667	5.825	0.0965401	298.452	0.359478	42.68	0.051672	Level 1
508	PG 44:11|PG 22:5/22:6	C50H77O10P	[M+NH4]+	886.56	-6.75	5.837	0.086487	296.278	0.353836	42.37	0.0508593	Level 1
509	PG 44:11|PG 22:6/22:5	C50H77O10P	[M+NH4]+	886.56	-6.61667	5.733	0.109453	297.899	0.359491	42.6	0.051672	Level 1
510	PG 44:12|PG 22:6/22:6	C50H75O10P	[M+NH4]+	884.544	-2.55	5.6456	0.10872	295.05	0.325589	42.19	0.0467974	Level 1
511	PI 30:0|PI 14:0/16:0	C39H75O13P	[M+NH4]+	800.529	14.1	5.6	0.382779	272.737	0.0568984	38.92	0.00816497	Level 1
512	PI 36:1|PI 18:0/18:1	C45H85O13P	[M+NH4]+	882.608	1.56667	7.391	0.131909	299.999	0.482876	42.9	0.0694022	Level 1
513	PI 36:3|PI 16:0/20:3	C45H81O13P	[M+NH4]+	878.576	-0.483333	6.215	0.132212	295.15	0.510684	42.2	0.0733939	Level 1
514	PI 36:4|PI 16:0/20:4	C45H79O13P	[M+NH4]+	876.56	1.06667	6.175	0.106301	294.604	0.340889	42.12	0.0489898	Level 1
515	PI 36:4|PI 20:4/16:0	C45H79O13P	[M+NH4]+	876.56	1.05	6.093	0.106301	296.274	0.410485	42.36	0.0589915	Level 1
516	PI 36:5|PI 16:0/20:5	C45H77O13P	[M+NH4]+	874.545	1.95	5.778	0.0903881	287.795	0.255676	41.14	0.0367423	Level 1
517	PI 36:5|PI 16:1/20:4	C45H77O13P	[M+NH4]+	874.545	1.93333	5.839	0.0903881	292.264	0.312493	41.78	0.0449073	Level 1
518	PI 37:4|PI 17:0/20:4	C46H81O13P	[M+NH4]+	890.576	-0.433333	6.351	0.111221	298.372	0.38209	42.67	0.0549242	Level 1
519	PI 37:5|PI 17:1/20:4	C46H79O13P	[M+NH4]+	888.561	-0.133333	5.8	0.120955	298.438	0.36922	42.68	0.0530723	Level 1
520	PI 38:3|PI 18:0/20:3	C47H85O13P	[M+NH4]+	906.608	-4.16667	8.003	0.132212	301.818	0.438576	43.18	0.0630608	Level 1
521	PI 38:4|PI 18:0/20:4	C47H83O13P	[M+NH4]+	904.592	0.833333	6.68	0.12054	300.163	0.397514	42.94	0.0571548	Level 1
522	PI 38:4|PI 20:4/18:0	C47H83O13P	[M+NH4]+	904.592	0.766667	6.68	0.132401	302.113	0.425907	43.22	0.0612372	Level 1
523	PI 38:5|PI 16:0/22:5	C47H81O13P	[M+NH4]+	902.576	0.95	5.85	0.0992472	306.456	0.495243	43.84	0.0712039	Level 1
524	PI 38:5|PI 18:1/20:4	C47H81O13P	[M+NH4]+	902.576	1.11667	5.85	0.0792465	297.952	0.369132	42.62	0.0530723	Level 1
525	PI 38:6|PI 16:0/22:6	C47H79O13P	[M+NH4]+	900.561	0.566667	6.091	0.0903881	297.129	0.369145	42.5	0.0530723	Level 1
526	PI 38:6|PI 22:6/16:0	C47H79O13P	[M+NH4]+	900.561	0	5.97	0	303.065	0	43.35	0	Level 1
527	PI 40:4|PI 18:0/22:4	C49H87O13P	[M+NH4]+	932.623	-1.23333	7.073	0.138022	314.003	0.46479	44.95	0.0668581	Level 1
528	PI 40:5|PI 20:1/20:4	C49H85O13P	[M+NH4]+	930.608	-4.78333	6.22	0.117813	306.658	0.472369	43.89	0.0679461	Level 1
529	PI 40:6|PI 18:0/22:6	C49H83O13P	[M+NH4]+	928.592	0.583333	6.48	0.117813	303.636	0.43842	43.46	0.0630608	Level 1
530	PI 40:6|PI 22:6/18:0	C49H83O13P	[M+NH4]+	928.592	1.5	6.495	0.100598	307.613	0.523353	44.03	0.0752773	Level 1
531	PI 40:7|PI 18:1/22:6	C49H81O13P	[M+NH4]+	926.576	1	6.133	0.117175	300.611	0.397372	43.02	0.0571548	Level 1
532	PI 40:7|PI 22:6/18:1	C49H81O13P	[M+NH4]+	926.576	1.28333	6.187	0.117175	304.508	0	43.58	7.78361e-15	Level 1
533	PI 40:8|PI 20:4/20:4	C49H79O13P	[M+NH4]+	924.561	16.35	5.508	0.159217	297.009	0.397385	42.5	0.0571548	Level 1
534	PI 42:10|PI 20:4/22:6	C51H79O13P	[M+NH4]+	948.561	-0.5	5.694	0.0804984	303.282	0.425611	43.42	0.0612372	Level 1
535	PI 42:8|PI 20:4/22:4	C51H83O13P	[M+NH4]+	952.592	-3.35	6.131	0	305.774	1.46441	43.76	0.210713	Level 1
536	PS 34:1|PS 14:0/20:1	C40H76NO10P	[M+H]+	762.528	0	6.84	3.55675	284.475	0.388322	40.57	0.0397492	Level 2
537	PS 34:1|PS 16:0/18:1	C40H76NO10P	[M+H]+	762.529	-2.88333	6.85	0.12853	284.196	0.199312	40.53	0.0285774	Level 1
538	PS 34:1|PS 18:1/16:0	C40H76NO10P	[M+H]+	762.529	-2.95	6.85	0.12853	287.125	0.227785	40.95	0.0326599	Level 1
539	PS 34:1|PS 20:1/14:0	C40H76NO10P	[M+H]+	762.528	0	6.84	0.615183	284.266	0.426147	40.54	0.0438178	Level 2
540	PS 34:2|PS 14:0/20:2	C40H74NO10P	[M+H]+	760.512	0	6.38	0.254558	282.186	0.38834	40.24	0.0397492	Level 2
541	PS 34:2|PS 16:0/18:2	C40H74NO10P	[M+H]+	760.513	-0.716667	6.515	0.0554977	279.954	0.135366	39.92	0.0194079	Level 1
542	PS 34:2|PS 18:2/16:0	C40H74NO10P	[M+H]+	760.513	-0.883333	6.515	0.122801	284.418	0.199321	40.56	0.0285774	Level 1
543	PS 34:2|PS 20:2/14:0	C40H74NO10P	[M+H]+	760.512	0	6.38	0.940452	282.047	0.426167	40.22	0.0438178	Level 2
544	PS 35:1|PS 15:0/20:1	C41H78NO10P	[M+H]+	776.544	0	7.22	0.66468	286.964	0.396458	40.94	0.0412311	Level 2
545	PS 35:1|PS 20:1/15:0	C41H78NO10P	[M+H]+	776.544	0	7.22	0.339411	285.36	0.426011	40.71	0.0438178	Level 2
546	PS 36:1|PS 18:0/18:1	C42H80NO10P	[M+H]+	790.56	-1.71667	7.5	0.143248	289.802	0.256097	41.36	0.0367423	Level 1
547	PS 36:1|PS 18:1/18:0	C42H80NO10P	[M+H]+	790.56	-1.8	7.5	0.143248	292.102	0.27055	41.69	0.0388158	Level 1
548	PS 36:2|PS 18:1/18:1	C42H78NO10P	[M+H]+	788.544	1.35	6.918	0.128725	284.97	0.213329	40.66	0.030605	Level 1
549	PS 36:3|PS 16:0/20:3	C42H76NO10P	[M+H]+	786.529	-3.36667	6.533	0.12054	283.903	0.199204	40.51	0.0285774	Level 1
550	PS 36:3|PS 20:3/16:0	C42H76NO10P	[M+H]+	786.529	-2.58333	6.533	0.12054	287.179	0.227662	40.98	0.0326599	Level 1
551	PS 36:4|PS 16:0/20:4	C42H74NO10P	[M+H]+	784.513	-0.0333333	6.378	0.108074	283.776	0.199213	40.49	0.0285774	Level 1
552	PS 36:4|PS 20:4/16:0	C42H74NO10P	[M+H]+	784.513	-0.05	6.378	0.123976	286.773	0.227672	40.92	0.0326599	Level 1
553	PS 38:1|PS 18:0/20:1	C44H84NO10P	[M+H]+	818.591	-3.26667	8.212	0.167033	294.927	0.39814	42.12	0.0571548	Level 1
554	PS 38:1|PS 18:1/20:0	C44H84NO10P	[M+H]+	818.591	-3.33333	8.212	0.167033	286.846	0.39814	40.96	0.0571548	Level 1
555	PS 38:1|PS 20:0/18:1	C44H84NO10P	[M+H]+	818.591	-3.56667	8.212	0.167033	289.145	0.255947	41.29	0.0367423	Level 1
556	PS 38:1|PS 20:1/18:0	C44H84NO10P	[M+H]+	818.591	-3.51667	8.212	0.167033	299.942	0.227509	42.84	0.0326599	Level 1
557	PS 38:2|PS 18:0/20:2	C44H82NO10P	[M+H]+	816.576	-2.2	7.788	0.149566	294.172	0.312837	42.01	0.0449073	Level 1
558	PS 38:2|PS 20:2/18:0	C44H82NO10P	[M+H]+	816.576	-2.11667	7.788	0.149566	296.68	0.457871	42.37	0.0657267	Level 1
559	PS 38:3|PS 18:0/20:3	C44H80NO10P	[M+H]+	814.564	-2.33333	7.321	0.15225	290.652	0.284409	41.5	0.0408248	Level 1
560	PS 38:4|PS 18:0/20:4	C44H78NO10P	[M+H]+	812.544	1.76667	6.698	0.305123	290.365	0.284421	41.46	0.0408248	Level 1
561	PS 38:4|PS 20:4/18:0	C44H78NO10P	[M+H]+	812.544	2.31667	6.698	0.143283	291.828	0.284421	41.67	0.0408248	Level 1
562	PS 38:5|PS 18:1/20:4	C44H76NO10P	[M+H]+	810.529	-0.116667	6.425	0.120499	284.559	0.199103	40.63	0.0285774	Level 1
563	PS 38:5|PS 18:3/20:2	C44H76NO10P	[M+H]+	810.528	0	6.42	0.912168	287.102	0.387914	40.99	0.0397492	Level 2
564	PS 38:5|PS 20:2/18:3	C44H76NO10P	[M+H]+	810.528	0	6.42	0.0707107	287.381	0.396169	41.03	0.0412311	Level 2
565	PS 38:5|PS 20:4/18:1	C44H76NO10P	[M+H]+	810.529	-0.0666667	6.425	0.0968504	288.147	0.255989	41.14	0.0367423	Level 1
566	PS 39:6|PS 17:0/22:6	C45H76NO10P	[M+H]+	822.529	2.71667	6.551	0.128725	288.704	0.255927	41.23	0.0367423	Level 1
567	PS 40:2|PS 18:1/22:1	C46H86NO10P	[M+H]+	844.607	-0.816667	8.346	0.162419	298.815	0.369513	42.7	0.0530723	Level 1
568	PS 40:4|PS 18:0/22:4	C46H82NO10P	[M+H]+	840.576	-2.58333	7.375	0.149566	296.818	0.359792	42.41	0.051672	Level 1
569	PS 40:4|PS 22:4/18:0	C46H82NO10P	[M+H]+	840.576	-2.6	7.375	0.149566	299.388	0.369542	42.78	0.0530723	Level 1
570	PS 40:5|PS 18:0/22:5	C46H80NO10P	[M+H]+	838.56	-2.4	7.225	0.146219	295.159	0.341129	42.17	0.0489898	Level 1
571	PS 40:5|PS 20:2/20:3	C46H80NO10P	[M+H]+	838.559	0	6.72	0.275772	292.234	0.425462	41.75	0.0438178	Level 2
572	PS 40:5|PS 20:3/20:2	C46H80NO10P	[M+H]+	838.559	0	7.22	0.424264	292.304	0.425462	41.76	0.0438178	Level 2
573	PS 40:6|PS 18:0/22:6	C46H78NO10P	[M+H]+	836.544	2.18333	6.755	0.115456	291.34	0.284285	41.62	0.0408248	Level 1
574	PS 40:6|PS 22:6/18:0	C46H78NO10P	[M+H]+	836.544	2.23333	6.755	0.127789	292.872	0.312713	41.84	0.0449073	Level 1
575	PS 40:7|PS 18:1/22:6	C46H76NO10P	[M+H]+	834.529	0.216667	6.322	0.111221	287.104	0.241233	41.01	0.034641	Level 1
576	PS 40:7|PS 22:6/18:1	C46H76NO10P	[M+H]+	834.529	0.216667	6.322	0.111221	289.82	0.255866	41.4	0.0367423	Level 1
577	PS 40:8|PS 18:2/22:6	C46H74NO10P	[M+H]+	832.513	0.116667	5.969	0.0852643	284.12	0.190719	40.58	0.0273861	Level 1
578	PS 40:8|PS 22:6/18:2	C46H74NO10P	[M+H]+	832.513	0.2	5.969	0.0856154	288.16	0.889659	41.16	0.12775	Level 1
579	PS 42:1|PS 18:1/24:0	C48H92NO10P	[M+H]+	874.654	-0.833333	10.205	0.19105	309.436	0.482943	44.25	0.0694022	Level 1
580	PS 42:10|PS 20:4/22:6	C48H74NO10P	[M+H]+	856.513	-2.25	5.792	0.0992472	287.054	0.25576	41.02	0.0367423	Level 2
581	PS 42:10|PS 22:6/20:4	C48H74NO10P	[M+H]+	856.512	0	5.88	0.940452	286.357	0.395813	40.92	0.0412311	Level 1
582	PS 42:4|PS 20:4/22:0	C48H86NO10P	[M+H]+	868.606	0	8.19	0.749533	299.03	0.425224	42.75	0.0438178	Level 2
583	PS 42:4|PS 22:0/20:4	C48H86NO10P	[M+H]+	868.606	0	8.19	0.629325	298.264	0.425224	42.64	0.0438178	Level 2
584	PS 42:5|PS 20:1/22:4	C48H84NO10P	[M+H]+	866.591	0	7.81	0.424264	297.997	0.42524	42.6	0.0438178	Level 2
585	PS 42:5|PS 20:4/22:1	C48H84NO10P	[M+H]+	866.591	-5.3	5.115	0.0779102	288.741	0.255713	41.27	0.0367423	Level 1
586	PS 42:5|PS 22:1/20:4	C48H84NO10P	[M+H]+	866.591	0	5.115	0	291.942	0	41.73	0	Level 1
587	PS 42:5|PS 22:4/20:1	C48H84NO10P	[M+H]+	866.591	0	7.26	0.615183	297.649	0.42524	42.55	0.0438178	Level 2
588	PS 44:10|PS 22:4/22:6	C50H78NO10P	[M+H]+	884.544	-2.51667	6.215	0.10872	291.362	0.284035	41.66	0.0408248	Level 1
589	PS 44:10|PS 22:6/22:4	C50H78NO10P	[M+H]+	884.544	-2.45	6.215	0.10872	293.241	0.312438	41.93	0.0449073	Level 1
590	PS 44:11|PS 22:6/22:5	C50H76NO10P	[M+H]+	882.529	-3.5	5.931	0.212085	293.042	0.303011	41.9	0.0435507	Level 1
591	PS 44:12|PS 22:6/22:6	C50H74NO10P	[M+H]+	880.513	1.48333	5.756	0.0965401	289.226	0.255649	41.35	0.0367423	Level 1
592	PS 44:6|PS 22:6/22:0	C50H86NO10P	[M+H]+	892.606	0	8.31	2.6163	303.009	0.425046	43.34	0.0438178	Level 2

## Sheet: Hippocampus
	List of identified GPs with sn-position resolution in hippocampus
	Name	PrecursorFormula	PrecursorAdduct	Precursor m/z	Mass Error (ppm)	Retention Time	RT_SD (min)	PrecursorCCS	CCS_SD (Å2)	Identification Level
1	LPC 0:0/14:1	C22H44NO7P	[M+H]+	466.294	4.76667	4.1	0.132929	222.635	0.574252	Level 1
2	LPC 0:0/15:1	C23H46NO7P	[M+H]+	480.309	-2.66667	4.084	0.0727782	223.085	0.575361	Level 1
3	LPC 0:0/16:1	C24H48NO7P	[M+H]+	494.325	0.466667	3.4	0.0676511	226.783	0.499214	Level 1
4	LPC 0:0/17:0	C25H52NO7P	[M+H]+	510.356	-0.6	5.067	0.0727782	234.981	0.402099	Level 1
5	LPC 0:0/17:1	C25H50NO7P	[M+H]+	508.341	0.283333	4.841	0.0793515	229.81	0.459589	Level 1
6	LPC 0:0/18:0	C26H54NO7P	[M+H]+	524.372	1.91667	4.969	0.0826438	236.558	0.401819	Level 1
7	LPC 0:0/18:1	C26H52NO7P	[M+H]+	522.356	-2	4.23	0.0977241	231.519	0.430563	Level 1
8	LPC 0:0/18:2	C26H50NO7P	[M+H]+	520.341	-1.78333	3.706	0.0550151	229.08	0.488019	Level 1
9	LPC 0:0/19:1	C27H54NO7P	[M+H]+	536.372	-2.7	4.087	0.0797496	231.964	0.458423	Level 1
10	LPC 0:0/20:1	C28H56NO7P	[M+H]+	550.388	-1.33333	5.125	0.0697854	240.207	0.37267	Level 1
11	LPC 0:0/22:3	C30H56NO7P	[M+H]+	574.388	1.7	3.832	0.0960729	234.998	0.400931	Level 1
12	LPC 0:0/22:4	C30H54NO7P	[M+H]+	572.372	3.95	3.6	0.173253	232.547	0.429604	Level 1
13	LPC 14:1/0:0	C22H44NO7P	[M+H]+	466.294	2.4	4.168	0.0413118	220.589	0.575837	Level 1
14	LPC 15:1/0:0	C23H46NO7P	[M+H]+	480.309	-2.65	4.048	0.124486	226.185	0.593627	Level 1
15	LPC 16:0/0:0	C24H50NO7P	[M+H]+	496.341	0.15	5.326	0.0752773	227.427	0.507041	Level 2
16	LPC 16:1/0:0	C24H48NO7P	[M+H]+	494.325	0.483333	3.4	0.0676511	223.799	0.574911	Level 1
17	LPC 17:0/0:0	C25H52NO7P	[M+H]+	510.356	-0.95	4.579	0.0350238	231.191	0.459542	Level 1
18	LPC 17:1/0:0	C25H50NO7P	[M+H]+	508.341	-3.88333	4.252	0.073598	226.721	0.517038	Level 1
19	LPC 18:0/0:0	C26H54NO7P	[M+H]+	524.372	1.95	4.969	0.073598	234.8	0.420453	Level 1
20	LPC 18:1/0:0	C26H52NO7P	[M+H]+	522.356	-1.95	4.23	0.0697854	229.62	0.487126	Level 1
21	LPC 18:2/0:0	C26H50NO7P	[M+H]+	520.341	-1.53333	3.706	0.0871015	225.182	0.545433	Level 1
22	LPC 18:3/0:0	C26H48NO7P	[M+H]+	518.325	-2.51667	3.9	0.061887	218.976	0.401938	Level 1
23	LPC 19:0/0:0	C27H56NO7P	[M+H]+	538.388	-8	4.084	0.12946	237.526	0.430236	Level 1
24	LPC 19:1/0:0	C27H54NO7P	[M+H]+	536.372	-3.75	4.087	0.124056	237.407	0.41628	Level 1
25	LPC 20:0/0:0	C28H58NO7P	[M+H]+	552.403	0	5.981	0	241.7	0	Level 1
26	LPC 20:1/0:0	C28H56NO7P	[M+H]+	550.388	-1.3	5.125	0.0733258	236.836	0.362838	Level 1
27	LPC 20:2/0:0	C28H54NO7P	[M+H]+	548.372	-1.83333	4.495	0.0628225	231.894	0.430043	Level 1
28	LPC 20:4/0:0	C28H50NO7P	[M+H]+	544.341	0	3.442	0	228.292	0	Level 2
29	LPC 22:3/0:0	C30H56NO7P	[M+H]+	574.388	2.58333	3.781	0.163269	233.878	0.400931	Level 1
30	LPC 22:4/0:0	C30H54NO7P	[M+H]+	572.372	5.8	3.6	0.191807	228.829	0.486885	Level 1
31	LPC 22:5/0:0	C30H52NO7P	[M+H]+	570.356	0	3.366	0	232.517	0	Level 2
32	LPC 22:6/0:0	C30H50NO7P	[M+H]+	568.341	0	3.054	0	231.451	0	Level 2
33	LPC 24:0/0:0	C32H66NO7P	[M+H]+	608.466	4.28333	5.053	0.278167	249.509	0.282553	Level 1
34	LPC 24:3/0:0	C32H60NO7P	[M+H]+	602.419	0	3.419	0	243.08	0	Level 1
35	LPE 0:0/20:1	C25H50NO7P	[M+H]+	508.341	0.3	4.724	0.0793515	232.525	0.430865	Level 1
36	LPE 0:0/20:2	C25H48NO7P	[M+H]+	506.325	-1.75	4.033	0.066458	226.217	0.517091	Level 1
37	LPE 0:0/22:5	C27H46NO7P	[M+H]+	528.309	-2.2	3.3	0.319416	223.369	0.545223	Level 1
38	LPE 0:0/16:0	C21H44NO7P	[M+H]+	454.294	-5.1	4.004	0.101325	226.542	0.518642	Level 1
39	LPE 0:0/16:1	C21H42NO7P	[M+H]+	452.278	1.26667	2.941	0.268434	218.03	0.633977	Level 1
40	LPE 0:0/18:0	C23H48NO7P	[M+H]+	482.325	2.86667	4.759	0.0990791	232.078	0.460236	Level 1
41	LPE 0:0/18:1	C23H46NO7P	[M+H]+	480.309	-2.68333	4.033	0.0727782	223.085	0.575361	Level 1
42	LPE 0:0/22:1	C27H54NO7P	[M+H]+	536.333	-2.71667	4.944	0.0950088	235.159	0.401591	Level 1
43	LPE 16:0/0:0	C21H44NO7P	[M+H]+	454.294	-5.15	4.004	0.0714843	222.519	5.03607	Level 1
44	LPE 16:1/0:0	C21H42NO7P	[M+H]+	452.278	0.916667	2.941	0.102518	214.924	0.662794	Level 1
45	LPE 18:0/0:0	C23H48NO7P	[M+H]+	482.325	2.91667	4.759	0.0727782	229.29	0.474575	Level 1
46	LPE 18:1/0:0	C23H46NO7P	[M+H]+	480.309	-2.65	4.033	0.124486	220.037	0.604129	Level 1
47	LPE 18:2/0:0	C23H44NO7P	[M+H]+	478.294	0	3.036	0	213.596	0	Level 2
48	LPE 20:0/0:0	C25H52NO7P	[M+H]+	510.356	0	4.58	0	231.165	0	Level 2
49	LPE 20:1/0:0	C25H50NO7P	[M+H]+	508.341	0.3	4.724	0.0793515	229.249	0.473908	Level 1
50	LPE 20:2/0:0	C25H48NO7P	[M+H]+	506.325	-0.566667	4.033	0.086814	222.769	0.574546	Level 1
51	LPE 20:4/0:0	C25H44NO7P	[M+H]+	502.294	0	3.247	0	216.962	0	Level 2
52	LPE 22:1/0:0	C27H54NO7P	[M+H]+	536.333	-2.78333	4.944	0.0797496	232.827	0.430276	Level 1
53	LPE 22:4/0:0	C27H48NO7P	[M+H]+	530.325	0	3.447	0	222.269	0	Level 2
54	LPE 22:5/0:0	C27H46NO7P	[M+H]+	528.309	-2.36667	3.3	0.070899	220.075	2.28547	Level 1
55	LPE 22:6/0:0	C27H44NO7P	[M+H]+	526.294	0	3.3	0	219.226	0	Level 2
56	LPE 24:4/0:0	C29H52NO7P	[M+H]+	558.356	0	4.434	0	226.781	0	Level 2
57	PA 34:1|PA 16:0/18:1	C37H71O8P	[M+NH4]+	692.523	-1.05	7.74	0.11296	267.775	0.108241	Level 1
58	PA 34:1|PA 18:1/16:0	C37H71O8P	[M+NH4]+	692.523	-1.21667	7.776	0.11296	271.24	0.0855723	Level 1
59	PA 36:2|PA 18:1/18:1	C39H73O8P	[M+NH4]+	718.539	2.46667	9.097	0.137647	284.155	0.191211	Level 1
60	PA 38:4|PA 18:0/20:4	C41H73O8P	[M+NH4]+	742.539	-2.38333	8.243	0.110574	280.773	0.142434	Level 1
61	PA 44:10|PA 22:4/22:6	C47H73O8P	[M+NH4]+	814.539	0.833333	7.62	0.110454	290.701	0.922907	Level 1
62	PA 44:10|PA 22:6/22:4	C47H73O8P	[M+NH4]+	814.539	1.85	7.62	0.20383	292.861	0.3034	Level 1
63	PA 44:12|PA 22:6/22:6	C47H69O8P	[M+NH4]+	810.508	14.3167	6.5	0.0893868	286.127	0.241349	Level 1
64	PC 28:0|PC 14:0/14:0	C36H72NO8P	[M+H]+	678.507	-0.533333	7.614	0.11296	269.553	6.22688e-14	Level 1
65	PC 29:0|PC 14:0/15:0	C37H74NO8P	[M+H]+	692.522	-9.1	8.23	0.0989949	273.455	0.397295	Level 2
66	PC 29:1|PC 13:0/16:1	C37H72NO8P	[M+H]+	690.508	-2.26667	7.947	0.11296	271.303	0.102851	Level 1
67	PC 30:1|PC 13:0/17:1	C38H74NO8P	[M+H]+	704.523	-0.6	7.671	0.109864	272.317	0.0570293	Level 1
68	PC 30:1|PC 14:0/16:1	C38H74NO8P	[M+H]+	704.522	-8.5	7.89	0.0636396	274.343	0.388888	Level 2
69	PC 30:1|PC 17:1/13:0	C38H74NO8P	[M+H]+	704.523	-0.566667	7.671	0.109864	275.797	0.153026	Level 1
70	PC 31:0|PC 10:0/21:0	C39H78NO8P	[M+H]+	720.554	-9.1	9.28	0.0989949	280.44	0.388723	Level 2
71	PC 31:0|PC 12:0/19:0	C39H78NO8P	[M+H]+	720.554	-1.8	9.28	0.0636396	280.3	0.426587	Level 2
72	PC 31:0|PC 15:0/16:0	C39H78NO8P	[M+H]+	720.555	1.06667	9.284	0.133116	279.859	0.142513	Level 1
73	PC 31:0|PC 16:0/15:0	C39H78NO8P	[M+H]+	720.555	4.05	10.093	0.400537	282.644	0.171015	Level 1
74	PC 31:0|PC 19:0/12:0	C39H78NO8P	[M+H]+	720.554	-5.7	9.28	0.0707107	279.183	0.396994	Level 2
75	PC 31:0|PC 21:0/10:0	C39H78NO8P	[M+H]+	720.554	-1.4	9.28	0.0707107	279.672	0.426587	Level 2
76	PC 31:1|PC 15:0/16:1	C39H76NO8P	[M+H]+	718.539	4.45	7.965	0.726021	281.058	0.167666	Level 1
77	PC 31:1|PC 16:1/15:0	C39H76NO8P	[M+H]+	718.538	-6.7	9.11	0.0353553	278.29	0.388743	Level 2
78	PC 32:0|PC 14:0/18:0	C40H80NO8P	[M+H]+	734.57	2.46667	10.125	0.246448	283.41	0.170954	Level 1
79	PC 32:0|PC 16:0/16:0	C40H80NO8P	[M+H]+	734.57	2.46667	10.125	0.246448	280.873	0.142462	Level 1
80	PC 32:1|PC 16:0/16:1	C40H78NO8P	[M+H]+	732.555	-0.166667	8.92	0.12707	277.492	1.19429	Level 1
81	PC 32:1|PC 16:1/16:0	C40H78NO8P	[M+H]+	732.555	-0.216667	8.92	0.1216	279.865	1.24182	Level 1
82	PC 32:2|PC 15:1/17:1	C40H76NO8P	[M+H]+	730.539	-0.0666667	7.905	0.111967	273.807	0.129958	Level 1
83	PC 32:2|PC 17:1/15:1	C40H76NO8P	[M+H]+	730.539	-0.0666667	7.905	0.120499	278.986	0.0854857	Level 1
84	PC 33:0|PC 16:0/17:0	C41H82NO8P	[M+H]+	748.586	-1.98333	10.462	0.148459	284.15	0.199378	Level 1
85	PC 33:0|PC 17:0/16:0	C41H82NO8P	[M+H]+	748.586	-2.31667	10.462	0.148459	287.08	0.22786	Level 1
86	PC 33:1|PC 15:0/18:1	C41H80NO8P	[M+H]+	746.57	-0.366667	9.463	0.131972	284.652	0.199388	Level 1
87	PC 33:1|PC 16:0/17:1	C41H80NO8P	[M+H]+	746.57	-0.416667	9.463	0.131972	278.582	0.170904	Level 1
88	PC 33:1|PC 18:1/15:0	C41H80NO8P	[M+H]+	746.57	-0.316667	9.463	0.131972	281.792	0.227872	Level 1
89	PC 33:2|PC 15:0/18:2	C41H78NO8P	[M+H]+	744.555	2.35	8.913	0.0727782	276.991	0.149107	Level 1
90	PC 33:2|PC 18:2/15:0	C41H76NO8P	[M+H]+	742.539	0	7.8	0	286.32	0	Level 1
91	PC 33:3|PC 15:1/18:2	C41H76NO8P	[M+H]+	742.539	1.3	7.8	0.202978	273.167	0.199407	Level 1
92	PC 33:3|PC 18:2/15:1	C41H76NO8P	[M+H]+	742.539	2.16667	7.8	0.124847	276.237	0.227894	Level 1
93	PC 34:0|PC 16:0/18:0	C42H84NO8P	[M+H]+	762.602	0	10.424	0.194422	286.078	0.227785	Level 1
94	PC 34:0|PC 18:0/16:0	C42H84NO8P	[M+H]+	762.602	0	10.424	0.136638	288.868	0.256258	Level 1
95	PC 34:1|PC 16:0/18:1	C42H82NO8P	[M+H]+	760.585	2.05	9.7	0.184761	283.441	0.191012	Level 1
96	PC 34:1|PC 18:1/16:0	C42H82NO8P	[M+H]+	760.585	2.05	9.7	0.184761	286.092	0.219087	Level 1
97	PC 34:2|PC 14:0/20:2	C42H80NO8P	[M+H]+	758.569	-7	9.07	0.0636396	283.525	0.426187	Level 2
98	PC 34:2|PC 16:0/18:2	C42H80NO8P	[M+H]+	758.57	-1.35	9.074	0.137647	281.266	0.142379	Level 1
99	PC 34:2|PC 17:1/17:1	C42H80NO8P	[M+H]+	758.57	-1.36667	10.605	0.137647	281.823	0.170855	Level 1
100	PC 34:2|PC 18:1/16:1	C42H80NO8P	[M+H]+	758.569	-4.3	9.07	0.127279	284.641	0.426187	Level 2
101	PC 34:2|PC 18:2/16:0	C42H80NO8P	[M+H]+	758.57	-1.38333	9.074	0.137647	283.455	0.185421	Level 1
102	PC 34:2|PC 20:2/14:0	C42H80NO8P	[M+H]+	758.569	-0.1	9.07	0.0707107	284.85	0.426187	Level 2
103	PC 34:3|PC 16:0/18:3	C42H78NO8P	[M+H]+	756.554	-8.4	10.54	0.0353553	282.84	0.426207	Level 2
104	PC 34:3|PC 16:1/18:2	C42H78NO8P	[M+H]+	756.555	-3.06667	8.371	0.166903	280.469	0.142386	Level 1
105	PC 34:3|PC 18:2/16:1	C42H78NO8P	[M+H]+	756.555	-3.16667	8.371	0.184065	282.98	0.170863	Level 1
106	PC 34:4|PC 14:0/20:4	C42H76NO8P	[M+H]+	754.539	-2.36667	7.856	0.0955859	277.952	0.113914	Level 1
107	PC 34:4|PC 20:4/14:0	C42H76NO8P	[M+H]+	754.539	-2.33333	7.856	0.0854205	280.412	0.142393	Level 1
108	PC 34:5|PC 14:1/20:4	C42H74NO8P	[M+H]+	752.523	1.43333	7.89	0.0955859	275.124	0.113919	Level 1
109	PC 35:1|PC 17:0/18:1	C43H84NO8P	[M+H]+	774.602	3.76667	9.3	0.429139	289.277	0.278029	Level 1
110	PC 35:2|PC 15:0/20:2	C43H82NO8P	[M+H]+	772.586	-6.8	9.345	0.145831	287.826	0.241547	Level 1
111	PC 35:4|PC 15:0/20:4	C43H78NO8P	[M+H]+	768.555	-2.8	8.9	0.266883	282.064	0.213424	Level 1
112	PC 35:4|PC 20:4/15:0	C43H78NO8P	[M+H]+	768.555	-2.63333	8.9	0.12145	285.097	0.170815	Level 1
113	PC 36:0|PC 18:0/18:0	C44H88NO8P	[M+H]+	790.633	1.61667	11.933	0.167212	294.263	2.38766	Level 1
114	PC 36:1|PC 16:0/20:1	C44H86NO8P	[M+H]+	788.617	-0.766667	10.86	0.15284	287.793	0.227652	Level 1
115	PC 36:1|PC 18:0/18:1	C44H86NO8P	[M+H]+	788.617	-0.75	10.86	0.212108	289.048	0.284565	Level 1
116	PC 36:1|PC 18:1/18:0	C44H86NO8P	[M+H]+	788.617	-0.733333	10.86	0.15284	292.672	0.341478	Level 1
117	PC 36:2|PC 15:0/21:2	C44H84NO8P	[M+H]+	786.602	-9.91667	8.553	0.127384	285.538	0.194264	Level 1
118	PC 36:2|PC 18:0/18:2	C44H84NO8P	[M+H]+	786.602	-5.31667	12.983	1.87538	288.712	0.256119	Level 1
119	PC 36:2|PC 18:1/18:1	C44H84NO8P	[M+H]+	786.602	-2.65	9.674	0.140523	291.5	2.36209	Level 1
120	PC 36:3|PC 16:0/20:3	C44H82NO8P	[M+H]+	784.586	-2.63333	9.4	0.133116	284.96	0.241482	Level 1
121	PC 36:3|PC 16:1/20:2	C44H82NO8P	[M+H]+	784.585	-2.8	9.32	0.120208	288.446	0.425935	Level 2
122	PC 36:3|PC 18:1/18:2	C44H82NO8P	[M+H]+	784.586	-2.81667	9.4	0.133116	287.331	0.241482	Level 1
123	PC 36:3|PC 18:2/18:1	C44H82NO8P	[M+H]+	784.586	-3.15	9.4	0.133116	289.352	0.256131	Level 1
124	PC 36:3|PC 20:2/16:1	C44H82NO8P	[M+H]+	784.585	-1.8	9.32	0.0919239	288.794	0.425935	Level 2
125	PC 36:4|PC 16:0/20:4	C44H80NO8P	[M+H]+	782.57	-0.533333	8.9	0.117417	284.346	0.199222	Level 1
126	PC 36:4|PC 20:4/16:0	C44H80NO8P	[M+H]+	782.57	-0.5	8.9	0.117417	286.437	0.218977	Level 1
127	PC 36:5|PC 18:2/18:3	C44H78NO8P	[M+H]+	780.554	-0.5	7.94	0.0707107	284.567	0.396423	Level 2
128	PC 36:5|PC 18:3/18:2	C44H78NO8P	[M+H]+	780.554	-6.6	7.94	0.0707107	283.661	0.396423	Level 2
129	PC 36:6|PC 14:0/22:6	C44H76NO8P	[M+H]+	778.538	-7.6	7.64	0.0707107	282.419	0.396441	Level 2
130	PC 36:6|PC 14:1/22:5	C44H76NO8P	[M+H]+	778.539	0.983333	8.455	0.0981156	279.421	0.170777	Level 1
131	PC 36:6|PC 16:1/20:5	C44H76NO8P	[M+H]+	778.538	-7.6	9.41	0.0636396	282.001	0.388181	Level 2
132	PC 36:6|PC 20:5/16:1	C44H76NO8P	[M+H]+	778.538	-9.4	7.64	0.0353553	282.628	0.425992	Level 2
133	PC 36:7|PC 14:1/22:6	C44H74NO8P	[M+H]+	776.523	18.8167	8.45	0.11606	277.133	0.108014	Level 1
134	PC 36:7|PC 22:6/14:1	C44H74NO8P	[M+H]+	776.523	18.9167	8.45	0.11606	282.501	0.170784	Level 1
135	PC 37:0|PC 15:0/22:0	C45H90NO8P	[M+H]+	804.649	2.48333	12.2	0.164154	299.053	0.369808	Level 1
136	PC 37:1|PC 20:1/17:0	C45H88NO8P	[M+H]+	802.633	2.61667	11.89	0.153753	295.581	0.312927	Level 1
137	PC 37:2|PC 15:1/22:1	C45H86NO8P	[M+H]+	800.617	-5.31667	8.316	0.120277	287.921	0.227593	Level 1
138	PC 37:4|PC 17:0/20:4	C45H82NO8P	[M+H]+	796.586	-0.45	9.3	0.133116	286.838	0.227613	Level 1
139	PC 37:4|PC 20:4/17:0	C45H82NO8P	[M+H]+	796.586	-0.466667	9.3	0.133116	289.347	0.256064	Level 1
140	PC 37:5|PC 17:1/20:4	C45H80NO8P	[M+H]+	794.57	-6.21667	8.345	0.131098	286.641	0.24143	Level 1
141	PC 37:5|PC 20:4/17:1	C45H80NO8P	[M+H]+	794.57	-5.58333	8.345	0.280672	289.499	0.785318	Level 1
142	PC 37:6|PC 15:1/22:5	C45H78NO8P	[M+H]+	792.555	-4.13333	8.15	0.367736	281.607	2.77977	Level 1
143	PC 38:0|PC 18:0/20:0	C46H88NO8P	[M+H]+	818.639	6.9	14.086	0.129525	300.636	0.39814	Level 1
144	PC 38:1|PC 18:0/20:1	C46H90NO8P	[M+H]+	816.649	1.15	12.383	0.169283	296.401	0.410163	Level 1
145	PC 38:1|PC 18:1/20:0	C46H90NO8P	[M+H]+	816.649	1.11667	12.383	0.169283	302.88	0.426596	Level 1
146	PC 38:1|PC 20:1/18:0	C46H90NO8P	[M+H]+	816.649	1.15	12.383	0.169283	298.421	0.369716	Level 1
147	PC 38:2|PC 18:0/20:2	C46H88NO8P	[M+H]+	814.633	-2.61667	11.357	0.271121	298.712	0.369731	Level 1
148	PC 38:2|PC 18:1/20:1	C46H88NO8P	[M+H]+	814.633	-2.43333	11.357	0.209037	292.094	0.284409	Level 1
149	PC 38:2|PC 20:1/18:1	C46H88NO8P	[M+H]+	814.633	-2.21667	11.357	0.161204	295.02	0.341291	Level 1
150	PC 38:3|PC 18:0/20:3	C46H86NO8P	[M+H]+	812.617	-0.366667	10.39	0.158293	292.663	0.312863	Level 1
151	PC 38:4|PC 18:0/20:4	C46H84NO8P	[M+H]+	810.602	-1.76667	9.349	0.139344	289.68	0.297772	Level 1
152	PC 38:4|PC 20:4/18:0	C46H84NO8P	[M+H]+	810.602	-1.76667	9.349	0.139344	292.327	0.561565	Level 1
153	PC 38:5|PC 18:0/20:5	C46H82NO8P	[M+H]+	808.586	-4.43333	8.8	0.133116	287.532	0.227555	Level 1
154	PC 38:5|PC 18:1/20:4	C46H82NO8P	[M+H]+	808.586	-2.73333	8.8	0.133116	289.761	0.286993	Level 1
155	PC 38:5|PC 20:4/18:1	C46H82NO8P	[M+H]+	808.585	-6.5	8.82	0.0353553	289.831	0.396185	Level 2
156	PC 38:6|PC 18:1/20:5	C46H80NO8P	[M+H]+	806.569	-9.2	8.48	0.0989949	287.892	0.387946	Level 2
157	PC 38:6|PC 18:2/20:4	C46H80NO8P	[M+H]+	806.57	-0.6	8.096	0.130754	286.081	0.227565	Level 1
158	PC 38:6|PC 18:3/20:3	C46H80NO8P	[M+H]+	806.569	-2.3	8.48	0.0919239	287.892	0.387946	Level 2
159	PC 38:6|PC 20:3/18:3	C46H80NO8P	[M+H]+	806.569	-3.7	8.48	0.0919239	287.614	0.425735	Level 2
160	PC 38:6|PC 20:4/18:2	C46H80NO8P	[M+H]+	806.57	-0.566667	8.096	0.131263	288.45	0.307686	Level 1
161	PC 38:6|PC 20:5/18:1	C46H80NO8P	[M+H]+	806.569	-9	8.48	0.0636396	287.962	0.425735	Level 2
162	PC 38:7|PC 16:1/22:6	C46H78NO8P	[M+H]+	804.555	1.46667	7.826	0.0932559	284.317	0.199128	Level 1
163	PC 38:7|PC 18:2/20:5	C46H78NO8P	[M+H]+	804.554	-9.2	7.77	0.0989949	284.838	0.387963	Level 2
164	PC 38:7|PC 20:5/18:2	C46H78NO8P	[M+H]+	804.554	-8.7	7.77	0.0989949	286.093	0.396218	Level 2
165	PC 38:7|PC 22:6/16:1	C46H78NO8P	[M+H]+	804.555	1.46667	7.826	0.0932559	286.929	0.215896	Level 1
166	PC 39:6|PC 17:0/22:6	C47H82NO8P	[M+H]+	820.586	1.9	9.049	0.124419	291.711	0.312812	Level 1
167	PC 40:0 PC 18:0/22:0	C48H96NO8P	[M+H]+	846.695	-0.383333	15.544	0.222441	304.916	0.454767	Level 1
168	PC 40:0|PC 14:0/26:0	C48H96NO8P	[M+H]+	846.695	-3.5	12.05	0.0636396	307.645	0.387638	Level 2
169	PC 40:1|PC 18:0/22:1	C48H94NO8P	[M+H]+	844.679	-2.35	13.865	0.184219	301.316	0.397937	Level 1
170	PC 40:2|PC 18:1/22:1	C48H92NO8P	[M+H]+	842.664	2.23333	11.976	0.168721	299.174	2.46107	Level 1
171	PC 40:2|PC 18:2/22:0	C48H92NO8P	[M+H]+	842.663	-7.2	12.35	0.0636396	301.82	0.395916	Level 2
172	PC 40:2|PC 22:0/18:2	C48H92NO8P	[M+H]+	842.663	-4.1	12.35	0.120208	301.263	0.425429	Level 2
173	PC 40:4|PC 16:0/24:4	C48H88NO8P	[M+H]+	838.633	-1.5	10.669	0.150555	297.456	2.96627	Level 1
174	PC 40:4|PC 18:0/22:4	C48H88NO8P	[M+H]+	838.633	0	10.669	0	296.342	0	Level 1
175	PC 40:4|PC 22:4/18:0	C48H88NO8P	[M+H]+	838.633	0	10.669	0	298.849	0	Level 1
176	PC 40:5|PC 18:0/22:5	C48H86NO8P	[M+H]+	836.617	0.05	9.879	0.145979	296.284	0.341141	Level 1
177	PC 40:5|PC 18:1/22:4	C48H86NO8P	[M+H]+	836.617	0.0666667	9.879	0.145979	293.916	0.312713	Level 1
178	PC 40:5|PC 20:2/20:3	C48H86NO8P	[M+H]+	836.616	-5.3	9.45	0.0353553	296.145	0.425478	Level 2
179	PC 40:5|PC 20:3/20:2	C48H86NO8P	[M+H]+	836.616	-8.9	9.45	0.0353553	295.239	0.395962	Level 2
180	PC 40:5|PC 22:5/18:0	C48H86NO8P	[M+H]+	836.617	0.05	9.879	0.145979	299.278	0.36957	Level 1
181	PC 40:6|PC 20:2/20:4	C48H84NO8P	[M+H]+	834.602	0	9.0674	0	295.1	0	Level 1
182	PC 40:6|PC 20:4/20:2	C48H84NO8P	[M+H]+	834.602	0	9.0674	0	297.586	0	Level 1
183	PC 40:6|PC 22:6/18:0	C48H84NO8P	[M+H]+	834.601	-1.6	9.45	0.0919239	294.694	0.387728	Level 2
184	PC 40:7|PC 18:1/22:6	C48H82NO8P	[M+H]+	832.585	-9.2	8.61	0.0707107	291.92	0.387743	Level 2
185	PC 40:8|PC 20:4/20:4	C48H80NO8P	[M+H]+	830.57	0.0833333	7.466	0.111295	289.209	0.255886	Level 1
186	PC 42:1|PC 18:1/24:0	C50H98NO8P	[M+H]+	872.704	-0.95	15.46	0.154618	307.547	0.48296	Level 1
187	PC 42:1|PC 24:0/18:1	C50H98NO8P	[M+H]+	872.704	-0.933333	15.46	0.20324	310.49	0.48546	Level 1
188	PC 42:11|PC 20:5/22:6	C50H78NO8P	[M+H]+	852.554	-3.7	7.18	0.0636396	291.808	0.395843	Level 2
189	PC 42:2|PC 18:1/24:1	C50H96NO8P	[M+H]+	870.696	0.166667	13.776	0.18085	305.073	0.444512	Level 1
190	PC 42:2|PC 24:1/18:1	C50H96NO8P	[M+H]+	870.696	0.15	13.776	0.18085	307.161	0.482977	Level 1
191	PC 42:4|PC 18:0/24:4	C50H92NO8P	[M+H]+	866.664	0.266667	11.823	0.159708	301.894	0.426187	Level 1
192	PC 42:4|PC 24:4/18:0	C50H92NO8P	[M+H]+	866.664	0.233333	11.823	0.159708	304.33	0.416221	Level 1
193	PC 42:8|PC 20:4/22:4	C50H84NO8P	[M+H]+	858.602	1.41667	8.58	0.119234	295.465	0.354013	Level 1
194	PC 42:8|PC 22:4/20:4	C50H84NO8P	[M+H]+	858.602	0.633333	8.58	0.116103	297.831	0.369417	Level 1
195	PC 42:9|PC 20:3/22:6	C50H82NO8P	[M+H]+	856.585	-0.4	8.19	0.0707107	294.919	0.425317	Level 2
196	PC 42:9|PC 22:6/20:3	C50H82NO8P	[M+H]+	856.585	-5.7	7.68	0.0707107	295.545	0.425317	Level 2
197	PC 44:10|PC 22:6/22:4	C52H84NO8P	[M+H]+	882.602	-1.63333	8.337	0.11606	298.747	0.382143	Level 1
198	PC 44:12|PC 22:6/22:6	C52H80NO8P	[M+H]+	878.57	-0.7	7.476	0.0955859	295.15	0.312471	Level 1
199	PC 44:5|PC 20:4/24:1	C52H94NO8P	[M+H]+	892.674	-1.48333	13.96	0.189912	312.438	0.539591	Level 1
200	PC 44:8|PC 20:4/24:4	C52H88NO8P	[M+H]+	886.633	0.916667	9.345	0.123935	301.718	0.438724	Level 1
201	PC 44:8|PC 24:4/20:4	C52H88NO8P	[M+H]+	886.633	1	9.345	0.145831	304.988	0.454439	Level 1
202	PC O-32:0|PC O-16:0/16:0	C40H82NO7P	[M+H]+	720.591	0.816667	10.934	0.157692	284.279	0.142513	Level 1
203	PC O-32:1|PC O-16:0/16:1	C40H80NO7P	[M+H]+	718.575	-7	10.5	0.0989949	280.803	0.426609	Level 2
204	PC O-32:1|PC O-16:1/16:0	C40H80NO7P	[M+H]+	718.575	-0.616667	10.682	0.150422	279.315	0.114016	Level 1
205	PC O-32:1|PC O-18:1/14:0	C40H80NO7P	[M+H]+	718.575	-0.6	10.546	0.150422	283.495	0.171024	Level 1
206	PC O-32:2|PC O-16:1/16:1	C40H78NO7P	[M+H]+	716.56	-0.166667	10.111	0.153753	279.072	0.114022	Level 1
207	PC O-33:0|PC O-17:0/16:0	C41H84NO7P	[M+H]+	734.607	0.266667	9.579	0.246448	280.872	0.142462	Level 1
208	PC O-34:0|PC O-18:0/16:0	C42H86NO7P	[M+H]+	748.622	-0.966667	12.268	0.174088	289.407	0.256343	Level 1
209	PC O-34:1 |PC O-18:1/16:0	C42H84NO7P	[M+H]+	746.607	0.5	12.111	0.157692	285.244	0.213534	Level 1
210	PC O-34:1|PC O-14:0/20:1	C42H84NO7P	[M+H]+	746.607	0.3	11.929	0.173753	290.094	0.256355	Level 1
211	PC O-34:1|PC O-16:0/18:1	C42H84NO7P	[M+H]+	746.607	0.566667	11.929	0.157692	287.303	0.227871	Level 1
212	PC O-34:1|PC O-18:0/16:1	C42H84NO7P	[M+H]+	746.606	-8.7	10.79	0.0919239	286.257	0.426308	Level 2
213	PC O-34:2 |PC O-18:1/16:1	C42H82NO7P	[M+H]+	744.591	-2.33333	10.724	0.164317	286.929	0.227882	Level 1
214	PC O-34:2|PC O-16:1/18:1	C42H82NO7P	[M+H]+	744.591	-2.36667	10.724	0.164317	283.866	0.170912	Level 1
215	PC O-34:3|PC O-16:1/18:2	C42H80NO7P	[M+H]+	742.575	-7.43333	9.961	0.301574	280.633	0.326543	Level 1
216	PC O-35:0|PC O-17:0/18:0	C43H88NO7P	[M+H]+	762.638	-5.93333	12.94	0.159175	290.96	0.256258	Level 1
217	PC O-35:1|PC O-17:0/18:1	C43H86NO7P	[M+H]+	760.622	0.333333	10.756	0.685082	280.696	0.142372	Level 1
218	PC O-35:1|PC O-17:1/18:0	C43H86NO7P	[M+H]+	760.622	11.0167	10.756	0.164317	289.603	0.284744	Level 1
219	PC O-35:2|PC O-17:1/18:1	C43H84NO7P	[M+H]+	758.606	12.5333	8.035	0.109803	288.225	0.256282	Level 1
220	PC O-36:0|PC O-18:0/18:0	C44H90NO7P	[M+H]+	776.654	-0.666667	13.823	0.200641	293.948	0.313104	Level 1
221	PC O-36:1|PC O-18:0/18:1	C44H88NO7P	[M+H]+	774.638	0.633333	12.249	0.184932	290.88	0.616981	Level 1
222	PC O-36:1|PC O-18:1/18:0	C44H88NO7P	[M+H]+	774.638	0.633333	12.249	0.184932	293.181	0.313118	Level 1
223	PC O-36:2|PC O-18:0/18:2	C44H86NO7P	[M+H]+	772.622	-1.53333	11.922	0.173753	291.73	0.284666	Level 1
224	PC O-36:2|PC O-18:1/18:1	C44H86NO7P	[M+H]+	772.622	-1.53333	11.922	0.173753	289.29	0.284666	Level 1
225	PC O-36:3 |PC O-18:2/18:1	C44H84NO7P	[M+H]+	770.607	-2.66667	10.808	0.173397	288.423	0.256211	Level 1
226	PC O-36:4|PC O-16:0/20:4	C44H82NO7P	[M+H]+	768.591	-8.85	10.219	0.11606	285.097	0.213424	Level 1
227	PC O-36:5|PC O-16:1/20:5	C44H80NO7P	[M+H]+	766.575	1.18333	9.326	0.13648	284.275	0.170823	Level 1
228	PC O-37:0|PC O-19:0/18:0	C45H92NO7P	[M+H]+	790.669	-9.6	12.445	0.174088	291.633	0.464439	Level 1
229	PC O-37:1|PC O-19:0/18:1	C45H90NO7P	[M+H]+	788.654	-1.2	12.227	0.233552	291.367	0.284564	Level 1
230	PC O-37:2|PC O-19:1/18:1	C45H88NO7P	[M+H]+	786.638	-6.65	8.959	0.13471	285.538	0.227662	Level 1
231	PC O-37:3|PC O-21:3_16:0	C45H86NO7P	[M+H]+	784.622	0	13.246	0	299.118	0	Level 1
232	PC O-38:0|PC O-18:0/20:0	C46H94NO7P	[M+H]+	804.685	-0.883333	13.108	0.165378	297.385	0.369807	Level 1
233	PC O-38:1|PC O-18:1/20:0	C46H92NO7P	[M+H]+	802.669	-10.6333	11.494	0.159708	294.616	0.32585	Level 1
234	PC O-38:2 |PC O-18:1/20:1	C46H90NO7P	[M+H]+	800.654	0	7.829	0	294.033	0	Level 1
235	PC O-38:3 |PC O-18:2/20:1	C46H88NO7P	[M+H]+	798.638	2.76667	11.501	0.204719	292.47	0.351911	Level 1
236	PC O-38:4|PC O-18:0/20:4	C46H86NO7P	[M+H]+	796.622	0.2	10.5	0.139344	290.392	0.284516	Level 1
237	PC O-38:5|PC O-16:1/22:4	C46H84NO7P	[M+H]+	794.607	8.06667	10.167	0.156642	288.662	0.312981	Level 1
238	PC O-38:5|PC O-18:1/20:4	C46H84NO7P	[M+H]+	794.607	9.2	10.167	0.150122	292.704	0.341433	Level 1
239	PC O-38:6|PC O-16:0/22:6	C46H82NO7P	[M+H]+	792.591	-0.65	9.29	0.126754	289.511	0.256086	Level 1
240	PC O-38:6|PC O-18:2/20:4	C46H82NO7P	[M+H]+	792.591	-6.8	9.29	0.0971082	286.057	0.419733	Level 1
241	PC O-38:7|PC O-16:1/22:6	C46H80NO7P	[M+H]+	790.575	-4.36667	7.519	0.118491	287.293	0.284553	Level 1
242	PC O-39:0|PC O-19:0/20:0	C47H96NO7P	[M+H]+	818.701	-2.93333	14.086	0.184364	300.635	0.398139	Level 1
243	PC O-39:1|PC O-19:0/20:1	C47H94NO7P	[M+H]+	816.685	-6.71667	11.479	0.297859	295.713	0.341276	Level 1
244	PC O-39:2|PC O-19:0/20:2	C47H92NO7P	[M+H]+	814.669	-6.1	11.344	0.806112	292.563	0.284409	Level 1
245	PC O-39:4|PC O-19:0/20:4	C47H88NO7P	[M+H]+	810.638	-1.85	11.098	0.157279	299.271	0.511345	Level 1
246	PC O-39:5|PC O-19:1/20:4	C47H86NO7P	[M+H]+	808.622	-6.7	8.259	0.133116	290.667	0.218856	Level 1
247	PC O-39:7|PC O-17:1/22:6	C47H82NO7P	[M+H]+	804.591	-1.4	10.294	0.142607	287.207	0.284468	Level 1
248	PC O-40:0|PC O-18:0/22:0	C48H98NO7P	[M+H]+	832.716	-11.8833	14.274	0.782119	301.941	0.378031	Level 1
249	PC O-40:1|PC O-18:0/22:1	C48H96NO7P	[M+H]+	830.701	-7	13.133	0.164154	300.841	0.398044	Level 1
250	PC O-40:3|PC O-18:1/22:2	C48H92NO7P	[M+H]+	826.669	0.466667	13.234	0.11296	300.344	0.398076	Level 1
251	PC O-40:4|PC O-18:0/22:4	C48H90NO7P	[M+H]+	824.654	-1.06667	12.1	0.152501	298.095	0.369657	Level 1
252	PC O-40:5 |PC O-18:1/22:4	C48H88NO7P	[M+H]+	822.638	12.5167	10.986	0.172443	300.612	0.398108	Level 1
253	PC O-40:6|PC O-18:0/22:6	C48H86NO7P	[M+H]+	820.622	11.2	11.983	0.170841	299.303	0.398124	Level 1
254	PC O-40:7 |PC O-18:1/22:6	C48H84NO7P	[M+H]+	818.607	-2.73333	8.371	0.140523	297.574	0.255947	Level 1
255	PC O-40:8 |PC O-18:2/22:6	C48H82NO7P	[M+H]+	816.591	0.0333333	8.449	0.302435	291.755	0.284397	Level 1
256	PC O-40:9 |PC O-18:3/22:6	C48H80NO7P	[M+H]+	814.575	-0.416667	7.206	0.187448	282.033	0.170645	Level 1
257	PC O-41:0|PC O-19:0/22:0	C49H100NO7P	[M+H]+	846.732	-7.95	15.071	0.13938	305.194	0.43143	Level 1
258	PC O-41:5|PC O-19:0/22:4	C49H90NO7P	[M+H]+	836.654	-6.4	10.633	0.672362	298.583	0.535331	Level 1
259	PC O-41:6|PC O-19:0/22:6	C49H88NO7P	[M+H]+	834.638	-3.93333	8.563	0.139344	297.479	0.487299	Level 1
260	PC O-41:7|PC O-19:1/22:6	C49H86NO7P	[M+H]+	832.622	-4.55	10.203	0.133778	291.137	0.284307	Level 1
261	PC O-42:1|PC O-20:1/22:0	C50H100NO7P	[M+H]+	858.732	-11.5833	14.641	0.211943	304.57	0.454665	Level 1
262	PC O-42:10|PC O-20:4/22:6	C50H82NO7P	[M+H]+	840.591	16.7833	10.629	0.133116	296.749	0.369542	Level 1
263	PC O-42:4|PC O-22:0/20:4	C50H94NO7P	[M+H]+	852.685	-3.51667	13.15	0.116905	300.858	0.454716	Level 1
264	PC O-42:6|PC O-20:0/22:6	C50H90NO7P	[M+H]+	848.654	-12.0333	7.574	0.109864	300.182	0.397907	Level 1
265	PE 32:1|PE 16:0/16:1	C37H72NO8P	[M+H]+	690.508	-2.28333	8.178	0.11296	269.816	0.108248	Level 1
266	PE 32:1|PE 16:1/16:0	C37H72NO8P	[M+H]+	690.508	-2.28333	8.017	0.11296	270.99	0.0686991	Level 1
267	PE 34:0|PE 16:0/18:0	C39H78NO8P	[M+H]+	720.555	-0.133333	9.278	0.133116	277.088	0.11401	Level 1
268	PE 34:0|PE 18:0/16:0	C39H78NO8P	[M+H]+	720.555	-0.133333	9.278	0.133116	279.532	0.142513	Level 1
269	PE 34:1|PE 14:0/20:1	C39H76NO8P	[M+H]+	718.538	1.2	9.11	1.16673	277.452	0.388233	Level 2
270	PE 34:1|PE 16:0/18:1	C39H76NO8P	[M+H]+	718.539	2.46667	8.912	0.137647	275.357	0.0855121	Level 1
271	PE 34:1|PE 18:1/16:0	C39H76NO8P	[M+H]+	718.539	2.46667	8.912	0.137647	277.522	0.114016	Level 1
272	PE 34:2|PE 16:0/18:2	C39H74NO8P	[M+H]+	716.523	-0.25	8.276	0.117417	275.581	0.308071	Level 1
273	PE 34:2|PE 16:1/18:1	C39H74NO8P	[M+H]+	716.523	-0.25	8.276	0.117417	269.437	0.15561	Level 1
274	PE 34:2|PE 18:1/16:1	C39H74NO8P	[M+H]+	716.523	-0.25	8.276	0.117417	271.671	0.0570111	Level 1
275	PE 34:3|PE 16:1/18:2	C39H72NO8P	[M+H]+	714.508	-0.1	7.64	0.102258	271.406	0.0721178	Level 1
276	PE 34:3|PE 18:2/16:1	C39H72NO8P	[M+H]+	714.508	-0.516667	7.765	0.13648	273.92	0.0570141	Level 1
277	PE 34:4|PE 14:0/20:4	C39H70NO8P	[M+H]+	712.492	6.88333	6.47	0.0242899	267.559	0.0525672	Level 1
278	PE 35:3|PE 15:0/20:3	C40H74NO8P	[M+H]+	728.522	-0.4	9.74	1.13844	276.543	0.396794	Level 2
279	PE 36:0|PE 18:0/18:0	C41H82NO8P	[M+H]+	748.586	-1.85	10.15	0.140523	285.183	0.255074	Level 1
280	PE 36:1|PE 18:0/18:1	C41H80NO8P	[M+H]+	746.569	-0.45	9.8	0.125658	282.35	0.170904	Level 1
281	PE 36:1|PE 18:1/18:0	C41H80NO8P	[M+H]+	746.569	-0.366667	9.8	0.131972	285.21	0.191076	Level 1
282	PE 36:2| PE 18:1/18:1	C41H78NO8P	[M+H]+	744.555	2.66667	9.243	0.133116	276.363	0.113941	Level 1
283	PE 36:2|PE 18:0/18:2	C41H78NO8P	[M+H]+	744.555	2.66667	9.243	0.133116	278.735	0.142427	Level 1
284	PE 36:2|PE 18:2/18:0	C41H78NO8P	[M+H]+	744.555	2.66667	9.243	0.133116	281.177	0.170912	Level 1
285	PE 36:3|PE 16:0/20:3	C41H76NO8P	[M+H]+	742.539	-2.43333	8.43	0.110574	273.167	0.0569735	Level 1
286	PE 36:3|PE 16:1/20:2	C41H76NO8P	[M+H]+	742.538	-3.1	8.23	1.00409	279.447	0.396913	Level 2
287	PE 36:3|PE 18:1/18:2	C41H76NO8P	[M+H]+	742.539	-2.58333	8.43	0.110574	276.237	0.113947	Level 1
288	PE 36:3|PE 18:2/18:1	C41H76NO8P	[M+H]+	742.539	-2.43333	8.43	0.110574	279.377	0.142434	Level 1
289	PE 36:3|PE 20:2/16:1	C41H76NO8P	[M+H]+	742.538	-2	8.23	0.0636396	279.098	0.396494	Level 2
290	PE 36:4|PE 14:0/22:4	C41H74NO8P	[M+H]+	740.522	2	8.23	0.558614	277.577	0.397015	Level 2
291	PE 36:4|PE 16:0/20:4	C41H74NO8P	[M+H]+	740.523	2.91667	8.212	0.110574	277.228	0.0854644	Level 1
292	PE 36:4|PE 16:1/20:3	C41H74NO8P	[M+H]+	740.522	2	8.23	0.0636396	277.577	0.396774	Level 2
293	PE 36:4|PE 20:3/16:1	C41H74NO8P	[M+H]+	740.522	1.9	8.23	0.120208	276.46	0.396794	Level 2
294	PE 36:4|PE 20:4/16:0	C41H74NO8P	[M+H]+	740.523	2.91667	8.212	0.110574	279.321	0.142441	Level 1
295	PE 36:4|PE 22:4/14:0	C41H74NO8P	[M+H]+	740.522	2	8.23	1.54149	277.367	0.396794	Level 2
296	PE 36:5|PE 16:1/20:4	C41H72NO8P	[M+H]+	738.508	-2.11667	7.442	0.099482	270.819	0.275628	Level 1
297	PE 36:5|PE 20:4/16:1	C41H72NO8P	[M+H]+	738.508	-2.31667	7.442	0.0875024	274.31	0.0854687	Level 1
298	PE 36:6|PE 14:0/22:6	C41H70NO8P	[M+H]+	736.492	1.83333	7.146	0.0754763	272.3	0.113964	Level 1
299	PE 37:6|PE 17:1/20:5	C42H72NO8P	[M+H]+	750.508	0.866667	7.617	0.110227	274.823	0.128007	Level 1
300	PE 38:1|PE 18:0/20:1	C43H84NO8P	[M+H]+	774.602	-0.65	10.537	0.139344	286.376	0.241536	Level 1
301	PE 38:1|PE 20:1/18:0	C43H84NO8P	[M+H]+	774.602	-0.183333	10.532	0.139344	291.662	0.275393	Level 1
302	PE 38:2|PE 18:1/20:1	C43H82NO8P	[M+H]+	772.586	-2.9	10.048	0.131972	284.618	0.19096	Level 1
303	PE 38:2|PE 18:2/20:0	C43H82NO8P	[M+H]+	772.585	-2	7.26	1.37179	287.826	0.388527	Level 2
304	PE 38:2|PE 19:1/19:1	C43H82NO8P	[M+H]+	772.585	-2	10.08	0.381838	287.547	0.425916	Level 2
305	PE 38:2|PE 20:0/18:2	C43H82NO8P	[M+H]+	772.585	-3.1	7.26	0.749533	287.826	0.388507	Level 2
306	PE 38:2|PE 20:1/18:1	C43H82NO8P	[M+H]+	772.587	-2.6	10.048	0.131972	288.174	0.227733	Level 1
307	PE 38:3|PE 18:0/20:3	C43H80NO8P	[M+H]+	770.57	3.48333	10.154	0.131972	287.239	0.219036	Level 1
308	PE 38:3|PE 20:3/18:0	C43H80NO8P	[M+H]+	770.57	6.36667	10.154	0.293627	289.666	0.247196	Level 1
309	PE 38:4|PE 18:0/20:4	C43H78NO8P	[M+H]+	768.555	-1.93333	9.167	0.11606	283.11	0.170815	Level 1
310	PE 38:4|PE 20:4/18:0	C43H78NO8P	[M+H]+	768.555	-1.93333	9.167	0.11606	285.481	0.213424	Level 1
311	PE 38:5|PE 18:1/20:4	C43H76NO8P	[M+H]+	766.538	0.2	8.28	0.111788	277.335	0.129846	Level 1
312	PE 38:5|PE 20:4/18:1	C43H76NO8P	[M+H]+	766.538	-0.15	8.28	0.111788	280.055	0.135347	Level 1
313	PE 38:6|PE 16:0/22:6	C43H74NO8P	[M+H]+	764.523	-1.16667	8.036	0.108382	277.208	0.113887	Level 1
314	PE 38:6|PE 18:2/20:4	C43H74NO8P	[M+H]+	764.523	-1.16667	8.036	0.108382	281.184	0.227775	Level 1
315	PE 38:6|PE 22:6/16:0	C43H74NO8P	[M+H]+	764.523	-1.16667	8.036	0.108382	279.859	0.142359	Level 1
316	PE 38:7|PE 16:1/22:6	C43H72NO8P	[M+H]+	762.508	-1.88333	7.231	0.0960729	272.89	0.29065	Level 1
317	PE 38:7|PE 18:2/20:5	C43H72NO8P	[M+H]+	762.507	-0.9	7.56	0.424264	276.036	0.388233	Level 2
318	PE 38:7|PE 20:5/18:2	C43H72NO8P	[M+H]+	762.507	-0.9	7.56	7.92667	277.221	0.388322	Level 2
319	PE 38:7|PE 22:6/16:1	C43H72NO8P	[M+H]+	762.508	-1.85	7.231	0.126557	275.827	0.0854195	Level 1
320	PE 39:2|PE 18:2/21:0	C44H84NO8P	[M+H]+	786.601	-1.1	11.63	2.885	290.524	0.426147	Level 2
321	PE 39:7|PE17:1/22:6	C44H74NO8P	[M+H]+	776.523	1.63333	7.72	0.11606	#N/A	0.113856	Level 1
322	PE 40:2|PE 20:1/20:1	C45H86NO8P	[M+H]+	800.617	-0.116667	10.75	0.146287	301.308	0.297018	Level 1
323	PE 40:3|PE 18:0/22:3	C45H84NO8P	[M+H]+	798.602	21.7167	11.77	0.16943	292.61	0.312954	Level 1
324	PE 40:3|PE 22:3/18:0	C45H84NO8P	[M+H]+	798.602	21.5333	11.77	0.156642	296.791	0.341404	Level 1
325	PE 40:4|PE 18:0/22:4	C45H82NO8P	[M+H]+	796.586	-0.35	9.831	0.131972	288.536	0.256064	Level 1
326	PE 40:4|PE 20:2/20:2	C45H82NO8P	[M+H]+	796.585	-0.9	9.83	1.22329	289.138	0.425824	Level 2
327	PE 40:4|PE 22:4/18:0	C45H82NO8P	[M+H]+	796.586	-0.3	9.831	0.131972	290.95	0.284516	Level 1
328	PE 40:5|PE 18:0/22:5	C45H80NO8P	[M+H]+	794.57	-4.96667	8.325	0.159426	284.411	0.19917	Level 1
329	PE 40:5|PE 18:1/22:4	C45H80NO8P	[M+H]+	794.57	-4.61667	8.325	0.130448	290.753	0.284528	Level 1
330	PE 40:5|PE 20:2/20:3	C45H80NO8P	[M+H]+	794.569	-5.4	8.94	0.53033	287.059	0.396302	Level 2
331	PE 40:5|PE 20:3/20:2	C45H80NO8P	[M+H]+	794.569	-5.5	8.94	0.601041	286.432	0.396302	Level 2
332	PE 40:5|PE 22:5/18:0	C45H80NO8P	[M+H]+	794.57	-3.61667	8.325	0.125658	287.199	0.227622	Level 1
333	PE 40:6|PE 18:0/22:6	C45H78NO8P	[M+H]+	792.555	-1.6	8.93	0.131098	283.866	0.199178	Level 1
334	PE 40:6|PE 20:2/20:4	C45H78NO8P	[M+H]+	792.554	-0.4	8.94	0.0707107	284.284	0.425861	Level 2
335	PE 40:6|PE 20:4/20:2	C45H78NO8P	[M+H]+	792.554	-0.5	8.94	1.03238	284.632	0.425861	Level 2
336	PE 40:6|PE 22:6/18:0	C45H78NO8P	[M+H]+	792.555	-1.6	8.93	0.131098	286.026	0.227632	Level 1
337	PE 40:7|PE 18:1/22:6	C45H76NO8P	[M+H]+	790.539	-0.233333	8.129	0.113739	279.835	0.157407	Level 1
338	PE 40:7|PE 20:2/20:5	C45H76NO8P	[M+H]+	790.538	0.2	8.15	0.494975	282.763	0.396336	Level 2
339	PE 40:7|PE 20:5/20:2	C45H76NO8P	[M+H]+	790.538	0.2	8.15	0.480833	283.042	0.388078	Level 2
340	PE 40:7|PE 22:6/18:1	C45H76NO8P	[M+H]+	790.539	-0.25	8.129	0.113739	282.066	0.170732	Level 1
341	PE 40:8|PE 18:2/22:6	C45H74NO8P	[M+H]+	788.523	2.4	7.574	0.0960729	277.459	0.113826	Level 1
342	PE 40:8|PE 20:4/20:4	C45H74NO8P	[M+H]+	788.523	3.15	7.574	0.29782	285.703	0.227652	Level 1
343	PE 40:8|PE 22:6/18:2	C45H74NO8P	[M+H]+	788.523	2.4	7.574	0.0960729	279.778	0.142283	Level 1
344	PE 40:9|PE 18:3/22:6	C49H80NO8P	[M+H]+	842.57	0	6.42	0	292.178	0	Level 1
345	PE 42:0|PE 18:0/24:0	C47H94NO8P	[M+H]+	832.68	23.1333	13.2	0.176607	305.554	0.45489	Level 1
346	PE 42:10|PE 20:4/22:6	C47H74NO8P	[M+H]+	812.523	1.86667	7.189	0.0960729	281.587	0.162892	Level 1
347	PE 42:4|PE 18:0/24:4	C47H86NO8P	[M+H]+	824.617	-1.71667	10.48	0.153753	294.682	0.312787	Level 1
348	PE 42:4|PE 20:3/22:1	C47H86NO8P	[M+H]+	824.616	-0.9	10.5	6.02455	294.125	0.387804	Level 2
349	PE 42:4|PE 20:4/22:0	C47H86NO8P	[M+H]+	824.616	-0.9	18.44	1.19501	294.612	0.425578	Level 2
350	PE 42:4|PE 22:0/20:4	C47H86NO8P	[M+H]+	824.616	7.1	18.44	5.28209	294.682	0.425578	Level 2
351	PE 42:4|PE 22:1/20:3	C47H86NO8P	[M+H]+	824.616	0.1	10.5	5.5225	295.657	0.425578	Level 2
352	PE 42:4|PE 24:4/18:0	C47H86NO8P	[M+H]+	824.617	-1.63333	10.48	0.153753	299.07	0.398295	Level 1
353	PE 42:5|PE 20:1/22:4	C47H84NO8P	[M+H]+	822.602	-2.6	9.391	0.148009	292.604	0.26947	Level 1
354	PE 42:5|PE 22:4/20:1	C47H84NO8P	[M+H]+	822.602	-0.45	9.391	0.307181	296.157	0.312799	Level 1
355	PE 42:8|PE 20:4/22:4	C47H78NO8P	[M+H]+	816.555	-0.85	8.161	0.11606	284.768	0.199078	Level 1
356	PE 42:8|PE 22:4/20:4	C47H78NO8P	[M+H]+	816.555	-0.85	8.161	0.11606	286.928	0.246951	Level 1
357	PE 42:9|PE 20:4/22:5	C47H76NO8P	[M+H]+	814.539	0.7	7.708	0.110091	282.759	0.190788	Level 1
358	PE 42:9|PE 22:5/20:4	C47H76NO8P	[M+H]+	814.539	0.65	7.708	0.113739	287.497	0.227527	Level 1
359	PE 42:9|PE 22:6/20:3	C47H76NO8P	[M+H]+	814.538	3.9	6.05	1.32936	285.685	0.425665	Level 2
360	PE 44:10|PE 22:4/22:6	C49H78NO8P	[M+H]+	840.555	-1.71667	7.9	0.111295	287.488	0.22741	Level 1
361	PE 44:10|PE 22:6/22:4	C49H78NO8P	[M+H]+	840.555	-1.78333	7.9	0.111295	289.647	0.255837	Level 1
362	PE 44:11|PE 22:5/22:6	C49H76NO8P	[M+H]+	838.539	5.45	7.225	0.171513	283.011	0.170564	Level 1
363	PE 44:12|PE 22:6/22:6	C49H74NO8P	[M+H]+	836.523	3.66667	7.142	0.0924482	284.134	0.199	Level 1
364	PE 44:9|PE 22:4/22:5	C49H80NO8P	[M+H]+	842.57	5.51667	6.42	0.0771146	291.325	0.284252	Level 1
365	PE O-32:1|PE O-16:1/16:0	C37H74NO7P	[M+H]+	676.528	1.28333	9.207	0.133116	277.565	0.114149	Level 1
366	PE O-32:2|PE O-16:1/16:1	C37H72NO7P	[M+H]+	674.513	0.233333	8.665	0.116905	271.5	0.0285389	Level 1
367	PE O-34:0|PE O-16:0/18:0	C39H80NO7P	[M+H]+	706.575	-0.3	10.5	0.615183	279.147	0.426745	Level 2
368	PE O-34:0|PE O-18:0/16:0	C39H80NO7P	[M+H]+	706.575	-2.15	10.7	0.24246	283.477	0.171078	Level 1
369	PE O-34:1|PE O-16:0/18:1	C39H78NO7P	[M+H]+	704.56	-2.5	9.775	0.137465	279.419	0.114059	Level 1
370	PE O-34:1|PE O-18:1/16:0	C39H78NO7P	[M+H]+	704.56	-2.48333	9.775	0.137465	276.368	0.0855439	Level 1
371	PE O-34:2|PE O-16:1/18:1	C39H76NO7P	[M+H]+	702.543	-1.73333	9.621	0.124164	272.751	0.0855486	Level 1
372	PE O-34:3|PE O-18:2/16:1	C39H74NO7P	[M+H]+	700.528	-1.33333	8.809	0.11606	272.203	0.0570356	Level 1
373	PE O-35:2|PE O-17:1/18:1	C40H78NO7P	[M+H]+	716.56	0.133333	10.083	0.153753	280.539	0.157685	Level 1
374	PE O-36:1|PE O-16:0/20:1	C41H82NO7P	[M+H]+	732.59	-0.8	10.71	3.38704	282.657	0.426456	Level 2
375	PE O-36:1|PE O-18:0/18:1	C41H82NO7P	[M+H]+	732.591	-3.76667	10.6	0.147739	283.773	0.199456	Level 1
376	PE O-36:1|PE O-20:1/16:0	C41H82NO7P	[M+H]+	732.591	-9.76667	9.492	0.1216	279.495	0.178854	Level 1
377	PE O-36:2|PE O-18:1/18:1	C41H80NO7P	[M+H]+	730.575	1.08333	10.599	0.133116	285.896	0.227962	Level 1
378	PE O-36:3|PE O-16:0/20:3	C41H78NO7P	[M+H]+	728.559	-1.7	9.74	0.127279	278.846	0.426499	Level 2
379	PE O-36:3|PE O-18:1/18:2	C41H78NO7P	[M+H]+	728.56	-0.266667	9.7053	0.137647	280.522	0.142483	Level 1
380	PE O-36:3|PE O-18:2/18:1	C41H78NO7P	[M+H]+	728.56	-0.266667	9.7053	0.137647	277.729	0.129965	Level 1
381	PE O-36:4|PE O-16:0/20:4	C41H76NO7P	[M+H]+	726.544	-0.95	9.018	0.0880152	272.648	0.0854944	Level 1
382	PE O-36:4|PE O-16:1/20:3	C41H76NO7P	[M+H]+	726.544	-0.75	9.018	0.142782	275.44	0.113993	Level 1
383	PE O-36:4|PE O-18:3/18:1	C41H76NO7P	[M+H]+	726.544	0.466667	9.018	0.119164	279.419	0.170989	Level 1
384	PE O-36:5|PE O-16:1/20:4	C41H74NO7P	[M+H]+	724.528	-0.383333	8.427	0.133116	273.422	0.142498	Level 1
385	PE O-37:1|PE O-19:0/18:1	C42H84NO7P	[M+H]+	746.607	0.316667	11.929	0.173753	289.878	0.256355	Level 1
386	PE O-37:3|PE O-18:2/19:1	C42H80NO7P	[M+H]+	742.575	1.25	9.801	0.153753	284.819	0.142434	Level 1
387	PE O-37:5|PE O-17:1/20:4	C42H76NO7P	[M+H]+	738.544	-0.8	9.061	0.141527	281.659	0.205441	Level 1
388	PE O-38:2|PE O-18:1/20:1	C43H84NO7P	[M+H]+	758.607	-0.716667	11.448	0.162409	287.43	0.247264	Level 1
389	PE O-38:3|PE O-18:2/20:1	C43H82NO7P	[M+H]+	756.591	-1.8	10.554	0.153753	282.98	0.163092	Level 1
390	PE O-38:3|PE O-20:3/18:0	C43H82NO7P	[M+H]+	756.591	-1.8	10.554	0.133778	285.7	0.227817	Level 1
391	PE O-38:4|PE O-18:0/20:4	C43H80NO7P	[M+H]+	754.575	-2.13333	10.018	0.147739	279.854	0.142392	Level 1
392	PE O-38:4|PE O-18:1/20:3	C43H80NO7P	[M+H]+	754.575	-1.98333	10.018	0.147739	286.411	0.256306	Level 1
393	PE O-38:4|PE O-18:2/20:2	C43H80NO7P	[M+H]+	754.575	-2.4	10.018	0.147739	282.714	0.205756	Level 1
394	PE O-38:5|PE O-16:1/22:4	C43H78NO7P	[M+H]+	752.56	1.03333	9.188	0.131098	280.984	0.170879	Level 1
395	PE O-38:5|PE O-18:1/20:4	C43H78NO7P	[M+H]+	752.56	0.816667	9.64	0.141091	281.263	0.170879	Level 1
396	PE O-38:6|PE O-16:1/22:5	C43H76NO7P	[M+H]+	750.543	-2.13333	8.875	0.129151	280.206	0.142406	Level 1
397	PE O-38:6|PE O-18:2/20:4	C43H76NO7P	[M+H]+	750.543	-2.03333	8.875	0.138516	277.422	0.113925	Level 1
398	PE O-38:7|PE O-16:1/22:6	C43H74NO7P	[M+H]+	748.528	-1.41667	7.896	0.208846	273.169	0.0569652	Level 1
399	PE O-39:4|PE O-19:0/20:4	C44H82NO7P	[M+H]+	768.591	-10.3667	7.248	0.105972	288.37	0.219046	Level 1
400	PE O-39:5|PE O-19:1/20:4	C44H80NO7P	[M+H]+	766.575	1.28333	9.395	0.52626	285.557	0.199293	Level 1
401	PE O-40:2|PE O-18:1/22:1	C45H88NO7P	[M+H]+	786.638	-1.53333	12.4	0.1216	296.728	0.341492	Level 1
402	PE O-40:3|PE O-18:2/22:1	C45H86NO7P	[M+H]+	784.621	-1.88333	11.513	0.152501	288.611	0.256131	Level 1
403	PE O-40:4|PE O-18:0/22:4	C45H84NO7P	[M+H]+	782.607	1.13333	10.4	0.138804	292.572	0.284602	Level 1
404	PE O-40:4|PE O-18:2/22:2	C45H84NO7P	[M+H]+	782.607	-7.21667	10.4	0.150422	288.737	0.256142	Level 1
405	PE O-40:5|PE O-16:1/24:4	C45H82NO7P	[M+H]+	780.591	-2.38333	10.294	0.153753	286.132	0.227692	Level 1
406	PE O-40:5|PE O-18:1/22:4	C45H82NO7P	[M+H]+	780.591	-2.38333	10.26	0.153753	288.959	0.244504	Level 1
407	PE O-40:5|PE O-20:1/20:4	C45H82NO7P	[M+H]+	780.591	-2.38333	10.26	0.153753	291.399	0.275357	Level 1
408	PE O-40:6|PE O-18:2/22:4	C45H80NO7P	[M+H]+	778.575	2.18333	9.971	0.135892	287.02	0.227702	Level 1
409	PE O-40:7|PE O-18:1/22:6	C45H78NO7P	[M+H]+	776.56	-6.45	8.707	0.119234	282.501	0.14232	Level 1
410	PE O-40:8|PE O-18:2/22:6	C45H76NO7P	[M+H]+	774.537	-1.01667	8.57	0.11606	277.545	0.113861	Level 1
411	PE O-40:9|PE O-18:3/22:6	C45H74NO7P	[M+H]+	772.528	2.88333	7.871	0.10553	275.972	0.108023	Level 1
412	PE O-41:6|PE O-19:0/22:6	C46H82NO7P	[M+H]+	792.591	-1.5	9.291	0.222748	288.047	0.256086	Level 1
413	PE O-41:7|PE O-19:1/22:6	C46H80NO7P	[M+H]+	790.575	3.61667	9	0.137647	287.92	0.256097	Level 1
414	PE O-42:7|PE O-20:1/22:6	C47H82NO7P	[M+H]+	804.591	-2.18333	10.1	0.105198	291.249	0.227574	Level 1
415	PE O-43:7|PE O-21:1/22:6	C48H84NO7P	[M+H]+	818.607	1.71667	7.6	0.42847	295.205	0.341263	Level 1
416	PE P-34:1|PE P-16:0/18:1	C39H76NO7P	[M+H]+	702.544	-1.73333	9.635	0.124164	275.812	0.0855486	Level 1
417	PE P-34:1|PE P-18:1/16:0	C39H76NO7P	[M+H]+	702.544	-1.71667	9.333	0.124164	278.32	0.153034	Level 1
418	PE P-36:2|PE P-18:1/18:1	C41H78NO7P	[M+H]+	728.56	-0.266667	9.841	0.137647	277.015	0.113987	Level 1
419	PE P-36:3|PE P-18:1/18:2	C41H76NO7P	[M+H]+	726.544	-0.916667	9.018	0.0880152	275.231	0.0816062	Level 1
420	PE P-36:4|PE P-16:0/20:4	C41H74NO7P	[M+H]+	724.528	-0.383333	8.696	0.133116	275.651	0.0854988	Level 1
421	PE P-36:4|PE P-16:1/20:3	C41H74NO7P	[M+H]+	724.528	-0.383333	8.582	0.133116	272.865	0.290919	Level 1
422	PE P-36:4|PE P-18:0/18:3	C41H76NO7P	[M+H]+	726.543	-0.1	9.03	1.15258	277.115	0.388663	Level 2
423	PE P-38:2|PE P-18:1/20:1	C43H82NO7P	[M+H]+	756.591	-1.78333	10.258	0.153753	283.506	0.18543	Level 1
424	PE P-38:3|PE P-18:1/20:2	C43H80NO7P	[M+H]+	754.575	-2.11667	9.963	0.147739	280.531	0.229247	Level 1
425	PE P-38:4|PE P-16:0/22:4	C43H78NO7P	[M+H]+	752.56	0.883333	9.039	0.124847	279.079	0.167523	Level 1
426	PE P-38:5|PE P-16:0/22:5	C43H76NO7P	[M+H]+	750.544	-2.3	8.78	0.120236	276.865	0.113925	Level 1
427	PE P-38:5|PE P-18:3/20:2	C43H76NO7P	[M+H]+	750.544	-2.23333	8.78	0.120236	274.638	0.0854436	Level 1
428	PE P-40:2|PE P-18:0/22:2	C45H86NO7P	[M+H]+	784.622	-2.76667	11.165	0.152501	289.167	0.244482	Level 1
429	PE P-40:4|PE P-18:0/22:4	C45H82NO7P	[M+H]+	780.591	-2.38333	10.294	0.153753	288.637	0.256153	Level 1
430	PE P-40:5|PE P-18:3/22:2	C45H80NO7P	[M+H]+	778.575	2.11667	9.547	0.135892	286.702	0.227702	Level 1
431	PE P-40:5|PE P-20:1/20:4	C45H80NO7P	[M+H]+	778.575	2.13333	10.1	0.135892	284.441	0.199239	Level 1
432	PE P-40:8|PE P-18:2/22:6	C45H74NO7P	[M+H]+	772.528	2.88333	7.629	0.10553	276.167	0.152768	Level 1
433	PG 30:0|PG 14:0/16:0	C36H71O10P	[M+NH4]+	712.513	-10.2833	7.106	0.0823205	273.865	0.163272	Level 1
434	PG 32:0|PG 16:0/16:0	C38H75O10P	[M+NH4]+	740.544	-5.71667	6.452	0.110574	282.252	0.152883	Level 1
435	PG 32:1|PG 16:0/16:1	C38H73O10P	[M+NH4]+	738.529	0.65	6.2	0.0837655	277.52	0.113958	Level 1
436	PG 34:1|PG 16:0/18:1	C40H77O10P	[M+NH4]+	766.56	-1.51667	6.758	0.0896103	282.684	0.170823	Level 1
437	PG 34:1|PG 18:1/16:0	C40H77O10P	[M+NH4]+	766.56	-1.46667	6.758	0.0896103	287.377	0.227764	Level 1
438	PG 34:2|PG 16:1/18:1	C40H75O10P	[M+NH4]+	764.544	-5.06667	6.511	0.451575	278.952	0.142359	Level 1
439	PG 34:2|PG 18:1/16:1	C40H75O10P	[M+NH4]+	764.545	-5.5	6.511	0.451575	282.16	0.170831	Level 1
440	PG 34:3|PG 16:1/18:2	C40H73O10P	[M+NH4]+	762.529	-3.06667	6.751	0.0754763	279.244	0.199312	Level 1
441	PG 34:3|PG 18:2/16:1	C40H73O10P	[M+NH4]+	762.529	-3.01667	6.874	0.0320936	280.848	0.227785	Level 1
442	PG 36:1|PG 18:0/18:1	C42H81O10P	[M+NH4]+	794.591	-11.1	7.116	0.192224	292.147	0.280228	Level 1
443	PG 36:1|PG 18:1/18:0	C42H81O10P	[M+NH4]+	794.591	-7.75	6.844	0.209929	293.959	0.256075	Level 1
444	PG 36:2|PG 18:1/18:1	C42H79O10P	[M+NH4]+	792.576	-9.58333	6.943	0.131098	290.626	0.227632	Level 1
445	PG 36:3|PG 18:1/18:2	C42H77O10P	[M+NH4]+	790.56	-1.9	7.501	0.103231	284.923	0.297898	Level 1
446	PG 36:3|PG 18:2/18:1	C42H77O10P	[M+NH4]+	790.56	-1.88333	7.501	0.103231	289.245	0.297898	Level 1
447	PG 36:4|PG 16:0/20:4	C42H75O10P	[M+NH4]+	788.544	1.03333	6.349	0.073598	284.414	0.199196	Level 1
448	PG 36:4|PG 18:2/18:2	C42H75O10P	[M+NH4]+	788.545	0.95	6.322	0.0959166	281.032	0.284565	Level 1
449	PG 36:4|PG 20:4/16:0	C42H75O10P	[M+NH4]+	788.544	0.966667	6.322	0.0773089	288.003	0.247097	Level 1
450	PG 36:5|PG 16:1/20:4	C42H73O10P	[M+NH4]+	786.529	-3.61667	6.533	0.0896103	283.903	0.199204	Level 1
451	PG 36:5|PG 20:4/16:1	C42H73O10P	[M+NH4]+	786.529	-4.11667	6.533	0.180046	287.179	0.227662	Level 1
452	PG 38:1|PG 18:0/20:1	C44H85O10P	[M+NH4]+	822.623	9.33333	11.403	0.194671	296.72	0.341235	Level 1
453	PG 38:4|PG 18:0/20:4	C44H79O10P	[M+NH4]+	816.576	-2.05	7.69	0.115065	294.172	0.312837	Level 1
454	PG 38:4|PG 20:4/18:0	C44H79O10P	[M+NH4]+	816.576	-4.55	7.789	0.131517	297.098	0.341277	Level 1
455	PG 38:5|PG 18:1/20:4	C44H77O10P	[M+NH4]+	814.56	-1.63333	6.371	0.0670572	286.87	0	Level 1
456	PG 38:5|PG 20:4/18:1	C44H77O10P	[M+NH4]+	814.56	-1.53333	6.371	0.0670572	289.656	0	Level 1
457	PG 38:6|PG 16:0/22:6	C44H75O10P	[M+NH4]+	812.544	2.13333	6.96	0.0944458	285.418	0.284421	Level 1
458	PG 38:6|PG 22:6/16:0	C44H75O10P	[M+NH4]+	812.544	2.23333	6.96	0.0944458	288.484	0.284421	Level 1
459	PG 38:7|PG 16:1/22:6	C44H73O10P	[M+NH4]+	810.529	-1.11667	6.256	0.135154	284.315	0.203921	Level 1
460	PG 39:0|PG 18:0/21:0	C45H89O10P	[M+NH4]+	838.654	-9.05	12.048	0.467319	302.462	0.404628	Level 1
461	PG 40:4|PG 20:0/20:4	C46H83O10P	[M+NH4]+	844.607	-0.983333	8.359	0.132929	298.815	0.369513	Level 1
462	PG 40:6|PG 18:0/22:6	C46H79O10P	[M+NH4]+	840.575	-11.2333	7.993	0.111295	289.391	0.284263	Level 1
463	PG 40:6|PG 22:6/18:0	C46H79O10P	[M+NH4]+	840.575	-10.95	7.993	0.111295	291.039	0.284263	Level 1
464	PG 40:7|PG 18:1/22:6	C46H77O10P	[M+NH4]+	838.56	-1.93333	5.89	0.0837655	287.569	0.314505	Level 1
465	PG 40:7|PG 22:6/18:1	C46H77O10P	[M+NH4]+	838.56	-1.4	5.864	0.0972968	291.398	0.325615	Level 1
466	PG 40:8|PG 18:2/22:6	C46H75O10P	[M+NH4]+	836.544	2.08333	6.618	0.0846168	287.232	0.284285	Level 1
467	PG 40:8|PG 20:4/20:4	C46H75O10P	[M+NH4]+	836.544	2.16667	5.569	0.0909395	282.845	0.284285	Level 1
468	PG 40:8|PG 22:6/18:2	C46H75O10P	[M+NH4]+	836.544	2.08333	6.618	0.0898146	291.131	0.312713	Level 1
469	PG 42:10|PG 20:4/22:6	C48H75O10P	[M+NH4]+	860.544	0.816667	5.496	0.0633772	292.642	0.297483	Level 1
470	PG 42:11|PG 20:5/22:6	C48H73O10P	[M+NH4]+	858.529	-2.28333	6.633	0.128634	288.087	0.32574	Level 1
471	PG 42:8|PG 20:4/22:4	C48H79O10P	[M+NH4]+	864.576	-1.43333	7.173	0.109316	296.894	0.340963	Level 1
472	PG 42:8|PG 22:4/20:4	C48H79O10P	[M+NH4]+	864.576	1.15	7.173	0.109316	300.861	0.39779	Level 1
473	PG 42:9|PG 20:3/22:6	C48H77O10P	[M+NH4]+	862.56	-2.83333	7.364	0.115065	296.209	0.340975	Level 1
474	PG 42:9|PG 22:6/20:3	C48H77O10P	[M+NH4]+	862.56	0.0166667	6.665	0.065549	293.362	0.312561	Level 1
475	PG 44:10|PG 22:4/22:6	C50H79O10P	[M+NH4]+	888.576	-2.33333	5.825	0.0754763	298.452	0.359478	Level 1
476	PG 44:11|PG 22:5/22:6	C50H77O10P	[M+NH4]+	886.56	-6.6	5.477	0.0633772	296.278	0.353836	Level 1
477	PG 44:11|PG 22:6/22:5	C50H77O10P	[M+NH4]+	886.56	-6.6	5.733	0.0697854	297.899	0.359491	Level 1
478	PG 44:12|PG 22:6/22:6	C50H75O10P	[M+NH4]+	884.544	-2.45	6.124	0.0670572	295.05	0.325589	Level 1
479	PI 36:1|PI 18:0/18:1	C45H85O13P	[M+NH4]+	882.608	1.85	8.35	0.10553	299.999	0.482876	Level 1
480	PI 36:2|PI 18:1/18:1	C42H79O10P	[M+NH4]+	792.576	-7.56667	6.943	0.169312	287.4	0.482893	Level 1
481	PI 36:3|PI 16:0/20:3	C45H81O13P	[M+NH4]+	878.576	-0.6	6.068	0.0955859	295.15	0.510684	Level 1
482	PI 36:4|PI 16:0/20:4	C45H79O13P	[M+NH4]+	876.56	0.966667	6.175	0.0670572	294.604	0.340889	Level 1
483	PI 36:4|PI 20:4/16:0	C45H79O13P	[M+NH4]+	876.56	0.966667	6.093	0.0670572	296.274	0.410485	Level 1
484	PI 36:5|PI 16:0/20:5	C45H77O13P	[M+NH4]+	874.545	4.18333	5.778	0.050892	287.795	0.255676	Level 1
485	PI 37:4|PI 17:0/20:4	C46H81O13P	[M+NH4]+	890.576	-0.433333	6.351	0.0822192	298.372	0.38209	Level 1
486	PI 37:5|PI 17:1/20:4	C46H79O13P	[M+NH4]+	888.561	2.05	5.8	0.0725718	298.438	0.36922	Level 1
487	PI 38:3|PI 18:0/20:3	C47H85O13P	[M+NH4]+	906.608	-3.86667	8.003	0.102892	301.818	0.438576	Level 1
488	PI 38:4|PI 18:0/20:4	C47H83O13P	[M+NH4]+	904.592	0.816667	6.68	0.0932559	300.163	0.397514	Level 1
489	PI 38:4|PI 20:4/18:0	C47H83O13P	[M+NH4]+	904.592	0.733333	6.68	0.0902035	302.113	0.425907	Level 1
490	PI 38:5|PI 16:0/22:5	C47H81O13P	[M+NH4]+	902.576	0.916667	6.175	0.0793515	306.456	0.495243	Level 1
491	PI 38:5|PI 18:1/20:4	C47H81O13P	[M+NH4]+	902.576	1.13333	6.312	0.0749444	297.952	0.369132	Level 1
492	PI 38:6|PI 16:0/22:6	C47H79O13P	[M+NH4]+	900.561	0.366667	6.091	0.0773089	297.129	0.369145	Level 1
493	PI 40:4|PI 18:0/22:4	C49H87O13P	[M+NH4]+	932.623	-1.58333	7.073	0.100731	314.003	0.46479	Level 1
494	PI 40:4|PI 22:4/18:0	C49H87O13P	[M+NH4]+	932.623	-1.05	7.073	0.079854	315.95	0.549156	Level 1
495	PI 40:5|PI 20:1/20:4	C49H85O13P	[M+NH4]+	930.608	-5.2	6.22	0.0705455	306.658	0.472369	Level 1
496	PI 40:6|PI 18:0/22:6	C49H83O13P	[M+NH4]+	928.592	0.433333	6.48	0.0733258	303.636	0.43842	Level 1
497	PI 40:6|PI 22:6/18:0	C49H83O13P	[M+NH4]+	928.592	0.433333	6.495	0.0733258	307.613	0.523353	Level 1
498	PI 40:7|PI 18:1/22:6	C49H81O13P	[M+NH4]+	926.576	1.35	6.133	0.073598	300.611	0.397372	Level 1
499	PI 40:7|PI 22:6/18:1	C49H81O13P	[M+NH4]+	926.576	1.5	6.187	0.104195	304.508	0	Level 1
500	PI 40:8|PI 20:4/20:4	C49H79O13P	[M+NH4]+	924.561	8.05	5.508	0.0132916	297.009	0.397385	Level 1
501	PI 42:10|PI 20:4/22:6	C51H79O13P	[M+NH4]+	948.561	-0.983333	5.694	0.0592453	303.282	0.425611	Level 1
502	PS 34:1|PS 14:0/20:1	C40H76NO10P	[M+H]+	762.528	-0.8	6.84	3.55675	284.475	0.388322	Level 2
503	PS 34:1|PS 16:0/18:1	C40H76NO10P	[M+H]+	762.529	-3.05	6.85	0.0754763	284.196	0.199312	Level 1
504	PS 34:1|PS 18:1/16:0	C40H76NO10P	[M+H]+	762.529	-3.05	6.85	0.0754763	287.125	0.227785	Level 1
505	PS 34:1|PS 20:1/14:0	C40H76NO10P	[M+H]+	762.528	-0.8	6.84	0.615183	284.266	0.426147	Level 2
506	PS 34:2|PS 14:0/20:2	C40H74NO10P	[M+H]+	760.512	-1	6.38	0.254558	282.186	0.38834	Level 2
507	PS 34:2|PS 16:0/18:2	C40H74NO10P	[M+H]+	760.513	-0.283333	6.515	0.0663325	279.954	0.135366	Level 1
508	PS 34:2|PS 18:2/16:0	C40H74NO10P	[M+H]+	760.513	-0.983333	6.515	0.0764199	284.418	0.199321	Level 1
509	PS 34:2|PS 20:2/14:0	C40H74NO10P	[M+H]+	760.512	-1	6.38	0.940452	282.047	0.426167	Level 2
510	PS 35:1|PS 15:0/20:1	C41H78NO10P	[M+H]+	776.544	2.5	7.22	0.66468	286.964	0.396458	Level 2
511	PS 35:1|PS 20:1/15:0	C41H78NO10P	[M+H]+	776.544	3	7.22	0.339411	285.36	0.426011	Level 2
512	PS 36:1|PS 18:0/18:1	C42H80NO10P	[M+H]+	790.56	-1.83333	7.5	0.103231	289.802	0.256097	Level 1
513	PS 36:1|PS 18:1/18:0	C42H80NO10P	[M+H]+	790.56	-1.86667	7.5	0.103231	292.102	0.27055	Level 1
514	PS 36:2|PS 18:1/18:1	C42H78NO10P	[M+H]+	788.544	1.26667	6.918	0.0868907	284.97	0.213329	Level 1
515	PS 36:3|PS 16:0/20:3	C42H76NO10P	[M+H]+	786.529	-3.88333	6.533	0.0896103	283.903	0.199204	Level 1
516	PS 36:3|PS 20:3/16:0	C42H76NO10P	[M+H]+	786.529	-2.41667	6.533	0.0932559	287.179	0.227662	Level 1
517	PS 36:4|PS 16:0/20:4	C42H74NO10P	[M+H]+	784.513	-0.1	6.378	0.0733258	283.776	0.199213	Level 1
518	PS 36:4|PS 20:4/16:0	C42H74NO10P	[M+H]+	784.513	-0.133333	6.378	0.0733258	286.773	0.227672	Level 1
519	PS 38:1|PS 18:0/20:1	C44H84NO10P	[M+H]+	818.591	-3.35	8.212	0.136088	294.927	0.39814	Level 1
520	PS 38:1|PS 18:1/20:0	C44H84NO10P	[M+H]+	818.591	-3.26667	8.212	0.136088	286.846	0.39814	Level 1
521	PS 38:1|PS 20:0/18:1	C44H84NO10P	[M+H]+	818.591	-3.6	8.212	0.136088	289.145	0.255947	Level 1
522	PS 38:1|PS 20:1/18:0	C44H84NO10P	[M+H]+	818.591	-3.46667	8.212	0.136088	299.942	0.227509	Level 1
523	PS 38:2|PS 18:0/20:2	C44H82NO10P	[M+H]+	816.576	-2.1	7.788	0.115065	294.172	0.312837	Level 1
524	PS 38:2|PS 20:2/18:0	C44H82NO10P	[M+H]+	816.576	-2.1	7.788	0.126754	296.68	0.457871	Level 1
525	PS 38:3|PS 18:0/20:3	C44H80NO10P	[M+H]+	814.564	-2.5	7.321	0.117884	290.652	0.284409	Level 1
526	PS 38:4|PS 18:0/20:4	C44H78NO10P	[M+H]+	812.544	2.2	6.698	0.0944458	290.365	0.284421	Level 1
527	PS 38:4|PS 20:4/18:0	C44H78NO10P	[M+H]+	812.544	2.21667	6.698	0.0944458	291.828	0.284421	Level 1
528	PS 38:5|PS 18:1/20:4	C44H76NO10P	[M+H]+	810.529	-0.1	6.953	0.0955859	284.559	0.199103	Level 1
529	PS 38:5|PS 18:3/20:2	C44H76NO10P	[M+H]+	810.528	-1	6.42	0.912168	287.102	0.387914	Level 2
530	PS 38:5|PS 20:2/18:3	C44H76NO10P	[M+H]+	810.528	-0.9	6.42	0.0707107	287.381	0.396169	Level 2
531	PS 38:5|PS 20:4/18:1	C44H76NO10P	[M+H]+	810.529	-0.15	6.953	0.0676511	288.147	0.255989	Level 1
532	PS 39:6|PS 17:0/22:6	C45H76NO10P	[M+H]+	822.529	2.56667	6.736	0.0804156	288.704	0.255927	Level 1
533	PS 40:2|PS 18:1/22:1	C46H86NO10P	[M+H]+	844.607	-0.783333	8.346	0.141197	298.815	0.369513	Level 1
534	PS 40:4|PS 18:0/22:4	C46H82NO10P	[M+H]+	840.576	-2.75	7.375	0.106896	296.818	0.359792	Level 1
535	PS 40:4|PS 22:4/18:0	C46H82NO10P	[M+H]+	840.576	-2.73333	7.375	0.106896	299.388	0.369542	Level 1
536	PS 40:5|PS 18:0/22:5	C46H80NO10P	[M+H]+	838.56	-2.25	7.225	0.109316	295.159	0.341129	Level 1
537	PS 40:5|PS 20:2/20:3	C46H80NO10P	[M+H]+	838.559	-1.8	6.72	0.275772	292.234	0.425462	Level 2
538	PS 40:6|PS 18:0/22:6	C46H78NO10P	[M+H]+	836.544	2.15	6.755	0.0846168	291.34	0.284285	Level 1
539	PS 40:6|PS 22:6/18:0	C46H78NO10P	[M+H]+	836.544	2.15	6.755	0.0898146	292.872	0.312713	Level 1
540	PS 40:7|PS 18:1/22:6	C46H76NO10P	[M+H]+	834.529	0.2	6.322	0.073598	287.104	0.241233	Level 1
541	PS 40:7|PS 22:6/18:1	C46H76NO10P	[M+H]+	834.529	0.2	6.322	0.073598	289.82	0.255866	Level 1
542	PS 40:8|PS 18:2/22:6	C46H74NO10P	[M+H]+	832.513	0.05	5.969	0.0697854	284.12	0.190719	Level 1
543	PS 40:8|PS 22:6/18:2	C46H74NO10P	[M+H]+	832.513	0.133333	5.969	0.074744	288.16	0.889659	Level 1
544	PS 42:1|PS 18:1/24:0	C48H92NO10P	[M+H]+	874.654	-1.83333	9.837	0.15346	309.436	0.482943	Level 1
545	PS 42:10|PS 22:6/20:4	C48H74NO10P	[M+H]+	856.513	-2.36667	5.792	0.0686052	287.054	0.25576	Level 1
546	PS 42:5|PS 20:1/22:4	C48H84NO10P	[M+H]+	866.591	0	7.81	0.424264	297.997	0.42524	Level 2
547	PS 42:5|PS 22:1/20:4	C48H84NO10P	[M+H]+	866.591	0	5.115	0	291.942	0	Level 1
548	PS 44:10|PS 22:4/22:6	C50H78NO10P	[M+H]+	884.544	-2.46667	5.492	0.0670572	291.362	0.284035	Level 1
549	PS 44:10|PS 22:6/22:4	C50H78NO10P	[M+H]+	884.544	-2.4	5.492	0.0670572	293.241	0.312438	Level 1
550	PS 44:11|PS 22:6/22:5	C50H76NO10P	[M+H]+	882.529	-3.7	5.931	0.150919	293.042	0.303011	Level 1
551	PS 44:12|PS 22:6/22:6	C50H74NO10P	[M+H]+	880.513	1.4	5.756	0.0697854	289.226	0.255649	Level 1

## Sheet: Cerebellum
List of identified GPs with sn-position resolution in cerebellum
	Name	PrecursorFormula	PrecursorAdduct	Precursor m/z	Mass Error (ppm)	RT (min)	RT_SD (min)	PrecursorCCS(Å2)	CCS_SD (Å2)	Identification Level
1	LPC 0:0/14:1	C22H44NO7P	[M+H]+	466.294	-0.1125	4.01059	0.129445	222.635	0.286091	Level 1
2	LPC 0:0/15:1	C23H46NO7P	[M+H]+	480.309	-0.311111	3.9	0.0141421	223.085	0.285854	Level 1
3	LPC 0:0/16:1	C24H48NO7P	[M+H]+	494.325	2.5875	3.11059	0.0563993	226.783	0.285631	Level 1
4	LPC 0:0/17:0	C25H52NO7P	[M+H]+	510.356	0.59375	4.61235	0.034556	234.981	0.24462	Level 1
5	LPC 0:0/17:1	C25H50NO7P	[M+H]+	508.341	2.70556	4.69294	0.011048	229.81	0.244645	Level 1
6	LPC 0:0/18:0	C26H54NO7P	[M+H]+	524.372	0.95	4.96529	0.019078	236.558	0.285192	Level 1
7	LPC 0:0/18:1	C26H52NO7P	[M+H]+	522.356	0.538889	4.15235	0.0810501	231.519	0.28522	Level 1
8	LPC 0:0/18:2	C26H50NO7P	[M+H]+	520.341	1.69375	3.73235	0.146737	229.08	0.285248	Level 1
9	LPC 0:0/19:1	C27H54NO7P	[M+H]+	536.372	-13.4833	4.86647	0.0141161	231.964	0.28503	Level 1
10	LPC 0:0/20:1	C28H56NO7P	[M+H]+	550.388	1.28333	5.06647	0.00996317	240.207	0.244157	Level 1
11	LPC 0:0/22:3	C30H56NO7P	[M+H]+	574.388	8.55556	3.74	0.0832917	234.998	0.284561	Level 1
12	LPC 14:1/0:0	C22H44NO7P	[M+H]+	466.294	-3.06667	4.05765	0.0210741	220.589	0.286091	Level 1
13	LPC 15:1/0:0	C23H46NO7P	[M+H]+	480.309	-0.35	3.98882	0.0863773	226.185	0.245018	Level 1
14	LPC 16:0/0:0	C24H50NO7P	[M+H]+	496.341	-3.46667	4.03824	0.018451	227.427	0.2856	Level 2
15	LPC 16:1/0:0	C24H48NO7P	[M+H]+	494.325	2.72222	3.31824	0.0170423	223.799	0.285631	Level 1
16	LPC 17:0/0:0	C25H52NO7P	[M+H]+	510.356	1.82778	4.50824	0.0212824	231.191	0.24462	Level 1
17	LPC 17:1/0:0	C25H50NO7P	[M+H]+	508.341	-0.472222	4.10118	0.010537	226.721	0.28542	Level 1
18	LPC 18:0/0:0	C26H54NO7P	[M+H]+	524.372	0.944444	4.96529	0.019078	234.8	0.285192	Level 1
19	LPC 18:1/0:0	C26H52NO7P	[M+H]+	522.356	0.572222	4.19412	0.00939336	229.62	0.28522	Level 1
20	LPC 18:2/0:0	C26H50NO7P	[M+H]+	520.341	2.01667	3.65	0.0132288	225.182	0.285248	Level 1
21	LPC 18:3/0:0	C26H48NO7P	[M+H]+	518.325	-4.37222	4.04824	0.0269804	218.976	0.244522	Level 1
22	LPC 19:0/0:0	C27H56NO7P	[M+H]+	538.388	-3.88889	3.91235	0.0486736	237.526	0.244289	Level 1
23	LPC 20:0/0:0	C28H58NO7P	[M+H]+	552.403	1.95	5.88176	0.0159041	241.7	0.284825	Level 1
24	LPC 20:1/0:0	C28H56NO7P	[M+H]+	550.388	1.28889	5.06647	0.00996317	236.836	0.28485	Level 1
25	LPC 20:2/0:0	C28H54NO7P	[M+H]+	548.372	0.422222	4.42941	0.0198339	231.894	0.244179	Level 1
26	LPC 20:4/0:0	C28H50NO7P	[M+H]+	544.341	1.22778	3.31118	0.010537	228.292	0.244223	Level 2
27	LPC 22:5/0:0	C30H52NO7P	[M+H]+	570.356	-2.46111	3.20353	0.0190201	232.517	0.24395	Level 2
28	LPC 22:6/0:0	C30H50NO7P	[M+H]+	568.341	-0.1	3.21529	0.0132842	231.451	0.284632	Level 2
29	LPC 24:0/0:0	C32H66NO7P	[M+H]+	608.466	-1.05	5.06588	0.0137199	249.509	0.284191	Level 1
30	LPC 24:3/0:0	C32H60NO7P	[M+H]+	602.419	-15.7389	3.30882	0.010537	243.08	0.243646	Level 1
31	LPE 0:0/20:1	C25H50NO7P	[M+H]+	508.341	2.70556	4.69294	0.011048	232.525	0.28542	Level 1
32	LPE 0:0/20:2	C25H48NO7P	[M+H]+	506.325	0.31	4.06706	0.10769	226.217	0.285449	Level 1
33	LPE 0:0/22:5	C27H46NO7P	[M+H]+	528.309	-8.62778	3.19647	0.138652	223.369	0.285138	Level 1
34	LPE 0:0/16:0	C21H44NO7P	[M+H]+	454.294	-2.57222	3.78824	0.0856764	226.542	0.286305	Level 1
35	LPE 0:0/16:1	C21H42NO7P	[M+H]+	452.278	2.66	3.35636	0.326076	218.03	0.245436	Level 1
36	LPE 0:0/18:0	C23H48NO7P	[M+H]+	482.325	1.16667	4.76118	0.0502347	232.078	0.285821	Level 1
37	LPE 0:0/18:1	C23H46NO7P	[M+H]+	480.309	-0.3	3.9	0.0141421	223.085	0.245018	Level 1
38	LPE 0:0/22:1	C27H54NO7P	[M+H]+	536.333	-13.6889	4.86882	0.0161564	235.159	0.28503	Level 1
39	LPE 16:0/0:0	C21H44NO7P	[M+H]+	454.294	-2.85	3.91294	0.0208461	222.519	0.286305	Level 1
40	LPE 16:1/0:0	C21H42NO7P	[M+H]+	452.278	3.48125	3.00937	0.0456755	214.924	0.245436	Level 1
41	LPE 18:0/0:0	C23H48NO7P	[M+H]+	482.325	1.08333	4.77353	0.00996317	229.29	0.285821	Level 1
42	LPE 18:1/0:0	C23H46NO7P	[M+H]+	480.309	-0.361111	3.98882	0.0863773	220.037	0.285854	Level 1
43	LPE 18:2/0:0	C23H44NO7P	[M+H]+	478.294	0.816667	3.38294	0.0934589	213.596	0.245047	Level 2
44	LPE 20:0/0:0	C25H52NO7P	[M+H]+	510.356	1.82222	4.50824	0.0212824	231.165	0.28539	Level 2
45	LPE 20:1/0:0	C25H50NO7P	[M+H]+	508.341	2.70556	4.69294	0.011048	229.249	0.28542	Level 1
46	LPE 20:2/0:0	C25H48NO7P	[M+H]+	506.325	-0.441176	4.12059	0.0528525	222.769	0.244671	Level 1
47	LPE 20:4/0:0	C25H44NO7P	[M+H]+	502.294	-2.82222	3.25588	0.0154349	216.962	0.244722	Level 2
48	LPE 22:1/0:0	C27H54NO7P	[M+H]+	536.333	-13.6167	4.86647	0.0141161	232.827	0.28503	Level 1
49	LPE 22:4/0:0	C27H48NO7P	[M+H]+	530.325	-4.96667	3.46294	0.0157181	222.269	0.244381	Level 2
50	LPE 22:5/0:0	C27H46NO7P	[M+H]+	528.309	-9.83889	3.14471	0.0132842	220.075	0.244404	Level 1
51	LPE 22:6/0:0	C27H44NO7P	[M+H]+	526.294	0.0888889	3.14471	0.0132842	219.226	0.244427	Level 2
52	LPE 24:4/0:0	C29H52NO7P	[M+H]+	558.356	-16.0556	4.09	0.0252488	226.781	0.284751	Level 2
53	PA 34:1|PA 18:1/16:0	C37H71O8P	[M+NH4]+	692.523	1.52222	7.70529	0.027413	271.24	0.323921	Level 1
54	PA 34:1|PA 16:0/18:1	C37H71O8P	[M+NH4]+	692.523	1.52222	7.70529	0.027413	267.775	0.323921	Level 1
55	PA 36:2|PA 18:1/18:1	C39H73O8P	[M+NH4]+	718.539	-1.52778	8.95294	0.0182909	284.155	0.323692	Level 1
56	PA 38:4|PA 18:0/20:4	C41H73O8P	[M+NH4]+	742.539	1.03889	8.20294	0.106111	280.773	0.323496	Level 1
57	PA 38:4|PA 20:4/18:0	C41H73O8P	[M+NH4]+	742.539	1.02778	8.20294	0.106111	284.401	0.323496	Level 1
58	PA 44:10|PA 22:4/22:6	C47H73O8P	[M+NH4]+	814.539	3.13889	7.47647	0.141242	290.701	0.282604	Level 1
59	PA 44:10|PA 22:6/22:4	C47H73O8P	[M+NH4]+	814.539	2.64444	7.60882	0.048203	292.861	0.322976	Level 1
60	PA 44:12|PA 22:6/22:6	C47H69O8P	[M+NH4]+	810.508	16.0333	6.73353	0.0193459	286.127	0.323003	Level 1
61	PC 28:0|PC 14:0/14:0	C36H72NO8P	[M+H]+	678.507	1.47778	7.76176	0.010146	269.553	0.324051	Level 1
62	PC 29:1|PC 13:0/16:1	C37H72NO8P	[M+H]+	690.508	-0.05	8.05882	0.295738	271.303	0.323939	Level 1
63	PC 30:0|PC 14:0/16:0	C38H76NO8P	[M+H]+	706.539	-0.961111	8.67824	0.0206867	273.001	0.283321	Level 1
64	PC 30:0|PC 16:0/14:0	C38H76NO8P	[M+H]+	706.539	-0.922222	8.67824	0.0206867	277.052	0.323796	Level 1
65	PC 30:1|PC 13:0/17:1	C38H74NO8P	[M+H]+	704.523	1.43889	7.84118	0.0451224	272.317	0.283337	Level 1
66	PC 30:1|PC 17:1/13:0	C38H74NO8P	[M+H]+	704.523	1.52778	7.92	0.0917878	275.797	0.283337	Level 1
67	PC 31:0|PC 15:0/16:0	C39H78NO8P	[M+H]+	720.555	1.65556	9.28118	0.0161564	279.859	0.323675	Level 1
68	PC 31:0|PC 16:0/15:0	C39H78NO8P	[M+H]+	720.555	2.95	9.51353	0.30164	282.644	0.323675	Level 1
69	PC 31:1|PC 15:0/16:1	C39H76NO8P	[M+H]+	718.539	-1.53333	8.95294	0.0182909	281.058	0.323692	Level 1
70	PC 32:0|PC 14:0/18:0	C40H80NO8P	[M+H]+	734.57	0.3	9.63941	0.0413023	283.41	0.32356	Level 1
71	PC 32:0|PC 16:0/16:0	C40H80NO8P	[M+H]+	734.57	0.3	9.63941	0.0413023	280.873	0.32356	Level 1
72	PC 32:1|PC 16:1/16:0	C40H78NO8P	[M+H]+	732.555	-0.705556	8.86588	0.0180481	279.865	0.283129	Level 1
73	PC 32:1|PC 16:0/16:1	C40H78NO8P	[M+H]+	732.555	-0.677778	8.86588	0.0180481	277.492	0.323576	Level 1
74	PC 32:2|PC 15:1/17:1	C40H76NO8P	[M+H]+	730.539	3.72778	8.13471	0.33677	273.807	0.323593	Level 1
75	PC 32:2|PC 17:1/15:1	C40H76NO8P	[M+H]+	730.539	1.78333	8.05294	0.0164942	278.986	0.283144	Level 1
76	PC 33:0|PC 16:0/17:0	C41H82NO8P	[M+H]+	748.586	-0.494444	10.4676	0.0463046	284.15	0.323449	Level 1
77	PC 33:0|PC 17:0/16:0	C41H82NO8P	[M+H]+	748.586	-0.672222	10.4135	0.140532	287.08	0.323449	Level 1
78	PC 33:1|PC 15:0/18:1	C41H80NO8P	[M+H]+	746.57	1.45	9.83235	0.182055	284.652	0.323464	Level 1
79	PC 33:1|PC 16:0/17:1	C41H80NO8P	[M+H]+	746.57	1.45556	9.83235	0.182055	278.582	0.323464	Level 1
80	PC 33:1|PC 18:1/15:0	C41H80NO8P	[M+H]+	746.57	1.88889	9.89588	0.0137199	281.792	0.323464	Level 1
81	PC 33:2|PC 15:0/18:2	C41H78NO8P	[M+H]+	744.555	-1.35556	9.05647	0.00996317	276.991	0.32348	Level 1
82	PC 33:2|PC 18:2/15:0	C41H76NO8P	[M+H]+	742.539	0	7.8	0	286.32	0	Level 1
83	PC 33:3|PC 15:1/18:2	C41H76NO8P	[M+H]+	742.539	-0.144444	8.10647	0.112913	273.167	0.323496	Level 1
84	PC 33:3|PC 18:2/15:1	C41H76NO8P	[M+H]+	742.539	0.216667	8.05235	0.187368	276.237	0.323496	Level 1
85	PC 34:0|PC 16:0/18:0	C42H84NO8P	[M+H]+	762.602	1.27222	10.9488	0.0521874	286.078	0.323341	Level 1
86	PC 34:0|PC 18:0/16:0	C42H84NO8P	[M+H]+	762.602	1.28333	10.9488	0.0521874	288.868	0.323341	Level 1
87	PC 34:1|PC 16:0/18:1	C42H82NO8P	[M+H]+	760.585	4.35	9.82706	0.0825958	283.441	0.282937	Level 1
88	PC 34:1|PC 18:1/16:0	C42H82NO8P	[M+H]+	760.585	4.45	9.74412	0.0603178	286.092	0.323357	Level 1
89	PC 34:2|PC 16:0/18:2	C42H80NO8P	[M+H]+	758.57	0.505556	9.02471	0.0232157	281.266	0.323372	Level 1
90	PC 34:2|PC 17:1/17:1	C42H80NO8P	[M+H]+	758.57	0.466667	9.02471	0.0232157	281.823	0.323372	Level 1
91	PC 34:2|PC 18:2/16:0	C42H80NO8P	[M+H]+	758.57	0.505556	9.02471	0.0232157	283.455	0.323372	Level 1
92	PC 34:3|PC 16:1/18:2	C42H78NO8P	[M+H]+	756.555	-0.716667	8.20176	0.0727354	280.469	0.323387	Level 1
93	PC 34:3|PC 18:2/16:1	C42H78NO8P	[M+H]+	756.555	7.93333	10.3941	0.0701836	282.98	0.323387	Level 1
94	PC 34:4|PC 14:0/20:4	C42H76NO8P	[M+H]+	754.539	0.233333	7.80588	0.0132565	277.952	0.323403	Level 1
95	PC 34:4|PC 20:4/14:0	C42H76NO8P	[M+H]+	754.539	0.4	7.80588	0.0132565	280.412	0.323403	Level 1
96	PC 34:5|PC 14:1/20:4	C42H74NO8P	[M+H]+	752.523	14.2611	8.58059	0.0174895	275.124	0.282991	Level 1
97	PC 35:1|PC 17:0/18:1	C43H84NO8P	[M+H]+	774.602	6.46111	9.13882	0.0126897	289.277	0.323253	Level 1
98	PC 35:2|PC 15:0/20:2	C43H82NO8P	[M+H]+	772.586	-0.355556	9.52118	0.227812	287.826	0.323267	Level 1
99	PC 35:4|PC 15:0/20:4	C43H78NO8P	[M+H]+	768.555	-0.361111	9.01471	0.00874475	282.064	0.323297	Level 1
100	PC 35:4|PC 20:4/15:0	C43H78NO8P	[M+H]+	768.555	-0.55	9.01471	0.00874475	285.097	0.323297	Level 1
101	PC 36:0|PC 18:0/18:0	C44H88NO8P	[M+H]+	790.633	-4.66111	11.8124	0.14784	294.263	0.323138	Level 1
102	PC 36:1|PC 16:0/20:1	C44H86NO8P	[M+H]+	788.617	1.28889	10.9976	0.0341924	287.793	0.323152	Level 1
103	PC 36:1|PC 18:0/18:1	C44H86NO8P	[M+H]+	788.617	1.28333	11.0253	0.0743402	289.048	0.323152	Level 1
104	PC 36:1|PC 18:1/18:0	C44H86NO8P	[M+H]+	788.617	5.3	10.5188	0.244179	292.672	0.323152	Level 1
105	PC 36:2|PC 15:0/21:2	C44H84NO8P	[M+H]+	786.602	-0.666667	10.0847	0.0180685	285.538	0.323167	Level 1
106	PC 36:2|PC 18:0/18:2	C44H84NO8P	[M+H]+	786.602	-0.8	10.0847	0.0180685	288.712	0.282771	Level 1
107	PC 36:2|PC 18:1/18:1	C44H84NO8P	[M+H]+	786.602	4.12778	9.55059	0.0400735	291.5	0.323167	Level 1
108	PC 36:3|PC 16:0/20:3	C44H82NO8P	[M+H]+	784.586	-2.31111	9.27882	0.0126897	284.96	0.282783	Level 1
109	PC 36:3|PC 18:1/18:2	C44H82NO8P	[M+H]+	784.586	-2.32222	9.27882	0.0126897	287.331	0.323181	Level 1
110	PC 36:3|PC 18:2/18:1	C44H82NO8P	[M+H]+	784.586	-2.3	9.25412	0.138747	289.352	0.323181	Level 1
111	PC 36:4|PC 16:0/20:4	C44H80NO8P	[M+H]+	782.57	1.5	8.72059	0.021929	284.346	0.282796	Level 1
112	PC 36:4|PC 20:4/16:0	C44H80NO8P	[M+H]+	782.57	1.55556	8.72059	0.021929	286.437	0.323195	Level 1
113	PC 36:6|PC 14:1/22:5	C44H76NO8P	[M+H]+	778.539	15.1833	9.21588	0.226386	279.421	0.323224	Level 1
114	PC 36:7|PC 14:1/22:6	C44H74NO8P	[M+H]+	776.523	18.9222	8.40706	0.0211438	277.133	0.282834	Level 1
115	PC 36:7|PC 22:6/14:1	C44H74NO8P	[M+H]+	776.523	23.0556	9.24235	0.0171499	282.501	0.323239	Level 1
116	PC 37:0|PC 15:0/22:0	C45H90NO8P	[M+H]+	804.649	7.26667	10.8488	0.0387108	299.053	0.323042	Level 1
117	PC 37:1|PC 20:1/17:0	C45H88NO8P	[M+H]+	802.633	-1.28333	11.7941	0.0112132	295.581	0.323056	Level 1
118	PC 37:2|PC 15:1/22:1	C45H86NO8P	[M+H]+	800.617	-13.3556	8.31	0.0665207	287.921	0.323069	Level 1
119	PC 37:4|PC 17:0/20:4	C45H82NO8P	[M+H]+	796.586	1.84444	9.28824	0.0257961	286.838	0.323097	Level 1
120	PC 37:4|PC 20:4/17:0	C45H82NO8P	[M+H]+	796.586	1.66667	9.35824	0.141166	289.347	0.323097	Level 1
121	PC 37:5|PC 17:1/20:4	C45H80NO8P	[M+H]+	794.57	-3.68333	8.79529	0.0166274	286.641	0.323111	Level 1
122	PC 37:5|PC 20:4/17:1	C45H80NO8P	[M+H]+	794.57	-0.655556	9.13059	0.281569	289.499	0.282722	Level 1
123	PC 37:6|PC 15:1/22:5	C45H78NO8P	[M+H]+	792.555	0.222222	8.79294	0.0172354	281.607	0.323125	Level 1
124	PC 38:0|PC 18:0/20:0	C46H88NO8P	[M+H]+	818.639	7.52778	13.4253	0.135882	300.636	0.322949	Level 1
125	PC 38:1|PC 18:0/20:1	C46H90NO8P	[M+H]+	816.649	-1.02778	12.4365	0.0367323	296.401	0.322962	Level 1
126	PC 38:1|PC 18:1/20:0	C46H90NO8P	[M+H]+	816.649	1.65	11.3635	0.0127187	302.88	0.322962	Level 1
127	PC 38:1|PC 20:1/18:0	C46H90NO8P	[M+H]+	816.649	2.35	11.3635	0.0127187	298.421	0.322962	Level 1
128	PC 38:2|PC 18:0/20:2	C46H88NO8P	[M+H]+	814.633	5.68333	10.4412	0.0161564	298.712	0.322975	Level 1
129	PC 38:2|PC 18:1/20:1	C46H88NO8P	[M+H]+	814.633	-0.144444	11.0871	0.114059	292.094	0.322975	Level 1
130	PC 38:2|PC 20:1/18:1	C46H88NO8P	[M+H]+	814.633	0.05	11.0871	0.114059	295.02	0.322975	Level 1
131	PC 38:3|PC 18:0/20:3	C46H86NO8P	[M+H]+	812.617	1.09444	10.4306	0.0317156	292.663	0.322989	Level 1
132	PC 38:4|PC 18:0/20:4	C46H84NO8P	[M+H]+	810.602	0.938889	9.75353	0.0651864	289.68	0.323002	Level 1
133	PC 38:4|PC 20:4/18:0	C46H84NO8P	[M+H]+	810.602	0.85	9.72	0.108455	292.327	0.323002	Level 1
134	PC 38:5|PC 18:0/20:5	C46H82NO8P	[M+H]+	808.586	-1.33333	8.64353	0.168928	287.532	0.323015	Level 1
135	PC 38:5|PC 18:1/20:4	C46H82NO8P	[M+H]+	808.586	-1.27222	8.68824	0.164402	289.761	0.323015	Level 1
136	PC 38:6|PC 18:2/20:4	C46H80NO8P	[M+H]+	806.57	2.19444	8.44824	0.0197596	286.081	0.323029	Level 1
137	PC 38:6|PC 20:4/18:2	C46H80NO8P	[M+H]+	806.57	2.22222	8.44824	0.0197596	288.45	0.323029	Level 1
138	PC 38:7|PC 16:1/22:6	C46H78NO8P	[M+H]+	804.555	1.75	7.7	0.019685	284.317	0.323043	Level 1
139	PC 38:7|PC 22:6/16:1	C46H78NO8P	[M+H]+	804.555	1.58889	7.71882	0.0271299	286.929	0.323043	Level 1
140	PC 39:6|PC 17:0/22:6	C47H82NO8P	[M+H]+	820.586	2.15556	9.02647	0.0127187	291.711	0.282569	Level 1
141	PC 40:0 PC 18:0/22:0	C48H96NO8P	[M+H]+	846.695	-3.17778	11.0129	0.0451061	304.916	0.322772	Level 1
142	PC 40:1|PC 18:0/22:1	C48H94NO8P	[M+H]+	844.679	-0.727778	14.0376	0.0279574	301.316	0.322784	Level 1
143	PC 40:2|PC 18:1/22:1	C48H92NO8P	[M+H]+	842.664	3.45556	11.3812	0.022606	299.174	0.322797	Level 1
144	PC 40:4|PC 18:0/22:4	C48H88NO8P	[M+H]+	838.633	0.338889	10.7265	0.0244799	297.347	0.322822	Level 1
145	PC 40:4|PC 22:4/18:0	C48H88NO8P	[M+H]+	838.633	-0.0833333	10.7265	0.0244799	299.93	0.322822	Level 1
146	PC 40:4|PC 16:0/24:4	C48H88NO8P	[M+H]+	838.633	5.82778	10.1953	0.0112459	297.456	0.322822	Level 1
147	PC 40:5|PC 18:0/22:5	C48H86NO8P	[M+H]+	836.617	1.44444	10.2059	0.114731	296.284	0.322834	Level 1
148	PC 40:5|PC 18:1/22:4	C48H86NO8P	[M+H]+	836.617	0.95	9.85412	0.0552335	293.916	0.322834	Level 1
149	PC 40:5|PC 22:5/18:0	C48H86NO8P	[M+H]+	836.617	1.62222	10.26	0.0806226	299.278	0.322834	Level 1
150	PC 40:6|PC 20:2/20:4	C48H84NO8P	[M+H]+	834.602	3.25	9.46176	0.0352199	295.1	0.282491	Level 1
151	PC 40:6|PC 20:4/20:2	C48H84NO8P	[M+H]+	834.602	3.50556	9.45941	0.0338139	297.586	0.322847	Level 1
152	PC 40:8|PC 20:4/20:4	C48H80NO8P	[M+H]+	830.57	2.35	7.85353	0.0356968	289.209	0.322872	Level 1
153	PC 42:1|PC 18:1/24:0	C50H98NO8P	[M+H]+	872.704	1.2	15.7665	0.0680938	307.547	0.322618	Level 1
154	PC 42:1|PC 24:0/18:1	C50H98NO8P	[M+H]+	872.704	1.41667	15.7541	0.0531576	310.49	0.322618	Level 1
155	PC 42:2|PC 18:1/24:1	C50H96NO8P	[M+H]+	870.696	1.81667	13.9206	0.0397603	305.073	0.322629	Level 1
156	PC 42:2|PC 24:1/18:1	C50H96NO8P	[M+H]+	870.696	1.80556	13.9206	0.0397603	307.161	0.322629	Level 1
157	PC 42:4|PC 18:0/24:4	C50H92NO8P	[M+H]+	866.664	1.3	11.8224	0.0207754	301.894	0.322653	Level 1
158	PC 42:4|PC 24:4/18:0	C50H92NO8P	[M+H]+	866.664	1.72778	11.7682	0.266276	304.33	0.322653	Level 1
159	PC 42:8|PC 20:4/22:4	C50H84NO8P	[M+H]+	858.602	1.25	8.69	0.015	295.465	0.3227	Level 1
160	PC 42:8|PC 22:4/20:4	C50H84NO8P	[M+H]+	858.602	1.86111	8.69	0.015	297.831	0.3227	Level 1
161	PC 44:10|PC 22:6/22:4	C52H84NO8P	[M+H]+	882.602	-0.0388889	8.28353	0.0214887	298.747	0.322562	Level 1
162	PC 44:12|PC 22:6/22:6	C52H80NO8P	[M+H]+	878.57	1.08889	7.41765	0.00970143	295.15	0.322584	Level 1
163	PC 44:5|PC 20:4/24:1	C52H94NO8P	[M+H]+	892.674	0.122222	13.9371	0.0373773	312.438	0.362819	Level 1
164	PC 44:8|PC 20:4/24:4	C52H88NO8P	[M+H]+	886.633	0.894444	9.33824	0.030049	301.718	0.322539	Level 1
165	PC 44:8|PC 24:4/20:4	C52H88NO8P	[M+H]+	886.633	2.18235	9.34529	0.0206512	304.988	0.322539	Level 1
166	PC O-30:0|PC O-16:0/14:0	C38H78NO7P	[M+H]+	692.56	-10.9	7.89	0.187216	271.848	0.28343	Level 1
167	PC O-31:0|PC O-15:0/16:0	C39H80NO7P	[M+H]+	706.575	-16.5714	10.03	0.653366	278.568	0.323795	Level 1
168	PC O-31:1|PC O-15:1/16:0	C39H78NO7P	[M+H]+	704.56	0.075	10.1812	0.595734	280.814	0.323813	Level 1
169	PC O-32:0|PC O-14:0/18:0	C40H82NO7P	[M+H]+	720.591	-0.416667	10.4388	0.961092	287.77	0.283216	Level 1
170	PC O-32:0|PC O-16:0/16:0	C40H82NO7P	[M+H]+	720.591	1.23889	10.8606	0.0416039	284.279	0.323675	Level 1
171	PC O-32:1|PC O-16:1/16:0	C40H80NO7P	[M+H]+	718.575	-6.07778	9.04706	0.392854	279.315	0.323692	Level 1
172	PC O-32:1|PC O-18:1/14:0	C40H80NO7P	[M+H]+	718.575	-1.17778	10.6006	0.0256102	283.495	0.323692	Level 1
173	PC O-32:2|PC O-16:1/16:1	C40H78NO7P	[M+H]+	716.56	2.33333	9.94118	0.115319	279.072	0.323709	Level 1
174	PC O-33:0|PC O-17:0/16:0	C41H84NO7P	[M+H]+	734.607	-11.1833	9.63941	0.0413023	280.872	0.32356	Level 1
175	PC O-34:0|PC O-18:0/16:0	C42H86NO7P	[M+H]+	748.622	0.644444	12.3971	0.0372097	289.407	0.283017	Level 1
176	PC O-34:1 |PC O-18:1/16:0	C42H84NO7P	[M+H]+	746.607	2.16111	10.8582	0.038444	285.244	0.323464	Level 1
177	PC O-34:1|PC O-14:0/20:1	C42H84NO7P	[M+H]+	746.607	2.14444	11.2282	0.542497	290.094	0.323464	Level 1
178	PC O-34:1|PC O-16:0/18:1	C42H84NO7P	[M+H]+	746.607	2.16111	10.8582	0.038444	287.303	0.323464	Level 1
179	PC O-34:2 |PC O-18:1/16:1	C42H82NO7P	[M+H]+	744.591	-0.488889	10.6759	0.0337377	286.929	0.283045	Level 1
180	PC O-34:2|PC O-16:1/18:1	C42H82NO7P	[M+H]+	744.591	-0.411111	10.6229	0.0144761	283.866	0.32348	Level 1
181	PC O-34:3|PC O-16:1/18:2	C42H80NO7P	[M+H]+	742.575	0.488889	10.0094	0.0171284	280.633	0.283059	Level 1
182	PC O-35:0|PC O-17:0/18:0	C43H88NO7P	[M+H]+	762.638	-2.47647	10.9537	0.0496488	290.96	0.282923	Level 1
183	PC O-35:1|PC O-17:0/18:1	C43H86NO7P	[M+H]+	760.622	-12.5944	9.83294	0.372118	280.696	0.323356	Level 1
184	PC O-35:1|PC O-17:1/18:0	C43H86NO7P	[M+H]+	760.622	-11.8833	9.70235	0.0580441	289.603	0.282937	Level 1
185	PC O-35:2|PC O-17:1/18:1	C43H84NO7P	[M+H]+	758.606	14.0167	7.89	0.281447	288.225	0.28295	Level 1
186	PC O-36:0|PC O-18:0/18:0	C44H90NO7P	[M+H]+	776.654	13.2056	13.9971	0.193189	293.948	0.323238	Level 1
187	PC O-36:1|PC O-18:0/18:1	C44H88NO7P	[M+H]+	774.638	1.82222	12.36	0.0280624	290.88	0.323252	Level 1
188	PC O-36:1|PC O-18:1/18:0	C44H88NO7P	[M+H]+	774.638	1.82778	12.3624	0.0241168	293.181	0.323252	Level 1
189	PC O-36:2|PC O-18:0/18:2	C44H86NO7P	[M+H]+	772.622	0.411111	11.9765	0.0223442	291.73	0.323267	Level 1
190	PC O-36:2|PC O-18:1/18:1	C44H86NO7P	[M+H]+	772.622	0.194444	11.9765	0.0223442	289.29	0.282859	Level 1
191	PC O-36:3 |PC O-18:2/18:1	C44H84NO7P	[M+H]+	770.607	-0.516667	10.6582	0.0191165	288.423	0.282872	Level 1
192	PC O-36:4|PC O-16:0/20:4	C44H82NO7P	[M+H]+	768.591	-5.98333	9.01471	0.00874475	285.097	0.323297	Level 1
193	PC O-36:5|PC O-16:1/20:5	C44H80NO7P	[M+H]+	766.575	3.83889	9.31529	0.0223935	284.275	0.323312	Level 1
194	PC O-37:0|PC O-19:0/18:0	C45H92NO7P	[M+H]+	790.669	-12.4833	11.9176	0.166265	291.633	0.323138	Level 1
195	PC O-37:1|PC O-19:0/18:1	C45H90NO7P	[M+H]+	788.654	-3.22222	11.0206	0.0731839	291.367	0.323152	Level 1
196	PC O-37:2|PC O-19:1/18:1	C45H88NO7P	[M+H]+	786.638	-6.23333	10.0847	0.0180685	285.538	0.28277	Level 1
197	PC O-37:3|PC O-21:3_16:0	C45H86NO7P	[M+H]+	784.622	-5.95556	11.2924	0.196517	299.118	0.323181	Level 1
198	PC O-38:0|PC O-18:0/20:0	C46H94NO7P	[M+H]+	804.685	-5.26667	10.8459	0.037259	297.385	0.323042	Level 1
199	PC O-38:1|PC O-18:1/20:0	C46H92NO7P	[M+H]+	802.669	-8.36667	10.7665	0.374014	294.616	0.323055	Level 1
200	PC O-38:2 |PC O-18:1/20:1	C46H90NO7P	[M+H]+	800.654	-9.52222	7.72353	0.0141161	294.033	0.323069	Level 1
201	PC O-38:3 |PC O-18:2/20:1	C46H88NO7P	[M+H]+	798.638	3.58889	9.32059	0.0163824	292.47	0.323083	Level 1
202	PC O-38:4|PC O-18:0/20:4	C46H86NO7P	[M+H]+	796.622	-5.06111	10.6741	0.276723	290.392	0.323097	Level 1
203	PC O-38:5|PC O-16:1/22:4	C46H84NO7P	[M+H]+	794.607	13.2778	9.61294	0.0368722	288.662	0.323111	Level 1
204	PC O-38:5|PC O-18:1/20:4	C46H84NO7P	[M+H]+	794.607	14.0611	9.61294	0.0368722	292.704	0.323111	Level 1
205	PC O-38:6|PC O-16:0/22:6	C46H82NO7P	[M+H]+	792.591	2.3	9.32824	0.0232474	289.511	0.323125	Level 1
206	PC O-38:6|PC O-18:2/20:4	C46H82NO7P	[M+H]+	792.591	-2.65	8.79294	0.0172354	286.057	0.323125	Level 1
207	PC O-38:7|PC O-16:1/22:6	C46H80NO7P	[M+H]+	790.575	-1.93889	7.22941	0.0224918	287.293	0.282746	Level 1
208	PC O-39:0|PC O-19:0/20:0	C47H96NO7P	[M+H]+	818.701	-13.4722	13.6012	0.35023	300.635	0.322949	Level 1
209	PC O-39:1|PC O-19:0/20:1	C47H94NO7P	[M+H]+	816.685	-6.42778	12.4365	0.0367323	295.713	0.322962	Level 1
210	PC O-39:2|PC O-19:0/20:2	C47H92NO7P	[M+H]+	814.669	-5.12778	11.04	0.185371	292.563	0.322975	Level 1
211	PC O-39:4|PC O-19:0/20:4	C47H88NO7P	[M+H]+	810.638	-4.97222	11.1265	0.131669	299.271	0.323002	Level 1
212	PC O-39:5|PC O-19:1/20:4	C47H86NO7P	[M+H]+	808.622	-4.03333	8.83	0.0314245	290.667	0.323015	Level 1
213	PC O-39:7|PC O-17:1/22:6	C47H82NO7P	[M+H]+	804.591	1.92778	10.1706	0.0707523	287.207	0.282662	Level 1
214	PC O-40:0|PC O-18:0/22:0	C48H98NO7P	[M+H]+	832.716	-13.9667	13.6794	0.284527	301.941	0.322859	Level 1
215	PC O-40:1|PC O-18:0/22:1	C48H96NO7P	[M+H]+	830.701	-6.00556	11.9771	0.0231205	300.841	0.322871	Level 1
216	PC O-40:3|PC O-18:1/22:2	C48H92NO7P	[M+H]+	826.669	7.66667	10.1882	0.0123669	300.344	0.282535	Level 1
217	PC O-40:4|PC O-18:0/22:4	C48H90NO7P	[M+H]+	824.654	-2.9	9.34118	0.0380596	298.095	0.32291	Level 1
218	PC O-40:5 |PC O-18:1/22:4	C48H88NO7P	[M+H]+	822.638	14.6889	10.9247	0.231628	300.612	0.322923	Level 1
219	PC O-40:6|PC O-18:0/22:6	C48H86NO7P	[M+H]+	820.622	13.7944	10.9312	0.0694516	299.303	0.322936	Level 1
220	PC O-40:7 |PC O-18:1/22:6	C48H84NO7P	[M+H]+	818.607	5.41111	8.63	0.398936	297.574	0.282581	Level 1
221	PC O-40:8 |PC O-18:2/22:6	C48H82NO7P	[M+H]+	816.591	14.2111	8.88176	0.256131	291.755	0.282592	Level 1
222	PC O-40:9 |PC O-18:3/22:6	C48H80NO7P	[M+H]+	814.575	-12.3833	7.51529	0.200035	282.033	0.322976	Level 1
223	PC O-41:0|PC O-19:0/22:0	C49H100NO7P	[M+H]+	846.732	-17.1167	13.7335	0.406447	305.194	0.322772	Level 1
224	PC O-41:5|PC O-19:0/22:4	C49H90NO7P	[M+H]+	836.654	-9.71667	10.5129	0.662691	298.583	0.322834	Level 1
225	PC O-41:6|PC O-19:0/22:6	C49H88NO7P	[M+H]+	834.638	-1.3	9.45941	0.0352616	297.479	0.322847	Level 1
226	PC O-41:7|PC O-19:1/22:6	C49H86NO7P	[M+H]+	832.622	-1.52778	8.53882	0.0409088	291.137	0.322859	Level 1
227	PC O-42:1|PC O-20:1/22:0	C50H100NO7P	[M+H]+	858.732	-13.8	14.8641	0.0628549	304.57	0.322699	Level 1
228	PC O-42:10|PC O-20:4/22:6	C50H82NO7P	[M+H]+	840.591	19.2778	8.72294	0.0228486	296.749	0.322809	Level 1
229	PC O-42:4|PC O-22:0/20:4	C50H94NO7P	[M+H]+	852.685	-13.9846	13.0494	0.470033	300.858	0.322736	Level 1
230	PC O-42:6|PC O-20:0/22:6	C50H90NO7P	[M+H]+	848.654	-10.15	7.23	0.0220794	300.182	0.32276	Level 1
231	PE 32:1|PE 16:0/16:1	C37H72NO8P	[M+H]+	690.508	0.0333333	8.10118	0.010537	269.816	0.323939	Level 1
232	PE 32:1|PE 16:1/16:0	C37H72NO8P	[M+H]+	690.508	0.0444444	8.10118	0.010537	270.99	0.283447	Level 1
233	PE 34:0|PE 16:0/18:0	C39H78NO8P	[M+H]+	720.555	2.12222	9.28118	0.0161564	277.088	0.283216	Level 1
234	PE 34:0|PE 18:0/16:0	C39H78NO8P	[M+H]+	720.555	2.12222	9.28118	0.0161564	279.532	0.323675	Level 1
235	PE 34:1|PE 16:0/18:1	C39H76NO8P	[M+H]+	718.539	-1.52778	8.95294	0.0182909	275.357	0.283231	Level 1
236	PE 34:1|PE 18:1/16:0	C39H76NO8P	[M+H]+	718.539	-1.52778	8.95294	0.0182909	277.522	0.323692	Level 1
237	PE 34:2|PE 16:0/18:2	C39H74NO8P	[M+H]+	716.523	1.72222	8.19941	0.0188648	275.581	0.283246	Level 1
238	PE 34:2|PE 16:1/18:1	C39H74NO8P	[M+H]+	716.523	1.71667	8.19941	0.0188648	269.437	0.283246	Level 1
239	PE 34:2|PE 18:1/16:1	C39H74NO8P	[M+H]+	716.523	1.71667	8.19941	0.0188648	271.671	0.32371	Level 1
240	PE 34:3|PE 16:1/18:2	C39H72NO8P	[M+H]+	714.508	2.71111	7.56471	0.0234834	271.406	0.323727	Level 1
241	PE 34:3|PE 18:2/16:1	C39H72NO8P	[M+H]+	714.508	2.21667	7.68471	0.0977316	273.92	0.283261	Level 1
242	PE 34:4|PE 14:0/20:4	C39H70NO8P	[M+H]+	712.492	9.19444	6.71235	0.0139326	267.559	0.323744	Level 1
243	PE 35:2|PE 17:0/18:2	C40H76NO8P	[M+H]+	730.539	1.78333	8.05294	0.0164942	285.093	0.323593	Level 1
244	PE 35:2|PE 18:2/17:0	C40H76NO8P	[M+H]+	730.539	1.80556	8.05294	0.0164942	287.878	0.283144	Level 1
245	PE 36:0|PE 18:0/18:0	C41H82NO8P	[M+H]+	748.586	-0.8	9.23706	0.131993	285.183	0.323449	Level 1
246	PE 36:1|PE 18:0/18:1	C41H80NO8P	[M+H]+	746.569	1.09444	9.33118	0.0239485	282.35	0.323464	Level 1
247	PE 36:1|PE 18:1/18:0	C41H80NO8P	[M+H]+	746.569	1.51111	9.89588	0.0137199	285.21	0.323464	Level 1
248	PE 36:2| PE 18:1/18:1	C41H78NO8P	[M+H]+	744.555	-1.35	9.05647	0.00996317	276.363	0.32348	Level 1
249	PE 36:2|PE 18:0/18:2	C41H78NO8P	[M+H]+	744.555	-1.35	9.05647	0.00996317	278.735	0.32348	Level 1
250	PE 36:2|PE 18:2/18:0	C41H78NO8P	[M+H]+	744.555	-1.35	9.05647	0.00996317	281.177	0.32348	Level 1
251	PE 36:3|PE 16:0/20:3	C41H76NO8P	[M+H]+	742.539	2.48333	8.35353	0.00996317	273.167	0.283059	Level 1
252	PE 36:3|PE 18:1/18:2	C41H76NO8P	[M+H]+	742.539	2.33889	8.35353	0.00996317	276.237	0.323496	Level 1
253	PE 36:3|PE 18:2/18:1	C41H76NO8P	[M+H]+	742.539	2.48333	8.35353	0.00996317	279.377	0.323496	Level 1
254	PE 36:4|PE 16:0/20:4	C41H74NO8P	[M+H]+	740.523	-0.0222222	8.13353	0.00996317	277.228	0.323512	Level 1
255	PE 36:4|PE 20:4/16:0	C41H74NO8P	[M+H]+	740.523	-0.0222222	8.13353	0.00996317	279.321	0.323512	Level 1
256	PE 36:5|PE 16:1/20:4	C41H72NO8P	[M+H]+	738.508	-0.25	7.43529	0.0169991	270.819	0.283087	Level 1
257	PE 36:5|PE 20:4/16:1	C41H72NO8P	[M+H]+	738.508	-0.188889	7.45824	0.0544559	274.31	0.283087	Level 1
258	PE 37:6|PE 17:1/20:5	C42H72NO8P	[M+H]+	750.508	1.68889	7.52824	0.0174052	274.823	0.283004	Level 1
259	PE 38:1|PE 18:0/20:1	C43H84NO8P	[M+H]+	774.602	1.38889	10.5359	0.0132565	286.376	0.282846	Level 1
260	PE 38:1|PE 20:1/18:0	C43H84NO8P	[M+H]+	774.602	1.37778	10.4912	0.0836572	291.662	0.323253	Level 1
261	PE 38:2|PE 18:1/20:1	C43H82NO8P	[M+H]+	772.586	-0.944444	9.90412	0.0112132	284.618	0.282859	Level 1
262	PE 38:2|PE 20:1/18:1	C43H82NO8P	[M+H]+	772.587	-0.938889	9.90412	0.0112132	288.174	0.323267	Level 1
263	PE 38:3|PE 18:0/20:3	C43H80NO8P	[M+H]+	770.57	-1.67778	9.39353	0.00996317	287.239	0.323282	Level 1
264	PE 38:3|PE 20:3/18:0	C43H80NO8P	[M+H]+	770.57	-2.96667	9.24588	0.110852	289.666	0.323282	Level 1
265	PE 38:4|PE 18:0/20:4	C43H78NO8P	[M+H]+	768.555	-0.383333	9.01471	0.00874475	283.11	0.323297	Level 1
266	PE 38:4|PE 20:4/18:0	C43H78NO8P	[M+H]+	768.555	-0.377778	9.01471	0.00874475	285.481	0.323297	Level 1
267	PE 38:5|PE 18:1/20:4	C43H76NO8P	[M+H]+	766.538	1.39444	8.21353	0.0127187	277.335	0.323312	Level 1
268	PE 38:5|PE 20:4/18:1	C43H76NO8P	[M+H]+	766.538	1.96111	8.21353	0.0127187	280.055	0.282898	Level 1
269	PE 38:6|PE 16:0/22:6	C43H74NO8P	[M+H]+	764.523	0.422222	7.92353	0.00996317	277.208	0.323327	Level 1
270	PE 38:6|PE 18:2/20:4	C43H74NO8P	[M+H]+	764.523	0.41875	7.88882	0.114776	281.184	0.323327	Level 1
271	PE 38:6|PE 22:6/16:0	C43H74NO8P	[M+H]+	764.523	0.416667	7.92353	0.00996317	279.859	0.323327	Level 1
272	PE 38:7|PE 16:1/22:6	C43H72NO8P	[M+H]+	762.508	0.255556	7.25353	0.0570023	272.89	0.282924	Level 1
273	PE 38:7|PE 22:6/16:1	C43H72NO8P	[M+H]+	762.508	0.255556	7.24588	0.0314362	275.827	0.282924	Level 1
274	PE 39:7|PE17:1/22:6	C44H74NO8P	[M+H]+	776.523	2.49444	7.62765	0.00970143	#N/A	0.323239	Level 1
275	PE 40:2|PE 18:1/22:1	C45H86NO8P	[M+H]+	800.617	-1.57778	10.7659	0.04731	298.381	0.323069	Level 1
276	PE 40:2|PE 20:1/20:1	C45H86NO8P	[M+H]+	800.617	-2.17222	10.7735	0.0220627	301.308	0.323069	Level 1
277	PE 40:3|PE 18:0/22:3	C45H84NO8P	[M+H]+	798.602	14.1	11.9171	0.134665	292.61	0.323083	Level 1
278	PE 40:3|PE 22:3/18:0	C45H84NO8P	[M+H]+	798.602	11.8722	11.8112	0.391821	296.791	0.323083	Level 1
279	PE 40:4|PE 18:0/22:4	C45H82NO8P	[M+H]+	796.586	1.5	9.66941	0.0213514	288.536	0.28271	Level 1
280	PE 40:4|PE 22:4/18:0	C45H82NO8P	[M+H]+	796.586	2.03889	9.28941	0.0270348	290.95	0.323097	Level 1
281	PE 40:5|PE 18:0/22:5	C45H80NO8P	[M+H]+	794.57	-0.183333	8.31294	0.0182909	284.411	0.323111	Level 1
282	PE 40:5|PE 18:1/22:4	C45H80NO8P	[M+H]+	794.57	0.366667	8.28	0.0691918	290.753	0.323111	Level 1
283	PE 40:5|PE 22:5/18:0	C45H80NO8P	[M+H]+	794.57	-0.138889	8.31294	0.0182909	287.199	0.323111	Level 1
284	PE 40:6|PE 18:0/22:6	C45H78NO8P	[M+H]+	792.555	0.227778	8.79294	0.0172354	283.866	0.323125	Level 1
285	PE 40:6|PE 22:6/18:0	C45H78NO8P	[M+H]+	792.555	0.227778	8.79294	0.0172354	286.026	0.323125	Level 1
286	PE 40:7|PE 18:1/22:6	C45H76NO8P	[M+H]+	790.539	1.25	8.00647	0.00996317	279.835	0.323139	Level 1
287	PE 40:7|PE 22:6/18:1	C45H76NO8P	[M+H]+	790.539	1.24444	8.00647	0.00996317	282.066	0.323139	Level 1
288	PE 40:8|PE 18:2/22:6	C45H74NO8P	[M+H]+	788.523	-1.65556	7.41353	0.0220627	277.459	0.323153	Level 1
289	PE 40:8|PE 20:4/20:4	C45H74NO8P	[M+H]+	788.523	-0.683333	7.39412	0.0923349	285.703	0.282759	Level 1
290	PE 40:8|PE 22:6/18:2	C45H74NO8P	[M+H]+	788.523	-1.41667	7.43294	0.0347787	279.778	0.323153	Level 1
291	PE 40:9|PE 18:3/22:6	C49H80NO8P	[M+H]+	842.57	1.91111	6.96118	0.010537	292.178	0.323167	Level 1
292	PE 42:0|PE 18:0/24:0	C47H94NO8P	[M+H]+	832.68	2.9	12.36	0	305.554	0.322859	Level 1
293	PE 42:10|PE 20:4/22:6	C47H74NO8P	[M+H]+	812.523	2.23333	7.23118	0.0259524	281.587	0.282616	Level 1
294	PE 42:4|PE 18:0/24:4	C47H86NO8P	[M+H]+	824.617	0.405556	10.4488	0.0875987	294.682	0.32291	Level 1
295	PE 42:4|PE 24:4/18:0	C47H86NO8P	[M+H]+	824.617	1.56111	10.51	0.156924	299.07	0.32291	Level 1
296	PE 42:5|PE 20:1/22:4	C47H84NO8P	[M+H]+	822.602	-5.79444	7.92353	0.00996317	292.604	0.322923	Level 1
297	PE 42:5|PE 22:4/20:1	C47H84NO8P	[M+H]+	822.602	-5.79444	7.92353	0.00996317	296.157	0.322923	Level 1
298	PE 42:8|PE 20:4/22:4	C47H78NO8P	[M+H]+	816.555	0.866667	8.07353	0.020292	284.768	0.322963	Level 1
299	PE 42:8|PE 22:4/20:4	C47H78NO8P	[M+H]+	816.555	0.866667	8.07353	0.020292	286.928	0.282592	Level 1
300	PE 42:9|PE 20:4/22:5	C47H76NO8P	[M+H]+	814.539	2.71111	7.58941	0.0163824	282.759	0.282604	Level 1
301	PE 42:9|PE 22:5/20:4	C47H76NO8P	[M+H]+	814.539	2.73889	7.58882	0.0145269	287.497	0.322976	Level 1
302	PE 44:10|PE 22:4/22:6	C49H78NO8P	[M+H]+	840.555	0.0222222	7.80647	0.00996317	287.488	0.32281	Level 1
303	PE 44:10|PE 22:6/22:4	C49H78NO8P	[M+H]+	840.555	0.0222222	7.80647	0.00996317	289.647	0.32281	Level 1
304	PE 44:11|PE 22:5/22:6	C49H76NO8P	[M+H]+	838.539	1.87778	7.30353	0.00996317	283.011	0.322822	Level 1
305	PE 44:12|PE 22:6/22:6	C49H74NO8P	[M+H]+	836.523	-0.877778	7.05118	0.010537	284.134	0.322835	Level 1
306	PE 44:9|PE 22:4/22:5	C49H80NO8P	[M+H]+	842.57	-1.22222	6.21471	0.0206512	291.325	0.322797	Level 1
307	PE O-32:1|PE O-16:1/16:0	C37H74NO7P	[M+H]+	676.528	2.6	8.93538	0.422958	277.565	0.324069	Level 1
308	PE O-32:2|PE O-16:1/16:1	C37H72NO7P	[M+H]+	674.513	2.20556	8.58294	0.0172354	271.5	0.324089	Level 1
309	PE O-34:1|PE O-16:0/18:1	C39H78NO7P	[M+H]+	704.56	-2.27778	9.49118	0.0236861	279.419	0.323813	Level 1
310	PE O-34:1|PE O-18:1/16:0	C39H78NO7P	[M+H]+	704.56	-2.29444	9.49118	0.0236861	276.368	0.323813	Level 1
311	PE O-34:2|PE O-16:1/18:1	C39H76NO7P	[M+H]+	702.543	0.427778	9.47353	0.0127187	272.751	0.323831	Level 1
312	PE O-34:3|PE O-18:2/16:1	C39H74NO7P	[M+H]+	700.528	0.744444	8.65353	0.0360453	272.203	0.283367	Level 1
313	PE O-35:2|PE O-17:1/18:1	C40H78NO7P	[M+H]+	716.56	2.34444	9.96882	0.0193269	280.539	0.323709	Level 1
314	PE O-36:1|PE O-18:0/18:1	C41H82NO7P	[M+H]+	732.591	-8.45556	8.86588	0.0180481	283.773	0.323576	Level 1
315	PE O-36:1|PE O-20:1/16:0	C41H82NO7P	[M+H]+	732.591	-8.42778	8.86588	0.0180481	279.495	0.323576	Level 1
316	PE O-36:2|PE O-18:1/18:1	C41H80NO7P	[M+H]+	730.575	3.1	10.4288	0.0205798	285.896	0.323592	Level 1
317	PE O-36:3|PE O-18:1/18:2	C41H78NO7P	[M+H]+	728.56	1.89444	9.54353	0.0226222	280.522	0.323609	Level 1
318	PE O-36:3|PE O-18:2/18:1	C41H78NO7P	[M+H]+	728.56	1.89444	9.54353	0.0226222	277.729	0.323609	Level 1
319	PE O-36:4|PE O-16:0/20:4	C41H76NO7P	[M+H]+	726.544	1.21667	8.87824	0.0174052	272.648	0.283172	Level 1
320	PE O-36:4|PE O-16:1/20:3	C41H76NO7P	[M+H]+	726.544	1.20556	8.87824	0.0174052	275.44	0.323626	Level 1
321	PE O-36:4|PE O-18:3/18:1	C41H76NO7P	[M+H]+	726.544	1.91111	8.91882	0.0327648	279.419	0.323626	Level 1
322	PE O-36:5|PE O-16:1/20:4	C41H74NO7P	[M+H]+	724.528	-0.794444	8.59235	0.0120049	273.422	0.283187	Level 1
323	PE O-37:1|PE O-19:0/18:1	C42H84NO7P	[M+H]+	746.607	2.02222	11.9971	0.0844663	289.878	0.323464	Level 1
324	PE O-37:3|PE O-18:2/19:1	C42H80NO7P	[M+H]+	742.575	0.15	10.0118	0.0197596	284.819	0.323496	Level 1
325	PE O-37:5|PE O-17:1/20:4	C42H76NO7P	[M+H]+	738.544	1.28889	9.05647	0.00996317	281.659	0.323528	Level 1
326	PE O-38:2|PE O-18:1/20:1	C43H84NO7P	[M+H]+	758.607	1.13333	11.3635	0.0127187	287.43	0.28295	Level 1
327	PE O-38:3|PE O-18:2/20:1	C43H82NO7P	[M+H]+	756.591	0.105556	10.4459	0.0112132	282.98	0.323387	Level 1
328	PE O-38:3|PE O-20:3/18:0	C43H82NO7P	[M+H]+	756.591	0.116667	10.4459	0.0112132	285.7	0.282964	Level 1
329	PE O-38:4|PE O-18:0/20:4	C43H80NO7P	[M+H]+	754.575	-1.07778	9.48176	0.0197596	279.854	0.323402	Level 1
330	PE O-38:4|PE O-18:1/20:3	C43H80NO7P	[M+H]+	754.575	-1.03889	9.91059	0.103831	286.411	0.282977	Level 1
331	PE O-38:4|PE O-18:2/20:2	C43H80NO7P	[M+H]+	754.575	0.205556	9.89882	0.0679046	282.714	0.282977	Level 1
332	PE O-38:5|PE O-16:1/22:4	C43H78NO7P	[M+H]+	752.56	2.97778	9.49647	0.0190201	280.984	0.323418	Level 1
333	PE O-38:5|PE O-18:1/20:4	C43H78NO7P	[M+H]+	752.56	2.95556	9.49647	0.0190201	281.263	0.323418	Level 1
334	PE O-38:6|PE O-16:1/22:5	C43H76NO7P	[M+H]+	750.543	-0.105556	8.64647	0.00996317	280.206	0.323433	Level 1
335	PE O-38:6|PE O-18:2/20:4	C43H76NO7P	[M+H]+	750.543	0.0722222	8.64647	0.00996317	277.422	0.323433	Level 1
336	PE O-38:7|PE O-16:1/22:6	C43H74NO7P	[M+H]+	748.528	0.45	8.34353	0.00996317	273.169	0.323449	Level 1
337	PE O-39:4|PE O-19:0/20:4	C44H82NO7P	[M+H]+	768.591	-11.5667	6.90294	0.258862	288.37	0.323297	Level 1
338	PE O-39:5|PE O-17:1/22:4	C44H80NO7P	[M+H]+	766.575	7.88889	9.10824	0.292879	287.307	0.323312	Level 1
339	PE O-39:5|PE O-19:1/20:4	C44H80NO7P	[M+H]+	766.575	3.25	9.31529	0.0223935	285.557	0.323312	Level 1
340	PE O-39:7|PE O-17:1/22:6	C44H76NO7P	[M+H]+	762.544	-10.9444	7.25118	0.0575415	274.92	0.282924	Level 1
341	PE O-40:2|PE O-18:1/22:1	C45H88NO7P	[M+H]+	786.638	0.422222	12.2888	0.0275868	296.728	0.323166	Level 1
342	PE O-40:3|PE O-18:2/22:1	C45H86NO7P	[M+H]+	784.621	0.372222	11.3688	0.0153632	288.611	0.282783	Level 1
343	PE O-40:4|PE O-18:0/22:4	C45H84NO7P	[M+H]+	782.607	-3.16667	10.2524	0.190772	292.572	0.323195	Level 1
344	PE O-40:4|PE O-18:2/22:2	C45H84NO7P	[M+H]+	782.607	-0.838889	10.55	0.113358	288.737	0.323195	Level 1
345	PE O-40:5|PE O-16:1/24:4	C45H82NO7P	[M+H]+	780.591	-0.55	10.1929	0.0121268	286.132	0.282808	Level 1
346	PE O-40:5|PE O-18:1/22:4	C45H82NO7P	[M+H]+	780.591	-0.516667	10.1929	0.0121268	288.959	0.323209	Level 1
347	PE O-40:5|PE O-20:1/20:4	C45H82NO7P	[M+H]+	780.591	-0.527778	10.1953	0.0166274	291.399	0.282808	Level 1
348	PE O-40:6|PE O-18:2/22:4	C45H80NO7P	[M+H]+	778.575	-2.85	10.4212	0.21731	287.02	0.323224	Level 1
349	PE O-40:7|PE O-18:1/22:6	C45H78NO7P	[M+H]+	776.56	-0.644444	9.24235	0.0171499	282.501	0.323238	Level 1
350	PE O-40:8|PE O-18:2/22:6	C45H76NO7P	[M+H]+	774.537	1.13333	8.40941	0.0188648	277.545	0.323253	Level 1
351	PE O-40:9|PE O-18:3/22:6	C45H74NO7P	[M+H]+	772.528	-0.716667	7.79647	0.00996317	275.972	0.282859	Level 1
352	PE O-41:6|PE O-19:0/22:6	C46H82NO7P	[M+H]+	792.591	-2.85556	8.79294	0.0172354	288.047	0.323125	Level 1
353	PE O-41:7|PE O-19:1/22:6	C46H80NO7P	[M+H]+	790.575	18.7111	8.86765	0.0207754	287.92	0.323139	Level 1
354	PE O-42:7|PE O-20:1/22:6	C47H82NO7P	[M+H]+	804.591	-2.48182	10.0824	0.162655	291.249	0.323042	Level 1
355	PE O-43:7|PE O-21:1/22:6	C48H84NO7P	[M+H]+	818.607	4.80556	7.73941	0.425639	295.205	0.282581	Level 1
356	PE P-34:1|PE P-16:0/18:1	C39H76NO7P	[M+H]+	702.544	0.427778	9.47353	0.0127187	275.812	0.323831	Level 1
357	PE P-34:1|PE P-18:1/16:0	C39H76NO7P	[M+H]+	702.544	0.427778	9.47353	0.0127187	278.32	0.283352	Level 1
358	PE P-36:2|PE P-18:1/18:1	C41H78NO7P	[M+H]+	728.56	1.89444	9.54353	0.0226222	277.015	0.323609	Level 1
359	PE P-36:3|PE P-18:1/18:2	C41H76NO7P	[M+H]+	726.544	1.47222	8.87824	0.0174052	275.231	0.283172	Level 1
360	PE P-36:4|PE P-16:0/20:4	C41H74NO7P	[M+H]+	724.528	-0.794444	8.59235	0.0120049	275.651	0.323642	Level 1
361	PE P-36:4|PE P-16:1/20:3	C41H74NO7P	[M+H]+	724.528	-0.794444	8.59235	0.0120049	272.865	0.283187	Level 1
362	PE P-38:2|PE P-18:1/20:1	C43H82NO7P	[M+H]+	756.591	0.105556	10.4459	0.0112132	283.506	0.323387	Level 1
363	PE P-38:3|PE P-18:1/20:2	C43H80NO7P	[M+H]+	754.575	-0.972222	9.48412	0.0218114	280.531	0.282977	Level 1
364	PE P-38:4|PE P-16:0/22:4	C43H78NO7P	[M+H]+	752.56	2.83333	9.49647	0.0190201	279.079	0.282991	Level 1
365	PE P-38:5|PE P-16:0/22:5	C43H76NO7P	[M+H]+	750.544	-0.0611111	8.64647	0.00996317	276.865	0.323433	Level 1
366	PE P-38:5|PE P-18:3/20:2	C43H76NO7P	[M+H]+	750.544	0.0222222	8.64647	0.00996317	274.638	0.323433	Level 1
367	PE P-40:2|PE P-18:0/22:2	C45H86NO7P	[M+H]+	784.622	-0.638889	11.3247	0.186987	289.167	0.323181	Level 1
368	PE P-40:4|PE P-18:0/22:4	C45H82NO7P	[M+H]+	780.591	-0.516667	10.1929	0.0121268	288.637	0.282808	Level 1
369	PE P-40:5|PE P-18:3/22:2	C45H80NO7P	[M+H]+	778.575	-3.24444	9.31529	0.0100733	286.702	0.282821	Level 1
370	PE P-40:5|PE P-20:1/20:4	C45H80NO7P	[M+H]+	778.575	-3.26111	9.31529	0.0100733	284.441	0.323224	Level 1
371	PE P-40:8|PE P-18:2/22:6	C45H74NO7P	[M+H]+	772.528	-0.75	7.79412	0.0132565	276.167	0.282859	Level 1
372	PG 30:0|PG 14:0/16:0	C36H71O10P	[M+NH4]+	712.513	-12.6833	8.08353	0.0226222	273.865	0.283276	Level 1
373	PG 32:0|PG 16:0/16:0	C38H75O10P	[M+NH4]+	740.544	-3.76111	8.13353	0.00996317	282.252	0.283073	Level 1
374	PG 32:1|PG 16:0/16:1	C38H73O10P	[M+NH4]+	738.529	-13.2056	7.43824	0.018451	277.52	0.323528	Level 1
375	PG 34:1|PG 16:0/18:1	C40H77O10P	[M+NH4]+	766.56	3.06667	9.29824	0.0618704	282.684	0.323312	Level 1
376	PG 34:1|PG 18:1/16:0	C40H77O10P	[M+NH4]+	766.56	6.65556	9.28588	0.0781872	287.377	0.323312	Level 1
377	PG 34:2|PG 16:1/18:1	C40H75O10P	[M+NH4]+	764.544	-10.2	7.92353	0.00996317	278.952	0.323327	Level 1
378	PG 34:2|PG 18:1/16:1	C40H75O10P	[M+NH4]+	764.545	-10.2944	7.94824	0.0988202	282.16	0.323327	Level 1
379	PG 34:3|PG 16:1/18:2	C40H73O10P	[M+NH4]+	762.529	-0.75	6.62412	0.0132565	279.244	0.323342	Level 1
380	PG 34:3|PG 18:2/16:1	C40H73O10P	[M+NH4]+	762.529	-0.627778	6.64412	0.0444492	280.848	0.323342	Level 1
381	PG 36:1|PG 18:0/18:1	C42H81O10P	[M+NH4]+	794.591	-6.35556	9.32706	0.0420958	292.147	0.323111	Level 1
382	PG 36:1|PG 18:1/18:0	C42H81O10P	[M+NH4]+	794.591	-4.26111	9.35294	0.0192888	293.959	0.282722	Level 1
383	PG 36:2|PG 18:1/18:1	C42H79O10P	[M+NH4]+	792.576	-10.1556	8.79294	0.0172354	290.626	0.323125	Level 1
384	PG 36:3|PG 18:1/18:2	C42H77O10P	[M+NH4]+	790.56	0.0777778	7.22941	0.0224918	284.923	0.282746	Level 1
385	PG 36:3|PG 18:2/18:1	C42H77O10P	[M+NH4]+	790.56	0.105556	7.22941	0.0224918	289.245	0.323139	Level 1
386	PG 36:4|PG 16:0/20:4	C42H75O10P	[M+NH4]+	788.544	3.33333	6.7	0.0158114	284.414	0.323153	Level 1
387	PG 36:4|PG 18:2/18:2	C42H75O10P	[M+NH4]+	788.545	3.36667	6.7	0.0158114	281.032	0.323153	Level 1
388	PG 36:4|PG 20:4/16:0	C42H75O10P	[M+NH4]+	788.544	3.31667	6.7	0.0158114	288.003	0.282759	Level 1
389	PG 36:5|PG 16:1/20:4	C42H73O10P	[M+NH4]+	786.529	0.438889	6.33412	0.0112132	283.903	0.323167	Level 1
390	PG 36:5|PG 20:4/16:1	C42H73O10P	[M+NH4]+	786.529	0.438889	6.33412	0.0112132	287.179	0.323167	Level 1
391	PG 38:1|PG 18:0/20:1	C44H85O10P	[M+NH4]+	822.623	8.38889	10.6841	0.121812	296.72	0.322923	Level 1
392	PG 38:4|PG 18:0/20:4	C44H79O10P	[M+NH4]+	816.576	11.6889	9.09765	0.00970143	294.172	0.322962	Level 1
393	PG 38:4|PG 20:4/18:0	C44H79O10P	[M+NH4]+	816.576	12.4056	9.09529	0.0132842	297.098	0.322962	Level 1
394	PG 38:5|PG 18:1/20:4	C44H77O10P	[M+NH4]+	814.56	0.511111	6.97412	0.0183912	286.87	0.282604	Level 1
395	PG 38:5|PG 20:4/18:1	C44H77O10P	[M+NH4]+	814.56	0.316667	6.98647	0.0395192	289.656	0.322976	Level 1
396	PG 38:6|PG 16:0/22:6	C44H75O10P	[M+NH4]+	812.544	-2.42222	6.71176	0.0142457	285.418	0.322989	Level 1
397	PG 38:6|PG 22:6/16:0	C44H75O10P	[M+NH4]+	812.544	-3.15	6.96647	0.311988	288.484	0.322989	Level 1
398	PG 38:7|PG 16:1/22:6	C44H73O10P	[M+NH4]+	810.529	0.388889	6.73647	0.032776	284.315	0.323002	Level 1
399	PG 39:0|PG 18:0/21:0	C45H89O10P	[M+NH4]+	838.654	-10.3889	12.4629	0.0327423	302.462	0.322821	Level 1
400	PG 40:4|PG 20:0/20:4	C46H83O10P	[M+NH4]+	844.607	0.677778	8.06529	0.0459779	298.815	0.322785	Level 1
401	PG 40:6|PG 18:0/22:6	C46H79O10P	[M+NH4]+	840.575	-9.08333	7.80647	0.00996317	289.391	0.282458	Level 1
402	PG 40:6|PG 22:6/18:0	C46H79O10P	[M+NH4]+	840.575	-9.15	7.80647	0.00996317	291.039	0.32281	Level 1
403	PG 40:7|PG 18:1/22:6	C46H77O10P	[M+NH4]+	838.56	-5.96667	7.32294	0.0463364	287.569	0.322822	Level 1
404	PG 40:7|PG 22:6/18:1	C46H77O10P	[M+NH4]+	838.56	-2.78333	7.00529	0.0255239	291.398	0.322822	Level 1
405	PG 40:8|PG 18:2/22:6	C46H75O10P	[M+NH4]+	836.544	1.56111	6.55588	0.0193839	287.232	0.322835	Level 1
406	PG 40:8|PG 20:4/20:4	C46H75O10P	[M+NH4]+	836.544	1.74444	6.55353	0.0234364	282.845	0.322835	Level 1
407	PG 40:8|PG 22:6/18:2	C46H75O10P	[M+NH4]+	836.544	1.71667	6.54647	0.0316111	291.131	0.322835	Level 1
408	PG 42:10|PG 20:4/22:6	C48H75O10P	[M+NH4]+	860.544	0.858824	5.46941	0.0413023	292.642	0.322689	Level 1
409	PG 42:11|PG 20:5/22:6	C48H73O10P	[M+NH4]+	858.529	-3.28333	6.59294	0.0202376	288.087	0.322701	Level 1
410	PG 42:11|PG 22:6/20:5	C50H77O10P	[M+NH4]+	886.56	-2.73333	6.47529	0.0203463	298.9	0.282363	Level 1
411	PG 42:8|PG 20:4/22:4	C48H79O10P	[M+NH4]+	864.576	-1.51111	7.00882	0.0769645	296.894	0.322665	Level 1
412	PG 42:8|PG 22:4/20:4	C48H79O10P	[M+NH4]+	864.576	-1.59444	7.12471	0.227737	300.861	0.322665	Level 1
413	PG 42:9|PG 20:3/22:6	C48H77O10P	[M+NH4]+	862.56	4.92222	7.80176	0.0197596	296.209	0.322677	Level 1
414	PG 42:9|PG 22:6/20:3	C48H77O10P	[M+NH4]+	862.56	-10.4056	7.79882	0.010537	293.362	0.322677	Level 1
415	PG 44:11|PG 22:5/22:6	C50H77O10P	[M+NH4]+	886.56	-5.38889	5.37294	0.0275601	296.278	0.322539	Level 1
416	PG 44:11|PG 22:6/22:5	C50H77O10P	[M+NH4]+	886.56	-4.77222	6.08412	0.0137199	297.899	0.322539	Level 1
417	PG 44:12|PG 22:6/22:6	C50H75O10P	[M+NH4]+	884.544	-0.705556	6.06765	0.0171499	295.05	0.322551	Level 1
418	PI 36:1|PI 18:0/18:1	C45H85O13P	[M+NH4]+	882.608	-3.87778	8.28118	0.0228808	299.999	0.322562	Level 1
419	PI 36:2|PI 18:1/18:1	C45H83O13P	[M+NH4]+	880.592	-2.13333	7.33059	0.195271	297.548	0.322573	Level 1
420	PI 36:3|PI 16:0/20:3	C45H81O13P	[M+NH4]+	878.576	-2.51667	7.41765	0.00970143	295.15	0.322584	Level 1
421	PI 36:4|PI 16:0/20:4	C45H79O13P	[M+NH4]+	876.56	1.3	6.06529	0.0166274	294.604	0.322596	Level 1
422	PI 36:4|PI 20:4/16:0	C45H79O13P	[M+NH4]+	876.56	1.3	6.06529	0.0166274	296.274	0.282271	Level 1
423	PI 36:5|PI 16:0/20:5	C45H77O13P	[M+NH4]+	874.545	1.75385	5.71647	0.0515923	287.795	0.322607	Level 1
424	PI 36:5|PI 16:1/20:4	C45H77O13P	[M+NH4]+	874.545	2.22353	5.74882	0.0375637	292.264	0.322607	Level 1
425	PI 37:4|PI 17:0/20:4	C46H81O13P	[M+NH4]+	890.576	-4.71111	6.27294	0.0186295	298.372	0.322517	Level 1
426	PI 37:5|PI 17:1/20:4	C46H79O13P	[M+NH4]+	888.561	1.86667	5.83941	0.113824	298.438	0.322528	Level 1
427	PI 38:3|PI 18:0/20:3	C47H85O13P	[M+NH4]+	906.608	-3.39444	8.01118	0.010537	301.818	0.32243	Level 1
428	PI 38:4|PI 18:0/20:4	C47H83O13P	[M+NH4]+	904.592	0.788889	6.50412	0.00939336	300.163	0.322441	Level 1
429	PI 38:4|PI 20:4/18:0	C47H83O13P	[M+NH4]+	904.592	0.933333	6.50941	0.0163824	302.113	0.322441	Level 1
430	PI 38:5|PI 16:0/22:5	C47H81O13P	[M+NH4]+	902.576	1.00556	6.13588	0.0393794	306.456	0.322452	Level 1
431	PI 38:5|PI 18:1/20:4	C47H81O13P	[M+NH4]+	902.576	0.883333	6.11647	0.00996317	297.952	0.322452	Level 1
432	PI 38:6|PI 16:0/22:6	C47H79O13P	[M+NH4]+	900.561	1.98889	5.96235	0.0148026	298.168	0.322463	Level 1
433	PI 40:4|PI 18:0/22:4	C49H87O13P	[M+NH4]+	932.623	-0.894444	6.91471	0.00874475	314.003	0.322295	Level 1
434	PI 40:4|PI 22:4/18:0	C49H87O13P	[M+NH4]+	932.623	-0.433333	6.98059	0.0622967	315.95	0.322295	Level 1
435	PI 40:5|PI 20:1/20:4	C49H85O13P	[M+NH4]+	930.608	-2.96667	6.41059	0.0151948	306.658	0.322306	Level 1
436	PI 40:6|PI 18:0/22:6	C49H83O13P	[M+NH4]+	928.592	0.827778	6.40765	0.0139326	303.636	0.362605	Level 1
437	PI 40:6|PI 22:6/18:0	C49H83O13P	[M+NH4]+	928.592	0.927778	6.40765	0.0139326	307.613	0.322316	Level 1
438	PI 40:7|PI 18:1/22:6	C49H81O13P	[M+NH4]+	926.576	0.994444	6.01	0.0176777	300.611	0.322326	Level 1
439	PI 40:7|PI 22:6/18:1	C49H81O13P	[M+NH4]+	926.576	0.522222	5.93	0.150914	304.508	0	Level 1
440	PI 40:8|PI 20:4/20:4	C49H79O13P	[M+NH4]+	924.561	-7.46667	5.66118	0.110107	297.009	0.322336	Level 1
441	PI 42:10|PI 20:4/22:6	C51H79O13P	[M+NH4]+	948.561	0.35	5.56824	0.079862	303.282	0.322216	Level 1
442	PI 42:8|PI 20:4/22:4	C51H83O13P	[M+NH4]+	952.592	-9.96667	3.77176	0.0894592	305.774	0.322197	Level 1
443	PS 34:1|PS 16:0/18:1	C40H76NO10P	[M+H]+	762.529	-0.738889	6.62412	0.0132565	284.196	0.323342	Level 1
444	PS 34:1|PS 18:1/16:0	C40H76NO10P	[M+H]+	762.529	-0.622222	6.63941	0.0411507	287.125	0.323342	Level 1
445	PS 34:2|PS 16:0/18:2	C40H74NO10P	[M+H]+	760.513	0.85	6.23824	0.0187867	279.954	0.282937	Level 1
446	PS 34:2|PS 18:2/16:0	C40H74NO10P	[M+H]+	760.513	-2.78235	6.76412	0.180487	284.418	0.323357	Level 1
447	PS 36:1|PS 18:0/18:1	C42H80NO10P	[M+H]+	790.56	0.133333	7.22941	0.0224918	289.802	0.323139	Level 1
448	PS 36:1|PS 18:1/18:0	C42H80NO10P	[M+H]+	790.56	0.0944444	7.23412	0.0314362	292.102	0.323139	Level 1
449	PS 36:2|PS 18:1/18:1	C42H78NO10P	[M+H]+	788.544	3.32778	6.7	0.0158114	284.97	0.323153	Level 1
450	PS 36:3|PS 16:0/20:3	C42H76NO10P	[M+H]+	786.529	-0.423529	6.45	0.207183	283.903	0.323167	Level 1
451	PS 36:3|PS 20:3/16:0	C42H76NO10P	[M+H]+	786.529	-0.441176	6.44	0.208716	287.179	0.323167	Level 1
452	PS 36:4|PS 16:0/20:4	C42H74NO10P	[M+H]+	784.513	1.96667	6.21059	0.0108804	283.776	0.282784	Level 1
453	PS 36:4|PS 20:4/16:0	C42H74NO10P	[M+H]+	784.513	1.93333	6.21059	0.0108804	286.773	0.323181	Level 1
454	PS 38:1|PS 18:0/20:1	C44H84NO10P	[M+H]+	818.591	0.455556	8.05647	0.0698159	294.927	0.322949	Level 1
455	PS 38:1|PS 20:1/18:0	C44H84NO10P	[M+H]+	818.591	-2.375	8.06353	0.110846	299.942	0.322949	Level 1
456	PS 38:1|PS 18:1/20:0	C44H84NO10P	[M+H]+	818.591	-2.4	8.09529	0.201808	286.846	0.322949	Level 1
457	PS 38:1|PS 20:0/18:1	C44H84NO10P	[M+H]+	818.591	-2.95333	8.03353	0.100806	289.145	0.322949	Level 1
458	PS 38:2|PS 18:0/20:2	C44H82NO10P	[M+H]+	816.576	0.322222	7.56706	0.306712	294.172	0.322962	Level 1
459	PS 38:2|PS 20:2/18:0	C44H82NO10P	[M+H]+	816.576	0.655556	7.50706	0.158105	296.68	0.322962	Level 1
460	PS 38:3|PS 18:0/20:3	C44H80NO10P	[M+H]+	814.564	-0.4	7.01176	0.0531784	290.652	0.282604	Level 1
461	PS 38:4|PS 18:0/20:4	C44H78NO10P	[M+H]+	812.544	-2.16111	6.71176	0.0142457	290.365	0.322989	Level 1
462	PS 38:4|PS 20:4/18:0	C44H78NO10P	[M+H]+	812.544	-2.01111	6.70941	0.0224918	291.828	0.322989	Level 1
463	PS 38:5|PS 18:1/20:4	C44H76NO10P	[M+H]+	810.529	0.388889	6.72882	0.0196476	284.559	0.323002	Level 1
464	PS 38:5|PS 20:4/18:1	C44H76NO10P	[M+H]+	810.529	0.411111	6.77118	0.0788893	288.147	0.323002	Level 1
465	PS 39:6|PS 17:0/22:6	C45H76NO10P	[M+H]+	822.529	18.7889	7.92118	0.0126897	288.704	0.322924	Level 1
466	PS 40:2|PS 18:1/22:1	C46H86NO10P	[M+H]+	844.607	0.722222	8.06529	0.0459779	298.815	0.322785	Level 1
467	PS 40:4|PS 18:0/22:4	C46H82NO10P	[M+H]+	840.576	-0.6	7.14706	0.0225734	296.818	0.282458	Level 1
468	PS 40:4|PS 22:4/18:0	C46H82NO10P	[M+H]+	840.576	-1.01667	7.16176	0.0418681	299.388	0.32281	Level 1
469	PS 40:5|PS 18:0/22:5	C46H80NO10P	[M+H]+	838.56	-3.00556	7.00529	0.0255239	295.159	0.322822	Level 1
470	PS 40:6|PS 18:0/22:6	C46H78NO10P	[M+H]+	836.544	1.55556	6.55588	0.0193839	291.34	0.322835	Level 1
471	PS 40:6|PS 22:6/18:0	C46H78NO10P	[M+H]+	836.544	1.53333	6.54353	0.0344495	292.872	0.322835	Level 1
472	PS 40:7|PS 18:1/22:6	C46H76NO10P	[M+H]+	834.529	1.56667	6.15765	0.00970143	287.104	0.322847	Level 1
473	PS 40:7|PS 22:6/18:1	C46H76NO10P	[M+H]+	834.529	1.69444	6.16294	0.0205441	289.82	0.322847	Level 1
474	PS 40:8|PS 18:2/22:6	C46H74NO10P	[M+H]+	832.513	1.81667	5.82824	0.0155062	284.12	0.282502	Level 1
475	PS 40:8|PS 22:6/18:2	C46H74NO10P	[M+H]+	832.513	1.36111	5.85588	0.103927	288.16	0.282502	Level 1
476	PS 42:1|PS 18:1/24:0	C48H92NO10P	[M+H]+	874.654	13.7571	10.0882	0.315005	309.436	0.322607	Level 1
477	PS 42:10|PS 22:6/20:4	C48H74NO10P	[M+H]+	856.513	-0.322222	5.73294	0.0140378	287.054	0.282374	Level 1
478	PS 42:5|PS 22:1/20:4	C48H84NO10P	[M+H]+	866.591	0	4.61	0.0358818	291.942	0.322653	Level 1
479	PS 44:10|PS 22:4/22:6	C50H78NO10P	[M+H]+	884.544	-0.677778	6.06765	0.0171499	291.362	0.322551	Level 1
480	PS 44:10|PS 22:6/22:4	C50H78NO10P	[M+H]+	884.544	-0.688889	6.06765	0.0171499	293.241	0.322551	Level 1
481	PS 44:11|PS 22:6/22:5	C50H76NO10P	[M+H]+	882.529	-2.20556	5.77824	0.143014	293.042	0.322562	Level 1
482	PS 44:12|PS 22:6/22:6	C50H74NO10P	[M+H]+	880.513	1.28889	5.62059	0.0156007	289.226	0.322573	Level 1
483	PC 31:0|PC 10:0/21:0	C39H78NO8P	[M+H]+	720.554	-6.9	9.30667	0.0986577	280.44	0.346867	Level 2
484	PC 30:1|PC 14:0/16:1	C38H74NO8P	[M+H]+	704.522	-5.3	8.18667	0.125831	274.343	0.347015	Level 2
485	PC 36:6|PC 14:0/22:6	C44H76NO8P	[M+H]+	778.538	-5.2	7.91	0.07	282.419	0.395867	Level 2
486	PC 40:0|PC 14:0/26:0	C48H96NO8P	[M+H]+	846.695	-3.6	9.05333	0.0929157	307.645	0.345899	Level 2
487	PC 34:3|PC 16:0/18:3	C42H78NO8P	[M+H]+	756.554	-6.4	7.85	0.376431	282.84	0.396067	Level 2
488	PC 34:2|PC 18:1/16:1	C42H80NO8P	[M+H]+	758.569	-6.9	12.0233	0.19218	284.641	0.396048	Level 2
489	PC 38:6|PC 18:1/20:5	C46H80NO8P	[M+H]+	806.569	-6.8	10.5267	0.150111	287.892	0.346175	Level 2
490	PC 40:7|PC 18:1/22:6	C48H82NO8P	[M+H]+	832.585	-7	9.05667	0.150111	291.92	0.345993	Level 2
491	PC 31:0|PC 19:0/12:0	C39H78NO8P	[M+H]+	720.554	-5.8	9.30667	0.0986577	279.183	0.39642	Level 2
492	PC 38:6|PC 20:5/18:1	C46H80NO8P	[M+H]+	806.569	-6.5	9.36333	0.130512	287.962	0.395628	Level 2
493	PC 42:11|PC 20:5/22:6	C50H78NO8P	[M+H]+	852.554	0.3	9.05333	0.0929157	291.808	0.39527	Level 2
494	PC 31:0|PC 21:0/10:0	C39H78NO8P	[M+H]+	720.554	1.1	8.49667	0.0802081	279.672	0.39642	Level 2
495	PC 31:0|PC 12:0/19:0	C39H78NO8P	[M+H]+	720.554	0.4	8.59333	0.0929157	280.3	0.39642	Level 2
496	PC 34:2|PC 14:0/20:2	C42H80NO8P	[M+H]+	758.569	-6.5	8.02	0.0953939	283.525	0.396048	Level 2
497	PC 31:1|PC 16:1/15:0	C39H76NO8P	[M+H]+	718.538	-6.3	7.74	0.07	278.29	0.346886	Level 2
498	PC 36:3|PC 16:1/20:2	C44H82NO8P	[M+H]+	784.585	-2.5	12.4133	0.0971253	288.446	0.395814	Level 2
499	PC 36:6|PC 16:1/20:5	C44H76NO8P	[M+H]+	778.538	-6.5	8.02	0.0953939	282.001	0.346384	Level 2
500	PC 36:5|PC 18:2/18:3	C44H78NO8P	[M+H]+	780.554	1.5	8.49667	0.0802081	284.567	0.395849	Level 2
501	PC 38:7|PC 18:2/20:5	C46H78NO8P	[M+H]+	804.554	-7	9.30667	0.0986577	284.838	0.346189	Level 2
502	PC 40:2|PC 18:2/22:0	C48H92NO8P	[M+H]+	842.663	-5.7	9.05333	0.0929157	301.82	0.395344	Level 2
503	PC 36:5|PC 18:3/18:2	C44H78NO8P	[M+H]+	780.554	-5.9	9.30667	0.0986577	283.661	0.395849	Level 2
504	PC 38:6|PC 18:3/20:3	C46H80NO8P	[M+H]+	806.569	1.8	9.42	0.147309	287.892	0.346175	Level 2
505	PC 34:2|PC 20:2/14:0	C42H80NO8P	[M+H]+	758.569	1.7	8.49667	0.0802081	284.85	0.396048	Level 2
506	PC 36:3|PC 20:2/16:1	C44H82NO8P	[M+H]+	784.585	1	9.42	0.147309	288.794	0.395814	Level 2
507	PC 40:5|PC 20:2/20:3	C48H86NO8P	[M+H]+	836.616	-7	8.16	0.08544	296.145	0.395389	Level 2
508	PC 38:6|PC 20:3/18:3	C46H80NO8P	[M+H]+	806.569	-2.3	8.85667	0.0814453	287.614	0.395628	Level 2
509	PC 40:5|PC 20:3/20:2	C48H86NO8P	[M+H]+	836.616	-6.6	7.86333	0.399291	295.239	0.395389	Level 2
510	PC 42:9|PC 20:3/22:6	C50H82NO8P	[M+H]+	856.585	1.8	8.49667	0.0802081	294.919	0.39524	Level 2
511	PC 38:5|PC 20:4/18:1	C46H82NO8P	[M+H]+	808.585	-6.2	7.74	0.07	289.831	0.395611	Level 2
512	PC 36:6|PC 20:5/16:1	C44H76NO8P	[M+H]+	778.538	-7.7	7.16333	0.0650641	282.628	0.395867	Level 2
513	PC 38:7|PC 20:5/18:2	C46H78NO8P	[M+H]+	804.554	-6.9	9.30667	0.0986577	286.093	0.395645	Level 2
514	PC 40:2|PC 22:0/18:2	C48H92NO8P	[M+H]+	842.663	-3	12.4133	0.0971253	301.263	0.395344	Level 2
515	PC 40:6|PC 22:6/18:0	C48H84NO8P	[M+H]+	834.601	1	9.47333	0.0971253	294.694	0.345979	Level 2
516	PC 42:9|PC 22:6/20:3	C50H82NO8P	[M+H]+	856.585	-5.4	7.82667	0.184481	295.545	0.39524	Level 2
517	PC O-34:1|PC O-18:0/16:1	C42H84NO7P	[M+H]+	746.606	-7	10.5533	0.100167	286.257	0.396161	Level 2
518	PC O-32:1|PC O-16:0/16:1	C40H80NO7P	[M+H]+	718.575	-5.2	10.82	0.121244	280.803	0.39644	Level 2
519	PE 38:2|PE 20:0/18:2	C43H82NO8P	[M+H]+	772.585	-0.9	8.28333	0.0635085	287.826	0.346675	Level 2
520	PE 36:4|PE 14:0/22:4	C41H74NO8P	[M+H]+	740.522	1	8.21333	0.10504	277.577	0.396441	Level 2
521	PS 40:5|PS 20:3/20:2	C46H80NO10P	[M+H]+	838.559	-2.8	7.30667	0.140475	292.304	0.395375	Level 2
522	PE 36:3|PE 16:1/20:2	C41H76NO8P	[M+H]+	742.538	-0.9	8.28333	0.0635085	279.447	0.396339	Level 2
523	PS 42:4|PS 20:4/22:0	C48H86NO10P	[M+H]+	868.606	0.5	8.03333	0.306649	299.03	0.395154	Level 2
524	PE 38:2|PE 18:2/20:0	C43H82NO8P	[M+H]+	772.585	-0.1	9.04	1.82885	287.826	0.346692	Level 2
525	PE 38:7|PE 18:2/20:5	C43H72NO8P	[M+H]+	762.507	-1.8	7.74	0.403609	276.036	0.34643	Level 2
526	PE 38:2|PE 19:1/19:1	C43H82NO8P	[M+H]+	772.585	-0.1	10.02	0.15	287.547	0.395797	Level 2
527	PE 36:3|PE 20:2/16:1	C41H76NO8P	[M+H]+	742.538	-0.1	9.04	1.82885	279.098	0.39592	Level 2
528	PE 40:4|PE 20:2/20:2	C45H82NO8P	[M+H]+	796.585	1.3	9.79667	0.170392	289.138	0.395711	Level 2
529	PE 40:5|PE 20:2/20:3	C45H80NO8P	[M+H]+	794.569	-3.8	8.91667	0.170392	287.059	0.395728	Level 2
530	PE 40:6|PE 20:2/20:4	C45H78NO8P	[M+H]+	792.554	1.4	8.90333	0.151767	284.284	0.395745	Level 2
531	PE 40:7|PE 20:2/20:5	C45H76NO8P	[M+H]+	790.538	1.3	8.11667	0.130512	282.763	0.395763	Level 2
532	PE 40:5|PE 20:3/20:2	C45H80NO8P	[M+H]+	794.569	-3.8	8.91667	0.170392	286.432	0.395728	Level 2
533	PE 40:6|PE 20:4/20:2	C45H78NO8P	[M+H]+	792.554	1.4	8.90333	0.151767	284.632	0.395745	Level 2
534	PE 42:4|PE 20:4/22:0	C47H86NO8P	[M+H]+	824.616	9.8	8.79	3.02392	294.612	0.395483	Level 2
535	PE 40:7|PE 20:5/20:2	C45H76NO8P	[M+H]+	790.538	1.3	8.11667	0.130512	283.042	0.346292	Level 2
536	PE 42:4|PE 22:0/20:4	C47H86NO8P	[M+H]+	824.616	10.2	11.5767	6.79961	294.682	0.395483	Level 2
537	PS 42:4|PS 22:0/20:4	C48H86NO10P	[M+H]+	868.606	0	8.03333	0.306649	298.264	0.395154	Level 2
538	PE 36:4|PE 22:4/14:0	C41H74NO8P	[M+H]+	740.522	0.9	8.21333	0.10504	277.367	0.39622	Level 2
539	PS 42:5|PS 22:4/20:1	C48H84NO10P	[M+H]+	866.591	5.1	7.23667	0.0907377	297.649	0.395168	Level 2
540	PE O-36:3|PE O-16:0/20:3	C41H78NO7P	[M+H]+	728.559	-3	10.5567	0.15695	278.846	0.396338	Level 2
541	PS 34:1|PS 14:0/20:1	C40H76NO10P	[M+H]+	762.528	0.1	7.49	1.11853	284.475	0.34651	Level 2
542	PS 38:5|PS 18:3/20:2	C44H76NO10P	[M+H]+	810.528	0.9	7.02667	1.00808	287.102	0.346146	Level 2
543	PS 34:1|PS 20:1/14:0	C40H76NO10P	[M+H]+	762.528	0.2	7.49	1.11853	284.266	0.396011	Level 2
544	PS 35:1|PS 20:1/15:0	C41H78NO10P	[M+H]+	776.544	1.5	7.13667	0.196044	285.36	0.395885	Level 2
545	PS 42:5|PS 20:1/22:4	C48H84NO10P	[M+H]+	866.591	3.2	7.40667	0.420159	297.997	0.395168	Level 2
546	PS 34:2|PS 20:2/14:0	C40H74NO10P	[M+H]+	760.512	0.5	6.93	0.876413	282.047	0.39603	Level 2
547	PS 38:5|PS 20:2/18:3	C44H76NO10P	[M+H]+	810.528	1	7.02667	1.00808	287.381	0.395596	Level 2

## Sheet: Cortex
	List of identified GPs with sn-position resolution in cortex
	Name	PrecursorFormula	PrecursorAdduct	Precursor m/z	Mass Error (ppm)	RT (min)	RT_SD (min)	PrecursorCCS(Å2)	CCS_SD (Å2)	Identification Level
1	LPC 0:0/14:1	C22H44NO7P	[M+H]+	466.29355	2.50833	3.92231	0.12898	222.635	0.099738	Level 1
2	LPC 0:0/15:1	C23H46NO7P	[M+H]+	480.30921	-1.67692	3.81846	0.020755	223.085	0.0996555	Level 1
3	LPC 0:0/16:1	C24H48NO7P	[M+H]+	494.32487	1.48462	3.20462	0.0328165	226.783	0.0995776	Level 1
4	LPC 0:0/17:0	C25H52NO7P	[M+H]+	510.35619	0.215385	4.44846	0.0223033	234.981	0.149241	Level 1
5	LPC 0:0/17:1	C25H50NO7P	[M+H]+	508.34053	1.23846	4.57385	0.0198068	229.81	0.149256	Level 1
6	LPC 0:0/18:0	C26H54NO7P	[M+H]+	524.372	2.56154	4.83615	0.0269377	236.558	0.149137	Level 1
7	LPC 0:0/18:1	C26H52NO7P	[M+H]+	522.35619	-1.06923	4.06923	0.0570762	231.519	0.149151	Level 1
8	LPC 0:0/18:2	C26H50NO7P	[M+H]+	520.34053	-0.6	3.43154	0.110969	229.08	0.149166	Level 1
9	LPC 0:0/20:1	C28H56NO7P	[M+H]+	550.38751	0.146154	4.92154	0.0211527	240.207	0.148958	Level 1
10	LPC 0:0/20:5	C28H48NO7P	[M+H]+	542.32487	0	2.84615	0.165506	223.996	0.149011	Level 1
11	LPC 0:0/22:3	C30H56NO7P	[M+H]+	574.38751	2.50769	3.73077	0.131812	234.998	0.148807	Level 1
12	LPC 0:0/22:4	C30H54NO7P	[M+H]+	572.37185	2.74615	4.03308	0.0809717	232.547	0.148819	Level 1
13	LPC 14:0/0:0	C22H46NO7P	[M+H]+	468.30921	0	4.91615	0.0711265	225.579	0.0997258	Level 1
14	LPC 14:1/0:0	C22H44NO7P	[M+H]+	466.29355	2.82308	3.94462	0.0293301	220.589	0.099738	Level 1
15	LPC 15:1/0:0	C23H46NO7P	[M+H]+	480.30921	-1.63846	3.91538	0.0819162	226.185	0.0996555	Level 1
16	LPC 16:0/0:0	C24H50NO7P	[M+H]+	496.34053	1.31538	3.93769	0.0216617	227.427	0.0995667	Level 2
17	LPC 16:1/0:0	C24H48NO7P	[M+H]+	494.32487	1.49231	3.20462	0.0328165	223.799	0.0995776	Level 1
18	LPC 17:0/0:0	C25H52NO7P	[M+H]+	510.35619	0.0692308	4.37	0.0238048	231.191	0.149241	Level 1
19	LPC 17:1/0:0	C25H50NO7P	[M+H]+	508.34053	-3.52308	3.99923	0.0284199	226.721	0.0995039	Level 1
20	LPC 18:0/0:0	C26H54NO7P	[M+H]+	524.372	2.55385	4.83615	0.0269377	234.8	0.0994245	Level 1
21	LPC 18:1/0:0	C26H52NO7P	[M+H]+	522.35619	-1.06154	4.08154	0.0211527	229.62	0.0994342	Level 1
22	LPC 18:2/0:0	C26H50NO7P	[M+H]+	520.34053	-0.715385	3.49	0.0238048	225.182	0.099444	Level 1
23	LPC 18:3/0:0	C26H48NO7P	[M+H]+	518.32487	-1.38462	3.93462	0.0194145	218.976	0.149181	Level 1
24	LPC 19:0/0:0	C27H56NO7P	[M+H]+	538.38751	-8.02308	3.86231	0.077691	237.526	0.149038	Level 1
25	LPC 19:1/0:0	C27H54NO7P	[M+H]+	536.37185	-3.7	3.91385	0.0863654	237.407	0.149052	Level 1
26	LPC 20:1/0:0	C28H56NO7P	[M+H]+	550.38751	0.153846	4.92154	0.0211527	236.836	0.148958	Level 1
27	LPC 20:2/0:0	C28H54NO7P	[M+H]+	548.37185	-0.815385	4.32385	0.0198068	231.894	0.148971	Level 1
28	LPC 20:4/0:0	C28H50NO7P	[M+H]+	544.34053	0.615385	3.23154	0.0211527	228.292	0.148998	Level 2
29	LPC 22:0/0:0	C30H62NO7P	[M+H]+	580.43449	-9.3	4.07769	0.0255453	244.457	0.148771	Level 2
30	LPC 22:5/0:0	C30H52NO7P	[M+H]+	570.35619	-3.76923	3.13385	0.035482	232.517	0.148831	Level 2
31	LPC 22:6/0:0	C30H50NO7P	[M+H]+	568.34053	1.71538	3.15923	0.0306761	231.451	0.0992292	Level 2
32	LPC 24:0/0:0	C32H66NO7P	[M+H]+	608.46581	5.45385	4.93769	0.0245472	249.509	0.148613	Level 1
33	LPE 0:0/20:1	C25H50NO7P	[M+H]+	508.34053	1.22308	4.57385	0.0198068	232.525	0.149256	Level 1
34	LPE 0:0/20:2	C25H48NO7P	[M+H]+	506.32487	-2.64167	4.04615	0.0833205	226.217	0.0995143	Level 1
35	LPE 0:0/22:5	C27H46NO7P	[M+H]+	528.30921	1.57692	3.6	0.0432049	223.369	0.0994057	Level 1
36	LPE 0:0/16:0	C21H44NO7P	[M+H]+	454.294	-3.96923	3.75077	0.114124	226.542	0.0998126	Level 1
37	LPE 0:0/16:1	C21H42NO7P	[M+H]+	452.27789	0.918182	2.93538	0.0798556	218.03	0.0998255	Level 1
38	LPE 0:0/18:0	C23H48NO7P	[M+H]+	482.32487	3.65385	4.64923	0.0459096	232.078	0.149466	Level 1
39	LPE 0:0/18:1	C23H46NO7P	[M+H]+	480.30921	-1.67692	3.81846	0.020755	223.085	0.0996555	Level 1
40	LPE 0:0/22:1	C27H54NO7P	[M+H]+	536.333	-2.83846	4.74615	0.0394838	235.159	0.149052	Level 1
41	LPE 16:0/0:0	C21H44NO7P	[M+H]+	454.294	-4.05385	3.81538	0.0185362	222.519	0.0998126	Level 1
42	LPE 16:1/0:0	C21H42NO7P	[M+H]+	452.27789	1.02308	2.96769	0.0636598	214.924	0.0998255	Level 1
43	LPE 18:0/0:0	C23H48NO7P	[M+H]+	482.32487	3.65385	4.65846	0.0223033	229.29	0.149466	Level 1
44	LPE 18:1/0:0	C23H46NO7P	[M+H]+	480.30921	-1.63077	3.91231	0.080016	220.037	0.0996555	Level 1
45	LPE 18:2/0:0	C23H44NO7P	[M+H]+	478.29355	-0.430769	3.40154	0.0276424	213.596	0.099667	Level 2
46	LPE 20:0/0:0	C25H52NO7P	[M+H]+	510.35619	0.192308	4.37	0.0238048	231.165	0.149241	Level 2
47	LPE 20:1/0:0	C25H50NO7P	[M+H]+	508.34053	1.23077	4.57385	0.0198068	229.249	0.149256	Level 1
48	LPE 20:2/0:0	C25H48NO7P	[M+H]+	506.32487	0.223077	4.04385	0.0352464	222.769	0.0995143	Level 1
49	LPE 20:4/0:0	C25H44NO7P	[M+H]+	502.29355	1.08462	3.18231	0.0238586	216.962	0.149303	Level 2
50	LPE 22:1/0:0	C27H54NO7P	[M+H]+	536.333	-3.09231	4.74692	0.0205688	232.827	0.099368	Level 1
51	LPE 22:4/0:0	C27H48NO7P	[M+H]+	530.32487	-6.57692	3.37615	0.0309673	222.269	0.149094	Level 2
52	LPE 22:5/0:0	C27H46NO7P	[M+H]+	528.30921	-2.15385	3.09462	0.0194145	220.075	0.149109	Level 1
53	LPE 22:6/0:0	C27H44NO7P	[M+H]+	526.29355	-1.27692	3.09769	0.0216617	219.226	0.149123	Level 2
54	LPE 24:4/0:0	C29H52NO7P	[M+H]+	558.35619	-2.95455	4.09231	0.183037	226.781	0.148906	Level 2
55	LPE O-10:0	C15H34NO6P	[M+H]+	356.22034	4.1375	2.89231	0.193096	203.685	0.100607	Level 1
56	LPE O-16:1	C21H44NO6P	[M+H]+	438.29864	0.977778	4.03385	0.177085	212.439	0.0999183	Level 1
57	LPE O-18:1	C23H48NO6P	[M+H]+	466.32996	-3.80769	5	0.0238048	224.722	0.0997378	Level 1
58	PA 34:1|PA 18:1/16:0	C37H71O8P	[M+NH4]+	692.523	-0.0846154	7.91462	0.0287563	271.24	0.148216	Level 1
59	PA 34:1|PA 16:0/18:1	C37H71O8P	[M+NH4]+	692.523	0.0307692	7.88923	0.0914204	267.775	0.148216	Level 1
60	PA 36:2|PA 18:1/18:1	C39H73O8P	[M+NH4]+	718.53902	3.49231	8.74846	0.0323641	284.155	0.197482	Level 1
61	PA 38:4|PA 18:0/20:4	C41H73O8P	[M+NH4]+	742.53902	1.8	8.24154	0.0618932	280.773	0.197362	Level 1
62	PA 38:4|PA 20:4/18:0	C41H73O8P	[M+NH4]+	742.53902	-0.0384615	7.93308	0.204058	284.401	0.197362	Level 1
63	PA 44:10|PA 22:4/22:6	C47H73O8P	[M+NH4]+	814.53902	1.8	7.41923	0.0381797	290.701	0.197045	Level 1
64	PA 44:10|PA 22:6/22:4	C47H73O8P	[M+NH4]+	814.53902	1.80769	7.41615	0.0361798	292.861	0.197045	Level 1
65	PA 44:12|PA 22:6/22:6	C47H69O8P	[M+NH4]+	810.5077	15.0923	6.21385	0.0198068	286.127	0.197061	Level 1
66	PC 28:0|PC 14:0/14:0	C36H72NO8P	[M+H]+	678.507	0.753846	7.50692	0.0259437	269.553	0.148275	Level 1
67	PC 29:1|PC 13:0/16:1	C37H72NO8P	[M+H]+	690.5077	-0.930769	7.89923	0.0228989	271.303	0.148224	Level 1
68	PC 30:0|PC 14:0/16:0	C38H76NO8P	[M+H]+	706.53902	0.169231	8.36308	0.035913	273.001	0.148158	Level 1
69	PC 30:0|PC 16:0/14:0	C38H76NO8P	[M+H]+	706.53902	0.153846	8.36308	0.035913	277.052	0.197545	Level 1
70	PC 30:1|PC 13:0/17:1	C38H74NO8P	[M+H]+	704.52336	0.646154	7.60154	0.0313172	272.317	0.148167	Level 1
71	PC 30:1|PC 17:1/13:0	C38H74NO8P	[M+H]+	704.52336	0.669231	7.60154	0.0313172	275.797	0.197555	Level 1
72	PC 31:0|PC 15:0/16:0	C39H78NO8P	[M+H]+	720.55468	1.01538	8.94231	0.0265059	279.859	0.148104	Level 1
73	PC 31:0|PC 16:0/15:0	C39H78NO8P	[M+H]+	720.55468	1.04615	8.94231	0.0265059	282.644	0.148104	Level 1
74	PC 31:1|PC 15:0/16:1	C39H76NO8P	[M+H]+	718.53902	3.49231	8.74846	0.0323641	281.058	0.197482	Level 1
75	PC 31:2|PC 14:1/17:1	C39H74NO8P	[M+H]+	716.52336	1.12308	7.96923	0.0284199	278.494	0.148119	Level 1
76	PC 32:0|PC 14:0/18:0	C40H80NO8P	[M+H]+	734.57034	3.50769	9.48231	0.303292	283.41	0.197401	Level 1
77	PC 32:0|PC 16:0/16:0	C40H80NO8P	[M+H]+	734.57034	3.50769	9.48231	0.303292	280.873	0.148051	Level 1
78	PC 32:1|PC 16:1/16:0	C40H78NO8P	[M+H]+	732.55468	0.530769	8.50923	0.0694576	279.865	0.197411	Level 1
79	PC 32:1|PC 16:0/16:1	C40H78NO8P	[M+H]+	732.55468	0.546154	8.50923	0.0694576	277.492	0.148058	Level 1
80	PC 32:2|PC 15:1/17:1	C40H76NO8P	[M+H]+	730.53902	1.10769	7.85615	0.0309673	273.807	0.148066	Level 1
81	PC 32:2|PC 17:1/15:1	C40H76NO8P	[M+H]+	730.53902	1.11538	7.85615	0.0309673	278.986	0.148066	Level 1
82	PC 32:3|PC 14:1/18:2	C40H74NO8P	[M+H]+	728.52336	17.4538	9.35231	0.0370031	279.746	0.197431	Level 1
83	PC 32:3|PC 18:2/14:1	C40H74NO8P	[M+H]+	728.52336	17.4615	9.35231	0.0370031	274.449	0.148073	Level 1
84	PC 33:0|PC 16:0/17:0	C41H82NO8P	[M+H]+	748.586	-0.953846	10.07	0.0458258	284.15	0.197333	Level 1
85	PC 33:0|PC 17:0/16:0	C41H82NO8P	[M+H]+	748.586	-0.361538	10.07	0.0458258	287.08	0.197333	Level 1
86	PC 33:1|PC 15:0/18:1	C41H80NO8P	[M+H]+	746.57034	0.907692	9.68154	0.0378255	284.652	0.197343	Level 1
87	PC 33:1|PC 16:0/17:1	C41H80NO8P	[M+H]+	746.57034	-0.115385	8.97077	0.039043	278.582	0.197343	Level 1
88	PC 33:1|PC 18:1/15:0	C41H80NO8P	[M+H]+	746.57034	0.946154	9.68154	0.0378255	281.792	0.197343	Level 1
89	PC 33:2|PC 15:0/18:2	C41H78NO8P	[M+H]+	744.55468	3.67692	8.89077	0.036162	276.991	0.148014	Level 1
90	PC 33:2|PC 18:2/15:0	C41H76NO8P	[M+H]+	742.53902	6.96154	7.95	0.0908295	286.32	0.197352	Level 1
91	PC 33:3|PC 15:1/18:2	C41H76NO8P	[M+H]+	742.53902	-1	7.90154	0.0649161	273.167	0.197362	Level 1
92	PC 33:3|PC 18:2/15:1	C41H76NO8P	[M+H]+	742.53902	3.89231	7.59538	0.101949	276.237	0.197362	Level 1
93	PC 34:0|PC 16:0/18:0	C42H84NO8P	[M+H]+	762.60166	1.17692	10.5038	0.164344	286.078	0.197268	Level 1
94	PC 34:0|PC 18:0/16:0	C42H84NO8P	[M+H]+	762.60166	1.2	10.5569	0.175897	288.868	0.197268	Level 1
95	PC 34:1|PC 16:0/18:1	C42H82NO8P	[M+H]+	760.585	3.08462	9.62385	0.115148	283.441	0.197277	Level 1
96	PC 34:1|PC 18:1/16:0	C42H82NO8P	[M+H]+	760.585	3.06923	9.62385	0.115148	286.092	0.197277	Level 1
97	PC 34:2|PC 16:0/18:2	C42H80NO8P	[M+H]+	758.57034	-0.215385	8.71615	0.0377577	281.266	0.147965	Level 1
98	PC 34:2|PC 17:1/17:1	C42H80NO8P	[M+H]+	758.57034	-0.215385	8.71615	0.0377577	281.823	0.147965	Level 1
99	PC 34:2|PC 18:2/16:0	C42H80NO8P	[M+H]+	758.57034	-0.238462	8.71615	0.0377577	283.455	0.147965	Level 1
100	PC 34:3|PC 16:1/18:2	C42H78NO8P	[M+H]+	756.55468	-1.86923	7.96692	0.0682379	280.469	0.197295	Level 1
101	PC 34:3|PC 18:2/16:1	C42H78NO8P	[M+H]+	756.55468	-1.90769	7.96692	0.0682379	282.98	0.197295	Level 1
102	PC 34:4|PC 14:0/20:4	C42H76NO8P	[M+H]+	754.53902	-0.9	7.61692	0.102663	277.952	0.147979	Level 1
103	PC 34:4|PC 20:4/14:0	C42H76NO8P	[M+H]+	754.53902	-1.06154	7.56923	0.0330307	280.412	0.197305	Level 1
104	PC 34:5|PC 14:1/20:4	C42H74NO8P	[M+H]+	752.52336	4.70769	7.59846	0.0343623	275.124	0.197314	Level 1
105	PC 35:1|PC 17:0/18:1	C43H84NO8P	[M+H]+	774.60166	5.78462	8.92308	0.0372793	289.277	0.14791	Level 1
106	PC 35:2|PC 15:0/20:2	C43H82NO8P	[M+H]+	772.586	-1.41538	9.69077	0.0278273	287.826	0.147917	Level 1
107	PC 35:4|PC 15:0/20:4	C43H78NO8P	[M+H]+	768.55468	-0.830769	8.83154	0.0420012	282.064	0.14793	Level 1
108	PC 35:4|PC 20:4/15:0	C43H78NO8P	[M+H]+	768.55468	-0.838462	8.83154	0.0420012	285.097	0.14793	Level 1
109	PC 36:0|PC 18:0/18:0	C44H88NO8P	[M+H]+	790.63298	2.56923	12.0131	0.0325025	294.263	0.197144	Level 1
110	PC 36:1|PC 16:0/20:1	C44H86NO8P	[M+H]+	788.61732	0.269231	10.6985	0.047231	287.793	0.197152	Level 1
111	PC 36:1|PC 18:0/18:1	C44H86NO8P	[M+H]+	788.61732	0.276923	10.6823	0.0873836	289.048	0.197152	Level 1
112	PC 36:1|PC 18:1/18:0	C44H86NO8P	[M+H]+	788.61732	0.307692	10.7192	0.239286	292.672	0.197152	Level 1
113	PC 36:2|PC 15:0/21:2	C44H84NO8P	[M+H]+	786.60166	-10.5462	8.58923	0.195041	285.538	0.147871	Level 1
114	PC 36:2|PC 18:0/18:2	C44H84NO8P	[M+H]+	786.60166	-1.43077	9.80769	0.0353916	288.712	0.197161	Level 1
115	PC 36:2|PC 18:1/18:1	C44H84NO8P	[M+H]+	786.60166	-1.37692	9.80769	0.0353916	291.5	0.197161	Level 1
116	PC 36:3|PC 16:0/20:3	C44H82NO8P	[M+H]+	784.586	-1.6	8.94846	0.0341189	284.96	0.19717	Level 1
117	PC 36:3|PC 18:1/18:2	C44H82NO8P	[M+H]+	784.586	-1.94615	8.94846	0.0341189	287.331	0.147877	Level 1
118	PC 36:3|PC 18:2/18:1	C44H82NO8P	[M+H]+	784.586	-2.20769	8.94846	0.0341189	289.352	0.19717	Level 1
119	PC 36:4|PC 16:0/20:4	C44H80NO8P	[M+H]+	782.57034	0.507692	8.40538	0.0371069	284.346	0.197178	Level 1
120	PC 36:4|PC 20:4/16:0	C44H80NO8P	[M+H]+	782.57034	0.553846	8.40538	0.0371069	286.437	0.147884	Level 1
121	PC 36:6|PC 14:1/22:5	C44H76NO8P	[M+H]+	778.53902	2	7.35615	0.0284425	279.421	0.147897	Level 1
122	PC 36:7|PC 14:1/22:6	C44H74NO8P	[M+H]+	776.52336	3.08462	7.44	0.0297209	277.133	0.197205	Level 1
123	PC 36:7|PC 22:6/14:1	C44H74NO8P	[M+H]+	776.52336	20.5615	9.00923	0.0368469	282.501	0.197205	Level 1
124	PC 37:0|PC 15:0/22:0	C45H90NO8P	[M+H]+	804.64864	3.03077	11.5577	0.0394026	299.053	0.197085	Level 1
125	PC 37:1|PC 20:1/17:0	C45H88NO8P	[M+H]+	802.63298	3.58462	11.4423	0.0372276	295.581	0.14782	Level 1
126	PC 37:2|PC 15:1/22:1	C45H86NO8P	[M+H]+	800.61732	-5.57692	7.94231	0.0389773	287.921	0.197101	Level 1
127	PC 37:4|PC 17:0/20:4	C45H82NO8P	[M+H]+	796.586	0.461538	8.94769	0.0544906	286.838	0.197118	Level 1
128	PC 37:4|PC 20:4/17:0	C45H82NO8P	[M+H]+	796.586	0.538462	8.95154	0.0360199	289.347	0.147839	Level 1
129	PC 37:5|PC 17:1/20:4	C45H80NO8P	[M+H]+	794.57034	-5.59231	8.62231	0.040032	286.641	0.197127	Level 1
130	PC 37:5|PC 20:4/17:1	C45H80NO8P	[M+H]+	794.57034	-4.86154	8.40154	0.286119	289.499	0.197127	Level 1
131	PC 37:6|PC 15:1/22:5	C45H78NO8P	[M+H]+	792.55468	-0.453846	8.61538	0.0357341	281.607	0.147852	Level 1
132	PC 38:0|PC 18:0/20:0	C46H88NO8P	[M+H]+	818.639	7.10769	13.1646	0.138781	300.636	0.197028	Level 1
133	PC 38:1|PC 18:0/20:1	C46H90NO8P	[M+H]+	816.649	2.39231	11.9946	0.0384308	296.401	0.197036	Level 1
134	PC 38:1|PC 18:1/20:0	C46H90NO8P	[M+H]+	816.649	2.4	11.9846	0.0444626	302.88	0.197036	Level 1
135	PC 38:1|PC 20:1/18:0	C46H90NO8P	[M+H]+	816.649	2.39231	11.9915	0.0403828	298.421	0.197036	Level 1
136	PC 38:2|PC 18:0/20:2	C46H88NO8P	[M+H]+	814.63298	-1.26923	10.7277	0.254727	298.712	0.197044	Level 1
137	PC 38:2|PC 18:1/20:1	C46H88NO8P	[M+H]+	814.63298	-1.03846	10.9554	0.0875229	292.094	0.197044	Level 1
138	PC 38:2|PC 20:1/18:1	C46H88NO8P	[M+H]+	814.63298	-1.09231	10.9569	0.0725011	295.02	0.197044	Level 1
139	PC 38:3|PC 18:0/20:3	C46H86NO8P	[M+H]+	812.61732	0.946154	10.0669	0.0434712	292.663	0.197052	Level 1
140	PC 38:4|PC 18:0/20:4	C46H84NO8P	[M+H]+	810.60166	-0.538462	9.50692	0.0375021	289.68	0.19706	Level 1
141	PC 38:4|PC 20:4/18:0	C46H84NO8P	[M+H]+	810.60166	-0.576923	9.50692	0.0375021	292.327	0.19706	Level 1
142	PC 38:5|PC 18:0/20:5	C46H82NO8P	[M+H]+	808.586	-1.13846	8.49	0.0367423	287.532	0.197069	Level 1
143	PC 38:5|PC 18:1/20:4	C46H82NO8P	[M+H]+	808.586	-1.19231	8.49	0.0367423	289.761	0.197069	Level 1
144	PC 38:6|PC 18:2/20:4	C46H80NO8P	[M+H]+	806.57034	0.461538	8.17231	0.0506876	286.081	0.197077	Level 1
145	PC 38:6|PC 20:4/18:2	C46H80NO8P	[M+H]+	806.57034	0.446154	8.19538	0.0614567	288.45	0.147808	Level 1
146	PC 38:7|PC 16:1/22:6	C46H78NO8P	[M+H]+	804.55468	2.51538	7.46615	0.0275495	284.317	0.147814	Level 1
147	PC 38:7|PC 22:6/16:1	C46H78NO8P	[M+H]+	804.55468	2.50769	7.46615	0.0275495	286.929	0.197085	Level 1
148	PC 39:6|PC 17:0/22:6	C47H82NO8P	[M+H]+	820.586	2.74615	8.71615	0.0377577	291.711	0.19702	Level 1
149	PC 40:0 PC 18:0/22:0	C48H96NO8P	[M+H]+	846.695	0.284615	15.1538	0.0781599	304.916	0.19692	Level 1
150	PC 40:1|PC 18:0/22:1	C48H94NO8P	[M+H]+	844.679	-1.2	13.4546	0.0405412	301.316	0.196928	Level 1
151	PC 40:2|PC 18:1/22:1	C48H92NO8P	[M+H]+	842.6643	3.12308	11.9392	0.0832127	299.174	0.196935	Level 1
152	PC 40:4|PC 18:0/22:4	C48H88NO8P	[M+H]+	838.63298	-0.730769	10.3038	0.0497558	296.342	0.19695	Level 1
153	PC 40:4|PC 22:4/18:0	C48H88NO8P	[M+H]+	838.63298	-0.669231	10.3038	0.0497558	298.849	0.19695	Level 1
154	PC 40:4|PC 16:0/24:4	C48H88NO8P	[M+H]+	838.63298	-0.907692	10.3038	0.0497558	297.456	0.19695	Level 1
155	PC 40:5|PC 18:0/22:5	C48H86NO8P	[M+H]+	836.61732	1.14615	9.90154	0.0414017	296.284	0.196958	Level 1
156	PC 40:5|PC 18:1/22:4	C48H86NO8P	[M+H]+	836.61732	1.21538	9.87538	0.0977766	293.916	0.196958	Level 1
157	PC 40:5|PC 22:5/18:0	C48H86NO8P	[M+H]+	836.61732	1.02308	9.84308	0.255355	299.278	0.196958	Level 1
158	PC 40:6|PC 20:2/20:4	C48H84NO8P	[M+H]+	834.60166	0.7	9.07462	0.0520601	295.1	0.196966	Level 1
159	PC 40:6|PC 20:4/20:2	C48H84NO8P	[M+H]+	834.60166	0.730769	9.07462	0.0520601	297.586	0.196966	Level 1
160	PC 40:8|PC 20:4/20:4	C48H80NO8P	[M+H]+	830.57034	1.06154	7.61077	0.0335315	289.209	0.196981	Level 1
161	PC 42:1|PC 18:1/24:0	C50H98NO8P	[M+H]+	872.704	0.215385	14.9885	0.0439405	307.547	0.196826	Level 1
162	PC 42:1|PC 24:0/18:1	C50H98NO8P	[M+H]+	872.704	0.2	15.0046	0.068388	310.49	0.246033	Level 1
163	PC 42:10|PC 20:4/22:6	C50H80NO8P	[M+H]+	854.57034	0.45	8.93231	0.306027	300.429	0.196891	Level 1
164	PC 42:2|PC 18:1/24:1	C50H96NO8P	[M+H]+	870.69562	1.5	13.3462	0.0309673	305.073	0.196833	Level 1
165	PC 42:2|PC 24:1/18:1	C50H96NO8P	[M+H]+	870.69562	1.51538	13.3462	0.0309673	307.161	0.196833	Level 1
166	PC 42:4|PC 18:0/24:4	C50H92NO8P	[M+H]+	866.6643	1.25385	11.4392	0.0372965	301.894	0.196847	Level 1
167	PC 42:4|PC 24:4/18:0	C50H92NO8P	[M+H]+	866.664	1.22308	11.4392	0.0372965	304.33	0.196847	Level 1
168	PC 42:8|PC 20:4/22:4	C50H84NO8P	[M+H]+	858.60166	2.25385	8.28692	0.034006	295.465	0.196876	Level 1
169	PC 42:8|PC 22:4/20:4	C50H84NO8P	[M+H]+	858.60166	2.5	8.28692	0.034006	297.831	0.196876	Level 1
170	PC 44:10|PC 22:6/22:4	C52H84NO8P	[M+H]+	882.60166	-0.5	8.03077	0.0335315	298.747	0.196792	Level 1
171	PC 44:12|PC 22:6/22:6	C52H80NO8P	[M+H]+	878.57034	0.423077	7.20692	0.0344927	295.15	0.196806	Level 1
172	PC 44:5|PC 20:4/24:1	C52H94NO8P	[M+H]+	892.674	-0.407692	13.4077	0.0387629	312.438	0.196758	Level 1
173	PC 44:8|PC 20:4/24:4	C52H88NO8P	[M+H]+	886.63298	3.53077	9.00923	0.0520355	301.718	0.245973	Level 1
174	PC 44:8|PC 24:4/20:4	C52H88NO8P	[M+H]+	886.63298	3.99231	9.00923	0.0520355	304.988	0.196778	Level 1
175	PC O-30:0|PC O-16:0/14:0	C38H78NO7P	[M+H]+	692.55977	-11.0385	7.91769	0.031399	271.848	0.148215	Level 1
176	PC O-31:0|PC O-15:0/16:0	C39H80NO7P	[M+H]+	706.57543	-3.21538	8.36308	0.035913	278.568	0.148158	Level 1
177	PC O-31:1|PC O-15:1/16:0	C39H78NO7P	[M+H]+	704.55977	1.06923	10.1269	0.0434712	280.814	0.148166	Level 1
178	PC O-32:0|PC O-14:0/18:0	C40H82NO7P	[M+H]+	720.59110	-0.04	10.246	0.189162	287.77	0.197471	Level 1
179	PC O-32:0|PC O-16:0/16:0	C40H82NO7P	[M+H]+	720.59109	2.07692	10.3746	0.0520601	284.279	0.148103	Level 1
180	PC O-32:1|PC O-16:1/16:0	C40H80NO7P	[M+H]+	718.57543	0.146154	10.1108	0.038829	279.315	0.148111	Level 1
181	PC O-32:1|PC O-18:1/14:0	C40H80NO7P	[M+H]+	718.57544	0.115385	10.1108	0.038829	283.495	0.148111	Level 1
182	PC O-32:2|PC O-16:1/16:1	C40H78NO7P	[M+H]+	716.55977	1.51538	9.75231	0.044376	279.072	0.148119	Level 1
183	PC O-33:0|PC O-17:0/16:0	C41H84NO7P	[M+H]+	734.60675	-0.0846154	9.48154	0.309969	280.872	0.14805	Level 1
184	PC O-34:0|PC O-18:0/16:0	C42H86NO7P	[M+H]+	748.622	0.161538	11.8454	0.0530119	289.407	0.197333	Level 1
185	PC O-34:1 |PC O-18:1/16:0	C42H84NO7P	[M+H]+	746.60675	1.45385	11.5292	0.0451777	285.244	0.148007	Level 1
186	PC O-34:1|PC O-14:0/20:1	C42H84NO7P	[M+H]+	746.60675	1.47692	11.5292	0.0451777	290.094	0.197342	Level 1
187	PC O-34:1|PC O-16:0/18:1	C42H84NO7P	[M+H]+	746.60675	1.46154	11.5292	0.0451777	287.303	0.197342	Level 1
188	PC O-34:2 |PC O-18:1/16:1	C42H82NO7P	[M+H]+	744.59110	-1.03846	10.1854	0.0666603	286.929	0.197352	Level 1
189	PC O-34:2|PC O-16:1/18:1	C42H82NO7P	[M+H]+	744.59109	-1.03846	10.1854	0.0666603	283.866	0.148014	Level 1
190	PC O-35:0|PC O-17:0/18:0	C43H88NO7P	[M+H]+	762.63807	-4.63077	10.5508	0.177551	290.96	0.197267	Level 1
191	PC O-35:1|PC O-17:0/18:1	C43H86NO7P	[M+H]+	760.62241	-1.34615	9.56615	0.39597	280.696	0.147957	Level 1
192	PC O-35:1|PC O-17:1/18:0	C43H86NO7P	[M+H]+	760.62241	1.66154	10.2408	0.801015	289.603	0.197277	Level 1
193	PC O-35:2|PC O-17:1/18:1	C43H84NO7P	[M+H]+	758.606	12.5615	7.62308	0.0392396	288.225	0.197286	Level 1
194	PC O-36:0|PC O-18:0/18:0	C44H90NO7P	[M+H]+	776.65373	0.615385	13.4277	0.0449359	293.948	0.197204	Level 1
195	PC O-36:1|PC O-18:0/18:1	C44H88NO7P	[M+H]+	774.63807	1.52308	11.8231	0.0434712	290.88	0.197213	Level 1
196	PC O-36:1|PC O-18:1/18:0	C44H88NO7P	[M+H]+	774.63807	1.52308	11.9308	0.183642	293.181	0.197213	Level 1
197	PC O-36:2|PC O-18:0/18:2	C44H86NO7P	[M+H]+	772.62241	-0.269231	11.5223	0.0408562	291.73	0.197222	Level 1
198	PC O-36:2|PC O-18:1/18:1	C44H86NO7P	[M+H]+	772.62241	-0.292308	11.5431	0.0442313	289.29	0.197222	Level 1
199	PC O-36:3 |PC O-18:2/18:1	C44H84NO7P	[M+H]+	770.60675	-1.06154	10.2762	0.0595173	288.423	0.197231	Level 1
200	PC O-36:4|PC O-16:0/20:4	C44H82NO7P	[M+H]+	768.591	-8.87692	8.83154	0.0420012	285.097	0.14793	Level 1
201	PC O-36:5|PC O-16:1/20:5	C44H80NO7P	[M+H]+	766.575	2.29231	8.97077	0.039043	284.275	0.147937	Level 1
202	PC O-36:5|PC O-18:4/18:1	C44H80NO7P	[M+H]+	766.575	0	9	0	287.238	0.197249	Level 1
203	PC O-37:0|PC O-19:0/18:0	C45H92NO7P	[M+H]+	790.66939	-10.5923	12.01	0.0504975	291.633	0.197143	Level 1
204	PC O-37:1|PC O-19:0/18:1	C45H90NO7P	[M+H]+	788.65373	-1.89231	11.2969	0.050561	291.367	0.197152	Level 1
205	PC O-37:2|PC O-19:1/18:1	C45H88NO7P	[M+H]+	786.63807	-9.08462	9.74308	0.243734	285.538	0.197161	Level 1
206	PC O-38:0|PC O-18:0/20:0	C46H94NO7P	[M+H]+	804.68505	-6.83077	11.5715	0.0395487	297.385	0.197085	Level 1
207	PC O-38:1|PC O-18:1/20:0	C46H92NO7P	[M+H]+	802.66939	-9.93846	11.4392	0.0423205	294.616	0.197093	Level 1
208	PC O-38:2 |PC O-18:1/20:1	C46H90NO7P	[M+H]+	800.65373	3.74615	9.99462	0.0578238	294.033	0.147826	Level 1
209	PC O-38:3 |PC O-18:2/20:1	C46H88NO7P	[M+H]+	798.63807	4.67692	9.07692	0.0377237	292.47	0.19711	Level 1
210	PC O-38:4|PC O-18:0/20:4	C46H86NO7P	[M+H]+	796.62241	-4.56923	9.46769	0.0383305	290.392	0.197118	Level 1
211	PC O-38:5|PC O-16:1/22:4	C46H84NO7P	[M+H]+	794.60675	-13.3091	8.18462	0.0202548	288.662	0.197127	Level 1
212	PC O-38:5|PC O-18:1/20:4	C46H84NO7P	[M+H]+	794.60675	-12.0636	7.99	0.131529	292.704	0.197127	Level 1
213	PC O-38:6|PC O-16:0/22:6	C46H82NO7P	[M+H]+	792.59109	-6.93846	8.61231	0.034194	289.511	0.197135	Level 1
214	PC O-38:6|PC O-18:2/20:4	C46H82NO7P	[M+H]+	792.59109	-6.65385	8.61231	0.034194	286.057	0.197135	Level 1
215	PC O-38:7|PC O-16:1/22:6	C46H80NO7P	[M+H]+	790.57543	-4.02308	7.21	0.0355903	287.293	0.197144	Level 1
216	PC O-39:0|PC O-19:0/20:0	C47H96NO7P	[M+H]+	818.70071	-1.82308	13.4385	0.081736	300.635	0.197028	Level 1
217	PC O-39:1|PC O-19:0/20:1	C47H94NO7P	[M+H]+	816.68505	-7.46154	11.9815	0.0475826	295.713	0.197036	Level 1
218	PC O-39:2|PC O-19:0/20:2	C47H92NO7P	[M+H]+	814.66939	-7.26154	10.7754	0.239778	292.563	0.197044	Level 1
219	PC O-39:5|PC O-19:1/20:4	C47H86NO7P	[M+H]+	808.62241	-6.69231	8.46769	0.0767196	290.667	0.147801	Level 1
220	PC O-39:7|PC O-17:1/22:6	C47H82NO7P	[M+H]+	804.59109	-1.23846	9.89154	0.0378255	287.207	0.197085	Level 1
221	PC O-40:0|PC O-18:0/22:0	C48H98NO7P	[M+H]+	832.71637	-9.87692	11.7938	0.0442603	301.941	0.196973	Level 1
222	PC O-40:1|PC O-18:0/22:1	C48H96NO7P	[M+H]+	830.70071	-7.29231	12.7308	0.03662	300.841	0.196981	Level 1
223	PC O-40:3|PC O-18:1/22:2	C48H92NO7P	[M+H]+	826.66939	1.61538	12.8538	0.0631847	300.344	0.196996	Level 1
224	PC O-40:4|PC O-18:0/22:4	C48H90NO7P	[M+H]+	824.65373	-0.00769231	11.6392	0.0892993	298.095	0.197004	Level 1
225	PC O-40:5 |PC O-18:1/22:4	C48H88NO7P	[M+H]+	822.63807	6.02308	10.0562	0.0375363	300.612	0.197012	Level 1
226	PC O-40:6|PC O-18:0/22:6	C48H86NO7P	[M+H]+	820.62241	11.9154	10.4408	0.0813902	299.303	0.19702	Level 1
227	PC O-40:7 |PC O-18:1/22:6	C48H84NO7P	[M+H]+	818.60675	-2.13846	7.98846	0.0522568	297.574	0.197028	Level 1
228	PC O-40:8 |PC O-18:2/22:6	C45H76NO7P	[M+H]+	774.537	-3.99231	6.59692	0.0246254	277.968	0.197036	Level 1
229	PC O-40:9 |PC O-18:3/22:6	C48H80NO7P	[M+H]+	814.57543	-0.107692	7.41	0.0326599	282.033	0.147783	Level 1
230	PC O-41:0|PC O-19:0/22:0	C49H100NO7P	[M+H]+	846.73203	-6.99231	15.1954	0.0732138	305.194	0.19692	Level 1
231	PC O-41:5|PC O-19:0/22:4	C49H90NO7P	[M+H]+	836.65373	-13.0077	9.90154	0.0414017	298.583	0.196958	Level 1
232	PC O-41:6|PC O-19:0/22:6	C49H88NO7P	[M+H]+	834.63807	-4	9.07462	0.0520601	297.479	0.196966	Level 1
233	PC O-41:7|PC O-19:1/22:6	C49H86NO7P	[M+H]+	832.62241	-4.40769	8.26308	0.04151	291.137	0.196973	Level 1
234	PC O-42:1|PC O-20:1/22:0	C50H100NO7P	[M+H]+	858.73203	-11.8385	14.2454	0.0514159	304.57	0.196876	Level 1
235	PC O-42:10|PC O-20:4/22:6	C50H82NO7P	[M+H]+	840.59109	-4.73846	7.1	0.0223607	296.749	0.196943	Level 1
236	PC O-42:4|PC O-22:0/20:4	C50H94NO7P	[M+H]+	852.68505	-1.70769	13.1408	0.146086	300.858	0.196898	Level 1
237	PC O-42:6|PC O-20:0/22:6	C50H90NO7P	[M+H]+	848.65373	-12.2154	7.19462	0.0296129	300.182	0.196913	Level 1
238	PC O-42:7|PC O-20:1/22:6	C50H88NO7P	[M+H]+	846.63807	13.3462	10.8985	0.0885858	303.035	0.19692	Level 1
239	PE 32:0|PE 16:0/16:0	C37H74NO8P	[M+H]+	692.52336	-0.307692	7.91462	0.0287563	272.337	0.148216	Level 1
240	PE 32:1|PE 16:0/16:1	C37H72NO8P	[M+H]+	690.508	-0.923077	7.89923	0.0228989	269.816	0.148224	Level 1
241	PE 32:1|PE 16:1/16:0	C37H72NO8P	[M+H]+	690.508	-0.938462	7.89923	0.0228989	270.99	0.197632	Level 1
242	PE 34:0|PE 16:0/18:0	C39H78NO8P	[M+H]+	720.55468	1.01538	8.94231	0.0265059	277.088	0.197471	Level 1
243	PE 34:0|PE 18:0/16:0	C39H78NO8P	[M+H]+	720.55469	1.03846	8.94231	0.0265059	279.532	0.197471	Level 1
244	PE 34:1|PE 16:0/18:1	C39H76NO8P	[M+H]+	718.53902	3.47692	8.74846	0.0323641	275.357	0.148111	Level 1
245	PE 34:1|PE 18:1/16:0	C39H76NO8P	[M+H]+	718.53903	3.48462	8.74846	0.0323641	277.522	0.197482	Level 1
246	PE 34:2|PE 16:0/18:2	C39H74NO8P	[M+H]+	716.52336	1.09231	7.96923	0.0284199	275.581	0.197492	Level 1
247	PE 34:2|PE 16:1/18:1	C39H74NO8P	[M+H]+	716.52336	1.09231	7.96923	0.0284199	269.437	0.197492	Level 1
248	PE 34:2|PE 18:1/16:1	C39H74NO8P	[M+H]+	716.52336	1.09231	7.96923	0.0284199	271.671	0.148119	Level 1
249	PE 34:3|PE 16:1/18:2	C39H72NO8P	[M+H]+	714.5077	0.576923	6.96462	0.0583974	271.406	0.148127	Level 1
250	PE 34:3|PE 18:2/16:1	C39H72NO8P	[M+H]+	714.5077	0.623077	6.96154	0.0493028	273.92	0.197503	Level 1
251	PE 34:4|PE 14:0/20:4	C39H70NO8P	[M+H]+	712.49204	6.89231	6.57	0.0308221	267.559	0.148135	Level 1
252	PE 35:2|PE 17:0/18:2	C40H76NO8P	[M+H]+	730.53902	16.6556	7.07154	0.183251	285.093	0.197421	Level 1
253	PE 35:2|PE 18:2/17:0	C40H76NO8P	[M+H]+	730.53903	3.04	7.51538	0.36746	287.878	0.197421	Level 1
254	PE 36:0|PE 18:0/18:0	C41H82NO8P	[M+H]+	748.586	-1.87692	8.97769	0.16006	285.183	0.148	Level 1
255	PE 36:1|PE 18:0/18:1	C41H80NO8P	[M+H]+	746.569	0.923077	9.68154	0.0378255	282.35	0.197343	Level 1
256	PE 36:1|PE 18:1/18:0	C41H80NO8P	[M+H]+	746.569	1.07692	9.68154	0.0378255	285.21	0.148007	Level 1
257	PE 36:2| PE 18:1/18:1	C41H78NO8P	[M+H]+	744.55468	3.66154	8.89077	0.036162	276.363	0.197352	Level 1
258	PE 36:2|PE 18:0/18:2	C41H78NO8P	[M+H]+	744.555	3.66154	8.89077	0.036162	278.735	0.197352	Level 1
259	PE 36:2|PE 18:2/18:0	C41H78NO8P	[M+H]+	744.555	3.65385	8.89077	0.036162	281.177	0.197352	Level 1
260	PE 36:3|PE 16:0/20:3	C41H76NO8P	[M+H]+	742.53902	0.907692	8.09308	0.0729594	273.167	0.148021	Level 1
261	PE 36:3|PE 18:1/18:2	C41H76NO8P	[M+H]+	742.53902	1.1	8.09	0.0594418	276.237	0.197362	Level 1
262	PE 36:3|PE 18:2/18:1	C41H76NO8P	[M+H]+	742.53902	1.55385	8.14769	0.0768281	279.377	0.197362	Level 1
263	PE 36:4|PE 16:0/20:4	C41H74NO8P	[M+H]+	740.52336	3.74615	7.91769	0.0353916	277.228	0.148029	Level 1
264	PE 36:4|PE 20:4/16:0	C41H74NO8P	[M+H]+	740.52336	3.74615	7.91769	0.0353916	279.321	0.197372	Level 1
265	PE 36:5|PE 16:1/20:4	C41H72NO8P	[M+H]+	738.5077	-0.946154	7.26846	0.0450641	270.819	0.197381	Level 1
266	PE 36:5|PE 20:4/16:1	C41H72NO8P	[M+H]+	738.508	-0.961538	7.28769	0.0453052	274.31	0.148036	Level 1
267	PE 36:6|PE 14:0/22:6	C41H70NO8P	[M+H]+	736.49204	1.17692	6.94846	0.303008	272.3	0.197391	Level 1
268	PE 37:5|PE 17:1/20:4	C42H74NO8P	[M+H]+	752.52336	-0.485714	6.70308	0.314202	283.893	0.197314	Level 1
269	PE 37:5|PE 20:4/17:1	C42H74NO8P	[M+H]+	752.52337	-0.125	6.45231	0.266088	286.9	0.197314	Level 1
270	PE 37:6|PE 17:1/20:5	C42H72NO8P	[M+H]+	750.5077	1.7	7.33615	0.0373136	274.823	0.197324	Level 1
271	PE 38:1|PE 18:0/20:1	C43H84NO8P	[M+H]+	774.60166	0.576923	10.0946	0.0379946	286.376	0.197213	Level 1
272	PE 38:1|PE 20:1/18:0	C43H84NO8P	[M+H]+	774.60167	0.584615	10.0946	0.0379946	291.662	0.197213	Level 1
273	PE 38:2|PE 18:1/20:1	C43H82NO8P	[M+H]+	772.586	-1.57692	9.68385	0.0364094	284.618	0.197222	Level 1
274	PE 38:2|PE 20:1/18:1	C43H82NO8P	[M+H]+	772.587	-1.34615	9.69077	0.0278273	288.174	0.147917	Level 1
275	PE 38:3|PE 18:0/20:3	C43H80NO8P	[M+H]+	770.57034	22.4538	10.2762	0.0595173	287.239	0.197231	Level 1
276	PE 38:3|PE 20:3/18:0	C43H80NO8P	[M+H]+	770.57034	21.4538	10.2015	0.225494	289.666	0.147924	Level 1
277	PE 38:4|PE 18:0/20:4	C43H78NO8P	[M+H]+	768.55468	-0.838462	8.83154	0.0420012	283.11	0.19724	Level 1
278	PE 38:4|PE 20:4/18:0	C43H78NO8P	[M+H]+	768.55468	-0.830769	8.83154	0.0420012	285.481	0.14793	Level 1
279	PE 38:5|PE 18:1/20:4	C43H76NO8P	[M+H]+	766.538	0.861538	8.02077	0.0889252	277.335	0.147937	Level 1
280	PE 38:5|PE 20:4/18:1	C43H76NO8P	[M+H]+	766.538	0.876923	7.98538	0.0307179	280.055	0.19725	Level 1
281	PE 38:6|PE 16:0/22:6	C43H74NO8P	[M+H]+	764.52336	-0.0615385	7.71692	0.0259437	277.208	0.197259	Level 1
282	PE 38:6|PE 18:2/20:4	C43H74NO8P	[M+H]+	764.52337	-0.0538462	7.71692	0.0259437	281.184	0.197259	Level 1
283	PE 38:6|PE 22:6/16:0	C43H74NO8P	[M+H]+	764.52336	-0.0615385	7.71692	0.0259437	279.859	0.197259	Level 1
284	PE 38:7|PE 16:1/22:6	C43H72NO8P	[M+H]+	762.5077	-0.423077	7.11077	0.0873176	272.89	0.197268	Level 1
285	PE 38:7|PE 22:6/16:1	C43H72NO8P	[M+H]+	762.5077	-0.515385	7.12692	0.0885423	275.827	0.147951	Level 1
286	PE 39:7|PE17:1/22:6	C44H74NO8P	[M+H]+	776.52336	3.3	7.44	0.0297209	#N/A	0.147904	Level 1
287	PE 40:2|PE 18:1/22:1	C45H86NO8P	[M+H]+	800.61732	11.0385	10.0715	0.0409972	298.381	0.197101	Level 1
288	PE 40:2|PE 20:1/20:1	C45H86NO8P	[M+H]+	800.61732	18.5615	11.5231	0.4719	301.308	0.197101	Level 1
289	PE 40:3|PE 18:0/22:3	C45H84NO8P	[M+H]+	798.60166	22.1692	11.5	0.0458258	292.61	0.19711	Level 1
290	PE 40:3|PE 22:3/18:0	C45H84NO8P	[M+H]+	798.60166	21.9846	11.49	0.0408248	296.791	0.19711	Level 1
291	PE 40:4|PE 18:0/22:4	C45H82NO8P	[M+H]+	796.586	0.853846	9.47154	0.0378255	288.536	0.197118	Level 1
292	PE 40:4|PE 22:4/18:0	C45H82NO8P	[M+H]+	796.586	0.830769	9.47154	0.0378255	290.95	0.197118	Level 1
293	PE 40:5|PE 18:0/22:5	C45H80NO8P	[M+H]+	794.57034	-5.55385	8.62231	0.040032	284.411	0.197127	Level 1
294	PE 40:5|PE 18:1/22:4	C45H80NO8P	[M+H]+	794.57034	-5.76923	8.59923	0.055597	290.753	0.197127	Level 1
295	PE 40:5|PE 22:5/18:0	C45H80NO8P	[M+H]+	794.57034	-5.63846	8.62231	0.040032	287.199	0.197127	Level 1
296	PE 40:6|PE 18:0/22:6	C45H78NO8P	[M+H]+	792.55468	-0.461538	8.61538	0.0357341	283.866	0.197135	Level 1
297	PE 40:6|PE 22:6/18:0	C45H78NO8P	[M+H]+	792.55468	-0.461538	8.61538	0.0357341	286.026	0.197135	Level 1
298	PE 40:7|PE 18:1/22:6	C45H76NO8P	[M+H]+	790.53902	0.838462	7.84385	0.028734	279.835	0.197144	Level 1
299	PE 40:7|PE 22:6/18:1	C45H76NO8P	[M+H]+	790.53902	0.830769	7.84385	0.028734	282.066	0.147858	Level 1
300	PE 40:8|PE 18:2/22:6	C45H74NO8P	[M+H]+	788.523	3.40769	7.22692	0.0246254	277.459	0.147864	Level 1
301	PE 40:8|PE 20:4/20:4	C45H74NO8P	[M+H]+	788.52337	3.93846	7.22692	0.0246254	285.703	0.197153	Level 1
302	PE 40:8|PE 22:6/18:2	C45H74NO8P	[M+H]+	788.52336	3.40769	7.22692	0.0246254	279.778	0.197153	Level 1
303	PE 40:9|PE 18:3/22:6	C49H80NO8P	[M+H]+	842.57034	2.11538	6.80692	0.0246254	292.178	0.147871	Level 1
304	PE 42:0|PE 18:0/24:0	C47H94NO8P	[M+H]+	832.67996	4.16154	14.3269	0.051053	305.554	0.196973	Level 1
305	PE 42:10|PE 20:4/22:6	C47H74NO8P	[M+H]+	812.52336	3.43846	7.05923	0.0228989	281.587	0.197053	Level 1
306	PE 42:4|PE 18:0/24:4	C47H86NO8P	[M+H]+	824.61732	-0.230769	10.1046	0.0392885	294.682	0.147753	Level 1
307	PE 42:4|PE 24:4/18:0	C47H86NO8P	[M+H]+	824.61732	-0.0384615	10.1046	0.0392885	299.07	0.197005	Level 1
308	PE 42:5|PE 20:1/22:4	C47H84NO8P	[M+H]+	822.60166	0.846154	9.71462	0.0722975	292.604	0.147759	Level 1
309	PE 42:5|PE 22:4/20:1	C47H84NO8P	[M+H]+	822.60167	-0.9	9.74	0.0454606	296.157	0.197012	Level 1
310	PE 42:8|PE 20:4/22:4	C47H78NO8P	[M+H]+	816.55468	0.4	7.88615	0.0275495	284.768	0.147777	Level 1
311	PE 42:8|PE 22:4/20:4	C47H78NO8P	[M+H]+	816.55468	0.330769	7.88615	0.0275495	286.928	0.197036	Level 1
312	PE 42:9|PE 20:4/22:5	C47H76NO8P	[M+H]+	814.53902	1.81538	7.40692	0.0363741	282.759	0.197045	Level 1
313	PE 42:9|PE 22:5/20:4	C47H76NO8P	[M+H]+	814.53902	-0.792308	7.63077	0.191331	287.497	0.147783	Level 1
314	PE 44:10|PE 22:4/22:6	C49H78NO8P	[M+H]+	840.55468	-0.684615	7.60769	0.031399	287.488	0.196943	Level 1
315	PE 44:10|PE 22:6/22:4	C49H78NO8P	[M+H]+	840.55468	-0.538462	7.62077	0.0492378	289.647	0.196943	Level 1
316	PE 44:11|PE 22:5/22:6	C49H76NO8P	[M+H]+	838.53902	6.06923	6.93231	0.025217	283.011	0.147713	Level 1
317	PE 44:12|PE 22:6/22:6	C49H74NO8P	[M+H]+	836.523	5.46154	6.79923	0.175806	284.134	0.147719	Level 1
318	PE 44:9|PE 22:4/22:5	C49H80NO8P	[M+H]+	842.57034	6.96154	7.09692	0.0221302	291.325	0.196936	Level 1
319	PE O-32:1|PE O-16:1/16:0	C37H74NO7P	[M+H]+	676.52845	1.73077	9.19077	0.0359308	277.565	0.197712	Level 1
320	PE O-32:2|PE O-16:1/16:1	C37H72NO7P	[M+H]+	674.51279	1.8	8.35692	0.0332627	271.5	0.148293	Level 1
321	PE O-34:0|PE O-18:0/16:0	C39H80NO7P	[M+H]+	706.57543	-1.24615	10.2854	0.0672824	283.477	0.197544	Level 1
322	PE O-34:1|PE O-16:0/18:1	C39H78NO7P	[M+H]+	704.55977	1.06154	10.1269	0.0434712	279.419	0.148166	Level 1
323	PE O-34:1|PE O-18:1/16:0	C39H78NO7P	[M+H]+	704.55977	1.08462	9.63923	0.219828	276.368	0.148166	Level 1
324	PE O-34:2|PE O-16:1/18:1	C39H76NO7P	[M+H]+	702.543	-0.338462	9.28	0.0465475	272.751	0.148175	Level 1
325	PE O-34:3|PE O-18:2/16:1	C39H74NO7P	[M+H]+	700.52845	0.215385	8.46	0.0385141	272.203	0.148183	Level 1
326	PE O-35:2|PE O-17:1/18:1	C40H78NO7P	[M+H]+	716.55977	1.52308	9.75231	0.044376	280.539	0.148119	Level 1
327	PE O-36:1|PE O-18:0/18:1	C41H82NO7P	[M+H]+	732.59109	-0.538462	10.2054	0.0752347	283.773	0.197411	Level 1
328	PE O-36:1|PE O-20:1/16:0	C41H82NO7P	[M+H]+	732.59109	-1.25385	10.2115	0.130757	279.495	0.148058	Level 1
329	PE O-36:2|PE O-18:1/18:1	C41H80NO7P	[M+H]+	730.57543	2.26154	10.1831	0.0381629	285.896	0.197421	Level 1
330	PE O-36:3|PE O-18:1/18:2	C41H78NO7P	[M+H]+	728.56	1.03077	9.36538	0.0392885	280.522	0.148073	Level 1
331	PE O-36:3|PE O-18:2/18:1	C41H78NO7P	[M+H]+	728.56	1.03846	9.36538	0.0392885	277.729	0.148073	Level 1
332	PE O-36:4|PE O-16:0/20:4	C41H76NO7P	[M+H]+	726.54411	0.0769231	8.59692	0.136283	272.648	0.148081	Level 1
333	PE O-36:4|PE O-16:1/20:3	C41H76NO7P	[M+H]+	726.54411	-0.0153846	8.64154	0.148147	275.44	0.197441	Level 1
334	PE O-36:4|PE O-18:3/18:1	C41H76NO7P	[M+H]+	726.54411	1.53846	8.76692	0.0661292	279.419	0.197441	Level 1
335	PE O-36:5|PE O-16:1/20:4	C41H74NO7P	[M+H]+	724.52845	0.423077	8.37	0.0343996	273.422	0.197451	Level 1
336	PE O-37:1|PE O-19:0/18:1	C42H84NO7P	[M+H]+	746.60675	1.5	11.5292	0.0451777	289.878	0.197342	Level 1
337	PE O-37:3|PE O-18:2/19:1	C42H80NO7P	[M+H]+	742.57543	2.82308	9.78538	0.0357341	284.819	0.197362	Level 1
338	PE O-37:5|PE O-17:1/20:4	C42H76NO7P	[M+H]+	738.54411	3.63077	9.02154	0.103911	281.659	0.148036	Level 1
339	PE O-38:2|PE O-18:1/20:1	C43H84NO7P	[M+H]+	758.607	0.515385	11.0931	0.0419095	287.43	0.197286	Level 1
340	PE O-38:3|PE O-18:2/20:1	C43H82NO7P	[M+H]+	756.59109	-0.461538	10.1923	0.044376	282.98	0.197295	Level 1
341	PE O-38:3|PE O-20:3/18:0	C43H82NO7P	[M+H]+	756.59109	-0.484615	10.1862	0.0419401	285.7	0.197295	Level 1
342	PE O-38:4|PE O-18:0/20:4	C43H80NO7P	[M+H]+	754.57543	-0.892308	9.69769	0.0562959	279.854	0.197305	Level 1
343	PE O-38:4|PE O-18:1/20:3	C43H80NO7P	[M+H]+	754.57543	-0.461538	9.70769	0.043809	286.411	0.197305	Level 1
344	PE O-38:4|PE O-18:2/20:2	C43H80NO7P	[M+H]+	754.57543	-0.561538	9.70769	0.043809	282.714	0.197305	Level 1
345	PE O-38:5|PE O-16:1/22:4	C43H78NO7P	[M+H]+	752.55977	2.06154	9.03154	0.034604	280.984	0.197314	Level 1
346	PE O-38:5|PE O-18:1/20:4	C43H78NO7P	[M+H]+	752.55977	2.05385	9.05692	0.0974153	281.263	0.197314	Level 1
347	PE O-38:6|PE O-16:1/22:5	C43H76NO7P	[M+H]+	750.543	-1.09231	8.43769	0.0332049	280.206	0.147993	Level 1
348	PE O-38:6|PE O-18:2/20:4	C43H76NO7P	[M+H]+	750.543	0.469231	8.73	0.0957427	277.422	0.147993	Level 1
349	PE O-38:7|PE O-16:1/22:6	C43H74NO7P	[M+H]+	748.52845	-0.2	8.04385	0.144599	273.169	0.148	Level 1
350	PE O-39:4|PE O-19:0/20:4	C44H82NO7P	[M+H]+	768.59109	-9.59231	7.09769	0.13983	288.37	0.19724	Level 1
351	PE O-39:5|PE O-17:1/22:4	C44H80NO7P	[M+H]+	766.57543	1.5	9.46538	0.153711	287.307	0.197249	Level 1
352	PE O-39:5|PE O-19:1/20:4	C44H80NO7P	[M+H]+	766.57543	3.53846	9.43538	0.340187	285.557	0.197249	Level 1
353	PE O-39:7|PE O-17:1/22:6	C44H76NO7P	[M+H]+	762.54411	-10.7462	7.13385	0.0995438	274.92	0.197268	Level 1
354	PE O-40:2|PE O-18:1/22:1	C45H88NO7P	[M+H]+	786.63807	-0.0923077	12.0331	0.0699267	296.728	0.197161	Level 1
355	PE O-40:3|PE O-18:2/22:1	C45H86NO7P	[M+H]+	784.621	-0.946154	11.1446	0.0377746	288.611	0.197169	Level 1
356	PE O-40:4|PE O-18:0/22:4	C45H84NO7P	[M+H]+	782.607	1.89231	10.0823	0.0609855	292.572	0.197178	Level 1
357	PE O-40:4|PE O-18:2/22:2	C45H84NO7P	[M+H]+	782.60675	-7.45385	10.0723	0.0711985	288.737	0.197178	Level 1
358	PE O-40:5|PE O-16:1/24:4	C45H82NO7P	[M+H]+	780.59109	-1.06923	9.91692	0.0426975	286.132	0.197187	Level 1
359	PE O-40:5|PE O-18:1/22:4	C45H82NO7P	[M+H]+	780.59109	-1.06923	9.91692	0.0426975	288.959	0.197187	Level 1
360	PE O-40:5|PE O-20:1/20:4	C45H82NO7P	[M+H]+	780.59109	-1.06923	9.91692	0.0426975	291.399	0.197187	Level 1
361	PE O-40:6|PE O-18:2/22:4	C45H80NO7P	[M+H]+	778.57543	3.3	9.63615	0.0375363	287.02	0.147897	Level 1
362	PE O-40:7|PE O-18:1/22:6	C45H78NO7P	[M+H]+	776.55977	-1.33077	9.00923	0.0368469	282.501	0.147904	Level 1
363	PE O-40:8|PE O-18:2/22:6	C45H76NO7P	[M+H]+	774.537	0.230769	8.22462	0.0307179	277.545	0.14791	Level 1
364	PE O-40:9|PE O-18:3/22:6	C45H74NO7P	[M+H]+	772.52845	3.80769	7.60769	0.0915745	275.972	0.197223	Level 1
365	PE O-41:6|PE O-19:0/22:6	C46H82NO7P	[M+H]+	792.59109	-1.93333	9.11846	0.267484	288.047	0.197135	Level 1
366	PE O-41:7|PE O-19:1/22:6	C46H80NO7P	[M+H]+	790.57543	6.00769	8.75385	0.0695867	287.92	0.197144	Level 1
367	PE O-42:7|PE O-20:1/22:6	C47H82NO7P	[M+H]+	804.59109	-0.515385	9.90769	0.0432346	291.249	0.197085	Level 1
368	PE O-43:7|PE O-21:1/22:6	C48H84NO7P	[M+H]+	818.60675	-3.15385	8.00154	0.0686593	295.205	0.197028	Level 1
369	PE P-34:1|PE P-16:0/18:1	C39H76NO7P	[M+H]+	702.54411	-0.323077	9.28	0.0465475	275.812	0.148175	Level 1
370	PE P-34:1|PE P-18:1/16:0	C39H76NO7P	[M+H]+	702.54411	-0.376923	9.28	0.0465475	278.32	0.197566	Level 1
371	PE P-36:2|PE P-18:1/18:1	C41H78NO7P	[M+H]+	728.55977	1.03846	9.36538	0.0392885	277.015	0.148073	Level 1
372	PE P-36:3|PE P-18:1/18:2	C41H76NO7P	[M+H]+	726.54411	0.130769	8.62385	0.129521	275.231	0.148081	Level 1
373	PE P-36:4|PE P-16:0/20:4	C41H74NO7P	[M+H]+	724.52845	0.469231	8.43154	0.0823454	275.651	0.148088	Level 1
374	PE P-36:4|PE P-16:1/20:3	C41H74NO7P	[M+H]+	724.52845	0.523077	8.38615	0.0531568	272.865	0.197451	Level 1
375	PE P-38:2|PE P-18:1/20:1	C43H82NO7P	[M+H]+	756.59109	-0.469231	10.1892	0.0396782	283.506	0.197295	Level 1
376	PE P-38:3|PE P-18:1/20:2	C43H80NO7P	[M+H]+	754.57543	-0.784615	9.71692	0.0965561	280.531	0.197305	Level 1
377	PE P-38:4|PE P-16:0/22:4	C43H78NO7P	[M+H]+	752.55977	1.93846	9.02769	0.0374508	279.079	0.197314	Level 1
378	PE P-38:5|PE P-16:0/22:5	C43H76NO7P	[M+H]+	750.54411	-1.02308	8.43769	0.0332049	276.865	0.147993	Level 1
379	PE P-38:5|PE P-18:3/20:2	C43H76NO7P	[M+H]+	750.54412	-1.06154	8.43769	0.0332049	274.638	0.147993	Level 1
380	PE P-40:2|PE P-18:0/22:2	C45H86NO7P	[M+H]+	784.62241	-0.930769	11.1446	0.0377746	289.167	0.147877	Level 1
381	PE P-40:4|PE P-18:0/22:4	C45H82NO7P	[M+H]+	780.59109	-1.06923	9.91692	0.0426975	288.637	0.197187	Level 1
382	PE P-40:5|PE P-18:3/22:2	C45H80NO7P	[M+H]+	778.575	3.39231	9.63231	0.0374508	286.702	0.197196	Level 1
383	PE P-40:5|PE P-20:1/20:4	C45H80NO7P	[M+H]+	778.575	3.36923	9.60077	0.0589437	284.441	0.197196	Level 1
384	PE P-40:8|PE P-18:2/22:6	C45H74NO7P	[M+H]+	772.52845	3.75385	7.58538	0.0347887	276.167	0.197223	Level 1
385	PG 30:0|PG 14:0/16:0	C36H71O10P	[M+NH4]+	712.513	-9.77692	6.78385	0.169781	273.865	0.197513	Level 1
386	PG 32:0|PG 16:0/16:0	C38H75O10P	[M+NH4]+	740.5445	-5.82308	7.91769	0.0353916	282.252	0.197372	Level 1
387	PG 32:1|PG 16:0/16:1	C38H73O10P	[M+NH4]+	738.52884	2.39231	6.05615	0.0229269	277.52	0.197381	Level 1
388	PG 34:1|PG 16:0/18:1	C40H77O10P	[M+NH4]+	766.56016	9.92308	8.97077	0.039043	282.684	0.147937	Level 1
389	PG 34:1|PG 18:1/16:0	C40H77O10P	[M+NH4]+	766.56017	10.2846	8.97077	0.039043	287.377	0.197249	Level 1
390	PG 34:2|PG 16:1/18:1	C40H75O10P	[M+NH4]+	764.5445	-12.0077	7.71692	0.0259437	278.952	0.147944	Level 1
391	PG 34:2|PG 18:1/16:1	C40H75O10P	[M+NH4]+	764.5446	-12.0077	7.71692	0.0259437	282.16	0.147944	Level 1
392	PG 34:3|PG 16:1/18:2	C40H73O10P	[M+NH4]+	762.52884	-1.86923	6.59385	0.0210311	279.244	0.147951	Level 1
393	PG 34:3|PG 18:2/16:1	C40H73O10P	[M+NH4]+	762.52884	-1.68462	6.59385	0.0210311	280.848	0.197268	Level 1
394	PG 36:1|PG 18:0/18:1	C42H81O10P	[M+NH4]+	794.59148	-6.57692	7.10923	0.0759892	292.147	0.197127	Level 1
395	PG 36:1|PG 18:1/18:0	C42H81O10P	[M+NH4]+	794.59149	-3.73077	7.1	0.0238048	293.959	0.197127	Level 1
396	PG 36:2|PG 18:1/18:1	C42H79O10P	[M+NH4]+	792.57582	-9.27692	8.61231	0.034194	290.626	0.147851	Level 1
397	PG 36:3|PG 18:1/18:2	C42H77O10P	[M+NH4]+	790.56016	-0.784615	7.21	0.0355903	284.923	0.197144	Level 1
398	PG 36:3|PG 18:2/18:1	C42H77O10P	[M+NH4]+	790.56017	-1.20769	7.27846	0.121439	289.245	0.147858	Level 1
399	PG 36:4|PG 16:0/20:4	C42H75O10P	[M+NH4]+	788.5445	2.28462	6.67385	0.0243374	284.414	0.147864	Level 1
400	PG 36:4|PG 18:2/18:2	C42H75O10P	[M+NH4]+	788.5446	2.3	6.69308	0.0597752	281.032	0.197152	Level 1
401	PG 36:4|PG 20:4/16:0	C42H75O10P	[M+NH4]+	788.5445	2.23077	6.67385	0.0243374	288.003	0.197152	Level 1
402	PG 36:5|PG 16:1/20:4	C42H73O10P	[M+NH4]+	786.52884	-1.76154	6.30231	0.025217	283.903	0.147871	Level 1
403	PG 36:5|PG 20:4/16:1	C42H73O10P	[M+NH4]+	786.52885	-0.538462	6.30231	0.025217	287.179	0.197161	Level 1
404	PG 38:1|PG 18:0/20:1	C44H85O10P	[M+NH4]+	822.6228	10.0385	11.0077	0.0439988	296.72	0.197012	Level 1
405	PG 38:4|PG 18:0/20:4	C44H79O10P	[M+NH4]+	816.57582	-2.02308	7.48769	0.114975	294.172	0.197036	Level 1
406	PG 38:4|PG 20:4/18:0	C44H79O10P	[M+NH4]+	816.57583	-6.46923	7.83077	0.0898574	297.098	0.197036	Level 1
407	PG 38:5|PG 18:1/20:4	C44H77O10P	[M+NH4]+	814.56016	-0.823077	6.13769	0.0227866	286.87	0.197044	Level 1
408	PG 38:5|PG 20:4/18:1	C44H77O10P	[M+NH4]+	814.56016	-0.561538	6.13769	0.0227866	289.656	0.197044	Level 1
409	PG 38:6|PG 16:0/22:6	C44H75O10P	[M+NH4]+	812.544	2.96154	6.75462	0.20899	285.418	0.197053	Level 1
410	PG 38:6|PG 22:6/16:0	C44H75O10P	[M+NH4]+	812.544	3.13846	6.68615	0.0214237	288.484	0.197053	Level 1
411	PG 38:7|PG 16:1/22:6	C44H73O10P	[M+NH4]+	810.52884	-0.230769	6.14846	0.0302341	284.315	0.147796	Level 1
412	PG 39:0|PG 18:0/21:0	C45H89O10P	[M+NH4]+	838.65412	-8.52308	12.0492	0.0701738	302.462	0.19695	Level 1
413	PG 40:4|PG 20:0/20:4	C46H83O10P	[M+NH4]+	844.60714	0.4	8.04077	0.0322649	298.815	0.196928	Level 1
414	PG 40:6|PG 18:0/22:6	C46H79O10P	[M+NH4]+	840.575	-10.3923	7.60769	0.031399	289.391	0.196943	Level 1
415	PG 40:6|PG 22:6/18:0	C46H79O10P	[M+NH4]+	840.575	-8.82727	7.88231	0.239066	291.039	0.196943	Level 1
416	PG 40:7|PG 18:1/22:6	C46H77O10P	[M+NH4]+	838.56016	-0.230769	5.75077	0.0197744	287.569	0.196951	Level 1
417	PG 40:7|PG 22:6/18:1	C46H77O10P	[M+NH4]+	838.56016	-0.246154	5.77385	0.0726336	291.398	0.196951	Level 1
418	PG 40:8|PG 18:2/22:6	C46H75O10P	[M+NH4]+	836.544	3	6.49923	0.0317442	287.232	0.196958	Level 1
419	PG 40:8|PG 20:4/20:4	C46H75O10P	[M+NH4]+	836.5445	3.03077	6.49923	0.0317442	282.845	0.196958	Level 1
420	PG 40:8|PG 22:6/18:2	C46H75O10P	[M+NH4]+	836.5445	2.96923	6.50231	0.0305924	291.131	0.196958	Level 1
421	PG 42:10|PG 20:4/22:6	C48H75O10P	[M+NH4]+	860.5445	2.18462	5.37077	0.0165638	292.642	0.147652	Level 1
422	PG 42:11|PG 20:5/22:6	C48H73O10P	[M+NH4]+	858.52884	-1.25385	6.66462	0.103249	288.087	0.196877	Level 1
423	PG 42:8|PG 20:4/22:4	C48H79O10P	[M+NH4]+	864.57582	0.0538462	6.99615	0.0500897	296.894	0.196855	Level 1
424	PG 42:8|PG 22:4/20:4	C48H79O10P	[M+NH4]+	864.57582	4.53077	7.18769	0.368898	300.861	0.196855	Level 1
425	PG 42:9|PG 20:3/22:6	C48H77O10P	[M+NH4]+	862.56016	-3.03077	7.07462	0.0263361	296.209	0.196862	Level 1
426	PG 42:9|PG 22:6/20:3	C48H77O10P	[M+NH4]+	862.56017	-2.81538	7.07462	0.0263361	293.362	0.196862	Level 1
427	PG 44:10|PG 22:4/22:6	C50H79O10P	[M+NH4]+	888.57582	-4.54615	6.41615	0.0403192	298.452	0.196771	Level 1
428	PG 44:11|PG 22:5/22:6	C50H77O10P	[M+NH4]+	886.56016	-1.70769	6.26385	0.0721732	296.278	0.196778	Level 1
429	PG 44:11|PG 22:6/22:5	C50H77O10P	[M+NH4]+	886.56017	-1.12308	6.28923	0.0480384	297.899	0.196778	Level 1
430	PG 44:12|PG 22:6/22:6	C50H75O10P	[M+NH4]+	884.5445	-1.59231	6.00385	0.0198068	295.05	0.196785	Level 1
431	PI 36:1|PI 18:0/18:1	C45H85O13P	[M+NH4]+	882.60753	2.31538	6.96462	0.040128	299.999	0.196792	Level 1
432	PI 36:2|PI 18:1/18:1	C42H79O10P	[M+NH4]+	792.57582	-3.92308	7.18692	0.201676	287.4	0.196799	Level 1
433	PI 36:3|PI 16:0/20:3	C45H81O13P	[M+NH4]+	878.57621	0.153846	7.20692	0.0344927	295.15	0.196806	Level 1
434	PI 36:4|PI 16:0/20:4	C45H79O13P	[M+NH4]+	876.56	1.93077	5.98308	0.0275029	294.604	0.196813	Level 1
435	PI 36:4|PI 20:4/16:0	C45H79O13P	[M+NH4]+	876.56	1.93077	5.98308	0.0275029	296.274	0.196813	Level 1
436	PI 36:5|PI 16:0/20:5	C45H77O13P	[M+NH4]+	874.54489	3.7	5.61385	0.0581003	287.795	0.19682	Level 1
437	PI 36:5|PI 16:1/20:4	C45H77O13P	[M+NH4]+	874.54489	3.32308	5.62692	0.0275029	292.264	0.19682	Level 1
438	PI 37:4|PI 17:0/20:4	C46H81O13P	[M+NH4]+	890.57621	0.484615	6.22	0.0238048	298.372	0.196765	Level 1
439	PI 37:5|PI 17:1/20:4	C46H79O13P	[M+NH4]+	888.56055	13.2385	5.70462	0.0247034	298.438	0.196771	Level 1
440	PI 38:3|PI 18:0/20:3	C47H85O13P	[M+NH4]+	906.60753	-2.03077	7.77385	0.0377577	301.818	0.196712	Level 1
441	PI 38:4|PI 18:0/20:4	C47H83O13P	[M+NH4]+	904.59187	1.80769	6.42231	0.0311325	300.163	0.196718	Level 1
442	PI 38:4|PI 20:4/18:0	C47H83O13P	[M+NH4]+	904.59187	1.70769	6.43538	0.0377746	302.113	0.196718	Level 1
443	PI 38:5|PI 16:0/22:5	C47H81O13P	[M+NH4]+	902.57621	1.66154	6.04385	0.0198068	306.456	0.196725	Level 1
444	PI 38:5|PI 18:1/20:4	C47H81O13P	[M+NH4]+	902.57621	1.73846	6.04385	0.0198068	297.952	0.196725	Level 1
445	PI 38:6|PI 16:0/22:6	C47H79O13P	[M+NH4]+	900.56055	1.65385	5.88231	0.025217	298.168	0.196731	Level 1
446	PI 40:4|PI 18:0/22:4	C49H87O13P	[M+NH4]+	932.62319	-0.230769	6.87077	0.0281252	314.003	0.196629	Level 1
447	PI 40:4|PI 22:4/18:0	C49H87O13P	[M+NH4]+	932.62320	-0.192308	6.87077	0.0281252	315.95	0.245787	Level 1
448	PI 40:5|PI 20:1/20:4	C49H85O13P	[M+NH4]+	930.60753	-4.88462	6.34154	0.0313172	306.658	0.245794	Level 1
449	PI 40:6|PI 18:0/22:6	C49H83O13P	[M+NH4]+	928.59187	1.44615	6.34154	0.0313172	303.636	0.196642	Level 1
450	PI 40:6|PI 22:6/18:0	C49H83O13P	[M+NH4]+	928.59187	0.161538	6.41692	0.145051	307.613	0.245802	Level 1
451	PI 40:7|PI 18:1/22:6	C49H81O13P	[M+NH4]+	926.57621	2.48462	5.91154	0.0251151	300.611	0.196648	Level 1
452	PI 40:7|PI 22:6/18:1	C49H81O13P	[M+NH4]+	926.57621	2.6	5.92462	0.0530119	304.508	0	Level 1
453	PI 40:8|PI 20:4/20:4	C49H79O13P	[M+NH4]+	924.56055	2.70769	5.61154	0.0199358	297.009	0.196654	Level 1
454	PI 42:10|PI 20:4/22:6	C51H79O13P	[M+NH4]+	948.56055	1.07692	5.52769	0.025217	303.282	0.196581	Level 1
455	PI 42:8|PI 20:4/22:4	C51H83O13P	[M+NH4]+	952.59187	-8.2	3.604	0.0207364	305.774	0.196569	Level 1
456	PS 34:1|PS 16:0/18:1	C40H76NO10P	[M+H]+	762.52884	-1.73846	6.59385	0.0210311	284.196	0.197268	Level 1
457	PS 34:1|PS 18:1/16:0	C40H76NO10P	[M+H]+	762.52884	-1.8	6.59385	0.0210311	287.125	0.197268	Level 1
458	PS 34:2|PS 16:0/18:2	C40H74NO10P	[M+H]+	760.51318	0.330769	6.18077	0.0201914	279.954	0.197277	Level 1
459	PS 34:2|PS 18:2/16:0	C40H74NO10P	[M+H]+	760.51318	0.792308	6.18	0.061101	284.418	0.197277	Level 1
460	PS 36:1|PS 18:0/18:1	C42H80NO10P	[M+H]+	790.56016	-0.815385	7.21	0.0355903	289.802	0.197144	Level 1
461	PS 36:1|PS 18:1/18:0	C42H80NO10P	[M+H]+	790.56016	-0.561538	7.21	0.0355903	292.102	0.147858	Level 1
462	PS 36:2|PS 18:1/18:1	C42H78NO10P	[M+H]+	788.5445	2.3	6.67385	0.0243374	284.97	0.147864	Level 1
463	PS 36:3|PS 16:0/20:3	C42H76NO10P	[M+H]+	786.52884	-2.26154	6.30231	0.025217	283.903	0.147871	Level 1
464	PS 36:3|PS 20:3/16:0	C42H76NO10P	[M+H]+	786.52884	-6.16154	6.82	0.0365148	287.179	0.197161	Level 1
465	PS 36:4|PS 16:0/20:4	C42H74NO10P	[M+H]+	784.51318	1.01538	6.16769	0.017867	283.776	0.19717	Level 1
466	PS 36:4|PS 20:4/16:0	C42H74NO10P	[M+H]+	784.51318	1.03846	6.16769	0.017867	286.773	0.19717	Level 1
467	PS 38:1|PS 18:0/20:1	C44H84NO10P	[M+H]+	818.591	-4.12308	7.94077	0.065633	294.927	0.197028	Level 1
468	PS 38:1|PS 20:1/18:0	C44H84NO10P	[M+H]+	818.591	-3.96923	7.90231	0.33912	299.942	0.197028	Level 1
469	PS 38:1|PS 18:1/20:0	C44H84NO10P	[M+H]+	818.591	-4.02308	7.94077	0.065633	286.846	0.197028	Level 1
470	PS 38:1|PS 20:0/18:1	C44H84NO10P	[M+H]+	818.591	-4.07692	7.94077	0.065633	289.145	0.197028	Level 1
471	PS 38:2|PS 18:0/20:2	C44H82NO10P	[M+H]+	816.57582	-1.23077	7.45538	0.0377746	294.172	0.197036	Level 1
472	PS 38:2|PS 20:2/18:0	C44H82NO10P	[M+H]+	816.57582	-1.63077	7.45538	0.0377746	296.68	0.197036	Level 1
473	PS 38:3|PS 18:0/20:3	C44H80NO10P	[M+H]+	814.564	-0.576923	6.94846	0.0326206	290.652	0.197044	Level 1
474	PS 38:4|PS 18:0/20:4	C44H78NO10P	[M+H]+	812.5445	3.11538	6.68615	0.0214237	290.365	0.197053	Level 1
475	PS 38:4|PS 20:4/18:0	C44H78NO10P	[M+H]+	812.5445	3.13077	6.68615	0.0214237	291.828	0.197053	Level 1
476	PS 38:5|PS 18:1/20:4	C44H76NO10P	[M+H]+	810.52884	0.7	6.21077	0.0184669	284.559	0.147796	Level 1
477	PS 38:5|PS 20:4/18:1	C44H76NO10P	[M+H]+	810.52884	0.692308	6.21	0.0168325	288.147	0.197061	Level 1
478	PS 39:6|PS 17:0/22:6	C45H76NO10P	[M+H]+	822.52884	3.45385	6.30231	0.0311325	288.704	0.197013	Level 1
479	PS 40:2|PS 18:1/22:1	C46H86NO10P	[M+H]+	844.60714	0.430769	8.04077	0.0322649	298.815	0.196928	Level 1
480	PS 40:4|PS 18:0/22:4	C46H82NO10P	[M+H]+	840.57582	-1.60769	7.1	0.0223607	296.818	0.196943	Level 1
481	PS 40:4|PS 22:4/18:0	C46H82NO10P	[M+H]+	840.57582	-1.61538	7.1	0.0223607	299.388	0.196943	Level 1
482	PS 40:5|PS 18:0/22:5	C46H80NO10P	[M+H]+	838.56016	-1.53077	6.96462	0.023315	295.159	0.196951	Level 1
483	PS 40:6|PS 18:0/22:6	C46H78NO10P	[M+H]+	836.5445	3	6.49923	0.0317442	291.34	0.196958	Level 1
484	PS 40:6|PS 22:6/18:0	C46H78NO10P	[M+H]+	836.5445	2.98462	6.50231	0.0305924	292.872	0.196958	Level 1
485	PS 40:7|PS 18:1/22:6	C46H76NO10P	[M+H]+	834.52884	1.19231	6.09923	0.0249872	287.104	0.196966	Level 1
486	PS 40:7|PS 22:6/18:1	C46H76NO10P	[M+H]+	834.52884	1.19231	6.09923	0.0249872	289.82	0.196966	Level 1
487	PS 40:8|PS 18:2/22:6	C46H74NO10P	[M+H]+	832.51318	1.49231	5.77077	0.0193484	284.12	0.196974	Level 1
488	PS 40:8|PS 22:6/18:2	C46H74NO10P	[M+H]+	832.51318	1.53846	5.79615	0.0396943	288.16	0.196974	Level 1
489	PS 42:1|PS 18:1/24:0	C48H92NO10P	[M+H]+	874.65412	3.24615	9.91077	0.0973363	309.436	0.196819	Level 1
490	PS 42:10|PS 22:6/20:4	C48H74NO10P	[M+H]+	856.51318	-1.19231	5.66923	0.022532	287.054	0.196884	Level 1
491	PS 42:5|PS 22:1/20:4	C48H84NO10P	[M+H]+	866.59148	-4.93333	5.03769	0.270252	291.942	0.196848	Level 1
492	PS 44:10|PS 22:4/22:6	C50H78NO10P	[M+H]+	884.5445	-1.6	6.00385	0.0198068	291.362	0.196785	Level 1
493	PS 44:10|PS 22:6/22:4	C50H78NO10P	[M+H]+	884.5445	-1.6	6.00385	0.0198068	293.241	0.196785	Level 1
494	PS 44:11|PS 22:6/22:5	C50H76NO10P	[M+H]+	882.52884	-2.97692	5.85769	0.0976519	293.042	0.196792	Level 1
495	PS 44:12|PS 22:6/22:6	C50H74NO10P	[M+H]+	880.51318	2.33077	5.55462	0.0236697	289.226	0.147599	Level 1
496	PC 31:0|PC 10:0/21:0	C39H78NO8P	[M+H]+	720.554	-8.6	9.21333	0.246847	280.44	0.197471	Level 2
497	PC 29:0|PC 14:0/15:0	C37H74NO8P	[M+H]+	692.522	-8.6	9.21333	0.246847	273.455	0.148216	Level 2
498	PC 30:1|PC 14:0/16:1	C38H74NO8P	[M+H]+	704.522	-9	8.18667	0.159478	274.343	0.197555	Level 2
499	PC 36:6|PC 14:0/22:6	C44H76NO8P	[M+H]+	778.538	-8.1	7.82333	0.208167	282.419	0.147897	Level 2
500	PC 40:0|PC 14:0/26:0	C48H96NO8P	[M+H]+	846.695	-5.5	8.98667	0.226789	307.645	0.19692	Level 2
501	PC 34:3|PC 16:0/18:3	C42H78NO8P	[M+H]+	756.554	-8.3	7.55667	0.189297	282.84	0.197295	Level 2
502	PC 34:2|PC 18:1/16:1	C42H80NO8P	[M+H]+	758.569	-9	12.0367	0.200333	284.641	0.197286	Level 2
503	PC 38:6|PC 18:1/20:5	C46H80NO8P	[M+H]+	806.569	-8.9	10.4867	0.224796	287.892	0.197077	Level 2
504	PC 40:7|PC 18:1/22:6	C48H82NO8P	[M+H]+	832.585	-8.8	9.03	0.230651	291.92	0.196974	Level 2
505	PC 31:0|PC 19:0/12:0	C39H78NO8P	[M+H]+	720.554	-8.3	9.28	0.163707	279.183	0.148104	Level 2
506	PC 38:6|PC 20:5/18:1	C46H80NO8P	[M+H]+	806.569	-8.6	9.31	0.255147	287.962	0.197077	Level 2
507	PC 42:11|PC 20:5/22:6	C50H78NO8P	[M+H]+	852.554	-0.6	8.98667	0.226789	291.808	0.147674	Level 2
508	PC 31:0|PC 21:0/10:0	C39H78NO8P	[M+H]+	720.554	0.5	8.41333	0.208167	279.672	0.197471	Level 2
509	PC 31:0|PC 12:0/19:0	C39H78NO8P	[M+H]+	720.554	-1.5	8.52333	0.232451	280.3	0.197471	Level 2
510	PC 34:2|PC 14:0/20:2	C42H80NO8P	[M+H]+	758.569	-7.3	7.86667	0.209841	283.525	0.197286	Level 2
511	PC 31:1|PC 16:1/15:0	C39H76NO8P	[M+H]+	718.538	-6	7.68667	0.189297	278.29	0.197482	Level 2
512	PC 36:3|PC 16:1/20:2	C44H82NO8P	[M+H]+	784.585	-2.3	12.2767	0.287112	288.446	0.19717	Level 2
513	PC 36:6|PC 16:1/20:5	C44H76NO8P	[M+H]+	778.538	-7.7	7.86667	0.209841	282.001	0.197196	Level 2
514	PC 36:5|PC 18:2/18:3	C44H78NO8P	[M+H]+	780.554	-2.2	8.45667	0.136504	284.567	0.14789	Level 2
515	PC 38:7|PC 18:2/20:5	C46H78NO8P	[M+H]+	804.554	-8.7	9.21333	0.246847	284.838	0.197085	Level 2
516	PC 40:2|PC 18:2/22:0	C48H92NO8P	[M+H]+	842.663	-5.2	8.98667	0.226789	301.82	0.147701	Level 2
517	PC 36:5|PC 18:3/18:2	C44H78NO8P	[M+H]+	780.554	-7.5	9.22667	0.253246	283.661	0.14789	Level 2
518	PC 38:6|PC 18:3/20:3	C46H80NO8P	[M+H]+	806.569	-2.8	9.36333	0.270617	287.892	0.197077	Level 2
519	PC 34:2|PC 20:2/14:0	C42H80NO8P	[M+H]+	758.569	-0.6	8.41333	0.208167	284.85	0.197286	Level 2
520	PC 36:3|PC 20:2/16:1	C44H82NO8P	[M+H]+	784.585	-1.6	9.36333	0.270617	288.794	0.19717	Level 2
521	PC 40:5|PC 20:2/20:3	C48H86NO8P	[M+H]+	836.616	-8.6	8.14667	0.120968	296.145	0.196958	Level 2
522	PC 38:6|PC 20:3/18:3	C46H80NO8P	[M+H]+	806.569	-3.3	8.74667	0.248261	287.614	0.197077	Level 2
523	PC 40:5|PC 20:3/20:2	C48H86NO8P	[M+H]+	836.616	-8.6	7.55667	0.189297	295.239	0.147719	Level 2
524	PC 42:9|PC 20:3/22:6	C50H82NO8P	[M+H]+	856.585	-0.4	8.41333	0.208167	294.919	0.196884	Level 2
525	PC 38:5|PC 20:4/18:1	C46H82NO8P	[M+H]+	808.585	-5.9	7.68667	0.189297	289.831	0.147801	Level 2
526	PC 36:6|PC 20:5/16:1	C44H76NO8P	[M+H]+	778.538	-9	7.11	0.166433	282.628	0.197196	Level 2
527	PC 38:7|PC 20:5/18:2	C46H78NO8P	[M+H]+	804.554	-8.4	9.21333	0.246847	286.093	0.147814	Level 2
528	PC 40:2|PC 22:0/18:2	C48H92NO8P	[M+H]+	842.663	-3.3	12.2767	0.287112	301.263	0.196935	Level 2
529	PC 40:6|PC 22:6/18:0	C48H84NO8P	[M+H]+	834.601	-0.4	9.36333	0.270617	294.694	0.196966	Level 2
530	PC 42:9|PC 22:6/20:3	C50H82NO8P	[M+H]+	856.585	-2.8	7.62667	0.185831	295.545	0.196884	Level 2
531	PC O-34:1|PC O-18:0/16:1	C42H84NO7P	[M+H]+	746.606	-8.2	10.4133	0.270617	286.257	0.197342	Level 2
532	PC O-32:1|PC O-16:0/16:1	C40H80NO7P	[M+H]+	718.575	-7.2	10.6933	0.297041	280.803	0.197482	Level 2
533	PE 38:2|PE 20:0/18:2	C43H82NO8P	[M+H]+	772.585	-2.5	7.83667	0.536128	287.826	0.197362	Level 2
534	PE 34:1|PE 14:0/20:1	C39H76NO8P	[M+H]+	718.538	1.9	8.51333	0.85442	277.452	0.197222	Level 2
535	PE 36:4|PE 14:0/22:4	C41H74NO8P	[M+H]+	740.522	2.4	8.45333	0.601193	277.577	0.148111	Level 2
536	PE 35:3|PE 15:0/20:3	C40H74NO8P	[M+H]+	728.522	17.6	9.14333	0.826579	276.543	0.148029	Level 2
537	PE 36:3|PE 16:1/20:2	C41H76NO8P	[M+H]+	742.538	-2.5	8.66333	0.952593	279.447	0.148073	Level 2
538	PE 36:4|PE 16:1/20:3	C41H74NO8P	[M+H]+	740.522	2.4	8.16	0.204206	277.577	0.148021	Level 2
539	PS 42:4|PS 20:4/22:0	C48H86NO10P	[M+H]+	868.606	3.6	7.79667	0.536128	299.03	0.196841	Level 2
540	PE 38:2|PE 18:2/20:0	C43H82NO8P	[M+H]+	772.585	-1.1	9.36333	1.01041	287.826	0.197372	Level 2
541	PE 39:2|PE 18:2/21:0	C44H84NO8P	[M+H]+	786.601	0	10.22	2.30539	290.524	0.197268	Level 2
542	PE 38:2|PE 19:1/19:1	C43H82NO8P	[M+H]+	772.585	-1.1	10.19	0.510294	287.547	0.197161	Level 2
543	PE 36:3|PE 20:2/16:1	C41H76NO8P	[M+H]+	742.538	-1.1	9.98	0.255147	279.098	0.147917	Level 2
544	PE 40:4|PE 20:2/20:2	C45H82NO8P	[M+H]+	796.585	0.1	9.22333	0.893103	289.138	0.197118	Level 2
545	PE 40:5|PE 20:2/20:3	C45H80NO8P	[M+H]+	794.569	-4.9	9.18333	0.601692	287.059	0.147845	Level 2
546	PE 40:6|PE 20:2/20:4	C45H78NO8P	[M+H]+	792.554	0.3	8.87333	0.208167	284.284	0.197135	Level 2
547	PE 40:7|PE 20:2/20:5	C45H76NO8P	[M+H]+	790.538	0.7	8.34	0.556776	282.763	0.147858	Level 2
548	PE 36:4|PE 20:3/16:1	C41H74NO8P	[M+H]+	740.522	2.3	8.13333	0.195533	276.46	0.148029	Level 2
549	PE 40:5|PE 20:3/20:2	C45H80NO8P	[M+H]+	794.569	-5.5	8.65	0.425088	286.432	0.147845	Level 2
550	PE 42:4|PE 20:3/22:1	C47H86NO8P	[M+H]+	824.616	0.1	13.2967	5.0758	294.125	0.197005	Level 2
551	PE 42:4|PE 20:4/22:0	C47H86NO8P	[M+H]+	824.616	0.1	9.89333	0.865583	294.612	0.197005	Level 2
552	PE 38:7|PE 20:5/18:2	C43H72NO8P	[M+H]+	762.507	0.1	11.0467	6.40394	277.221	0.197268	Level 2
553	PE 40:7|PE 20:5/20:2	C45H76NO8P	[M+H]+	790.538	0.7	7.88	0.34176	283.042	0.197144	Level 2
554	PE 42:4|PE 22:0/20:4	C47H86NO8P	[M+H]+	824.616	0.1	12.9467	4.47048	294.682	0.197005	Level 2
555	PE 36:4|PE 22:4/14:0	C41H74NO8P	[M+H]+	740.522	2.4	8.91667	1.385	277.367	0.148029	Level 2
556	PS 42:10|PS 22:6/20:4	C48H74NO10P	[M+H]+	856.512	-0.5	6.28333	0.856524	286.357	0.147663	Level 2
557	PE 42:9|PE 22:6/20:3	C47H76NO8P	[M+H]+	814.538	5.3	6.91333	1.14422	285.685	0.197045	Level 2
558	PE O-36:1|PE O-16:0/20:1	C41H82NO7P	[M+H]+	732.59	0.6	9.07	2.62829	282.657	0.197411	Level 2
559	PE O-36:3|PE O-16:0/20:3	C41H78NO7P	[M+H]+	728.559	-2	10.4867	0.200333	278.846	0.197431	Level 2
560	PE O-34:0|PE O-16:0/18:0	C39H80NO7P	[M+H]+	706.575	0.5	9.98333	0.666658	279.147	0.197544	Level 2
561	PE P-36:4|PE P-18:0/18:3	C41H76NO7P	[M+H]+	726.543	-1.5	9.53333	1.07156	277.115	0.197441	Level 2
562	PS 34:1|PS 14:0/20:1	C40H76NO10P	[M+H]+	762.528	0.2	8.47	3.00072	284.475	0.197268	Level 2
563	PS 44:6|PS 22:6/22:0	C50H86NO10P	[M+H]+	892.606	17.1	8.17333	2.00303	303.009	0.196758	Level 2
564	PS 34:2|PS 14:0/20:2	C40H74NO10P	[M+H]+	760.512	0.9	6.49333	0.340196	282.186	0.197277	Level 2
565	PS 35:1|PS 15:0/20:1	C41H78NO10P	[M+H]+	776.544	4.2	6.88667	0.474271	286.964	0.147904	Level 2
566	PS 38:5|PS 18:3/20:2	C44H76NO10P	[M+H]+	810.528	-0.1	6.82	0.833727	287.102	0.197061	Level 2
567	PS 34:1|PS 20:1/14:0	C40H76NO10P	[M+H]+	762.528	0.2	7.08333	0.615819	284.266	0.197268	Level 2
568	PS 35:1|PS 20:1/15:0	C41H78NO10P	[M+H]+	776.544	4.4	7.04	0.2498	285.36	0.197205	Level 2
569	PS 42:5|PS 20:1/22:4	C48H84NO10P	[M+H]+	866.591	1.4	7.50333	0.301386	297.997	0.196848	Level 2
570	PS 34:2|PS 20:2/14:0	C40H74NO10P	[M+H]+	760.512	0.8	6.81667	0.875005	282.047	0.197277	Level 2
571	PS 38:5|PS 20:2/18:3	C44H76NO10P	[M+H]+	810.528	0	6.35667	0.136504	287.381	0.147796	Level 2
