# Supplementary material for: Spatially and temporally probing distinctive glycerophospholipid alterations in Alzheimer’s disease mouse brain via high-resolution ion mobility-enabled sn-position resolved lipidomics
Source: Nat Commun. 2024 Jul 24;15:6252. doi: 10.1038/s41467-024-50299-9 (PMC11269705; doi:10.1038/s41467-024-50299-9)
Supplement: Supplementary file 13 — Supplementary Data 10 [file 41467_2024_50299_MOESM13_ESM.xlsx]

## Sheet: Hippocampus Con
The abundance of GPs in hippocampus from mice between AD and WT at ages of 3 and 8 months
Lipid Species (nmol/g)	HP WT 3	HP AD 3	HP WT 8	HP AD 8
LPC 0:0/14:1	0.00 ± 0.00	0.01 ± 0.00	0.01 ± 0.00	0.00 ± 0.00
LPC 0:0/15:1	2.91 ± 1.29	1.80 ± 0.41	2.02 ± 0.42	1.71 ± 0.10
LPC 0:0/16:1	0.21 ± 0.06	0.09 ± 0.02	0.10 ± 0.04	0.06 ± 0.02
LPC 0:0/17:0	0.00 ± 0.01	0.00 ± 0.00	0.01 ± 0.01	0.00 ± 0.00
LPC 0:0/17:1	0.54 ± 0.11	0.34 ± 0.01	0.50 ± 0.03	0.35 ± 0.08
LPC 0:0/18:0	20.14 ± 2.11	7.23 ± 2.84	20.27 ± 6.46	8.51 ± 1.41
LPC 0:0/18:1	27.28 ± 4.17	10.28 ± 3.32	17.45 ± 3.23	10.45 ± 1.76
LPC 0:0/18:2	0.02 ± 0.01	0.01 ± 0.01	0.02 ± 0.01	0.01 ± 0.01
LPC 0:0/19:1	0.13 ± 0.01	0.08 ± 0.01	0.12 ± 0.03	0.07 ± 0.02
LPC 0:0/20:1	1.33 ± 0.38	0.72 ± 0.22	1.25 ± 0.31	0.64 ± 0.04
LPC 0:0/22:3	0.00 ± 0.01	0.01 ± 0.01	0.00 ± 0.01	0.01 ± 0.01
LPC 0:0/22:4	0.06 ± 0.08	0.02 ± 0.01	0.01 ± 0.01	0.01 ± 0.00
LPC 14:1/0:0	0.01 ± 0.02	0.02 ± 0.02	0.03 ± 0.01	0.02 ± 0.00
LPC 15:1/0:0	2.33 ± 0.70	1.00 ± 0.21	1.13 ± 0.15	1.18 ± 0.28
LPC 16:0/0:0	127.40 ± 0.18	92.41 ± 13.63	89.58 ± 3.57	85.10 ± 14.48
LPC 16:1/0:0	0.54 ± 0.17	0.20 ± 0.08	0.26 ± 0.03	0.20 ± 0.05
LPC 17:0/0:0	0.07 ± 0.03	0.26 ± 0.13	0.05 ± 0.02	0.04 ± 0.03
LPC 17:1/0:0	0.18 ± 0.03	0.15 ± 0.02	0.18 ± 0.04	0.13 ± 0.01
LPC 18:0/0:0	69.90 ± 3.69	43.44 ± 5.86	43.09 ± 4.81	39.39 ± 2.45
LPC 18:1/0:0	34.18 ± 6.10	17.33 ± 2.21	21.59 ± 1.44	15.44 ± 0.60
LPC 18:2/0:0	0.59 ± 0.08	0.39 ± 0.08	0.42 ± 0.02	0.33 ± 0.04
LPC 18:3/0:0	2.16 ± 0.30	1.30 ± 0.42	1.44 ± 0.27	1.28 ± 0.18
LPC 19:0/0:0	0.05 ± 0.01	0.03 ± 0.01	0.03 ± 0.01	0.02 ± 0.01
LPC 19:1/0:0	0.00 ± 0.00	0.00 ± 0.00	0.00 ± 0.00	0.00 ± 0.00
LPC 20:0/0:0	0.74 ± 0.09	0.24 ± 0.12	0.54 ± 0.12	0.39 ± 0.15
LPC 20:1/0:0	1.81 ± 0.38	1.13 ± 0.20	1.26 ± 0.29	0.95 ± 0.03
LPC 20:2/0:0	0.10 ± 0.16	0.15 ± 0.03	0.00 ± 0.01	0.10 ± 0.02
LPC 20:4/0:0	10.63 ± 1.64	5.18 ± 0.43	5.26 ± 0.39	4.00 ± 0.20
LPC 22:3/0:0	0.01 ± 0.01	0.02 ± 0.01	0.00 ± 0.01	0.01 ± 0.01
LPC 22:4/0:0	0.02 ± 0.01	0.01 ± 0.02	0.01 ± 0.01	0.02 ± 0.01
LPC 22:5/0:0	0.21 ± 0.06	0.06 ± 0.02	0.10 ± 0.01	0.04 ± 0.01
LPC 22:6/0:0	6.36 ± 2.31	1.78 ± 0.49	2.68 ± 0.39	1.74 ± 0.30
LPC 24:0/0:0	0.05 ± 0.03	0.07 ± 0.06	0.09 ± 0.06	0.02 ± 0.01
LPC 24:3/0:0	0.23 ± 0.10	0.06 ± 0.02	0.10 ± 0.01	0.05 ± 0.01
LPE 0:0/20:1	0.49 ± 0.22	0.26 ± 0.07	0.39 ± 0.15	0.25 ± 0.04
LPE 0:0/20:2	0.02 ± 0.01	0.00 ± 0.01	0.02 ± 0.01	0.00 ± 0.01
LPE 0:0/22:5	0.28 ± 0.13	0.04 ± 0.06	0.21 ± 0.04	0.06 ± 0.01
LPE 0:0/16:0	2.63 ± 0.87	1.25 ± 0.22	1.53 ± 0.17	1.09 ± 0.34
LPE 0:0/16:1	0.01 ± 0.01	0.00 ± 0.00	0.00 ± 0.00	0.00 ± 0.00
LPE 0:0/18:0	13.92 ± 6.31	2.64 ± 0.65	7.88 ± 3.36	5.50 ± 0.83
LPE 0:0/18:1	15.09 ± 6.76	6.69 ± 0.64	10.40 ± 1.05	7.93 ± 0.10
LPE 0:0/22:1	0.14 ± 0.01	0.06 ± 0.02	0.13 ± 0.02	0.09 ± 0.03
LPE 16:0/0:0	16.63 ± 1.15	8.41 ± 0.16	11.35 ± 0.85	8.32 ± 0.55
LPE 16:1/0:0	0.04 ± 0.03	0.01 ± 0.01	0.02 ± 0.03	0.00 ± 0.00
LPE 18:0/0:0	79.30 ± 15.34	40.01 ± 2.75	48.20 ± 3.40	45.75 ± 3.99
LPE 18:1/0:0	10.30 ± 3.03	3.11 ± 0.90	5.09 ± 0.73	4.68 ± 1.17
LPE 18:2/0:0	0.23 ± 0.13	0.13 ± 0.01	0.13 ± 0.06	0.09 ± 0.02
LPE 20:0/0:0	2.42 ± 0.59	0.73 ± 0.66	1.81 ± 0.50	1.03 ± 0.32
LPE 20:1/0:0	2.68 ± 0.58	1.27 ± 0.16	2.47 ± 0.36	1.62 ± 0.23
LPE 20:2/0:0	0.07 ± 0.07	0.02 ± 0.01	0.01 ± 0.01	0.02 ± 0.02
LPE 20:4/0:0	22.26 ± 3.83	15.34 ± 1.37	18.29 ± 1.36	12.19 ± 2.85
LPE 22:1/0:0	0.48 ± 0.05	0.23 ± 0.05	0.45 ± 0.14	0.27 ± 0.09
LPE 22:4/0:0	0.00 ± 0.00	0.00 ± 0.00	0.00 ± 0.00	0.09 ± 0.16
LPE 22:5/0:0	2.35 ± 0.81	0.61 ± 0.11	1.21 ± 0.16	0.54 ± 0.12
LPE 22:6/0:0	61.35 ± 13.87	27.55 ± 3.26	34.82 ± 4.38	26.37 ± 3.32
LPE 24:4/0:0	0.05 ± 0.03	0.06 ± 0.02	0.02 ± 0.03	0.05 ± 0.03
PA 34:1|PA 18:1/16:0	2.76 ± 1.82	2.35 ± 1.06	2.11 ± 1.24	2.77 ± 2.88
PA 34:1|PA 16:0/18:1	61.94 ± 24.61	28.69 ± 11.02	54.88 ± 11.40	38.87 ± 28.73
PA 36:2|PA 18:1/18:1	14.45 ± 6.91	6.42 ± 3.06	9.34 ± 4.77	9.53 ± 3.25
PA 38:4|PA 18:0/20:4	141.75 ± 11.21	77.73 ± 27.61	152.14 ± 41.60	106.02 ± 22.63
PA 44:10|PA 22:4/22:6	6.60 ± 3.04	8.48 ± 5.04	2.75 ± 2.00	3.05 ± 2.76
PA 44:10|PA 22:6/22:4	3.69 ± 0.66	23.10 ± 25.32	1.40 ± 0.15	2.00 ± 0.75
PA 44:12|PA 22:6/22:6	93.51 ± 9.76	48.41 ± 7.28	67.12 ± 11.59	56.67 ± 22.18
PC 28:0|PC 14:0/14:0	4.01 ± 0.21	1.84 ± 0.49	2.74 ± 0.32	2.19 ± 0.84
PC 29:1|PC 13:0/16:1	3.73 ± 0.34	2.29 ± 0.34	2.75 ± 0.06	2.19 ± 0.65
PC 30:1|PC 13:0/17:1	6.95 ± 1.39	3.69 ± 1.13	4.18 ± 0.49	3.61 ± 0.46
PC 30:1|PC 17:1/13:0	2.07 ± 0.93	0.68 ± 0.23	1.11 ± 0.24	0.63 ± 0.36
PC 31:0|PC 15:0/16:0	15.13 ± 3.29	7.20 ± 4.09	8.59 ± 2.00	8.03 ± 3.73
PC 31:0|PC 16:0/15:0	1.88 ± 0.13	1.36 ± 0.13	1.47 ± 0.44	1.31 ± 0.59
PC 31:1|PC 15:0/16:1	0.53 ± 0.67	1.08 ± 1.02	1.02 ± 0.85	0.03 ± 0.01
PC 32:0|PC 14:0/18:0	484.07 ± 78.72	240.36 ± 13.17	263.49 ± 24.47	204.93 ± 31.28
PC 32:0|PC 16:0/16:0	852.81 ± 87.34	479.49 ± 21.76	515.90 ± 88.67	434.70 ± 68.55
PC 32:1|PC 16:1/16:0	32.07 ± 43.71	54.80 ± 8.16	38.79 ± 30.02	46.01 ± 9.43
PC 32:1|PC 16:0/16:1	70.78 ± 8.58	42.74 ± 7.70	27.90 ± 20.91	36.49 ± 11.60
PC 32:2|PC 15:1/17:1	3.65 ± 1.00	2.50 ± 0.48	2.46 ± 0.31	3.05 ± 1.15
PC 32:2|PC 17:1/15:1	3.07 ± 1.42	1.47 ± 0.73	1.37 ± 0.58	1.43 ± 1.24
PC 33:0|PC 16:0/17:0	43.29 ± 1.48	24.89 ± 2.94	17.66 ± 3.97	18.77 ± 7.38
PC 33:0|PC 17:0/16:0	20.47 ± 4.70	12.40 ± 0.52	9.18 ± 0.83	2.44 ± 1.76
PC 33:1|PC 15:0/18:1	53.62 ± 9.38	30.06 ± 3.82	38.85 ± 3.83	28.61 ± 2.70
PC 33:1|PC 16:0/17:1	27.87 ± 5.95	18.81 ± 4.81	24.57 ± 5.81	18.28 ± 1.59
PC 33:1|PC 18:1/15:0	30.15 ± 1.26	13.02 ± 1.03	24.84 ± 2.43	15.88 ± 3.83
PC 33:2|PC 15:0/18:2	8.39 ± 4.44	1.65 ± 0.49	4.89 ± 3.33	1.38 ± 0.27
PC 33:2|PC 18:2/15:0	0.46 ± 0.29	0.35 ± 0.04	0.15 ± 0.13	0.19 ± 0.11
PC 33:3|PC 15:1/18:2	0.36 ± 0.06	0.31 ± 0.20	0.56 ± 0.19	0.45 ± 0.05
PC 33:3|PC 18:2/15:1	0.29 ± 0.22	0.14 ± 0.10	0.17 ± 0.03	0.16 ± 0.02
PC 34:0|PC 16:0/18:0	570.03 ± 252.99	351.42 ± 30.60	280.32 ± 26.06	261.24 ± 41.89
PC 34:0|PC 18:0/16:0	671.42 ± 282.71	409.99 ± 113.60	402.80 ± 75.77	347.55 ± 27.01
PC 34:1|PC 16:0/18:1	994.84 ± 276.07	628.47 ± 129.26	678.51 ± 126.47	556.14 ± 84.50
PC 34:1|PC 18:1/16:0	747.38 ± 74.40	470.90 ± 14.19	421.25 ± 54.01	412.81 ± 78.82
PC 34:2|PC 16:0/18:2	122.42 ± 11.52	79.96 ± 6.51	78.05 ± 3.33	65.96 ± 7.10
PC 34:2|PC 17:1/17:1	0.40 ± 0.18	7.64 ± 12.98	0.36 ± 0.05	0.20 ± 0.11
PC 34:2|PC 18:2/16:0	105.29 ± 4.88	58.00 ± 10.63	61.51 ± 5.09	61.38 ± 12.68
PC 34:3|PC 16:1/18:2	13.28 ± 2.05	7.67 ± 0.69	5.44 ± 2.21	6.20 ± 1.36
PC 34:3|PC 18:2/16:1	5.22 ± 0.21	3.67 ± 1.20	3.70 ± 0.76	2.90 ± 0.35
PC 34:4|PC 14:0/20:4	9.90 ± 1.19	4.56 ± 1.04	5.61 ± 0.95	4.94 ± 1.06
PC 34:4|PC 20:4/14:0	5.51 ± 4.22	2.96 ± 0.54	3.47 ± 0.15	2.63 ± 0.18
PC 34:5|PC 14:1/20:4	0.24 ± 0.02	0.15 ± 0.03	0.12 ± 0.04	0.13 ± 0.06
PC 35:1|PC 17:0/18:1	16.20 ± 22.88	1.68 ± 0.52	10.05 ± 13.50	2.03 ± 1.62
PC 35:2|PC 15:0/20:2	0.86 ± 0.10	0.39 ± 0.18	0.57 ± 0.05	0.40 ± 0.04
PC 35:4|PC 15:0/20:4	186.34 ± 4.81	36.17 ± 56.56	87.13 ± 27.51	78.47 ± 35.71
PC 35:4|PC 20:4/15:0	46.01 ± 6.07	31.86 ± 5.84	38.06 ± 23.78	26.84 ± 4.68
PC 36:0|PC 18:0/18:0	22.29 ± 4.49	6.01 ± 2.49	8.48 ± 1.16	5.71 ± 1.08
PC 36:1|PC 16:0/20:1	680.16 ± 186.87	261.30 ± 126.69	385.05 ± 8.83	286.25 ± 97.91
PC 36:1|PC 18:0/18:1	1217.58 ± 191.19	887.33 ± 245.54	792.60 ± 174.07	492.58 ± 114.14
PC 36:1|PC 18:1/18:0	242.50 ± 95.22	158.23 ± 213.80	151.40 ± 110.49	157.93 ± 179.09
PC 36:2|PC 15:0/21:2	2.63 ± 0.21	1.75 ± 0.22	1.30 ± 0.42	1.32 ± 0.42
PC 36:2|PC 18:0/18:2	110.06 ± 6.07	0.07 ± 0.01	70.42 ± 8.81	53.08 ± 30.12
PC 36:2|PC 18:1/18:1	24.13 ± 11.36	9.07 ± 4.55	8.43 ± 2.69	10.08 ± 7.19
PC 36:3|PC 16:0/20:3	42.64 ± 6.72	29.52 ± 4.25	29.87 ± 1.05	26.86 ± 5.08
PC 36:3|PC 18:1/18:2	83.55 ± 24.09	62.26 ± 5.26	51.87 ± 6.95	51.01 ± 8.70
PC 36:3|PC 18:2/18:1	24.58 ± 9.90	14.11 ± 1.02	18.54 ± 1.65	11.82 ± 3.52
PC 36:4|PC 16:0/20:4	485.37 ± 53.86	274.42 ± 2.15	292.44 ± 8.81	269.81 ± 31.06
PC 36:4|PC 20:4/16:0	420.00 ± 39.27	255.48 ± 20.36	276.34 ± 23.14	235.24 ± 38.41
PC 36:6|PC 14:1/22:5	10.22 ± 2.81	5.76 ± 0.79	5.36 ± 1.18	4.57 ± 0.29
PC 36:7|PC 22:6/14:1	0.45 ± 0.08	0.45 ± 0.19	0.03 ± 0.03	0.26 ± 0.22
PC 36:7|PC 14:1/22:6	0.87 ± 0.08	0.62 ± 0.16	0.60 ± 0.14	0.57 ± 0.04
PC 37:0|PC 15:0/22:0	10.07 ± 3.26	4.93 ± 0.62	4.36 ± 0.90	3.45 ± 0.57
PC 37:1|PC 20:1/17:0	43.02 ± 2.12	19.75 ± 3.96	31.95 ± 3.51	23.52 ± 3.31
PC 37:2|PC 15:1/22:1	0.44 ± 0.17	0.54 ± 0.06	0.22 ± 0.15	0.38 ± 0.22
PC 37:4|PC 17:0/20:4	8.09 ± 0.67	5.58 ± 0.23	4.63 ± 0.46	3.83 ± 0.91
PC 37:4|PC 20:4/17:0	12.43 ± 3.26	7.47 ± 1.96	7.29 ± 0.32	6.55 ± 3.28
PC 37:5|PC 17:1/20:4	24.24 ± 0.64	11.83 ± 2.68	16.20 ± 0.70	11.79 ± 1.50
PC 37:5|PC 20:4/17:1	3.72 ± 2.29	0.33 ± 0.14	0.75 ± 0.13	2.97 ± 0.48
PC 37:6|PC 15:1/22:5	26.31 ± 5.26	23.12 ± 3.76	12.22 ± 3.53	14.04 ± 4.33
PC 38:0|PC 18:0/20:0	0.67 ± 0.53	0.37 ± 0.28	0.24 ± 0.05	0.20 ± 0.07
PC 38:1|PC 18:0/20:1	606.89 ± 68.58	287.66 ± 53.37	359.12 ± 52.76	244.73 ± 19.11
PC 38:1|PC 18:1/20:0	75.19 ± 13.34	28.68 ± 9.35	45.69 ± 5.77	24.07 ± 16.91
PC 38:1|PC 20:1/18:0	302.47 ± 67.39	120.27 ± 36.15	189.52 ± 28.45	109.71 ± 16.17
PC 38:2|PC 18:0/20:2	6.84 ± 2.60	1.61 ± 1.46	7.24 ± 3.55	3.12 ± 1.14
PC 38:2|PC 18:1/20:1	13.89 ± 2.27	10.51 ± 2.87	8.38 ± 2.15	7.93 ± 2.01
PC 38:2|PC 20:1/18:1	36.12 ± 9.08	23.11 ± 2.04	20.14 ± 0.41	19.63 ± 3.00
PC 38:3|PC 18:0/20:3	44.93 ± 12.15	48.34 ± 3.58	24.09 ± 2.66	28.30 ± 5.68
PC 38:4|PC 18:0/20:4	124.78 ± 22.14	122.08 ± 6.98	78.50 ± 7.71	93.87 ± 12.21
PC 38:4|PC 20:4/18:0	129.12 ± 13.46	85.56 ± 10.24	82.11 ± 8.85	81.74 ± 22.75
PC 38:5|PC 18:0/20:5	134.95 ± 13.67	80.01 ± 3.25	79.06 ± 5.81	71.74 ± 13.18
PC 38:5|PC 18:1/20:4	199.24 ± 18.62	140.19 ± 15.38	109.08 ± 14.35	115.99 ± 21.81
PC 38:6|PC 18:2/20:4	298.90 ± 46.52	214.83 ± 61.28	162.13 ± 24.68	174.77 ± 15.38
PC 38:6|PC 20:4/18:2	442.70 ± 91.15	231.18 ± 48.97	291.00 ± 55.73	232.76 ± 27.78
PC 38:7|PC 16:1/22:6	55.24 ± 10.29	28.85 ± 5.97	31.76 ± 3.64	25.14 ± 3.62
PC 38:7|PC 22:6/16:1	38.58 ± 8.41	17.88 ± 4.94	21.51 ± 3.79	18.80 ± 0.95
PC 39:6|PC 17:0/22:6	2.41 ± 1.89	1.79 ± 0.04	1.35 ± 0.46	1.60 ± 0.61
PC 40:0 PC 18:0/22:0	18.07 ± 10.19	4.22 ± 1.18	2.82 ± 0.60	1.28 ± 0.43
PC 40:1|PC 18:0/22:1	160.87 ± 38.55	64.41 ± 17.38	64.21 ± 6.54	38.40 ± 10.68
PC 40:2|PC 18:1/22:1	12.13 ± 5.32	3.46 ± 1.20	13.28 ± 3.88	3.44 ± 1.97
PC 40:4|PC 18:0/22:4	51.25 ± 4.67	24.86 ± 14.95	25.86 ± 5.98	32.24 ± 11.03
PC 40:4|PC 22:4/18:0	60.98 ± 8.94	45.49 ± 3.06	31.92 ± 4.67	36.36 ± 9.78
PC 40:4|PC 16:0/24:4	1.53 ± 0.93	0.79 ± 0.24	0.89 ± 0.48	0.24 ± 0.06
PC 40:5|PC 18:0/22:5	10.97 ± 1.19	7.61 ± 1.67	3.26 ± 1.01	4.11 ± 1.22
PC 40:5|PC 18:1/22:4	3.05 ± 2.49	2.93 ± 1.28	1.73 ± 0.69	2.32 ± 0.82
PC 40:5|PC 22:5/18:0	4.35 ± 1.50	2.48 ± 0.58	0.92 ± 0.53	1.37 ± 0.39
PC 40:6|PC 20:2/20:4	96.34 ± 1.92	71.54 ± 9.84	52.93 ± 1.80	58.97 ± 13.25
PC 40:6|PC 20:4/20:2	54.52 ± 10.74	26.85 ± 10.55	38.76 ± 3.68	32.13 ± 8.45
PC 40:8|PC 20:4/20:4	98.39 ± 12.68	49.06 ± 11.11	50.10 ± 4.02	42.68 ± 4.34
PC 42:1|PC 18:1/24:0	127.45 ± 34.42	55.75 ± 23.05	33.18 ± 5.00	14.35 ± 8.36
PC 42:1|PC 24:0/18:1	51.26 ± 24.68	14.60 ± 3.95	9.91 ± 4.98	4.24 ± 3.13
PC 42:2|PC 18:1/24:1	76.34 ± 15.59	31.22 ± 6.47	34.67 ± 3.73	20.49 ± 6.48
PC 42:2|PC 24:1/18:1	80.61 ± 20.10	22.70 ± 9.80	35.60 ± 7.87	17.41 ± 4.39
PC 42:4|PC 18:0/24:4	15.68 ± 2.88	10.27 ± 1.36	7.22 ± 2.28	6.35 ± 0.89
PC 42:4|PC 24:4/18:0	32.39 ± 1.12	19.06 ± 1.83	17.33 ± 2.86	15.73 ± 1.61
PC 42:8|PC 20:4/22:4	2.75 ± 0.06	1.73 ± 0.36	1.46 ± 0.13	1.56 ± 0.31
PC 42:8|PC 22:4/20:4	2.48 ± 0.84	0.89 ± 0.54	0.71 ± 0.51	0.82 ± 0.40
PC 44:10|PC 22:6/22:4	12.48 ± 2.09	6.53 ± 0.94	6.03 ± 0.29	5.42 ± 0.61
PC 44:12|PC 22:6/22:6	120.97 ± 11.54	70.04 ± 10.46	50.89 ± 9.00	46.19 ± 1.24
PC 44:5|PC 20:4/24:1	1.94 ± 0.52	0.60 ± 0.37	0.71 ± 0.19	0.44 ± 0.07
PC 44:8|PC 20:4/24:4	0.24 ± 0.38	0.31 ± 0.03	0.25 ± 0.08	0.26 ± 0.10
PC 44:8|PC 24:4/20:4	0.12 ± 0.03	0.06 ± 0.01	0.08 ± 0.05	0.08 ± 0.01
PC O-32:0|PC O-16:0/16:0	32.30 ± 8.29	22.64 ± 2.75	16.73 ± 4.67	18.94 ± 3.42
PC O-32:1|PC O-16:1/16:0	31.74 ± 4.73	20.68 ± 1.77	14.65 ± 3.94	17.03 ± 3.23
PC O-32:1|PC O-18:1/14:0	12.58 ± 2.29	5.63 ± 1.23	4.77 ± 1.87	5.20 ± 1.17
PC O-32:2|PC O-16:1/16:1	0.54 ± 0.23	0.40 ± 0.24	0.42 ± 0.10	0.33 ± 0.06
PC O-33:0|PC O-17:0/16:0	215.55 ± 24.66	119.66 ± 5.00	131.02 ± 22.20	108.55 ± 17.48
PC O-34:0|PC O-18:0/16:0	145.41 ± 41.50	78.09 ± 13.31	70.18 ± 5.87	54.31 ± 6.02
PC O-34:1 |PC O-18:1/16:0	72.29 ± 16.47	40.23 ± 6.00	41.07 ± 9.44	39.39 ± 8.20
PC O-34:1|PC O-14:0/20:1	17.71 ± 5.54	6.52 ± 1.00	9.87 ± 2.79	6.53 ± 1.34
PC O-34:1|PC O-16:0/18:1	46.24 ± 7.59	34.56 ± 4.93	24.73 ± 3.33	27.79 ± 9.59
PC O-34:2 |PC O-18:1/16:1	15.12 ± 1.54	7.71 ± 0.72	6.10 ± 1.67	6.24 ± 1.40
PC O-34:2|PC O-16:1/18:1	21.00 ± 1.68	12.25 ± 1.34	11.20 ± 2.16	10.10 ± 1.83
PC O-34:3|PC O-16:1/18:2	0.00 ± 0.00	0.03 ± 0.03	0.00 ± 0.00	0.01 ± 0.01
PC O-35:0|PC O-17:0/18:0	12.48 ± 4.80	7.55 ± 1.81	7.34 ± 0.62	6.42 ± 1.55
PC O-35:1|PC O-17:0/18:1	3.03 ± 1.01	2.03 ± 1.60	1.75 ± 0.76	1.09 ± 0.84
PC O-35:1|PC O-17:1/18:0	6.44 ± 4.23	3.88 ± 0.80	0.85 ± 0.23	4.26 ± 0.63
PC O-35:2|PC O-17:1/18:1	3.98 ± 0.55	1.92 ± 1.14	4.78 ± 1.11	3.13 ± 0.61
PC O-36:0|PC O-18:0/18:0	15.44 ± 3.64	6.35 ± 1.78	6.45 ± 1.10	4.10 ± 1.03
PC O-36:1|PC O-18:0/18:1	45.23 ± 7.25	23.64 ± 5.29	29.18 ± 3.16	21.21 ± 2.73
PC O-36:1|PC O-18:1/18:0	49.88 ± 6.92	23.36 ± 6.02	30.79 ± 4.95	18.64 ± 2.87
PC O-36:2|PC O-18:0/18:2	46.30 ± 5.62	22.19 ± 5.40	30.16 ± 2.12	21.41 ± 3.41
PC O-36:2|PC O-18:1/18:1	31.71 ± 6.39	15.99 ± 2.98	21.08 ± 1.90	15.44 ± 2.41
PC O-36:3 |PC O-18:2/18:1	8.68 ± 0.80	3.93 ± 0.43	6.45 ± 0.37	5.84 ± 0.78
PC O-36:4|PC O-16:0/20:4	68.63 ± 1.26	37.15 ± 0.33	42.06 ± 1.58	33.64 ± 5.45
PC O-36:5|PC O-16:1/20:5	5.36 ± 0.37	2.80 ± 0.47	2.23 ± 0.14	3.42 ± 1.41
PC O-37:0|PC O-19:0/18:0	32.21 ± 6.70	15.79 ± 3.80	15.68 ± 0.76	10.15 ± 0.58
PC O-37:1|PC O-19:0/18:1	44.38 ± 25.08	19.62 ± 5.94	33.28 ± 3.25	27.25 ± 5.54
PC O-37:2|PC O-19:1/18:1	1.48 ± 0.22	1.03 ± 0.08	1.06 ± 0.08	0.96 ± 0.27
PC O-37:3|PC O-21:3/16:0	2.24 ± 0.44	2.21 ± 0.49	1.66 ± 0.34	1.63 ± 0.08
PC O-38:0|PC O-18:1/20:0	2.13 ± 0.46	0.78 ± 0.34	1.11 ± 0.45	0.85 ± 0.26
PC O-38:1|PC O-18:1/20:1	15.07 ± 0.36	6.74 ± 1.50	12.14 ± 0.51	8.15 ± 1.36
PC O-38:2 |PC O-18:1/20:1	8.41 ± 1.85	3.86 ± 0.95	8.64 ± 1.08	3.95 ± 2.35
PC O-38:3 |PC O-18:2/18:1	0.43 ± 0.04	0.07 ± 0.02	0.85 ± 0.46	0.12 ± 0.07
PC O-38:4|PC O-18:0/20:4	3.96 ± 0.65	2.22 ± 0.69	1.59 ± 0.41	1.68 ± 0.48
PC O-38:5|PC O-16:1/22:4	5.96 ± 1.15	1.74 ± 1.08	3.59 ± 0.82	3.00 ± 0.79
PC O-38:5|PC O-18:1/20:4	1.66 ± 0.93	1.24 ± 0.24	0.77 ± 0.42	0.75 ± 0.54
PC O-38:6|PC O-16:0/22:6	7.52 ± 1.56	4.47 ± 1.50	5.54 ± 0.16	4.19 ± 0.71
PC O-38:6|PC O-18:2/20:4	59.47 ± 9.79	19.20 ± 12.50	35.40 ± 3.76	27.07 ± 4.36
PC O-38:7|PC O-16:1/22:6	65.30 ± 8.95	38.48 ± 6.88	51.02 ± 2.99	39.44 ± 5.17
PC O-39:0|PC O-19:0/20:0	11.56 ± 4.15	3.82 ± 1.33	2.90 ± 0.92	1.65 ± 0.59
PC O-39:1|PC O-19:0/20:1	83.50 ± 130.81	0.49 ± 0.18	39.92 ± 65.46	28.98 ± 46.01
PC O-39:2|PC O-19:0/20:2	2.10 ± 3.62	3.09 ± 1.31	1.75 ± 2.09	3.75 ± 1.26
PC O-39:4|PC O-19:0/20:4	0.54 ± 0.24	0.52 ± 0.08	0.49 ± 0.20	0.51 ± 0.35
PC O-39:5|PC O-19:1/20:4	31.71 ± 0.97	19.45 ± 0.30	18.51 ± 2.35	16.79 ± 2.32
PC O-39:7|PC O-17:1/22:6	0.61 ± 1.05	1.01 ± 0.33	0.37 ± 0.25	0.62 ± 0.03
PC O-40:0|PC O-18:0/22:0	0.27 ± 0.09	0.10 ± 0.03	0.11 ± 0.06	0.06 ± 0.00
PC O-40:1|PC O-18:0/22:1	11.83 ± 2.84	3.70 ± 1.23	8.26 ± 1.63	4.26 ± 1.34
PC O-40:3|PC O-18:1/22:2	1.18 ± 0.10	0.69 ± 0.14	0.88 ± 0.19	0.53 ± 0.16
PC O-40:4|PC O-18:0/22:4	2.29 ± 0.24	1.75 ± 0.02	1.15 ± 0.30	1.41 ± 0.32
PC O-40:5 |PC O-18:1/22:4	5.73 ± 0.63	5.68 ± 0.89	2.28 ± 0.76	3.75 ± 1.46
PC O-40:6|PC O-18:0/22:6	3.23 ± 0.80	1.28 ± 0.12	1.50 ± 0.10	1.30 ± 0.35
PC O-40:7 |PC O-18:1/22:6	0.50 ± 0.30	0.37 ± 0.09	0.32 ± 0.24	0.31 ± 0.07
PC O-40:8 |PC O-18:2/22:6	0.06 ± 0.05	0.06 ± 0.05	0.03 ± 0.03	0.01 ± 0.01
PC O-40:9 |PC O-18:3/22:6	1.36 ± 0.61	0.87 ± 0.30	0.63 ± 0.26	0.43 ± 0.14
PC O-41:0|PC O-19:0/22:0	7.66 ± 4.22	1.81 ± 0.47	1.24 ± 0.27	0.56 ± 0.25
PC O-41:5|PC O-19:0/22:4	0.98 ± 0.85	1.06 ± 0.54	0.27 ± 0.25	0.27 ± 0.07
PC O-41:6|PC O-19:0/22:6	23.17 ± 1.05	18.19 ± 1.86	10.96 ± 2.59	12.44 ± 3.37
PC O-41:7|PC O-19:1/22:6	17.90 ± 2.66	12.27 ± 0.29	10.44 ± 0.65	9.68 ± 1.71
PC O-42:1|PC O-20:1/22:0	17.90 ± 5.31	7.29 ± 2.69	9.21 ± 1.12	4.96 ± 2.11
PC O-42:10|PC O-20:4/22:6	22.68 ± 2.73	14.44 ± 1.94	15.04 ± 1.51	14.49 ± 3.14
PC O-42:4|PC O-22:0/20:4	1.09 ± 0.23	0.35 ± 0.13	0.60 ± 0.05	0.37 ± 0.01
PC O-42:6|PC O-20:0/22:6	4.85 ± 1.21	2.80 ± 0.50	3.60 ± 0.27	3.18 ± 0.38
PE 32:1|PE 16:0/16:1	48.55 ± 10.60	33.68 ± 12.10	43.54 ± 7.32	37.40 ± 12.50
PE 32:1|PE 16:1/16:0	65.48 ± 12.37	39.41 ± 5.76	53.90 ± 5.84	37.96 ± 14.04
PE 34:0|PE 16:0/18:0	303.38 ± 51.44	175.91 ± 27.26	181.52 ± 8.13	168.14 ± 48.65
PE 34:0|PE 18:0/16:0	300.19 ± 55.16	173.08 ± 76.94	200.52 ± 39.58	182.43 ± 76.17
PE 34:1|PE 16:0/18:1	315.84 ± 23.50	192.39 ± 23.18	256.96 ± 30.50	202.78 ± 87.86
PE 34:1|PE 18:1/16:0	305.93 ± 95.35	168.37 ± 17.36	246.64 ± 17.55	175.03 ± 61.27
PE 34:2|PE 16:0/18:2	22.47 ± 3.35	12.39 ± 0.51	14.95 ± 1.62	13.25 ± 2.52
PE 34:2|PE 16:1/18:1	74.73 ± 14.13	49.21 ± 11.28	54.51 ± 8.00	48.09 ± 19.09
PE 34:2|PE 18:1/16:1	51.18 ± 6.85	20.93 ± 4.07	38.91 ± 9.99	29.79 ± 16.39
PE 34:3|PE 16:1/18:2	3.44 ± 0.80	3.03 ± 0.55	2.58 ± 1.18	2.43 ± 0.38
PE 34:3|PE 18:2/16:1	4.84 ± 1.29	2.48 ± 0.21	2.52 ± 0.53	2.68 ± 0.68
PE 34:4|PE 14:0/20:4	0.50 ± 0.47	0.08 ± 0.08	0.47 ± 0.19	0.55 ± 0.34
PE 36:0|PE 18:0/18:0	32.69 ± 3.07	15.83 ± 2.85	17.68 ± 5.23	16.02 ± 6.84
PE 36:1|PE 18:0/18:1	329.64 ± 109.75	481.05 ± 69.10	259.61 ± 54.03	406.85 ± 211.67
PE 36:1|PE 18:1/18:0	739.68 ± 226.92	317.11 ± 48.70	632.54 ± 45.40	430.29 ± 144.37
PE 36:2| PE 18:1/18:1	280.10 ± 44.82	167.48 ± 35.02	232.98 ± 28.97	173.02 ± 78.24
PE 36:2|PE 18:0/18:2	295.26 ± 53.54	139.28 ± 15.20	243.84 ± 17.25	169.92 ± 54.17
PE 36:2|PE 18:2/18:0	103.20 ± 14.18	32.52 ± 3.66	84.97 ± 21.64	58.23 ± 7.08
PE 36:3|PE 16:0/20:3	74.72 ± 25.57	84.14 ± 29.13	42.10 ± 13.66	46.02 ± 14.86
PE 36:3|PE 18:1/18:2	209.96 ± 37.43	165.02 ± 27.52	213.26 ± 20.99	143.75 ± 27.30
PE 36:3|PE 18:2/18:1	289.27 ± 34.40	134.26 ± 48.03	192.94 ± 33.88	176.05 ± 68.26
PE 36:4|PE 16:0/20:4	3190.68 ± 1115.35	2147.45 ± 681.17	1917.92 ± 265.24	2094.86 ± 413.80
PE 36:4|PE 20:4/16:0	2470.51 ± 1002.88	1431.71 ± 535.33	2263.37 ± 456.04	1286.43 ± 334.49
PE 36:5|PE 16:1/20:4	82.10 ± 7.10	49.44 ± 12.21	28.98 ± 16.17	24.95 ± 15.29
PE 36:5|PE 20:4/16:1	15.32 ± 1.02	13.84 ± 1.06	10.96 ± 3.84	14.08 ± 4.27
PE 36:6|PE 14:0/22:6	0.93 ± 0.68	0.42 ± 0.11	0.48 ± 0.21	0.37 ± 0.18
PE 37:6|PE 17:1/20:5	1.37 ± 0.12	1.04 ± 0.29	0.54 ± 0.08	0.57 ± 0.33
PE 38:1|PE 18:0/20:1	959.38 ± 98.19	601.83 ± 139.04	540.80 ± 112.78	487.06 ± 156.33
PE 38:1|PE 20:1/18:0	233.20 ± 57.55	104.39 ± 30.03	172.21 ± 21.77	115.30 ± 16.08
PE 38:2|PE 18:1/20:1	52.58 ± 13.98	28.36 ± 7.62	34.74 ± 7.07	27.05 ± 12.05
PE 38:2|PE 20:1/18:1	32.37 ± 6.66	13.49 ± 3.19	20.28 ± 6.97	18.17 ± 3.96
PE 38:3|PE 18:0/20:3	3.41 ± 1.39	2.37 ± 0.67	3.44 ± 0.50	2.73 ± 1.40
PE 38:3|PE 20:3/18:0	7.85 ± 6.05	2.42 ± 1.24	2.76 ± 0.56	1.56 ± 0.43
PE 38:4|PE 18:0/20:4	2403.79 ± 155.98	1435.02 ± 287.38	1620.57 ± 294.06	1344.87 ± 433.64
PE 38:4|PE 20:4/18:0	2493.69 ± 304.18	1505.61 ± 150.17	1804.27 ± 247.23	1443.89 ± 203.73
PE 38:5|PE 18:1/20:4	1989.39 ± 148.46	1352.67 ± 332.62	1557.78 ± 402.75	1374.77 ± 335.09
PE 38:5|PE 20:4/18:1	2408.65 ± 235.17	1351.96 ± 86.85	1927.80 ± 255.98	1467.16 ± 569.92
PE 38:6|PE 16:0/22:6	2894.80 ± 662.30	1658.91 ± 294.12	1552.49 ± 489.62	1544.09 ± 169.71
PE 38:6|PE 18:2/20:4	27.87 ± 14.70	39.94 ± 13.24	15.59 ± 13.65	35.27 ± 21.47
PE 38:6|PE 22:6/16:0	2641.76 ± 709.34	1366.74 ± 73.34	2154.40 ± 736.13	1445.64 ± 284.55
PE 38:7|PE 16:1/22:6	106.44 ± 27.09	66.75 ± 8.67	37.38 ± 37.85	21.28 ± 34.92
PE 38:7|PE 22:6/16:1	43.22 ± 4.90	16.10 ± 3.38	12.03 ± 8.02	7.75 ± 8.23
PE 39:7|PE17:1/22:6	1.79 ± 2.16	1.71 ± 1.23	2.03 ± 1.35	0.60 ± 0.60
PE 40:2|PE 20:1/20:1	5.67 ± 1.42	3.55 ± 1.30	1.58 ± 0.33	3.02 ± 0.76
PE 40:3|PE 18:0/22:3	22.05 ± 5.05	6.11 ± 1.32	22.60 ± 8.53	13.58 ± 9.62
PE 40:3|PE 22:3/18:0	17.32 ± 4.00	9.37 ± 2.26	21.10 ± 4.10	15.44 ± 6.27
PE 40:4|PE 18:0/22:4	140.36 ± 43.87	127.90 ± 20.01	106.15 ± 17.67	116.88 ± 33.33
PE 40:4|PE 22:4/18:0	290.91 ± 42.42	182.29 ± 24.22	193.12 ± 11.59	146.85 ± 65.27
PE 40:5|PE 18:0/22:5	115.40 ± 28.31	12.99 ± 3.84	89.46 ± 7.00	30.94 ± 5.69
PE 40:5|PE 18:1/22:4	8.16 ± 2.16	4.17 ± 0.78	8.58 ± 2.13	6.19 ± 4.14
PE 40:5|PE 22:5/18:0	39.69 ± 4.31	17.41 ± 5.32	31.27 ± 8.06	25.35 ± 6.38
PE 40:6|PE 18:0/22:6	2159.01 ± 333.64	1498.14 ± 176.00	1695.55 ± 67.84	1592.60 ± 258.64
PE 40:6|PE 22:6/18:0	3018.16 ± 612.45	1710.26 ± 295.31	2056.95 ± 406.38	1632.53 ± 468.30
PE 40:7|PE 18:1/22:6	1294.34 ± 393.26	893.59 ± 176.39	985.66 ± 266.94	804.08 ± 230.19
PE 40:7|PE 22:6/18:1	1942.08 ± 375.16	1242.67 ± 161.84	1413.18 ± 192.03	1176.43 ± 405.10
PE 40:8|PE 18:2/22:6	153.11 ± 14.98	97.88 ± 8.51	70.69 ± 61.18	72.94 ± 25.23
PE 40:8|PE 20:4/20:4	7.18 ± 3.41	5.11 ± 0.63	4.04 ± 2.23	2.85 ± 1.67
PE 40:8|PE 22:6/18:2	82.65 ± 26.34	46.66 ± 8.83	36.95 ± 20.58	39.75 ± 3.97
PE 40:9|PE 18:3/22:6	4.98 ± 1.92	1.59 ± 0.74	2.73 ± 1.94	1.86 ± 1.51
PE 42:0|PE 18:0/24:0	1.32 ± 0.55	0.32 ± 0.26	1.08 ± 0.62	0.27 ± 0.40
PE 42:10|PE 20:4/22:6	413.22 ± 49.79	191.33 ± 50.73	250.53 ± 77.65	202.72 ± 69.02
PE 42:4|PE 18:0/24:4	40.58 ± 3.82	21.78 ± 3.89	24.68 ± 5.37	23.68 ± 6.97
PE 42:4|PE 24:4/18:0	9.33 ± 0.48	6.53 ± 1.39	5.58 ± 2.10	4.72 ± 1.88
PE 42:5|PE 20:1/22:4	0.84 ± 0.50	0.96 ± 1.10	0.65 ± 0.51	0.62 ± 0.35
PE 42:5|PE 22:4/20:1	4.43 ± 1.78	7.24 ± 4.52	3.71 ± 2.27	4.84 ± 4.02
PE 42:8|PE 20:4/22:4	77.14 ± 20.62	68.39 ± 4.36	54.51 ± 17.91	51.94 ± 5.83
PE 42:8|PE 22:4/20:4	146.78 ± 8.87	90.76 ± 14.87	75.67 ± 11.19	76.10 ± 29.37
PE 42:9|PE 20:4/22:5	51.73 ± 25.03	22.79 ± 18.13	34.98 ± 7.61	28.35 ± 12.51
PE 42:9|PE 22:5/20:4	4.99 ± 3.17	4.20 ± 1.03	4.42 ± 1.69	3.81 ± 0.98
PE 44:10|PE 22:4/22:6	434.02 ± 61.78	271.91 ± 37.45	241.12 ± 25.76	224.11 ± 55.53
PE 44:10|PE 22:6/22:4	348.42 ± 138.41	212.62 ± 45.40	193.04 ± 40.30	197.40 ± 88.40
PE 44:11|PE 22:5/22:6	18.47 ± 15.03	14.63 ± 1.98	15.77 ± 4.61	13.74 ± 7.02
PE 44:12|PE 22:6/22:6	205.84 ± 155.75	197.71 ± 120.62	245.02 ± 109.27	167.83 ± 152.62
PE 44:9|PE 22:4/22:5	0.55 ± 0.30	0.14 ± 0.09	0.21 ± 0.12	0.26 ± 0.20
PE O-32:1|PE O-16:1/16:0	1.23 ± 0.45	0.81 ± 0.18	0.76 ± 0.40	0.97 ± 0.41
PE O-32:2|PE O-16:1/16:1	6.15 ± 3.30	4.44 ± 1.10	3.63 ± 1.14	5.14 ± 2.56
PE O-34:0|PE O-18:0/16:0	7.33 ± 1.72	6.45 ± 1.16	3.44 ± 1.22	5.03 ± 1.36
PE O-34:1|PE O-16:0/18:1	14.57 ± 3.53	9.60 ± 2.57	10.83 ± 3.16	7.59 ± 2.91
PE O-34:1|PE O-18:1/16:0	11.08 ± 2.51	7.94 ± 1.44	7.26 ± 6.25	6.60 ± 2.97
PE O-34:2|PE O-16:1/18:1	60.26 ± 20.88	31.05 ± 10.20	40.95 ± 11.13	31.02 ± 10.38
PE O-34:3|PE O-18:2/16:1	13.42 ± 9.16	7.82 ± 3.68	16.45 ± 1.52	11.46 ± 5.92
PE O-35:2|PE O-17:1/18:1	31.29 ± 5.54	16.06 ± 4.74	22.16 ± 6.55	16.32 ± 8.27
PE O-36:1|PE O-18:0/18:1	152.20 ± 10.88	94.05 ± 15.56	77.00 ± 10.28	74.40 ± 15.70
PE O-36:1|PE O-20:1/16:0	460.52 ± 84.70	383.70 ± 35.60	360.99 ± 77.80	373.69 ± 128.56
PE O-36:2|PE O-18:1/18:1	671.97 ± 55.99	353.82 ± 19.90	352.11 ± 55.87	311.01 ± 110.21
PE O-36:3|PE O-18:1/18:2	164.67 ± 43.60	78.10 ± 25.10	205.96 ± 20.09	138.82 ± 57.81
PE O-36:3|PE O-18:2/18:1	173.01 ± 40.19	89.87 ± 27.55	182.35 ± 35.57	117.81 ± 68.79
PE O-36:4|PE O-16:0/20:4	67.70 ± 4.28	38.12 ± 6.56	46.10 ± 0.64	33.56 ± 1.65
PE O-36:4|PE O-16:1/20:3	52.29 ± 9.44	20.77 ± 7.53	35.45 ± 1.73	26.08 ± 2.96
PE O-36:4|PE O-18:3/18:1	5.99 ± 1.25	2.48 ± 1.19	5.15 ± 0.96	3.04 ± 0.37
PE O-36:5|PE O-16:1/20:4	227.04 ± 54.96	142.71 ± 22.53	102.28 ± 21.89	136.41 ± 21.67
PE O-37:1|PE O-19:0/18:1	388.63 ± 120.44	138.05 ± 17.10	198.17 ± 79.29	144.35 ± 56.13
PE O-37:3|PE O-18:2/19:1	5.19 ± 2.62	2.16 ± 0.43	6.97 ± 0.66	4.06 ± 2.89
PE O-37:5|PE O-17:1/20:4	3.55 ± 1.11	1.50 ± 0.23	2.21 ± 0.15	0.95 ± 0.04
PE O-38:2|PE O-18:1/20:1	573.58 ± 171.62	302.71 ± 57.98	431.22 ± 43.32	327.38 ± 131.92
PE O-38:3|PE O-18:2/20:1	305.07 ± 34.49	207.28 ± 43.29	328.04 ± 25.11	282.76 ± 103.22
PE O-38:3|PE O-20:3/18:0	318.43 ± 9.80	163.28 ± 18.09	331.86 ± 54.75	259.59 ± 59.00
PE O-38:4|PE O-18:0/20:4	52.56 ± 27.45	33.95 ± 22.89	33.72 ± 7.01	20.48 ± 8.24
PE O-38:4|PE O-18:1/20:3	32.88 ± 11.49	13.02 ± 4.35	16.66 ± 1.70	15.65 ± 5.02
PE O-38:4|PE O-18:2/20:2	109.77 ± 23.81	49.59 ± 9.16	58.34 ± 4.53	49.74 ± 19.31
PE O-38:5|PE O-16:1/22:4	198.28 ± 57.22	116.38 ± 47.25	110.86 ± 27.25	121.97 ± 24.84
PE O-38:5|PE O-18:1/20:4	125.26 ± 35.63	74.08 ± 15.17	72.54 ± 19.06	89.71 ± 47.41
PE O-38:6|PE O-16:1/22:5	283.29 ± 240.26	225.58 ± 31.59	236.86 ± 203.60	266.93 ± 73.06
PE O-38:6|PE O-18:2/20:4	712.65 ± 78.12	373.23 ± 47.01	192.62 ± 329.45	456.11 ± 205.45
PE O-38:7|PE O-16:1/22:6	344.92 ± 28.17	264.86 ± 126.30	163.83 ± 29.35	103.40 ± 48.05
PE O-39:4|PE O-19:0/20:4	2.35 ± 0.24	0.53 ± 0.40	0.93 ± 0.06	0.81 ± 0.40
PE O-39:5|PE O-19:1/20:4	3.94 ± 1.87	34.17 ± 4.67	3.45 ± 1.62	30.09 ± 26.47
PE O-40:2|PE O-18:1/22:1	199.86 ± 55.07	106.87 ± 9.66	141.94 ± 7.57	97.73 ± 40.24
PE O-40:3|PE O-18:2/22:1	38.49 ± 9.09	35.06 ± 10.88	49.01 ± 20.22	40.10 ± 16.73
PE O-40:4|PE O-18:0/22:4	106.80 ± 9.84	75.62 ± 16.79	68.06 ± 13.88	69.74 ± 13.95
PE O-40:4|PE O-18:2/22:2	90.49 ± 12.20	78.22 ± 11.67	52.23 ± 12.03	53.59 ± 11.98
PE O-40:5|PE O-16:1/24:4	399.52 ± 101.37	362.29 ± 27.00	235.06 ± 87.65	257.64 ± 82.75
PE O-40:5|PE O-18:1/22:4	827.33 ± 120.76	570.52 ± 61.62	491.06 ± 84.57	443.19 ± 125.92
PE O-40:5|PE O-20:1/20:4	479.17 ± 98.34	234.38 ± 48.65	219.44 ± 37.70	203.99 ± 65.70
PE O-40:6|PE O-18:2/22:4	92.49 ± 33.16	48.83 ± 14.25	82.89 ± 21.89	79.45 ± 22.55
PE O-40:7|PE O-18:1/22:6	134.41 ± 25.44	77.63 ± 16.31	37.09 ± 4.47	70.32 ± 55.68
PE O-40:8|PE O-18:2/22:6	363.82 ± 79.46	252.86 ± 44.34	288.87 ± 50.60	251.82 ± 97.76
PE O-40:9|PE O-18:3/22:6	77.99 ± 13.63	51.71 ± 6.67	43.20 ± 13.92	37.79 ± 11.70
PE O-41:6|PE O-19:0/22:6	101.35 ± 16.88	53.17 ± 21.72	66.87 ± 9.52	67.50 ± 29.24
PE O-41:7|PE O-19:1/22:6	25.65 ± 23.47	21.41 ± 2.90	17.02 ± 15.96	10.61 ± 4.96
PE O-42:7|PE O-20:1/22:6	2.04 ± 0.65	1.38 ± 0.87	0.84 ± 0.32	0.74 ± 0.85
PE O-43:7|PE O-21:1/22:6	7.04 ± 5.10	1.52 ± 1.07	5.87 ± 2.11	2.52 ± 2.12
PE P-34:1|PE P-16:0/18:1	60.26 ± 20.88	31.05 ± 10.20	40.95 ± 11.13	31.02 ± 10.38
PE P-34:1|PE P-18:1/16:0	81.12 ± 13.89	36.34 ± 11.13	55.57 ± 14.45	37.15 ± 18.18
PE P-36:2|PE P-18:1/18:1	100.13 ± 40.41	72.49 ± 24.59	122.00 ± 52.68	104.28 ± 56.46
PE P-36:3|PE P-18:1/18:2	73.22 ± 4.25	42.85 ± 9.18	56.78 ± 8.00	45.64 ± 18.55
PE P-36:4|PE P-16:0/20:4	143.03 ± 30.57	86.17 ± 13.51	87.31 ± 16.48	94.18 ± 33.42
PE P-36:4|PE P-16:1/20:3	227.97 ± 38.36	136.15 ± 20.87	106.32 ± 13.54	121.52 ± 22.32
PE P-38:2|PE P-18:1/20:1	343.31 ± 43.21	223.48 ± 39.96	379.74 ± 9.11	274.96 ± 47.47
PE P-38:3|PE P-18:1/20:2	54.26 ± 25.12	37.47 ± 24.44	35.77 ± 11.24	25.04 ± 15.08
PE P-38:4|PE P-16:0/22:4	93.62 ± 23.61	74.02 ± 16.67	74.25 ± 7.64	71.96 ± 20.05
PE P-38:5|PE P-16:0/22:5	658.44 ± 146.20	371.16 ± 35.57	558.99 ± 47.96	449.09 ± 192.92
PE P-38:5|PE P-18:3/20:2	426.23 ± 99.97	255.53 ± 51.29	350.63 ± 70.38	305.11 ± 132.36
PE P-40:2|PE P-18:0/22:2	41.89 ± 6.80	41.59 ± 10.39	55.00 ± 21.21	45.88 ± 16.36
PE P-40:4|PE P-18:0/22:4	822.53 ± 117.32	570.59 ± 54.84	489.47 ± 84.14	440.41 ± 127.65
PE P-40:5|PE P-18:3/22:2	94.40 ± 34.15	58.07 ± 16.02	97.84 ± 32.98	87.69 ± 26.27
PE P-40:5|PE P-20:1/20:4	102.16 ± 33.98	74.31 ± 32.48	136.53 ± 21.47	119.77 ± 62.93
PE P-40:8|PE P-18:2/22:6	75.53 ± 12.82	50.81 ± 7.12	42.10 ± 14.40	37.10 ± 11.17
PG 30:0|PG 14:0/16:0	0.77 ± 0.24	0.73 ± 0.23	0.63 ± 0.13	0.62 ± 0.27
PG 32:0|PG 16:0/16:0	1993.36 ± 708.54	1332.67 ± 466.94	1119.69 ± 235.20	1294.58 ± 266.41
PG 32:1|PG 16:0/16:1	0.92 ± 0.82	0.48 ± 0.27	0.31 ± 0.15	0.37 ± 0.16
PG 34:1|PG 16:0/18:1	67.67 ± 14.67	39.98 ± 3.07	34.62 ± 7.89	38.65 ± 13.28
PG 34:1|PG 18:1/16:0	7.72 ± 1.79	3.57 ± 0.47	2.89 ± 2.15	4.37 ± 2.40
PG 34:2|PG 16:1/18:1	29.25 ± 23.76	16.20 ± 0.13	37.39 ± 24.22	17.43 ± 4.00
PG 34:2|PG 18:1/16:1	11.02 ± 11.15	5.40 ± 0.71	10.52 ± 5.78	5.25 ± 1.20
PG 34:3|PG 16:1/18:2	106.38 ± 10.92	64.31 ± 7.86	65.34 ± 11.39	59.01 ± 20.13
PG 34:3|PG 18:2/16:1	18.09 ± 6.62	2.73 ± 2.05	11.64 ± 3.06	6.80 ± 2.74
PG 36:1|PG 18:0/18:1	1.03 ± 0.66	0.15 ± 0.09	0.36 ± 0.42	0.39 ± 0.13
PG 36:1|PG 18:1/18:0	8.66 ± 7.89	0.20 ± 0.13	4.72 ± 4.14	1.72 ± 2.08
PG 36:2|PG 18:1/18:1	2438.32 ± 514.71	1151.78 ± 89.20	1531.94 ± 420.22	1215.95 ± 402.48
PG 36:3|PG 18:1/18:2	1485.58 ± 268.52	922.48 ± 178.72	1147.02 ± 198.43	1041.15 ± 388.39
PG 36:3|PG 18:2/18:1	1609.51 ± 267.46	710.63 ± 127.15	1360.80 ± 112.74	880.68 ± 288.95
PG 36:4|PG 16:0/20:4	59.11 ± 15.32	28.13 ± 9.31	33.22 ± 7.24	27.59 ± 7.29
PG 36:4|PG 18:2/18:2	5.11 ± 3.64	3.11 ± 0.58	4.39 ± 0.77	2.42 ± 2.05
PG 36:4|PG 20:4/16:0	14.08 ± 5.00	5.89 ± 2.39	7.02 ± 1.11	7.02 ± 2.89
PG 36:5|PG 16:1/20:4	9.02 ± 3.21	8.36 ± 0.93	6.90 ± 4.50	8.62 ± 3.25
PG 36:5|PG 20:4/16:1	0.30 ± 0.39	3.42 ± 1.60	0.12 ± 0.09	2.31 ± 0.49
PG 38:1|PG 18:0/20:1	14.30 ± 3.51	9.97 ± 1.74	11.52 ± 4.21	9.70 ± 3.59
PG 38:4|PG 18:0/20:4	21.55 ± 7.28	18.18 ± 7.86	13.80 ± 4.46	11.63 ± 11.46
PG 38:4|PG 20:4/18:0	7.53 ± 11.08	14.06 ± 5.04	0.56 ± 0.38	8.80 ± 3.96
PG 38:5|PG 18:1/20:4	26.68 ± 9.53	9.55 ± 2.08	11.10 ± 1.20	10.61 ± 4.03
PG 38:5|PG 20:4/18:1	16.81 ± 5.81	7.75 ± 2.23	9.58 ± 3.63	7.63 ± 3.60
PG 38:6|PG 16:0/22:6	804.74 ± 84.80	471.23 ± 68.77	613.52 ± 73.14	523.91 ± 203.96
PG 38:6|PG 22:6/16:0	795.66 ± 79.78	325.41 ± 73.60	624.95 ± 30.53	422.48 ± 160.69
PG 38:7|PG 16:1/22:6	0.82 ± 0.72	0.40 ± 0.29	0.17 ± 0.15	0.38 ± 0.07
PG 39:0|PG 18:0/21:0	14.55 ± 9.40	10.72 ± 13.71	6.92 ± 3.36	8.72 ± 4.98
PG 40:4|PG 20:0/20:4	19.46 ± 15.26	6.06 ± 2.02	26.41 ± 2.83	11.47 ± 11.04
PG 40:6|PG 18:0/22:6	283.14 ± 45.17	180.57 ± 46.76	227.64 ± 10.60	136.58 ± 29.16
PG 40:6|PG 22:6/18:0	197.51 ± 74.31	93.37 ± 31.22	121.24 ± 14.60	66.81 ± 30.09
PG 40:7|PG 18:1/22:6	9.10 ± 2.32	2.87 ± 0.53	3.57 ± 1.49	2.90 ± 1.49
PG 40:7|PG 22:6/18:1	1.85 ± 1.73	1.29 ± 0.62	1.20 ± 0.37	1.01 ± 0.22
PG 40:8|PG 18:2/22:6	3272.56 ± 584.78	2144.96 ± 194.40	2260.67 ± 287.47	2022.40 ± 592.65
PG 40:8|PG 20:4/20:4	2416.41 ± 434.80	1808.47 ± 225.64	1453.28 ± 179.90	1649.84 ± 542.37
PG 40:8|PG 22:6/18:2	2512.96 ± 540.60	1370.57 ± 250.71	2039.39 ± 298.77	1465.94 ± 381.03
PG 42:10|PG 20:4/22:6	31.63 ± 9.36	16.94 ± 3.78	23.70 ± 7.61	18.77 ± 5.91
PG 42:11|PG 20:5/22:6	24.65 ± 4.77	25.83 ± 9.26	16.86 ± 5.62	16.49 ± 4.99
PG 42:8|PG 20:4/22:4	20.50 ± 6.04	8.18 ± 6.65	10.55 ± 2.21	9.87 ± 4.72
PG 42:8|PG 22:4/20:4	11.94 ± 3.72	3.73 ± 1.11	7.00 ± 1.36	3.95 ± 2.05
PG 42:9|PG 20:3/22:6	15.59 ± 1.54	14.18 ± 1.83	8.41 ± 2.23	10.62 ± 1.27
PG 42:9|PG 22:6/20:3	1.35 ± 1.09	0.10 ± 0.08	1.49 ± 0.24	0.44 ± 0.21
PG 44:10|PG 22:4/22:6	1.94 ± 0.84	0.92 ± 0.38	0.81 ± 0.12	1.21 ± 0.27
PG 44:11|PG 22:5/22:6	18.91 ± 6.97	7.84 ± 2.72	14.78 ± 3.60	11.30 ± 3.36
PG 44:11|PG 22:6/22:5	19.27 ± 2.64	7.47 ± 2.48	12.13 ± 2.46	8.03 ± 3.61
PG 44:12|PG 22:6/22:6	387.18 ± 63.15	220.00 ± 52.67	248.72 ± 39.68	210.12 ± 82.50
PI 36:1|PI 18:0/18:1	6.39 ± 1.66	1.79 ± 0.36	5.32 ± 1.29	3.30 ± 2.44
PI 36:2|PI 18:1/18:1	0.17 ± 0.17	0.72 ± 0.90	0.33 ± 0.11	0.32 ± 0.45
PI 36:3|PI 16:0/20:3	1834.81 ± 324.18	1079.90 ± 141.10	894.60 ± 254.57	781.04 ± 287.99
PI 36:4|PI 16:0/20:4	263.30 ± 33.86	150.67 ± 18.31	200.95 ± 22.58	153.51 ± 59.23
PI 36:4|PI 20:4/16:0	42.85 ± 3.70	17.31 ± 5.59	38.34 ± 10.85	17.38 ± 8.22
PI 36:5|PI 16:0/20:5	0.04 ± 0.04	0.19 ± 0.15	0.23 ± 0.14	0.09 ± 0.03
PI 37:4|PI 17:0/20:4	7.34 ± 0.23	4.20 ± 1.41	3.45 ± 0.41	3.87 ± 0.60
PI 37:5|PI 17:1/20:4	0.68 ± 0.08	0.37 ± 0.18	0.47 ± 0.18	0.34 ± 0.17
PI 38:3|PI 18:0/20:3	4.31 ± 2.03	1.93 ± 1.54	2.04 ± 1.03	1.91 ± 1.53
PI 38:4|PI 18:0/20:4	330.55 ± 2.47	202.08 ± 34.00	240.86 ± 14.15	225.79 ± 61.04
PI 38:4|PI 20:4/18:0	336.21 ± 33.74	158.24 ± 12.93	223.66 ± 34.26	181.13 ± 48.75
PI 38:5|PI 16:0/22:5	6.82 ± 1.72	3.81 ± 0.11	4.75 ± 1.91	3.17 ± 1.50
PI 38:5|PI 18:1/20:4	182.61 ± 167.15	180.12 ± 10.71	158.81 ± 136.98	175.84 ± 59.10
PI 38:6|PI 16:0/22:6	91.89 ± 26.14	46.51 ± 18.72	52.35 ± 8.25	37.63 ± 16.92
PI 40:4|PI 18:0/22:4	15.83 ± 3.22	4.23 ± 0.62	11.78 ± 2.05	7.63 ± 3.74
PI 40:4|PI 22:4/18:0	1.47 ± 1.23	0.49 ± 0.41	0.68 ± 0.26	0.80 ± 0.48
PI 40:5|PI 20:1/20:4	1.71 ± 0.76	0.48 ± 0.37	2.08 ± 0.19	1.01 ± 0.52
PI 40:6|PI 18:0/22:6	65.23 ± 17.07	26.94 ± 8.64	37.40 ± 9.88	26.17 ± 11.84
PI 40:6|PI 22:6/18:0	5.35 ± 6.59	2.93 ± 0.97	4.19 ± 2.33	2.05 ± 0.75
PI 40:7|PI 18:1/22:6	11.88 ± 5.25	5.98 ± 2.11	8.22 ± 1.26	5.36 ± 2.71
PI 40:7|PI 22:6/18:1	2.30 ± 0.58	1.31 ± 0.43	2.67 ± 1.45	1.24 ± 0.46
PI 40:8|PI 20:4/20:4	0.00 ± 0.00	0.07 ± 0.05	0.00 ± 0.01	0.03 ± 0.04
PI 42:10|PI 20:4/22:6	2.27 ± 0.47	0.96 ± 0.14	1.47 ± 0.19	0.93 ± 0.50
PS 34:1|PS 16:0/18:1	107.33 ± 11.06	65.05 ± 8.18	66.79 ± 12.79	59.16 ± 20.00
PS 34:1|PS 18:1/16:0	26.92 ± 8.65	13.06 ± 4.31	16.92 ± 2.23	13.79 ± 5.60
PS 34:2|PS 16:0/18:2	1.59 ± 2.68	4.75 ± 0.36	1.11 ± 1.91	3.88 ± 0.08
PS 34:2|PS 18:2/16:0	2.13 ± 0.35	1.45 ± 0.10	1.29 ± 0.28	1.69 ± 0.57
PS 36:1|PS 18:0/18:1	1427.73 ± 228.95	864.96 ± 170.72	1238.96 ± 157.42	974.89 ± 360.01
PS 36:1|PS 18:1/18:0	1304.35 ± 195.49	591.33 ± 105.61	1100.00 ± 106.26	729.63 ± 245.61
PS 36:2|PS 18:1/18:1	398.13 ± 53.44	287.78 ± 45.68	319.72 ± 46.93	258.77 ± 95.74
PS 36:3|PS 16:0/20:3	8.36 ± 3.26	7.90 ± 1.00	6.30 ± 4.54	8.26 ± 3.08
PS 36:3|PS 20:3/16:0	5.60 ± 0.59	3.74 ± 1.47	3.75 ± 1.13	3.38 ± 1.38
PS 36:4|PS 16:0/20:4	40.61 ± 4.49	26.83 ± 6.18	22.03 ± 3.52	24.34 ± 3.83
PS 36:4|PS 20:4/16:0	21.20 ± 2.88	9.39 ± 1.67	14.10 ± 6.21	10.90 ± 4.42
PS 38:1|PS 18:0/20:1	60.11 ± 22.39	18.55 ± 8.45	48.74 ± 7.89	24.08 ± 15.87
PS 38:1|PS 18:1/20:0	11.81 ± 7.58	9.42 ± 2.15	8.74 ± 8.68	5.77 ± 3.93
PS 38:1|PS 20:1/18:0	35.48 ± 13.25	14.39 ± 5.35	27.41 ± 19.52	20.86 ± 9.85
PS 38:1|PS 20:0/18:1	19.28 ± 7.93	5.06 ± 2.52	11.59 ± 4.84	8.50 ± 4.93
PS 38:2|PS 18:0/20:2	36.57 ± 8.46	19.68 ± 7.94	25.13 ± 7.51	20.24 ± 9.96
PS 38:2|PS 20:2/18:0	33.92 ± 17.15	14.61 ± 5.96	23.25 ± 7.38	11.28 ± 8.01
PS 38:3|PS 18:0/20:3	207.62 ± 22.33	129.03 ± 38.51	137.58 ± 16.34	115.84 ± 39.13
PS 38:4|PS 18:0/20:4	798.76 ± 28.39	448.76 ± 60.56	595.05 ± 73.64	472.39 ± 140.89
PS 38:4|PS 20:4/18:0	885.38 ± 77.99	364.38 ± 79.06	700.26 ± 28.84	486.61 ± 196.95
PS 38:5|PS 18:1/20:4	47.32 ± 11.16	46.33 ± 13.32	37.72 ± 4.64	50.79 ± 16.57
PS 38:5|PS 20:4/18:1	87.66 ± 8.02	33.82 ± 1.92	73.84 ± 18.41	52.87 ± 23.49
PS 39:6|PS 17:0/22:6	13.51 ± 1.24	7.15 ± 1.92	7.55 ± 1.86	7.43 ± 2.47
PS 40:2|PS 18:1/22:1	25.36 ± 7.64	7.56 ± 2.73	27.64 ± 2.58	13.99 ± 8.43
PS 40:4|PS 18:0/22:4	860.49 ± 121.76	541.29 ± 84.21	606.31 ± 73.23	519.12 ± 192.51
PS 40:4|PS 22:4/18:0	288.71 ± 14.77	120.75 ± 30.11	84.40 ± 121.08	160.82 ± 44.99
PS 40:5|PS 18:0/22:5	373.67 ± 37.02	197.37 ± 42.78	145.16 ± 38.30	142.08 ± 39.69
PS 40:6|PS 18:0/22:6	3243.83 ± 584.37	2102.89 ± 203.00	1954.96 ± 351.08	1805.40 ± 276.60
PS 40:6|PS 22:6/18:0	2454.88 ± 516.51	1319.57 ± 270.33	2006.03 ± 292.14	1429.94 ± 379.24
PS 40:7|PS 18:1/22:6	291.60 ± 35.99	171.96 ± 22.30	183.43 ± 33.51	178.29 ± 55.59
PS 40:7|PS 22:6/18:1	144.23 ± 24.39	59.71 ± 7.36	99.59 ± 28.44	58.70 ± 25.85
PS 40:8|PS 18:2/22:6	12.68 ± 2.74	5.92 ± 2.82	7.15 ± 2.25	4.65 ± 1.60
PS 40:8|PS 22:6/18:2	2.13 ± 0.29	0.96 ± 0.68	2.41 ± 0.79	1.12 ± 0.11
PS 42:1|PS 18:1/24:0	4.02 ± 3.22	1.34 ± 1.33	0.78 ± 0.37	0.56 ± 0.40
PS 42:10|PS 22:6/20:4	153.31 ± 21.66	81.58 ± 18.87	102.21 ± 23.02	70.50 ± 28.96
PS 42:5|PS 22:1/20:4	9.91 ± 2.16	7.73 ± 1.09	10.37 ± 3.57	5.50 ± 2.76
PS 44:10|PS 22:4/22:6	363.09 ± 63.39	212.33 ± 50.87	230.44 ± 31.98	201.36 ± 80.16
PS 44:10|PS 22:6/22:4	303.78 ± 84.55	158.21 ± 34.39	212.39 ± 47.10	153.30 ± 50.91
PS 44:11|PS 22:6/22:5	43.71 ± 20.02	18.96 ± 7.77	29.01 ± 3.92	20.82 ± 6.04
PS 44:12|PS 22:6/22:6	444.87 ± 65.30	256.58 ± 48.17	293.06 ± 54.00	219.08 ± 87.86

## Sheet: Cerebellum Con
The abundance of GPs in cerebellum from mice between AD and WT at ages of 3 and 8 months
Lipid Species (nmol/g)	CB WT 3	CB AD 3	CB WT 8	CB AD 8
LPC 0:0/14:1	0.02 ± 0.00	0.02 ± 0.02	0.02 ± 0.02	0.03 ± 0.02
LPC 0:0/15:1	10.22 ± 7.03	6.82 ± 3.24	8.56 ± 2.65	6.52 ± 2.58
LPC 0:0/16:1	0.06 ± 0.02	0.00 ± 0.00	0.00 ± 0.00	0.01 ± 0.01
LPC 0:0/17:0	0.01 ± 0.01	0.00 ± 0.00	0.00 ± 0.00	0.01 ± 0.02
LPC 0:0/17:1	3.43 ± 2.77	2.09 ± 1.48	3.38 ± 1.54	2.76 ± 1.61
LPC 0:0/18:0	52.46 ± 8.28	27.22 ± 5.97	27.80 ± 3.17	17.38 ± 1.82
LPC 0:0/18:1	25.01 ± 2.09	9.17 ± 2.19	11.40 ± 1.18	14.71 ± 3.86
LPC 0:0/18:2	0.02 ± 0.01	0.00 ± 0.00	0.00 ± 0.00	0.00 ± 0.00
LPC 0:0/19:1	0.47 ± 0.22	0.20 ± 0.05	0.43 ± 0.10	0.54 ± 0.41
LPC 0:0/20:1	5.89 ± 0.74	2.11 ± 0.07	2.55 ± 0.38	3.70 ± 1.47
LPC 0:0/22:3	0.00 ± 0.00	0.00 ± 0.00	0.00 ± 0.00	0.00 ± 0.00
LPC 14:1/0:0	0.12 ± 0.06	0.15 ± 0.04	0.16 ± 0.05	0.16 ± 0.03
LPC 15:1/0:0	3.61 ± 1.07	1.90 ± 0.75	2.09 ± 0.37	2.40 ± 0.58
LPC 16:0/0:0	126.97 ± 34.00	60.84 ± 5.10	63.81 ± 3.83	81.45 ± 6.16
LPC 16:1/0:0	0.21 ± 0.04	0.04 ± 0.01	0.02 ± 0.02	0.12 ± 0.02
LPC 17:0/0:0	0.68 ± 0.26	0.28 ± 0.03	0.30 ± 0.05	0.36 ± 0.07
LPC 17:1/0:0	0.55 ± 0.31	0.34 ± 0.04	0.46 ± 0.06	0.51 ± 0.17
LPC 18:0/0:0	143.19 ± 17.12	72.20 ± 7.51	67.81 ± 13.18	73.24 ± 19.04
LPC 18:1/0:0	47.20 ± 10.40	18.41 ± 0.64	21.13 ± 1.41	28.54 ± 8.22
LPC 18:2/0:0	0.05 ± 0.01	0.02 ± 0.01	0.01 ± 0.01	0.02 ± 0.00
LPC 18:3/0:0	5.16 ± 3.28	2.06 ± 0.32	2.93 ± 0.23	3.81 ± 0.94
LPC 19:0/0:0	2.42 ± 1.10	1.56 ± 0.62	1.52 ± 0.25	1.71 ± 0.42
LPC 20:0/0:0	1.94 ± 0.32	0.51 ± 0.10	1.00 ± 0.07	1.23 ± 0.81
LPC 20:1/0:0	6.37 ± 0.63	2.38 ± 0.02	2.80 ± 0.24	4.24 ± 1.87
LPC 20:2/0:0	0.56 ± 0.14	0.24 ± 0.02	0.13 ± 0.04	0.19 ± 0.05
LPC 20:4/0:0	6.17 ± 1.23	1.74 ± 0.07	1.91 ± 0.12	2.52 ± 0.39
LPC 22:5/0:0	0.85 ± 0.12	0.18 ± 0.01	0.14 ± 0.06	0.24 ± 0.15
LPC 22:6/0:0	24.76 ± 7.24	7.88 ± 0.24	7.54 ± 0.46	10.41 ± 3.69
LPC 24:0/0:0	0.36 ± 0.06	0.13 ± 0.03	0.11 ± 0.02	0.18 ± 0.07
LPC 24:3/0:0	0.31 ± 0.06	0.05 ± 0.01	0.05 ± 0.02	0.09 ± 0.05
LPE 0:0/20:1	0.51 ± 0.16	0.44 ± 0.39	0.85 ± 0.72	0.55 ± 0.41
LPE 0:0/20:2	0.01 ± 0.01	0.00 ± 0.00	0.00 ± 0.00	0.01 ± 0.01
LPE 0:0/22:5	0.32 ± 0.13	0.22 ± 0.11	0.10 ± 0.04	0.15 ± 0.11
LPE 0:0/16:0	1.96 ± 0.82	1.11 ± 0.25	1.09 ± 0.23	0.94 ± 0.29
LPE 0:0/16:1	0.04 ± 0.01	0.02 ± 0.00	0.01 ± 0.01	0.00 ± 0.00
LPE 0:0/18:0	4.63 ± 1.58	3.48 ± 0.77	3.19 ± 0.99	1.90 ± 0.51
LPE 0:0/18:1	37.77 ± 20.03	25.83 ± 11.86	28.29 ± 7.64	25.01 ± 8.13
LPE 0:0/22:1	0.21 ± 0.01	0.11 ± 0.03	0.22 ± 0.02	0.29 ± 0.18
LPE 16:0/0:0	13.98 ± 0.95	7.77 ± 1.30	8.33 ± 1.86	8.63 ± 2.28
LPE 16:1/0:0	0.21 ± 0.14	0.14 ± 0.18	0.05 ± 0.04	0.01 ± 0.00
LPE 18:0/0:0	68.78 ± 14.84	39.60 ± 7.54	40.25 ± 13.00	26.45 ± 7.54
LPE 18:1/0:0	12.33 ± 1.36	6.49 ± 2.52	6.58 ± 1.27	7.92 ± 2.30
LPE 18:2/0:0	0.57 ± 0.28	0.22 ± 0.16	0.07 ± 0.10	0.06 ± 0.08
LPE 20:0/0:0	2.50 ± 0.53	1.06 ± 0.12	1.00 ± 0.26	1.30 ± 0.19
LPE 20:1/0:0	12.09 ± 7.52	7.47 ± 5.00	11.22 ± 4.23	9.98 ± 5.36
LPE 20:2/0:0	0.42 ± 0.29	0.17 ± 0.20	0.08 ± 0.11	0.09 ± 0.09
LPE 20:4/0:0	23.21 ± 9.40	10.32 ± 2.27	9.36 ± 1.61	10.96 ± 3.15
LPE 22:1/0:0	1.71 ± 0.56	0.75 ± 0.18	1.43 ± 0.25	1.93 ± 1.36
LPE 22:4/0:0	0.76 ± 0.34	0.52 ± 0.03	0.44 ± 0.08	0.49 ± 0.09
LPE 22:5/0:0	2.54 ± 0.25	1.33 ± 0.62	1.02 ± 0.36	1.19 ± 0.39
LPE 22:6/0:0	76.73 ± 24.05	40.19 ± 9.21	33.97 ± 6.05	36.84 ± 10.43
LPE 24:4/0:0	0.19 ± 0.17	0.10 ± 0.02	0.16 ± 0.05	0.17 ± 0.04
PA 34:1|PA 18:1/16:0	143.04 ± 95.96	29.84 ± 8.48	67.24 ± 23.47	153.69 ± 48.81
PA 34:1|PA 16:0/18:1	119.66 ± 86.47	23.64 ± 7.53	55.91 ± 19.03	127.69 ± 47.03
PA 36:2|PA 18:1/18:1	3.79 ± 2.20	1.19 ± 0.18	3.22 ± 1.99	3.93 ± 2.33
PA 38:4|PA 18:0/20:4	23.16 ± 17.39	9.22 ± 1.24	11.70 ± 0.75	29.65 ± 4.74
PA 38:4|PA 20:4/18:0	6.39 ± 7.42	3.20 ± 1.00	7.31 ± 1.27	12.51 ± 2.37
PA 44:10|PA 22:4/22:6	4.99 ± 0.68	3.21 ± 0.50	4.45 ± 3.03	7.50 ± 5.70
PA 44:10|PA 22:6/22:4	3.00 ± 0.53	1.28 ± 0.62	3.60 ± 3.61	6.03 ± 5.54
PA 44:12|PA 22:6/22:6	15.39 ± 5.20	10.53 ± 2.22	11.25 ± 6.54	23.12 ± 16.51
PC 28:0|PC 14:0/14:0	2.49 ± 0.53	0.67 ± 0.33	1.20 ± 0.28	2.15 ± 1.09
PC 29:1|PC 13:0/16:1	0.29 ± 0.51	0.27 ± 0.30	0.41 ± 0.42	0.27 ± 0.27
PC 30:0|PC 14:0/16:0	29.64 ± 7.93	16.42 ± 2.56	18.13 ± 3.36	18.02 ± 1.06
PC 30:0|PC 16:0/14:0	19.63 ± 1.90	12.68 ± 1.41	13.19 ± 1.57	10.78 ± 1.86
PC 30:1|PC 13:0/17:1	1.43 ± 0.40	0.61 ± 0.23	0.69 ± 0.46	0.94 ± 1.22
PC 30:1|PC 17:1/13:0	0.62 ± 0.17	0.29 ± 0.07	0.28 ± 0.05	0.75 ± 0.22
PC 31:0|PC 15:0/16:0	9.38 ± 2.14	4.94 ± 0.98	6.91 ± 1.64	5.69 ± 0.71
PC 31:0|PC 16:0/15:0	0.09 ± 0.08	0.07 ± 0.03	0.04 ± 0.02	0.06 ± 0.03
PC 31:1|PC 15:0/16:1	1.60 ± 0.44	1.13 ± 0.45	0.92 ± 0.03	1.08 ± 0.45
PC 32:0|PC 14:0/18:0	166.89 ± 69.54	122.74 ± 6.51	154.31 ± 21.44	123.47 ± 56.94
PC 32:0|PC 16:0/16:0	278.13 ± 143.91	234.37 ± 17.76	259.97 ± 46.68	211.09 ± 107.44
PC 32:1|PC 16:1/16:0	89.85 ± 24.26	59.60 ± 11.08	60.35 ± 5.93	74.27 ± 4.40
PC 32:1|PC 16:0/16:1	108.44 ± 37.44	64.71 ± 8.77	68.16 ± 1.06	88.34 ± 4.36
PC 32:2|PC 15:1/17:1	1.63 ± 0.37	1.05 ± 0.24	0.96 ± 0.23	1.64 ± 0.18
PC 32:2|PC 17:1/15:1	2.12 ± 0.97	1.45 ± 0.39	1.19 ± 0.38	2.00 ± 0.25
PC 33:0|PC 16:0/17:0	8.73 ± 2.54	5.54 ± 0.69	5.30 ± 1.33	4.21 ± 1.54
PC 33:0|PC 17:0/16:0	3.12 ± 0.81	1.83 ± 0.25	1.50 ± 0.92	1.12 ± 0.37
PC 33:1|PC 15:0/18:1	10.29 ± 5.42	6.53 ± 1.81	10.77 ± 3.15	6.92 ± 2.45
PC 33:1|PC 16:0/17:1	14.48 ± 7.74	8.72 ± 1.48	14.69 ± 4.84	14.04 ± 8.63
PC 33:1|PC 18:1/15:0	6.15 ± 4.04	2.61 ± 0.68	6.00 ± 1.38	4.45 ± 2.78
PC 33:2|PC 15:0/18:2	18.41 ± 7.58	8.80 ± 2.59	13.49 ± 1.32	14.38 ± 6.53
PC 33:2|PC 18:2/15:0	0.75 ± 0.67	1.04 ± 0.94	2.04 ± 1.91	0.56 ± 0.36
PC 33:3|PC 15:1/18:2	0.37 ± 0.14	0.11 ± 0.05	0.32 ± 0.15	0.32 ± 0.11
PC 33:3|PC 18:2/15:1	0.44 ± 0.22	0.16 ± 0.11	0.39 ± 0.14	0.42 ± 0.17
PC 34:0|PC 16:0/18:0	116.09 ± 41.96	90.32 ± 30.00	74.51 ± 5.31	81.93 ± 55.38
PC 34:0|PC 18:0/16:0	131.15 ± 50.17	119.49 ± 35.78	113.96 ± 25.43	93.90 ± 65.81
PC 34:1|PC 16:0/18:1	1195.30 ± 348.59	788.84 ± 18.04	898.61 ± 126.57	999.08 ± 41.00
PC 34:1|PC 18:1/16:0	932.56 ± 158.38	625.68 ± 73.27	716.60 ± 121.74	696.43 ± 71.28
PC 34:2|PC 16:0/18:2	221.23 ± 30.84	158.57 ± 27.47	135.15 ± 12.30	147.24 ± 38.73
PC 34:2|PC 17:1/17:1	244.27 ± 30.88	168.47 ± 24.55	143.99 ± 8.41	152.62 ± 36.78
PC 34:2|PC 18:2/16:0	129.31 ± 11.25	93.92 ± 4.47	84.66 ± 11.21	94.05 ± 22.52
PC 34:3|PC 16:1/18:2	7.23 ± 0.39	5.05 ± 1.61	4.08 ± 0.44	4.03 ± 2.37
PC 34:3|PC 18:2/16:1	1.75 ± 1.08	0.96 ± 0.19	1.53 ± 0.36	1.54 ± 0.27
PC 34:4|PC 14:0/20:4	1.79 ± 0.58	0.66 ± 0.15	0.60 ± 0.09	0.97 ± 0.11
PC 34:4|PC 20:4/14:0	0.72 ± 0.25	0.42 ± 0.07	0.34 ± 0.09	0.59 ± 0.13
PC 34:5|PC 14:1/20:4	0.52 ± 0.19	0.20 ± 0.04	0.33 ± 0.03	0.37 ± 0.18
PC 35:1|PC 17:0/18:1	4.14 ± 0.23	1.09 ± 0.51	2.25 ± 0.28	2.71 ± 2.56
PC 35:2|PC 15:0/20:2	1.11 ± 0.30	0.75 ± 0.23	1.41 ± 0.67	2.21 ± 2.60
PC 35:4|PC 15:0/20:4	79.29 ± 23.76	49.31 ± 10.57	60.78 ± 4.92	48.68 ± 4.27
PC 35:4|PC 20:4/15:0	78.93 ± 37.64	51.37 ± 9.94	62.06 ± 5.12	55.74 ± 3.98
PC 36:0|PC 18:0/18:0	0.34 ± 0.03	0.30 ± 0.04	0.36 ± 0.08	0.34 ± 0.26
PC 36:1|PC 16:0/20:1	556.70 ± 130.66	290.55 ± 76.68	230.46 ± 128.97	390.89 ± 44.89
PC 36:1|PC 18:0/18:1	1933.55 ± 381.84	1060.81 ± 259.61	1385.44 ± 27.06	1276.98 ± 391.38
PC 36:1|PC 18:1/18:0	66.03 ± 32.49	44.25 ± 14.02	77.94 ± 18.30	80.98 ± 34.16
PC 36:2|PC 15:0/21:2	106.78 ± 18.52	61.74 ± 9.35	58.31 ± 7.01	75.12 ± 15.17
PC 36:2|PC 18:0/18:2	213.69 ± 53.91	124.76 ± 9.71	116.62 ± 9.37	150.68 ± 16.77
PC 36:2|PC 18:1/18:1	16.69 ± 19.96	12.62 ± 3.82	20.98 ± 12.81	20.70 ± 13.80
PC 36:3|PC 16:0/20:3	126.09 ± 24.21	77.44 ± 14.44	71.67 ± 2.99	92.03 ± 24.91
PC 36:3|PC 18:1/18:2	100.32 ± 10.31	65.52 ± 11.15	58.46 ± 3.15	71.90 ± 16.56
PC 36:3|PC 18:2/18:1	21.75 ± 3.14	17.62 ± 3.68	14.70 ± 3.56	17.47 ± 4.30
PC 36:4|PC 16:0/20:4	352.50 ± 130.26	225.20 ± 57.77	201.08 ± 49.30	241.74 ± 38.99
PC 36:4|PC 20:4/16:0	318.86 ± 98.14	204.96 ± 36.28	182.98 ± 22.95	188.82 ± 58.37
PC 36:6|PC 14:1/22:5	6.39 ± 2.62	3.51 ± 1.37	4.81 ± 0.85	4.83 ± 1.20
PC 36:7|PC 22:6/14:1	0.66 ± 0.25	0.41 ± 0.20	0.56 ± 0.07	0.32 ± 0.12
PC 36:7|PC 14:1/22:6	15.02 ± 6.10	8.68 ± 2.65	11.00 ± 1.00	7.45 ± 1.05
PC 37:0|PC 15:0/22:0	19.19 ± 6.93	8.34 ± 1.45	10.78 ± 2.62	14.03 ± 6.65
PC 37:1|PC 20:1/17:0	14.85 ± 1.78	5.91 ± 3.30	12.16 ± 1.38	10.41 ± 6.80
PC 37:2|PC 15:1/22:1	6.65 ± 4.49	5.06 ± 0.96	5.61 ± 1.64	5.89 ± 1.90
PC 37:4|PC 17:0/20:4	5.49 ± 2.59	3.01 ± 0.07	3.40 ± 0.69	3.67 ± 0.49
PC 37:4|PC 20:4/17:0	8.40 ± 3.50	4.54 ± 0.44	6.33 ± 1.90	5.91 ± 1.88
PC 37:5|PC 17:1/20:4	17.87 ± 6.25	11.50 ± 4.16	13.39 ± 1.20	12.00 ± 3.34
PC 37:5|PC 20:4/17:1	3.07 ± 2.00	1.67 ± 0.67	2.77 ± 1.25	2.08 ± 1.30
PC 37:6|PC 15:1/22:5	150.98 ± 71.48	102.01 ± 21.28	122.49 ± 18.77	103.98 ± 2.79
PC 38:0|PC 18:0/20:0	0.41 ± 0.19	0.26 ± 0.16	0.21 ± 0.05	0.44 ± 0.12
PC 38:1|PC 18:0/20:1	222.17 ± 42.52	91.25 ± 53.21	139.98 ± 31.15	102.02 ± 48.81
PC 38:1|PC 18:1/20:0	4.62 ± 0.42	2.43 ± 1.02	3.82 ± 2.05	3.55 ± 2.24
PC 38:1|PC 20:1/18:0	17.16 ± 15.81	9.66 ± 3.49	21.96 ± 9.67	13.40 ± 8.03
PC 38:2|PC 18:0/20:2	41.62 ± 22.85	20.02 ± 11.19	45.77 ± 13.43	37.38 ± 22.11
PC 38:2|PC 18:1/20:1	39.78 ± 10.70	18.69 ± 3.07	18.79 ± 2.44	28.52 ± 10.70
PC 38:2|PC 20:1/18:1	96.70 ± 16.53	45.36 ± 9.66	58.84 ± 8.96	74.47 ± 31.23
PC 38:3|PC 18:0/20:3	81.91 ± 2.00	49.61 ± 6.05	45.34 ± 11.47	54.33 ± 14.17
PC 38:4|PC 18:0/20:4	123.69 ± 11.47	99.05 ± 10.12	92.58 ± 12.42	119.96 ± 8.87
PC 38:4|PC 20:4/18:0	109.82 ± 40.19	75.77 ± 14.73	85.60 ± 26.43	98.83 ± 2.87
PC 38:5|PC 18:0/20:5	164.59 ± 52.21	109.02 ± 17.29	115.07 ± 20.90	141.77 ± 28.14
PC 38:5|PC 18:1/20:4	198.51 ± 75.83	135.15 ± 13.30	133.82 ± 21.98	169.88 ± 20.35
PC 38:6|PC 18:2/20:4	540.91 ± 110.45	324.19 ± 36.09	376.78 ± 53.96	363.64 ± 39.43
PC 38:6|PC 20:4/18:2	797.80 ± 368.82	468.49 ± 44.70	601.91 ± 185.46	574.84 ± 89.87
PC 38:7|PC 16:1/22:6	24.92 ± 4.93	12.74 ± 2.42	13.21 ± 0.87	16.92 ± 6.92
PC 38:7|PC 22:6/16:1	16.65 ± 2.70	9.55 ± 2.03	8.24 ± 2.20	11.00 ± 3.63
PC 39:6|PC 17:0/22:6	8.31 ± 1.89	5.06 ± 0.56	3.85 ± 1.05	4.48 ± 1.61
PC 40:0 PC 18:0/22:0	290.99 ± 86.52	176.74 ± 6.77	299.75 ± 14.48	270.13 ± 98.70
PC 40:1|PC 18:0/22:1	26.31 ± 7.58	10.07 ± 7.39	18.58 ± 2.69	12.82 ± 11.29
PC 40:2|PC 18:1/22:1	6.98 ± 5.50	2.69 ± 1.59	8.04 ± 2.40	4.97 ± 5.06
PC 40:4|PC 18:0/22:4	56.50 ± 4.30	28.99 ± 2.78	30.88 ± 5.58	31.97 ± 5.04
PC 40:4|PC 22:4/18:0	31.45 ± 4.95	19.43 ± 3.62	22.65 ± 1.48	18.88 ± 0.45
PC 40:4|PC 16:0/24:4	20.96 ± 7.83	11.17 ± 5.48	21.29 ± 6.39	17.54 ± 10.52
PC 40:5|PC 18:0/22:5	10.25 ± 1.02	5.14 ± 0.58	3.63 ± 1.00	4.91 ± 1.01
PC 40:5|PC 18:1/22:4	1.96 ± 1.39	1.61 ± 0.36	1.34 ± 0.32	2.31 ± 1.44
PC 40:5|PC 22:5/18:0	2.11 ± 1.20	1.18 ± 0.46	0.59 ± 0.46	1.46 ± 0.32
PC 40:6|PC 20:2/20:4	494.77 ± 189.31	312.56 ± 78.66	283.42 ± 113.49	327.54 ± 121.53
PC 40:6|PC 20:4/20:2	433.49 ± 291.05	310.10 ± 64.19	363.39 ± 95.83	327.88 ± 65.23
PC 40:8|PC 20:4/20:4	56.30 ± 5.56	29.51 ± 7.88	26.02 ± 3.89	17.99 ± 4.38
PC 42:1|PC 18:1/24:0	15.43 ± 6.75	7.74 ± 5.89	12.82 ± 5.41	4.63 ± 3.58
PC 42:1|PC 24:0/18:1	8.21 ± 2.28	3.41 ± 2.48	6.06 ± 0.86	3.20 ± 2.52
PC 42:2|PC 18:1/24:1	28.79 ± 1.88	7.74 ± 5.77	14.49 ± 7.22	15.90 ± 14.61
PC 42:2|PC 24:1/18:1	22.06 ± 1.74	6.47 ± 4.61	13.56 ± 4.49	12.55 ± 11.38
PC 42:4|PC 18:0/24:4	0.81 ± 0.57	0.26 ± 0.24	0.64 ± 0.60	1.18 ± 0.23
PC 42:4|PC 24:4/18:0	2.21 ± 0.85	0.55 ± 0.26	1.46 ± 0.83	0.58 ± 0.43
PC 42:8|PC 20:4/22:4	6.20 ± 0.66	3.26 ± 0.32	2.55 ± 0.20	3.42 ± 1.51
PC 42:8|PC 22:4/20:4	2.70 ± 0.37	1.53 ± 0.28	1.50 ± 0.20	1.61 ± 0.34
PC 44:10|PC 22:6/22:4	12.33 ± 2.13	5.88 ± 0.62	4.67 ± 0.85	6.26 ± 2.58
PC 44:12|PC 22:6/22:6	148.18 ± 34.44	75.76 ± 15.19	69.71 ± 10.09	94.18 ± 29.10
PC 44:5|PC 20:4/24:1	5.84 ± 0.79	1.54 ± 1.21	3.25 ± 1.75	3.72 ± 3.82
PC 44:8|PC 20:4/24:4	0.04 ± 0.02	0.02 ± 0.01	0.02 ± 0.01	0.03 ± 0.00
PC 44:8|PC 24:4/20:4	0.02 ± 0.01	0.01 ± 0.01	0.00 ± 0.00	0.01 ± 0.00
PC O-30:0|PC O-16:0/14:0	0.82 ± 0.58	0.21 ± 0.13	0.51 ± 0.31	0.66 ± 0.80
PC O-31:0|PC O-15:0/16:0	0.01 ± 0.02	0.00 ± 0.00	0.00 ± 0.01	0.00 ± 0.00
PC O-31:1|PC O-15:1/16:0	0.28 ± 0.49	0.47 ± 0.14	0.23 ± 0.25	0.17 ± 0.30
PC O-32:0|PC O-14:0/18:0	0.00 ± 0.00	0.01 ± 0.00	0.01 ± 0.01	0.00 ± 0.01
PC O-32:0|PC O-16:0/16:0	3.15 ± 0.47	1.97 ± 0.20	2.49 ± 0.46	2.09 ± 0.62
PC O-32:1|PC O-16:1/16:0	4.86 ± 1.80	2.51 ± 0.53	3.90 ± 0.38	3.34 ± 1.61
PC O-32:1|PC O-18:1/14:0	0.42 ± 0.03	0.26 ± 0.09	0.45 ± 0.03	0.38 ± 0.14
PC O-32:2|PC O-16:1/16:1	0.42 ± 0.30	0.24 ± 0.18	0.47 ± 0.12	0.49 ± 0.58
PC O-33:0|PC O-17:0/16:0	111.50 ± 56.81	99.18 ± 7.87	106.12 ± 20.03	90.35 ± 46.40
PC O-34:0|PC O-18:0/16:0	1.45 ± 0.64	1.20 ± 0.09	1.22 ± 0.16	0.73 ± 0.42
PC O-34:1 |PC O-18:1/16:0	51.41 ± 15.02	24.03 ± 5.39	28.62 ± 3.37	39.90 ± 19.72
PC O-34:1|PC O-14:0/20:1	2.50 ± 1.67	1.91 ± 0.97	1.68 ± 1.11	2.49 ± 2.06
PC O-34:1|PC O-16:0/18:1	36.28 ± 8.80	16.15 ± 3.91	20.95 ± 3.05	26.61 ± 11.25
PC O-34:2 |PC O-18:1/16:1	4.45 ± 0.55	3.35 ± 1.95	3.09 ± 0.77	6.11 ± 3.83
PC O-34:2|PC O-16:1/18:1	18.59 ± 3.16	6.79 ± 1.97	11.39 ± 2.41	16.48 ± 11.80
PC O-34:3|PC O-16:1/18:2	0.25 ± 0.10	0.08 ± 0.05	0.24 ± 0.05	0.37 ± 0.46
PC O-35:0|PC O-17:0/18:0	41.29 ± 17.51	39.56 ± 8.56	34.09 ± 6.57	31.69 ± 24.18
PC O-35:1|PC O-17:0/18:1	59.63 ± 68.30	36.93 ± 45.85	18.59 ± 6.19	15.38 ± 3.78
PC O-35:1|PC O-17:1/18:0	240.70 ± 135.37	179.17 ± 19.52	168.70 ± 11.34	227.17 ± 12.11
PC O-35:2|PC O-17:1/18:1	0.87 ± 0.58	0.29 ± 0.07	0.98 ± 0.33	0.97 ± 0.88
PC O-36:0|PC O-18:0/18:0	0.66 ± 0.13	0.28 ± 0.02	0.62 ± 0.36	0.33 ± 0.05
PC O-36:1|PC O-18:0/18:1	17.09 ± 3.26	5.85 ± 3.77	12.65 ± 2.15	14.11 ± 15.12
PC O-36:1|PC O-18:1/18:0	15.29 ± 1.93	4.82 ± 2.82	11.20 ± 1.45	11.01 ± 10.11
PC O-36:2|PC O-18:0/18:2	26.50 ± 2.78	10.36 ± 5.42	18.66 ± 3.03	17.90 ± 10.98
PC O-36:2|PC O-18:1/18:1	21.76 ± 0.62	7.80 ± 4.52	12.84 ± 2.38	16.75 ± 12.11
PC O-36:3 |PC O-18:2/18:1	11.09 ± 1.60	4.11 ± 1.04	7.10 ± 0.72	12.77 ± 7.30
PC O-36:4|PC O-16:0/20:4	25.09 ± 7.71	16.64 ± 3.14	19.48 ± 1.36	16.76 ± 1.16
PC O-36:5|PC O-16:1/20:5	3.24 ± 0.95	1.77 ± 0.52	2.49 ± 0.48	2.67 ± 0.56
PC O-37:0|PC O-19:0/18:0	1.53 ± 0.09	1.44 ± 0.51	1.83 ± 0.84	1.02 ± 0.63
PC O-37:1|PC O-19:0/18:1	566.85 ± 76.83	308.10 ± 94.62	419.21 ± 24.20	389.10 ± 131.82
PC O-37:2|PC O-19:1/18:1	37.13 ± 6.63	23.04 ± 3.71	21.36 ± 3.18	28.24 ± 5.10
PC O-37:3|PC O-21:3/16:0	1.34 ± 1.02	1.15 ± 0.26	1.18 ± 0.21	0.98 ± 0.33
PC O-38:0|PC O-18:1/20:0	8.75 ± 3.21	4.61 ± 0.91	5.08 ± 0.90	7.05 ± 2.91
PC O-38:1|PC O-18:1/20:1	4.65 ± 0.29	1.69 ± 0.62	3.14 ± 0.91	4.07 ± 4.07
PC O-38:2 |PC O-18:1/20:1	0.47 ± 0.05	0.15 ± 0.08	0.71 ± 0.27	0.91 ± 1.11
PC O-38:3 |PC O-18:2/18:1	0.58 ± 0.75	0.14 ± 0.08	0.63 ± 0.53	0.44 ± 0.66
PC O-38:4|PC O-18:0/20:4	1.07 ± 1.27	0.95 ± 0.25	0.39 ± 0.61	1.35 ± 0.39
PC O-38:5|PC O-16:1/22:4	10.78 ± 4.56	6.83 ± 0.71	9.65 ± 1.58	6.31 ± 2.11
PC O-38:5|PC O-18:1/20:4	5.84 ± 3.26	4.51 ± 0.43	5.99 ± 1.43	4.13 ± 1.61
PC O-38:6|PC O-16:0/22:6	7.51 ± 2.33	3.73 ± 0.77	3.20 ± 0.38	4.83 ± 0.20
PC O-38:6|PC O-18:2/20:4	36.77 ± 12.30	27.38 ± 8.50	32.51 ± 5.13	27.91 ± 4.67
PC O-38:7|PC O-16:1/22:6	29.75 ± 3.08	21.18 ± 9.00	35.13 ± 7.89	36.64 ± 4.21
PC O-39:0|PC O-19:0/20:0	0.01 ± 0.00	0.01 ± 0.01	0.12 ± 0.18	0.01 ± 0.01
PC O-39:1|PC O-19:0/20:1	71.71 ± 17.27	28.43 ± 17.21	44.02 ± 7.32	31.94 ± 14.85
PC O-39:2|PC O-19:0/20:2	21.98 ± 3.95	11.84 ± 2.82	12.94 ± 2.28	17.13 ± 5.40
PC O-39:4|PC O-19:0/20:4	5.33 ± 3.08	2.99 ± 0.67	3.02 ± 1.02	6.10 ± 3.56
PC O-39:5|PC O-19:1/20:4	7.50 ± 3.49	5.33 ± 1.25	5.11 ± 0.97	8.43 ± 0.59
PC O-39:7|PC O-17:1/22:6	0.76 ± 0.26	0.62 ± 0.40	0.60 ± 0.52	0.43 ± 0.22
PC O-40:0|PC O-18:0/22:0	0.01 ± 0.00	0.00 ± 0.01	0.02 ± 0.03	0.01 ± 0.01
PC O-40:1|PC O-18:0/22:1	6.43 ± 1.38	2.14 ± 1.03	5.07 ± 0.36	5.72 ± 4.05
PC O-40:3|PC O-18:1/22:2	1.57 ± 1.85	0.41 ± 0.09	1.44 ± 0.80	0.66 ± 0.30
PC O-40:4|PC O-18:0/22:4	0.76 ± 0.26	0.40 ± 0.11	0.59 ± 0.21	0.71 ± 0.29
PC O-40:5 |PC O-18:1/22:4	7.81 ± 1.96	8.33 ± 3.05	8.76 ± 4.01	7.63 ± 4.63
PC O-40:6|PC O-18:0/22:6	9.70 ± 3.99	8.74 ± 3.10	7.65 ± 2.08	7.19 ± 4.20
PC O-40:7 |PC O-18:1/22:6	0.09 ± 0.08	0.08 ± 0.02	0.07 ± 0.03	0.09 ± 0.09
PC O-40:8 |PC O-18:2/22:6	0.13 ± 0.15	0.36 ± 0.07	0.19 ± 0.29	0.40 ± 0.26
PC O-40:9 |PC O-18:3/22:6	0.79 ± 0.11	0.56 ± 0.07	0.35 ± 0.11	0.46 ± 0.35
PC O-41:0|PC O-19:0/22:0	0.24 ± 0.06	0.06 ± 0.04	0.39 ± 0.36	0.14 ± 0.11
PC O-41:5|PC O-19:0/22:4	0.98 ± 1.33	0.63 ± 1.01	0.20 ± 0.07	0.18 ± 0.28
PC O-41:6|PC O-19:0/22:6	85.39 ± 21.58	58.78 ± 17.95	42.22 ± 14.40	56.61 ± 34.21
PC O-41:7|PC O-19:1/22:6	38.69 ± 12.60	28.51 ± 4.02	26.96 ± 4.87	32.00 ± 3.99
PC O-42:1|PC O-20:1/22:0	1.46 ± 0.45	0.51 ± 0.43	1.36 ± 0.45	0.66 ± 0.52
PC O-42:10|PC O-20:4/22:6	80.29 ± 24.87	49.77 ± 6.39	53.22 ± 5.60	55.37 ± 11.91
PC O-42:4|PC O-22:0/20:4	0.08 ± 0.04	0.02 ± 0.01	0.05 ± 0.03	0.09 ± 0.11
PC O-42:6|PC O-20:0/22:6	13.03 ± 1.35	8.76 ± 3.46	18.78 ± 4.32	18.79 ± 4.29
PE 32:1|PE 16:0/16:1	20.01 ± 2.66	7.21 ± 2.80	11.20 ± 4.20	18.55 ± 6.76
PE 32:1|PE 16:1/16:0	5.69 ± 0.76	1.95 ± 0.75	2.25 ± 0.46	3.47 ± 0.29
PE 34:0|PE 16:0/18:0	169.57 ± 23.36	70.25 ± 9.93	81.92 ± 11.73	133.80 ± 39.83
PE 34:0|PE 18:0/16:0	163.68 ± 21.92	65.35 ± 13.82	75.24 ± 13.24	114.57 ± 39.68
PE 34:1|PE 16:0/18:1	345.50 ± 35.04	125.03 ± 27.78	244.48 ± 72.01	358.51 ± 65.41
PE 34:1|PE 18:1/16:0	195.49 ± 16.65	94.83 ± 22.15	135.48 ± 31.29	190.20 ± 12.71
PE 34:2|PE 16:0/18:2	12.37 ± 6.52	5.02 ± 1.24	4.67 ± 1.13	7.56 ± 2.52
PE 34:2|PE 16:1/18:1	55.08 ± 10.45	19.13 ± 9.86	19.56 ± 5.05	46.51 ± 11.03
PE 34:2|PE 18:1/16:1	33.16 ± 3.13	11.05 ± 5.04	11.60 ± 3.72	25.01 ± 1.58
PE 34:3|PE 16:1/18:2	1.86 ± 1.25	0.61 ± 0.51	0.23 ± 0.09	1.06 ± 0.68
PE 34:3|PE 18:2/16:1	0.83 ± 0.66	0.18 ± 0.13	0.07 ± 0.04	0.53 ± 0.47
PE 34:4|PE 14:0/20:4	4.88 ± 2.00	2.47 ± 0.51	3.01 ± 0.54	5.16 ± 1.28
PE 35:2|PE 17:0/18:2	99.82 ± 48.86	36.52 ± 8.24	32.22 ± 9.40	88.92 ± 41.32
PE 35:2|PE 18:2/17:0	13.77 ± 4.72	5.35 ± 0.82	6.55 ± 3.18	17.00 ± 9.56
PE 36:0|PE 18:0/18:0	14.14 ± 3.20	5.15 ± 2.20	8.56 ± 4.32	15.72 ± 7.35
PE 36:1|PE 18:0/18:1	305.15 ± 59.63	128.72 ± 26.00	144.80 ± 20.67	330.79 ± 34.68
PE 36:1|PE 18:1/18:0	134.72 ± 43.12	44.36 ± 15.13	103.10 ± 38.04	100.24 ± 52.94
PE 36:2| PE 18:1/18:1	752.99 ± 178.46	293.59 ± 83.55	402.30 ± 143.63	835.51 ± 175.91
PE 36:2|PE 18:0/18:2	508.03 ± 104.41	193.29 ± 40.05	299.25 ± 96.31	549.03 ± 144.60
PE 36:2|PE 18:2/18:0	80.80 ± 8.73	38.22 ± 19.10	62.22 ± 25.14	86.57 ± 45.44
PE 36:3|PE 16:0/20:3	31.74 ± 11.59	15.65 ± 5.59	11.90 ± 7.11	13.86 ± 4.37
PE 36:3|PE 18:1/18:2	36.29 ± 12.92	19.10 ± 6.62	15.94 ± 8.72	20.26 ± 4.69
PE 36:3|PE 18:2/18:1	66.37 ± 8.23	27.85 ± 4.32	27.68 ± 6.71	52.37 ± 5.71
PE 36:4|PE 16:0/20:4	849.06 ± 262.40	315.21 ± 51.25	435.08 ± 76.26	818.22 ± 30.55
PE 36:4|PE 20:4/16:0	317.17 ± 123.41	113.50 ± 21.07	166.04 ± 46.93	312.07 ± 19.25
PE 36:5|PE 16:1/20:4	68.35 ± 23.90	24.96 ± 8.06	16.19 ± 3.11	44.17 ± 25.89
PE 36:5|PE 20:4/16:1	11.05 ± 5.15	3.71 ± 2.34	5.51 ± 3.01	8.18 ± 5.04
PE 37:6|PE 17:1/20:5	1.04 ± 0.59	0.37 ± 0.20	0.38 ± 0.26	0.50 ± 0.58
PE 38:1|PE 18:0/20:1	962.86 ± 189.10	426.41 ± 110.33	485.61 ± 44.84	659.78 ± 272.09
PE 38:1|PE 20:1/18:0	29.58 ± 27.91	26.48 ± 15.59	35.05 ± 27.27	41.38 ± 20.03
PE 38:2|PE 18:1/20:1	69.42 ± 28.63	19.35 ± 11.90	34.67 ± 12.28	60.19 ± 54.44
PE 38:2|PE 20:1/18:1	27.19 ± 4.69	9.22 ± 4.87	18.21 ± 6.53	28.68 ± 20.18
PE 38:3|PE 18:0/20:3	10.10 ± 5.47	6.25 ± 2.18	6.56 ± 2.51	12.53 ± 3.06
PE 38:3|PE 20:3/18:0	23.19 ± 10.70	8.81 ± 2.92	13.18 ± 5.35	20.30 ± 5.51
PE 38:4|PE 18:0/20:4	1600.86 ± 106.07	779.23 ± 167.69	972.14 ± 124.94	1591.51 ± 361.56
PE 38:4|PE 20:4/18:0	1054.89 ± 187.32	425.57 ± 80.27	554.68 ± 98.82	857.95 ± 226.91
PE 38:5|PE 18:1/20:4	2064.69 ± 409.06	757.44 ± 102.00	876.75 ± 260.01	1880.42 ± 163.85
PE 38:5|PE 20:4/18:1	973.04 ± 229.57	349.37 ± 75.32	468.07 ± 137.40	925.00 ± 59.30
PE 38:6|PE 16:0/22:6	2973.51 ± 209.96	1252.87 ± 106.78	1496.66 ± 205.29	1997.69 ± 519.75
PE 38:6|PE 18:2/20:4	11.55 ± 11.88	3.08 ± 4.10	6.46 ± 6.14	5.36 ± 4.77
PE 38:6|PE 22:6/16:0	1256.64 ± 121.71	587.77 ± 100.23	659.97 ± 58.92	988.74 ± 304.87
PE 38:7|PE 16:1/22:6	16.10 ± 13.06	15.59 ± 3.65	5.82 ± 3.78	20.08 ± 25.42
PE 38:7|PE 22:6/16:1	3.50 ± 3.29	3.05 ± 2.19	1.01 ± 0.76	4.11 ± 4.39
PE 39:7|PE17:1/22:6	2.61 ± 0.47	0.88 ± 0.32	0.51 ± 0.44	1.84 ± 0.86
PE 40:2|PE 18:1/22:1	7.14 ± 1.12	3.10 ± 0.77	6.00 ± 1.47	8.77 ± 7.67
PE 40:2|PE 20:1/20:1	48.35 ± 26.16	9.29 ± 2.88	25.34 ± 14.36	32.69 ± 18.59
PE 40:3|PE 18:0/22:3	1.10 ± 0.54	0.04 ± 0.03	1.34 ± 1.31	1.75 ± 2.35
PE 40:3|PE 22:3/18:0	0.57 ± 0.40	0.05 ± 0.06	0.69 ± 0.65	0.87 ± 1.04
PE 40:4|PE 18:0/22:4	43.53 ± 17.54	20.21 ± 5.97	39.11 ± 19.57	49.40 ± 19.81
PE 40:4|PE 22:4/18:0	63.43 ± 16.92	28.48 ± 3.95	25.77 ± 8.03	70.41 ± 20.57
PE 40:5|PE 18:0/22:5	20.48 ± 4.89	8.40 ± 2.09	10.19 ± 3.04	23.03 ± 10.73
PE 40:5|PE 18:1/22:4	5.76 ± 1.48	1.83 ± 0.15	3.37 ± 1.72	7.49 ± 1.61
PE 40:5|PE 22:5/18:0	18.31 ± 4.64	7.62 ± 1.81	9.89 ± 3.37	20.95 ± 10.18
PE 40:6|PE 18:0/22:6	2731.36 ± 455.90	1346.18 ± 268.53	1649.99 ± 521.63	2045.14 ± 354.56
PE 40:6|PE 22:6/18:0	2078.13 ± 96.70	1074.93 ± 342.97	1345.31 ± 402.63	1957.36 ± 454.20
PE 40:7|PE 18:1/22:6	1312.36 ± 262.24	561.94 ± 91.09	540.70 ± 156.61	1183.75 ± 512.78
PE 40:7|PE 22:6/18:1	724.05 ± 175.67	323.44 ± 62.07	309.46 ± 85.94	677.84 ± 289.15
PE 40:8|PE 18:2/22:6	53.40 ± 23.94	23.73 ± 5.21	15.95 ± 6.84	34.62 ± 27.06
PE 40:8|PE 20:4/20:4	11.48 ± 9.06	3.39 ± 0.06	2.28 ± 0.15	5.05 ± 3.49
PE 40:8|PE 22:6/18:2	8.40 ± 8.04	3.54 ± 0.75	2.70 ± 0.85	4.57 ± 3.52
PE 40:9|PE 18:3/22:6	4.48 ± 2.54	1.70 ± 0.60	1.16 ± 0.52	4.73 ± 7.24
PE 42:0|PE 18:0/24:0	0.00 ± 0.00	0.00 ± 0.00	0.00 ± 0.00	0.00 ± 0.00
PE 42:10|PE 20:4/22:6	77.20 ± 52.18	23.43 ± 7.50	5.99 ± 2.00	19.24 ± 22.09
PE 42:4|PE 18:0/24:4	15.98 ± 3.02	2.85 ± 1.63	6.95 ± 2.40	12.88 ± 3.61
PE 42:4|PE 24:4/18:0	4.43 ± 3.43	0.94 ± 0.45	1.80 ± 1.09	3.04 ± 0.96
PE 42:5|PE 20:1/22:4	1392.24 ± 129.74	738.66 ± 64.48	733.13 ± 63.21	1720.36 ± 619.14
PE 42:5|PE 22:4/20:1	1537.97 ± 372.19	788.08 ± 53.27	928.39 ± 450.28	1715.98 ± 376.65
PE 42:8|PE 20:4/22:4	57.13 ± 19.14	21.44 ± 7.91	19.95 ± 9.73	41.30 ± 6.13
PE 42:8|PE 22:4/20:4	20.20 ± 4.75	9.69 ± 3.12	9.89 ± 5.16	18.37 ± 1.27
PE 42:9|PE 20:4/22:5	44.07 ± 24.98	16.58 ± 2.11	6.70 ± 5.08	20.64 ± 25.31
PE 42:9|PE 22:5/20:4	3.79 ± 1.92	3.31 ± 0.31	2.94 ± 0.98	6.19 ± 3.58
PE 44:10|PE 22:4/22:6	521.41 ± 172.73	183.23 ± 17.59	196.01 ± 63.42	414.90 ± 99.39
PE 44:10|PE 22:6/22:4	271.87 ± 111.52	90.41 ± 16.99	110.38 ± 34.35	240.55 ± 68.00
PE 44:11|PE 22:5/22:6	34.52 ± 14.75	15.98 ± 4.48	8.16 ± 2.46	19.12 ± 12.76
PE 44:12|PE 22:6/22:6	769.60 ± 263.30	325.98 ± 42.59	294.15 ± 14.16	753.41 ± 406.30
PE 44:9|PE 22:4/22:5	9.57 ± 4.06	2.94 ± 0.96	2.45 ± 0.89	7.85 ± 3.27
PE O-32:1|PE O-16:1/16:0	0.00 ± 0.00	#DIV/0!	0.00 ± 0.00	0.03 ± 0.05
PE O-32:2|PE O-16:1/16:1	15.91 ± 5.63	5.02 ± 2.71	6.68 ± 1.69	11.45 ± 7.82
PE O-34:1|PE O-16:0/18:1	19.56 ± 15.68	9.06 ± 3.88	15.68 ± 7.40	23.25 ± 14.18
PE O-34:1|PE O-18:1/16:0	39.57 ± 24.87	17.08 ± 6.97	26.46 ± 9.80	44.36 ± 31.41
PE O-34:2|PE O-16:1/18:1	389.69 ± 200.52	154.13 ± 54.18	258.40 ± 106.25	417.91 ± 283.40
PE O-34:3|PE O-18:2/16:1	34.47 ± 12.53	9.99 ± 8.62	16.33 ± 6.80	39.69 ± 10.95
PE O-35:2|PE O-17:1/18:1	17.73 ± 7.07	5.01 ± 3.31	14.08 ± 2.90	15.48 ± 9.68
PE O-36:1|PE O-18:0/18:1	615.38 ± 176.61	295.59 ± 61.25	277.44 ± 97.79	740.36 ± 249.50
PE O-36:1|PE O-20:1/16:0	686.54 ± 161.62	339.92 ± 65.33	313.18 ± 88.16	807.68 ± 223.85
PE O-36:2|PE O-18:1/18:1	350.62 ± 28.06	151.71 ± 48.90	270.24 ± 46.74	328.36 ± 119.03
PE O-36:3|PE O-18:1/18:2	426.59 ± 270.83	192.20 ± 56.32	350.08 ± 192.68	745.34 ± 352.21
PE O-36:3|PE O-18:2/18:1	650.03 ± 437.84	317.74 ± 122.67	563.35 ± 271.91	1122.56 ± 316.35
PE O-36:4|PE O-16:0/20:4	125.16 ± 33.33	45.91 ± 10.85	52.40 ± 14.24	97.10 ± 9.79
PE O-36:4|PE O-16:1/20:3	124.89 ± 33.24	46.91 ± 9.55	52.28 ± 14.24	96.39 ± 9.15
PE O-36:4|PE O-18:3/18:1	7.52 ± 6.22	3.97 ± 1.49	2.84 ± 2.69	9.78 ± 3.70
PE O-36:5|PE O-16:1/20:4	285.26 ± 43.29	126.77 ± 23.06	143.46 ± 25.21	258.65 ± 72.40
PE O-37:1|PE O-19:0/18:1	19.53 ± 7.82	7.46 ± 0.73	9.85 ± 2.53	9.01 ± 6.21
PE O-37:3|PE O-18:2/19:1	5.07 ± 0.66	1.12 ± 0.68	4.16 ± 1.52	10.05 ± 11.52
PE O-37:5|PE O-17:1/20:4	3.72 ± 1.60	1.19 ± 0.78	2.28 ± 0.28	3.18 ± 1.19
PE O-38:2|PE O-18:1/20:1	168.77 ± 59.90	60.90 ± 23.75	138.31 ± 56.83	149.39 ± 61.98
PE O-38:3|PE O-18:2/20:1	644.99 ± 147.58	194.97 ± 116.20	444.49 ± 151.24	776.27 ± 483.47
PE O-38:3|PE O-20:3/18:0	469.02 ± 118.30	145.80 ± 86.88	375.93 ± 110.05	602.58 ± 391.31
PE O-38:4|PE O-18:0/20:4	124.51 ± 39.25	38.80 ± 11.37	65.31 ± 25.97	104.07 ± 38.62
PE O-38:4|PE O-18:1/20:3	6.43 ± 3.98	4.86 ± 2.47	8.53 ± 4.21	9.35 ± 9.74
PE O-38:4|PE O-18:2/20:2	30.24 ± 0.89	9.63 ± 3.98	13.24 ± 6.35	27.47 ± 16.02
PE O-38:5|PE O-16:1/22:4	547.52 ± 202.88	215.99 ± 80.02	292.72 ± 128.02	472.47 ± 116.64
PE O-38:5|PE O-18:1/20:4	566.76 ± 211.53	225.09 ± 77.19	310.06 ± 134.06	501.62 ± 124.11
PE O-38:6|PE O-16:1/22:5	494.35 ± 100.50	194.78 ± 55.56	301.88 ± 80.76	570.48 ± 122.85
PE O-38:6|PE O-18:2/20:4	451.88 ± 136.52	147.44 ± 54.17	235.20 ± 76.03	554.74 ± 177.60
PE O-38:7|PE O-16:1/22:6	971.29 ± 108.95	452.31 ± 92.57	529.20 ± 70.55	845.31 ± 235.38
PE O-39:4|PE O-19:0/20:4	0.11 ± 0.11	0.07 ± 0.12	0.06 ± 0.05	0.42 ± 0.22
PE O-39:5|PE O-17:1/22:4	#DIV/0!	#DIV/0!	#DIV/0!	#DIV/0!
PE O-39:5|PE O-19:1/20:4	58.00 ± 24.56	21.02 ± 7.38	27.11 ± 7.01	58.99 ± 15.41
PE O-39:7|PE O-17:1/22:6	2.45 ± 1.94	2.70 ± 1.04	0.73 ± 0.50	3.01 ± 3.99
PE O-40:2|PE O-18:1/22:1	5.15 ± 6.59	3.42 ± 0.69	5.52 ± 2.87	5.82 ± 2.70
PE O-40:3|PE O-18:2/22:1	18.86 ± 24.32	14.26 ± 9.54	22.20 ± 17.62	44.57 ± 60.20
PE O-40:4|PE O-18:0/22:4	138.28 ± 94.07	65.30 ± 43.47	60.64 ± 45.61	126.05 ± 63.50
PE O-40:4|PE O-18:2/22:2	20.79 ± 4.89	11.80 ± 5.77	16.54 ± 3.70	31.37 ± 8.54
PE O-40:5|PE O-16:1/24:4	298.44 ± 29.51	84.22 ± 44.60	149.52 ± 46.78	274.95 ± 121.72
PE O-40:5|PE O-18:1/22:4	411.63 ± 45.10	131.07 ± 72.86	257.47 ± 70.22	357.93 ± 192.23
PE O-40:5|PE O-20:1/20:4	113.06 ± 34.40	41.10 ± 20.35	97.79 ± 7.02	114.22 ± 46.45
PE O-40:6|PE O-18:2/22:4	19.46 ± 15.59	11.49 ± 5.81	6.19 ± 5.35	22.70 ± 12.62
PE O-40:7|PE O-18:1/22:6	1602.10 ± 303.34	697.82 ± 150.16	823.27 ± 183.19	1133.01 ± 539.93
PE O-40:8|PE O-18:2/22:6	232.11 ± 45.58	103.35 ± 23.08	125.67 ± 38.42	274.92 ± 19.96
PE O-40:9|PE O-18:3/22:6	18.58 ± 1.14	5.99 ± 0.63	3.90 ± 1.17	9.52 ± 6.70
PE O-41:6|PE O-19:0/22:6	280.93 ± 29.35	159.07 ± 32.69	178.75 ± 38.08	281.88 ± 72.63
PE O-41:7|PE O-19:1/22:6	76.74 ± 23.65	26.48 ± 7.27	37.62 ± 8.64	65.63 ± 11.82
PE O-42:7|PE O-20:1/22:6	0.71 ± 1.23	0.87 ± 0.74	0.30 ± 0.51	0.43 ± 0.43
PE O-43:7|PE O-21:1/22:6	19.89 ± 15.47	1.30 ± 0.59	32.93 ± 25.47	53.37 ± 60.84
PE P-34:1|PE P-16:0/18:1	389.69 ± 200.52	154.13 ± 54.18	258.31 ± 106.15	417.91 ± 283.40
PE P-34:1|PE P-18:1/16:0	192.17 ± 74.35	67.37 ± 33.62	152.78 ± 50.85	200.90 ± 162.75
PE P-36:2|PE P-18:1/18:1	584.12 ± 416.05	271.54 ± 110.85	526.43 ± 248.54	918.88 ± 367.00
PE P-36:3|PE P-18:1/18:2	134.27 ± 36.56	47.52 ± 13.88	50.60 ± 11.69	90.45 ± 8.11
PE P-36:4|PE P-16:0/20:4	171.62 ± 35.02	70.88 ± 9.98	77.03 ± 16.14	140.83 ± 40.16
PE P-36:4|PE P-16:1/20:3	261.67 ± 36.49	118.57 ± 22.60	132.85 ± 25.91	244.10 ± 60.96
PE P-38:2|PE P-18:1/20:1	677.05 ± 169.95	205.97 ± 119.33	492.84 ± 147.18	836.81 ± 539.32
PE P-38:3|PE P-18:1/20:2	133.83 ± 40.70	41.58 ± 12.00	70.87 ± 29.39	112.96 ± 44.49
PE P-38:4|PE P-16:0/22:4	418.03 ± 133.33	153.23 ± 43.17	192.46 ± 68.80	381.23 ± 75.49
PE P-38:5|PE P-16:0/22:5	651.65 ± 158.74	249.79 ± 77.27	391.72 ± 115.29	825.79 ± 276.83
PE P-38:5|PE P-18:3/20:2	552.48 ± 109.78	173.50 ± 52.11	297.55 ± 100.07	646.99 ± 224.07
PE P-40:2|PE P-18:0/22:2	19.42 ± 23.75	14.48 ± 12.79	23.45 ± 19.27	43.02 ± 62.02
PE P-40:4|PE P-18:0/22:4	430.30 ± 37.73	132.89 ± 73.69	259.16 ± 74.13	360.99 ± 188.07
PE P-40:5|PE P-18:3/22:2	330.08 ± 47.66	164.06 ± 64.90	219.76 ± 44.06	428.27 ± 84.30
PE P-40:5|PE P-20:1/20:4	592.16 ± 83.24	248.76 ± 79.09	394.24 ± 82.85	722.87 ± 116.56
PE P-40:8|PE P-18:2/22:6	14.75 ± 7.11	5.35 ± 2.84	4.18 ± 1.10	10.28 ± 6.73
PG 30:0|PG 14:0/16:0	1.53 ± 2.51	0.50 ± 0.35	0.43 ± 0.20	0.36 ± 0.14
PG 32:0|PG 16:0/16:0	582.68 ± 115.32	212.44 ± 34.91	278.85 ± 51.85	544.81 ± 25.89
PG 32:1|PG 16:0/16:1	45.16 ± 13.50	17.35 ± 6.04	10.31 ± 2.03	30.64 ± 19.15
PG 34:1|PG 16:0/18:1	47.88 ± 19.25	17.27 ± 7.07	24.20 ± 9.19	56.05 ± 15.70
PG 34:1|PG 18:1/16:0	19.92 ± 9.03	9.26 ± 1.64	9.69 ± 2.56	21.81 ± 3.48
PG 34:2|PG 16:1/18:1	1665.96 ± 110.85	781.53 ± 114.27	816.90 ± 135.92	1394.21 ± 491.34
PG 34:2|PG 18:1/16:1	6.31 ± 5.02	1.21 ± 1.14	5.17 ± 5.72	4.35 ± 3.36
PG 34:3|PG 16:1/18:2	35.81 ± 12.58	14.45 ± 4.59	19.88 ± 4.58	37.96 ± 16.17
PG 34:3|PG 18:2/16:1	12.32 ± 0.94	7.31 ± 1.77	7.75 ± 1.23	13.23 ± 6.43
PG 36:1|PG 18:0/18:1	3.15 ± 0.74	1.18 ± 0.50	2.09 ± 0.93	3.30 ± 1.01
PG 36:1|PG 18:1/18:0	34.75 ± 16.89	12.34 ± 4.95	13.17 ± 4.21	23.65 ± 4.77
PG 36:2|PG 18:1/18:1	1120.44 ± 150.74	543.25 ± 156.77	698.20 ± 92.16	1047.95 ± 302.34
PG 36:3|PG 18:1/18:2	921.43 ± 285.97	397.53 ± 163.79	722.30 ± 247.30	1332.33 ± 265.35
PG 36:3|PG 18:2/18:1	534.29 ± 166.70	264.69 ± 112.59	404.58 ± 140.22	676.18 ± 115.07
PG 36:4|PG 16:0/20:4	647.38 ± 114.84	320.68 ± 67.68	308.91 ± 131.98	685.10 ± 339.78
PG 36:4|PG 18:2/18:2	13.44 ± 8.22	3.64 ± 1.15	7.41 ± 5.50	25.49 ± 20.20
PG 36:4|PG 20:4/16:0	117.97 ± 36.17	73.66 ± 17.73	60.69 ± 21.19	166.40 ± 81.45
PG 36:5|PG 16:1/20:4	13.26 ± 0.83	7.44 ± 2.82	6.40 ± 3.39	10.89 ± 10.90
PG 36:5|PG 20:4/16:1	4.67 ± 1.16	2.07 ± 0.23	1.90 ± 1.15	4.71 ± 3.59
PG 38:1|PG 18:0/20:1	6.73 ± 1.79	2.82 ± 0.89	3.17 ± 0.69	6.18 ± 3.25
PG 38:4|PG 18:0/20:4	33.84 ± 5.99	11.97 ± 2.42	12.86 ± 2.77	26.50 ± 11.86
PG 38:4|PG 20:4/18:0	28.98 ± 8.55	11.11 ± 1.35	12.74 ± 3.87	26.19 ± 11.66
PG 38:5|PG 18:1/20:4	61.95 ± 11.84	21.46 ± 9.29	28.03 ± 13.77	65.55 ± 42.66
PG 38:5|PG 20:4/18:1	40.62 ± 16.73	14.23 ± 0.46	23.58 ± 7.40	42.19 ± 19.22
PG 38:6|PG 16:0/22:6	198.80 ± 9.81	95.19 ± 23.60	151.11 ± 45.30	292.57 ± 73.21
PG 38:6|PG 22:6/16:0	14.59 ± 15.06	5.55 ± 1.87	5.81 ± 2.77	13.70 ± 5.95
PG 38:7|PG 16:1/22:6	9.98 ± 1.40	5.07 ± 3.09	7.22 ± 4.58	16.17 ± 11.38
PG 39:0|PG 18:0/21:0	252.01 ± 6.90	62.87 ± 34.07	63.38 ± 39.23	144.78 ± 19.55
PG 40:4|PG 20:0/20:4	11.18 ± 4.12	4.80 ± 1.55	14.13 ± 8.26	26.91 ± 11.13
PG 40:6|PG 18:0/22:6	177.50 ± 11.14	73.23 ± 6.55	141.95 ± 30.29	180.47 ± 18.44
PG 40:6|PG 22:6/18:0	64.51 ± 49.41	33.25 ± 4.25	40.17 ± 13.54	91.49 ± 10.93
PG 40:7|PG 18:1/22:6	1.37 ± 0.66	1.15 ± 0.16	0.49 ± 0.15	1.51 ± 1.12
PG 40:7|PG 22:6/18:1	20.66 ± 6.08	3.39 ± 0.78	5.36 ± 1.98	8.89 ± 6.66
PG 40:8|PG 18:2/22:6	1480.52 ± 314.85	787.73 ± 78.84	808.23 ± 201.38	1671.66 ± 907.68
PG 40:8|PG 20:4/20:4	1393.69 ± 252.07	714.22 ± 70.18	745.64 ± 200.39	1541.96 ± 821.48
PG 40:8|PG 22:6/18:2	654.73 ± 156.38	342.82 ± 50.72	391.06 ± 145.12	718.42 ± 370.18
PG 42:10|PG 20:4/22:6	1.72 ± 1.33	0.46 ± 0.27	0.57 ± 0.10	1.72 ± 1.72
PG 42:11|PG 20:5/22:6	46.45 ± 22.02	37.92 ± 4.74	33.96 ± 15.52	51.45 ± 12.81
PG 42:11|PG 22:6/20:5	1.27 ± 0.45	0.45 ± 0.07	0.46 ± 0.03	1.27 ± 1.05
PG 42:8|PG 20:4/22:4	11.56 ± 5.11	6.19 ± 2.02	8.75 ± 2.00	11.97 ± 8.46
PG 42:8|PG 22:4/20:4	2.14 ± 1.80	1.44 ± 0.54	2.31 ± 1.34	4.47 ± 5.21
PG 42:9|PG 20:3/22:6	11.97 ± 2.72	2.75 ± 1.79	4.35 ± 2.29	4.49 ± 2.87
PG 42:9|PG 22:6/20:3	5.79 ± 2.73	3.61 ± 1.46	3.48 ± 2.89	11.30 ± 5.42
PG 44:11|PG 22:5/22:6	5.93 ± 2.85	1.94 ± 0.47	2.23 ± 0.73	6.85 ± 6.12
PG 44:11|PG 22:6/22:5	7.67 ± 3.76	2.80 ± 0.58	2.08 ± 1.05	5.81 ± 3.23
PG 44:12|PG 22:6/22:6	132.14 ± 62.30	44.76 ± 15.78	46.09 ± 12.07	101.33 ± 55.61
PI 36:1|PI 18:0/18:1	6.51 ± 3.57	2.23 ± 0.49	2.50 ± 1.07	5.94 ± 2.51
PI 36:2|PI 18:1/18:1	0.97 ± 1.30	0.07 ± 0.05	0.30 ± 0.08	0.64 ± 0.83
PI 36:3|PI 16:0/20:3	3347.40 ± 1883.36	1087.17 ± 277.65	958.39 ± 200.20	2676.33 ± 1513.48
PI 36:4|PI 16:0/20:4	84.68 ± 16.03	40.22 ± 1.97	44.04 ± 8.67	96.03 ± 35.01
PI 36:4|PI 20:4/16:0	11.36 ± 0.64	5.50 ± 0.99	6.63 ± 3.57	8.18 ± 0.71
PI 36:5|PI 16:0/20:5	0.02 ± 0.03	0.03 ± 0.04	0.00 ± 0.00	0.05 ± 0.07
PI 36:5|PI 16:1/20:4	2.36 ± 0.95	1.05 ± 0.21	0.54 ± 0.33	2.06 ± 1.92
PI 37:4|PI 17:0/20:4	11.44 ± 2.03	4.29 ± 1.73	5.04 ± 1.23	8.61 ± 4.90
PI 37:5|PI 17:1/20:4	0.09 ± 0.15	0.00 ± 0.00	0.00 ± 0.00	0.01 ± 0.02
PI 38:3|PI 18:0/20:3	56.34 ± 30.06	17.89 ± 4.32	15.44 ± 5.14	44.72 ± 35.34
PI 38:4|PI 18:0/20:4	204.41 ± 40.78	104.97 ± 29.48	114.19 ± 38.74	209.90 ± 88.21
PI 38:4|PI 20:4/18:0	16.43 ± 5.72	13.76 ± 5.67	6.65 ± 2.95	17.79 ± 9.83
PI 38:5|PI 16:0/22:5	6.02 ± 3.12	2.69 ± 0.34	2.03 ± 0.95	4.58 ± 1.22
PI 38:5|PI 18:1/20:4	140.63 ± 23.50	67.23 ± 10.69	62.81 ± 18.68	143.38 ± 86.64
PI 38:6|PI 16:0/22:6	47.15 ± 9.64	20.56 ± 3.13	25.25 ± 7.72	58.33 ± 11.63
PI 40:4|PI 18:0/22:4	3.14 ± 1.70	1.01 ± 0.36	1.42 ± 0.42	3.20 ± 1.94
PI 40:4|PI 22:4/18:0	1.08 ± 1.85	0.47 ± 0.81	0.56 ± 0.43	0.04 ± 0.05
PI 40:5|PI 20:1/20:4	2.56 ± 0.92	0.80 ± 0.29	2.24 ± 0.27	4.05 ± 1.73
PI 40:6|PI 18:0/22:6	65.19 ± 13.27	29.29 ± 0.78	44.08 ± 11.39	81.54 ± 7.22
PI 40:6|PI 22:6/18:0	6.67 ± 2.84	2.03 ± 0.60	3.53 ± 1.96	8.28 ± 6.47
PI 40:7|PI 18:1/22:6	6.08 ± 2.82	2.31 ± 0.16	2.10 ± 0.97	5.64 ± 2.84
PI 40:7|PI 22:6/18:1	2.26 ± 1.18	0.83 ± 0.28	1.19 ± 0.55	4.20 ± 3.69
PI 40:8|PI 20:4/20:4	1.25 ± 1.00	0.12 ± 0.08	0.07 ± 0.02	0.26 ± 0.15
PI 42:10|PI 20:4/22:6	0.38 ± 0.36	0.03 ± 0.03	0.23 ± 0.32	0.51 ± 0.74
PI 42:8|PI 20:4/22:4	1.37 ± 0.40	0.62 ± 0.10	0.54 ± 0.07	1.57 ± 0.58
PS 34:1|PS 16:0/18:1	35.61 ± 12.34	14.48 ± 4.60	19.89 ± 4.58	38.00 ± 16.14
PS 34:1|PS 18:1/16:0	12.09 ± 0.88	7.24 ± 1.81	7.77 ± 0.81	13.52 ± 6.13
PS 34:2|PS 16:0/18:2	4.46 ± 3.51	2.08 ± 0.49	1.58 ± 0.51	2.70 ± 1.75
PS 34:2|PS 18:2/16:0	0.01 ± 0.01	0.01 ± 0.01	0.00 ± 0.00	0.01 ± 0.00
PS 36:1|PS 18:0/18:1	837.00 ± 223.57	387.75 ± 167.47	680.34 ± 274.38	1243.07 ± 216.72
PS 36:1|PS 18:1/18:0	452.12 ± 154.00	221.89 ± 94.06	330.42 ± 99.00	591.62 ± 110.57
PS 36:2|PS 18:1/18:1	669.40 ± 107.94	350.93 ± 62.60	317.73 ± 135.37	739.56 ± 347.57
PS 36:3|PS 16:0/20:3	0.24 ± 0.22	4.81 ± 5.01	5.15 ± 5.11	10.91 ± 10.89
PS 36:3|PS 20:3/16:0	0.27 ± 0.25	1.45 ± 1.26	1.90 ± 1.15	4.71 ± 3.59
PS 36:4|PS 16:0/20:4	9.80 ± 2.74	3.73 ± 1.56	2.60 ± 0.68	4.65 ± 1.39
PS 36:4|PS 20:4/16:0	2.54 ± 1.85	1.13 ± 0.36	0.81 ± 0.13	1.80 ± 0.93
PS 38:1|PS 18:0/20:1	18.10 ± 12.47	5.72 ± 1.59	10.71 ± 0.91	23.12 ± 9.30
PS 38:1|PS 18:1/20:0	0.94 ± 0.98	0.90 ± 0.85	0.01 ± 0.01	1.45 ± 2.30
PS 38:1|PS 20:1/18:0	4.61 ± 0.86	1.52 ± 0.87	0.59 ± 0.67	4.02 ± 6.05
PS 38:1|PS 20:0/18:1	3.04 ± 2.77	1.48 ± 1.30	0.36 ± 0.33	1.24 ± 1.94
PS 38:2|PS 18:0/20:2	16.89 ± 20.37	8.84 ± 2.37	4.19 ± 4.92	30.83 ± 7.60
PS 38:2|PS 20:2/18:0	4.16 ± 0.55	3.84 ± 0.85	7.60 ± 5.54	14.29 ± 6.19
PS 38:3|PS 18:0/20:3	100.73 ± 32.14	30.85 ± 11.62	36.08 ± 26.95	45.02 ± 28.58
PS 38:4|PS 18:0/20:4	188.83 ± 37.60	95.26 ± 15.03	187.40 ± 10.12	213.27 ± 46.43
PS 38:4|PS 20:4/18:0	33.87 ± 37.21	8.73 ± 6.41	8.52 ± 1.77	26.61 ± 14.42
PS 38:5|PS 18:1/20:4	56.47 ± 22.87	32.60 ± 12.37	32.21 ± 12.79	68.55 ± 34.14
PS 38:5|PS 20:4/18:1	4.92 ± 2.69	3.00 ± 0.35	2.19 ± 0.35	5.28 ± 3.10
PS 39:6|PS 17:0/22:6	44.69 ± 1.17	20.47 ± 2.17	25.43 ± 1.47	40.57 ± 13.77
PS 40:2|PS 18:1/22:1	12.61 ± 4.36	4.86 ± 1.60	18.35 ± 11.04	33.31 ± 16.21
PS 40:4|PS 18:0/22:4	167.17 ± 45.39	70.92 ± 9.97	113.48 ± 35.12	210.23 ± 48.79
PS 40:4|PS 22:4/18:0	38.01 ± 27.69	14.00 ± 1.72	16.62 ± 5.77	19.78 ± 15.63
PS 40:5|PS 18:0/22:5	24.67 ± 5.88	7.01 ± 2.06	8.19 ± 1.18	13.09 ± 8.20
PS 40:6|PS 18:0/22:6	1504.50 ± 324.65	811.65 ± 75.06	835.23 ± 212.78	936.56 ± 84.40
PS 40:6|PS 22:6/18:0	807.89 ± 210.16	451.78 ± 70.94	517.75 ± 178.34	870.41 ± 419.63
PS 40:7|PS 18:1/22:6	110.08 ± 30.58	50.12 ± 5.64	40.94 ± 14.00	106.74 ± 72.73
PS 40:7|PS 22:6/18:1	31.46 ± 14.01	19.13 ± 6.46	14.53 ± 7.77	26.09 ± 13.48
PS 40:8|PS 18:2/22:6	3.70 ± 1.58	1.86 ± 0.55	0.89 ± 0.47	2.54 ± 2.89
PS 40:8|PS 22:6/18:2	1.04 ± 0.92	0.24 ± 0.01	0.05 ± 0.05	1.03 ± 0.89
PS 42:1|PS 18:1/24:0	0.01 ± 0.01	0.00 ± 0.00	0.00 ± 0.00	0.01 ± 0.02
PS 42:10|PS 22:6/20:4	26.23 ± 12.11	9.37 ± 2.59	5.95 ± 2.41	18.18 ± 14.49
PS 42:5|PS 22:1/20:4	0.00 ± 0.00	0.00 ± 0.00	0.00 ± 0.00	0.00 ± 0.00
PS 44:10|PS 22:4/22:6	124.75 ± 54.10	46.83 ± 8.98	45.93 ± 14.73	113.97 ± 39.94
PS 44:10|PS 22:6/22:4	84.79 ± 34.14	36.43 ± 6.52	38.00 ± 15.86	78.87 ± 22.68
PS 44:11|PS 22:6/22:5	28.92 ± 11.56	13.69 ± 4.24	11.67 ± 4.55	22.68 ± 14.89
PS 44:12|PS 22:6/22:6	349.63 ± 133.77	139.78 ± 25.91	115.47 ± 35.07	288.99 ± 169.25

## Sheet: Cortex Con
The abundance of GPs in cortex from mice between AD and WT at ages of 3 and 8 months
Lipid Species (nmol/g)	CTX WT 3	CTX AD 3	CTX WT 8	CTX AD 8
LPC 0:0/14:1	0.00 ± 0.00	0.01 ± 0.01	0.01 ± 0.00	0.01 ± 0.00
LPC 0:0/15:1	4.58 ± 1.19	2.17 ± 0.29	2.24 ± 0.41	2.19 ± 1.53
LPC 0:0/16:1	0.16 ± 0.06	0.10 ± 0.02	0.13 ± 0.01	0.10 ± 0.06
LPC 0:0/17:0	0.01 ± 0.00	0.00 ± 0.00	0.00 ± 0.00	0.00 ± 0.00
LPC 0:0/17:1	1.01 ± 0.30	0.58 ± 0.18	0.51 ± 0.18	0.77 ± 0.76
LPC 0:0/18:0	19.21 ± 9.56	18.56 ± 1.19	12.10 ± 4.85	15.20 ± 2.23
LPC 0:0/18:1	21.36 ± 10.09	13.13 ± 1.79	13.97 ± 5.04	10.98 ± 2.64
LPC 0:0/18:2	0.11 ± 0.05	0.07 ± 0.01	0.10 ± 0.04	0.07 ± 0.03
LPC 0:0/20:1	1.63 ± 0.98	1.04 ± 0.12	1.01 ± 0.24	1.17 ± 0.10
LPC 0:0/20:5	0.00 ± 0.00	0.00 ± 0.00	0.00 ± 0.00	0.00 ± 0.00
LPC 0:0/22:3	0.01 ± 0.02	0.00 ± 0.01	0.01 ± 0.01	0.00 ± 0.00
LPC 0:0/22:4	0.15 ± 0.01	0.07 ± 0.02	0.14 ± 0.04	0.08 ± 0.03
LPC 14:0/0:0	0.00 ± 0.00	0.00 ± 0.00	0.00 ± 0.00	0.00 ± 0.00
LPC 14:1/0:0	0.03 ± 0.01	0.05 ± 0.01	0.03 ± 0.01	0.05 ± 0.01
LPC 15:1/0:0	1.63 ± 0.27	1.12 ± 0.21	1.67 ± 0.40	1.33 ± 0.35
LPC 16:0/0:0	117.27 ± 12.63	82.14 ± 13.87	107.41 ± 11.26	79.86 ± 15.07
LPC 16:1/0:0	0.51 ± 0.18	0.29 ± 0.15	0.41 ± 0.10	0.26 ± 0.05
LPC 17:0/0:0	0.37 ± 0.21	0.29 ± 0.02	0.32 ± 0.10	0.24 ± 0.07
LPC 17:1/0:0	0.29 ± 0.06	0.22 ± 0.02	0.20 ± 0.07	0.26 ± 0.17
LPC 18:0/0:0	52.85 ± 8.61	35.11 ± 2.66	35.48 ± 3.65	36.08 ± 4.36
LPC 18:1/0:0	28.32 ± 2.99	20.75 ± 2.74	23.51 ± 4.88	19.38 ± 2.50
LPC 18:2/0:0	0.71 ± 0.24	0.43 ± 0.05	0.62 ± 0.11	0.39 ± 0.19
LPC 18:3/0:0	1.80 ± 0.23	1.30 ± 0.29	1.50 ± 0.20	1.29 ± 0.12
LPC 19:0/0:0	0.09 ± 0.01	0.03 ± 0.01	0.05 ± 0.01	0.03 ± 0.00
LPC 19:1/0:0	0.00 ± 0.00	0.00 ± 0.00	0.00 ± 0.00	0.00 ± 0.00
LPC 20:1/0:0	1.78 ± 0.82	1.10 ± 0.07	1.18 ± 0.23	1.34 ± 0.23
LPC 20:2/0:0	0.28 ± 0.12	0.20 ± 0.04	0.24 ± 0.08	0.15 ± 0.07
LPC 20:4/0:0	7.86 ± 0.83	4.00 ± 1.06	6.09 ± 0.73	3.14 ± 0.85
LPC 22:0/0:0	1.67 ± 0.79	0.91 ± 0.18	1.40 ± 0.30	0.88 ± 0.21
LPC 22:5/0:0	0.22 ± 0.09	0.08 ± 0.02	0.16 ± 0.08	0.07 ± 0.05
LPC 22:6/0:0	6.36 ± 1.02	2.74 ± 0.21	4.93 ± 1.77	2.55 ± 0.65
LPC 24:0/0:0	0.11 ± 0.07	0.04 ± 0.03	0.04 ± 0.01	0.05 ± 0.04
LPE 0:0/20:1	0.51 ± 0.20	0.33 ± 0.15	0.23 ± 0.07	0.47 ± 0.24
LPE 0:0/20:2	0.03 ± 0.02	0.01 ± 0.01	0.01 ± 0.01	0.01 ± 0.01
LPE 0:0/22:5	0.61 ± 0.13	0.18 ± 0.10	0.17 ± 0.07	0.16 ± 0.08
LPE 0:0/16:0	2.32 ± 0.33	1.12 ± 0.27	1.63 ± 0.36	1.37 ± 0.19
LPE 0:0/16:1	0.02 ± 0.03	0.00 ± 0.00	0.00 ± 0.00	0.00 ± 0.00
LPE 0:0/18:0	13.83 ± 1.14	16.04 ± 2.34	6.95 ± 2.12	10.84 ± 3.40
LPE 0:0/18:1	18.80 ± 3.26	9.17 ± 1.67	10.26 ± 1.90	9.21 ± 6.09
LPE 0:0/22:1	0.26 ± 0.18	0.21 ± 0.04	0.12 ± 0.08	0.25 ± 0.17
LPE 16:0/0:0	15.49 ± 2.13	9.51 ± 1.32	12.29 ± 2.66	9.54 ± 2.50
LPE 16:1/0:0	0.08 ± 0.08	0.00 ± 0.00	0.04 ± 0.02	0.01 ± 0.00
LPE 18:0/0:0	75.16 ± 15.16	41.63 ± 2.90	61.35 ± 7.34	45.36 ± 6.28
LPE 18:1/0:0	5.95 ± 0.38	4.21 ± 0.76	6.67 ± 1.95	5.09 ± 1.42
LPE 18:2/0:0	0.36 ± 0.21	0.12 ± 0.02	0.26 ± 0.08	0.09 ± 0.05
LPE 20:0/0:0	1.59 ± 1.10	1.13 ± 0.07	1.37 ± 0.46	0.93 ± 0.30
LPE 20:1/0:0	3.76 ± 1.14	2.09 ± 0.73	2.13 ± 0.82	2.97 ± 2.93
LPE 20:2/0:0	0.12 ± 0.07	0.02 ± 0.00	0.04 ± 0.04	0.02 ± 0.02
LPE 20:4/0:0	24.27 ± 4.23	14.47 ± 2.48	18.64 ± 3.44	11.40 ± 1.78
LPE 22:1/0:0	0.67 ± 0.44	0.45 ± 0.09	0.40 ± 0.18	0.68 ± 0.50
LPE 22:4/0:0	1.43 ± 0.69	1.25 ± 0.10	1.27 ± 0.07	0.97 ± 0.21
LPE 22:5/0:0	2.24 ± 0.30	0.77 ± 0.17	1.44 ± 0.06	0.82 ± 0.26
LPE 22:6/0:0	67.01 ± 3.48	32.92 ± 5.05	54.79 ± 7.06	30.19 ± 6.21
LPE 24:4/0:0	0.04 ± 0.07	0.04 ± 0.04	0.08 ± 0.02	0.05 ± 0.01
LPE O-10:0	0.00 ± 0.00	0.00 ± 0.00	0.00 ± 0.00	0.00 ± 0.00
LPE O-16:1	0.16 ± 0.13	0.32 ± 0.27	0.06 ± 0.05	0.00 ± 0.00
LPE O-18:1	1.36 ± 0.13	0.84 ± 0.17	0.91 ± 0.12	0.85 ± 0.11
PA 34:1|PA 18:1/16:0	2.29 ± 1.10	1.84 ± 0.62	1.88 ± 0.45	1.71 ± 1.14
PA 34:1|PA 16:0/18:1	31.77 ± 8.12	33.93 ± 11.43	27.04 ± 10.95	53.42 ± 31.02
PA 36:2|PA 18:1/18:1	6.37 ± 4.60	7.99 ± 2.64	7.57 ± 1.05	9.69 ± 2.45
PA 38:4|PA 18:0/20:4	6.76 ± 2.30	5.01 ± 0.68	5.15 ± 1.81	6.06 ± 1.73
PA 38:4|PA 20:4/18:0	0.63 ± 0.68	7.91 ± 1.77	4.48 ± 0.48	2.30 ± 1.69
PA 44:10|PA 22:4/22:6	4.91 ± 2.12	3.81 ± 1.03	4.23 ± 0.67	4.61 ± 1.89
PA 44:10|PA 22:6/22:4	6.11 ± 5.42	3.39 ± 1.14	4.60 ± 0.10	3.55 ± 1.39
PA 44:12|PA 22:6/22:6	33.40 ± 6.95	31.10 ± 4.83	45.77 ± 3.74	42.83 ± 3.73
PC 28:0|PC 14:0/14:0	3.05 ± 1.57	2.66 ± 0.37	2.71 ± 0.69	3.12 ± 0.57
PC 29:1|PC 13:0/16:1	3.10 ± 0.91	2.75 ± 0.66	3.54 ± 0.34	3.01 ± 0.31
PC 30:0|PC 14:0/16:0	20.01 ± 2.81	18.25 ± 1.29	23.42 ± 3.56	18.26 ± 0.90
PC 30:0|PC 16:0/14:0	20.01 ± 5.82	18.57 ± 3.88	17.62 ± 4.02	19.93 ± 0.58
PC 30:1|PC 13:0/17:1	4.51 ± 1.47	5.16 ± 1.50	4.78 ± 0.69	6.01 ± 2.45
PC 30:1|PC 17:1/13:0	1.79 ± 0.27	1.31 ± 0.22	1.19 ± 0.44	1.62 ± 0.15
PC 31:0|PC 15:0/16:0	14.19 ± 3.65	15.28 ± 1.54	15.33 ± 2.80	13.82 ± 1.35
PC 31:0|PC 16:0/15:0	2.31 ± 1.16	2.16 ± 0.56	1.71 ± 0.75	2.96 ± 0.77
PC 31:1|PC 15:0/16:1	2.92 ± 1.09	4.05 ± 1.22	2.97 ± 0.57	3.30 ± 1.17
PC 31:2|PC 14:1/17:1	0.44 ± 0.25	0.54 ± 0.06	0.44 ± 0.15	0.43 ± 0.13
PC 32:0|PC 14:0/18:0	353.48 ± 140.50	353.40 ± 83.72	393.31 ± 35.34	319.05 ± 85.44
PC 32:0|PC 16:0/16:0	691.92 ± 227.29	518.94 ± 71.82	818.93 ± 36.42	531.74 ± 84.62
PC 32:1|PC 16:1/16:0	78.84 ± 25.00	83.85 ± 19.95	88.08 ± 7.84	84.23 ± 9.97
PC 32:1|PC 16:0/16:1	78.81 ± 17.51	67.45 ± 17.19	95.49 ± 6.18	79.46 ± 8.12
PC 32:2|PC 15:1/17:1	4.85 ± 1.06	5.05 ± 2.04	5.56 ± 1.77	4.97 ± 1.68
PC 32:2|PC 17:1/15:1	3.61 ± 1.06	3.11 ± 1.24	5.25 ± 0.84	3.66 ± 0.95
PC 32:3|PC 14:1/18:2	0.21 ± 0.08	0.21 ± 0.07	0.19 ± 0.06	0.29 ± 0.07
PC 32:3|PC 18:2/14:1	0.04 ± 0.01	0.05 ± 0.01	0.04 ± 0.01	0.07 ± 0.03
PC 33:0|PC 16:0/17:0	38.09 ± 3.82	33.59 ± 12.45	45.27 ± 2.37	25.82 ± 10.30
PC 33:0|PC 17:0/16:0	16.45 ± 3.61	16.90 ± 8.72	20.29 ± 1.38	11.72 ± 6.60
PC 33:1|PC 15:0/18:1	37.63 ± 4.24	32.94 ± 3.49	41.78 ± 8.10	32.16 ± 5.06
PC 33:1|PC 16:0/17:1	14.73 ± 5.55	13.62 ± 1.94	16.51 ± 1.52	13.80 ± 1.03
PC 33:1|PC 18:1/15:0	25.50 ± 2.42	24.97 ± 0.98	25.56 ± 4.75	24.27 ± 4.81
PC 33:2|PC 15:0/18:2	11.41 ± 3.15	11.53 ± 1.89	13.61 ± 1.70	13.31 ± 2.34
PC 33:2|PC 18:2/15:0	0.46 ± 0.18	0.42 ± 0.08	0.36 ± 0.07	0.38 ± 0.16
PC 33:3|PC 15:1/18:2	0.28 ± 0.49	0.37 ± 0.13	0.05 ± 0.03	0.20 ± 0.17
PC 33:3|PC 18:2/15:1	0.08 ± 0.03	0.12 ± 0.02	0.11 ± 0.09	0.10 ± 0.10
PC 34:0|PC 16:0/18:0	518.59 ± 167.38	329.65 ± 154.73	712.45 ± 113.47	406.48 ± 185.67
PC 34:0|PC 18:0/16:0	735.63 ± 376.43	578.52 ± 181.76	816.46 ± 166.78	462.10 ± 249.78
PC 34:1|PC 16:0/18:1	788.33 ± 167.15	685.91 ± 32.62	939.87 ± 159.50	776.13 ± 86.35
PC 34:1|PC 18:1/16:0	684.54 ± 217.24	652.41 ± 160.03	720.95 ± 86.87	615.74 ± 132.88
PC 34:2|PC 16:0/18:2	128.75 ± 29.19	115.02 ± 13.18	146.03 ± 5.84	109.73 ± 10.86
PC 34:2|PC 17:1/17:1	141.05 ± 32.76	129.63 ± 14.18	163.05 ± 4.08	126.57 ± 9.84
PC 34:2|PC 18:2/16:0	100.45 ± 34.33	109.41 ± 10.77	100.25 ± 5.68	104.91 ± 12.19
PC 34:3|PC 16:1/18:2	11.14 ± 0.49	11.54 ± 2.87	15.48 ± 1.80	11.23 ± 4.69
PC 34:3|PC 18:2/16:1	4.32 ± 1.32	5.20 ± 1.25	7.62 ± 0.38	5.11 ± 2.79
PC 34:4|PC 14:0/20:4	4.20 ± 4.08	3.71 ± 2.83	9.72 ± 1.88	3.66 ± 3.64
PC 34:4|PC 20:4/14:0	4.37 ± 1.02	4.31 ± 1.51	5.64 ± 0.84	3.89 ± 1.86
PC 34:5|PC 14:1/20:4	0.16 ± 0.02	0.13 ± 0.01	0.14 ± 0.05	0.12 ± 0.04
PC 35:1|PC 17:0/18:1	2.49 ± 0.60	2.35 ± 0.93	1.13 ± 0.49	1.56 ± 0.43
PC 35:2|PC 15:0/20:2	1.65 ± 0.39	1.91 ± 0.16	1.20 ± 0.40	1.63 ± 0.15
PC 35:4|PC 15:0/20:4	133.21 ± 37.28	122.18 ± 16.35	156.82 ± 11.39	117.37 ± 25.07
PC 35:4|PC 20:4/15:0	77.57 ± 21.95	65.88 ± 18.37	83.56 ± 9.82	57.23 ± 11.84
PC 36:0|PC 18:0/18:0	13.48 ± 10.47	11.31 ± 4.31	9.72 ± 5.19	8.51 ± 6.62
PC 36:1|PC 16:0/20:1	445.25 ± 148.48	340.10 ± 97.08	512.49 ± 103.53	380.93 ± 71.97
PC 36:1|PC 18:0/18:1	1120.40 ± 398.30	977.17 ± 138.54	1219.84 ± 345.70	1061.00 ± 355.43
PC 36:1|PC 18:1/18:0	200.52 ± 150.48	178.12 ± 129.38	281.92 ± 208.26	102.21 ± 163.81
PC 36:2|PC 15:0_21:2	1.79 ± 0.90	1.57 ± 0.49	1.01 ± 0.80	1.00 ± 0.66
PC 36:2|PC 18:0_18:2	107.00 ± 3.20	92.43 ± 13.05	121.49 ± 7.30	76.18 ± 12.05
PC 36:2|PC 18:1_18:1	14.12 ± 14.39	12.67 ± 12.44	2.19 ± 3.28	1.50 ± 1.16
PC 36:3|PC 16:0/20:3	55.50 ± 15.44	50.16 ± 7.79	69.72 ± 4.14	47.95 ± 6.94
PC 36:3|PC 18:1/18:2	73.68 ± 27.36	77.85 ± 9.43	79.59 ± 1.20	77.13 ± 14.95
PC 36:3|PC 18:2/18:1	17.73 ± 12.95	32.91 ± 3.95	10.16 ± 2.71	35.37 ± 9.69
PC 36:4|PC 16:0/20:4	353.63 ± 64.81	272.06 ± 68.41	388.28 ± 71.29	261.32 ± 68.23
PC 36:4|PC 20:4/16:0	322.98 ± 101.13	282.25 ± 29.42	304.23 ± 17.48	247.11 ± 34.85
PC 36:6|PC 14:1/22:5	8.39 ± 2.12	6.64 ± 1.72	11.18 ± 0.50	8.62 ± 4.75
PC 36:7|PC 22:6/14:1	0.16 ± 0.13	0.08 ± 0.07	0.24 ± 0.18	0.17 ± 0.10
PC 36:7|PC 14:1/22:6	3.66 ± 1.85	3.67 ± 1.21	5.39 ± 1.04	4.41 ± 0.86
PC 37:0|PC 15:0/22:0	7.75 ± 1.27	5.44 ± 1.19	8.30 ± 0.52	5.65 ± 2.81
PC 37:1|PC 20:1/17:0	20.80 ± 10.51	18.16 ± 7.12	23.87 ± 14.08	19.46 ± 0.96
PC 37:2|PC 15:1/22:1	0.67 ± 0.49	0.40 ± 0.34	0.48 ± 0.17	0.23 ± 0.25
PC 37:4|PC 17:0/20:4	4.36 ± 1.36	3.95 ± 0.58	3.94 ± 1.66	3.42 ± 0.89
PC 37:4|PC 20:4/17:0	6.48 ± 3.01	6.62 ± 1.02	7.13 ± 0.29	5.41 ± 0.93
PC 37:5|PC 17:1/20:4	19.47 ± 5.03	17.86 ± 2.63	19.29 ± 1.18	16.33 ± 2.15
PC 37:5|PC 20:4/17:1	2.68 ± 3.45	2.46 ± 1.06	2.21 ± 2.23	1.78 ± 1.50
PC 37:6|PC 15:1/22:5	112.89 ± 22.38	86.58 ± 11.77	138.33 ± 9.77	92.12 ± 17.26
PC 38:0|PC 18:0/20:0	0.29 ± 0.20	0.30 ± 0.04	0.38 ± 0.08	0.30 ± 0.28
PC 38:1|PC 18:0/20:1	396.68 ± 71.34	365.75 ± 23.09	394.96 ± 82.57	291.55 ± 80.72
PC 38:1|PC 18:1/20:0	59.72 ± 48.40	43.28 ± 10.53	38.46 ± 14.43	38.43 ± 6.80
PC 38:1|PC 20:1/18:0	191.77 ± 97.58	186.20 ± 24.11	147.06 ± 50.74	162.44 ± 61.35
PC 38:2|PC 18:0/20:2	11.33 ± 3.02	9.38 ± 3.47	6.76 ± 1.03	9.03 ± 2.57
PC 38:2|PC 18:1/20:1	17.20 ± 5.43	13.31 ± 1.58	14.15 ± 2.52	13.47 ± 2.72
PC 38:2|PC 20:1/18:1	32.88 ± 6.26	29.56 ± 6.19	35.63 ± 0.88	29.79 ± 5.15
PC 38:3|PC 18:0/20:3	45.82 ± 8.36	43.37 ± 12.46	54.77 ± 10.07	33.50 ± 13.90
PC 38:4|PC 18:0/20:4	57.32 ± 16.74	41.84 ± 14.35	91.08 ± 15.26	39.42 ± 13.45
PC 38:4|PC 20:4/18:0	87.65 ± 45.81	72.58 ± 36.15	65.52 ± 26.41	53.03 ± 17.40
PC 38:5|PC 18:0/20:5	56.72 ± 9.87	47.17 ± 6.04	54.81 ± 3.35	45.70 ± 6.16
PC 38:5|PC 18:1/20:4	111.03 ± 24.01	94.36 ± 13.14	103.40 ± 10.27	90.18 ± 17.39
PC 38:6|PC 18:2/20:4	260.19 ± 42.18	259.85 ± 45.03	325.88 ± 59.51	208.38 ± 59.61
PC 38:6|PC 20:4/18:2	396.20 ± 83.24	411.74 ± 53.11	514.54 ± 53.60	439.56 ± 70.66
PC 38:7|PC 16:1/22:6	46.11 ± 11.08	34.19 ± 10.04	62.42 ± 6.00	50.18 ± 8.71
PC 38:7|PC 22:6/16:1	33.85 ± 8.09	29.35 ± 9.06	41.80 ± 4.66	35.89 ± 18.48
PC 39:6|PC 17:0/22:6	3.07 ± 1.06	2.53 ± 0.22	3.27 ± 0.58	2.25 ± 0.30
PC 40:0 PC 18:0/22:0	10.32 ± 7.50	6.15 ± 1.35	2.22 ± 1.15	2.73 ± 0.44
PC 40:1|PC 18:0/22:1	138.94 ± 79.17	84.06 ± 18.69	64.24 ± 20.09	57.32 ± 14.20
PC 40:2|PC 18:1/22:1	10.24 ± 8.04	13.54 ± 5.12	3.02 ± 3.45	9.89 ± 3.95
PC 40:4|PC 18:0/22:4	45.19 ± 21.82	38.48 ± 9.14	62.75 ± 25.20	33.12 ± 10.01
PC 40:4|PC 22:4/18:0	41.51 ± 22.58	43.42 ± 15.09	59.15 ± 32.47	34.97 ± 13.21
PC 40:4|PC 16:0/24:4	1.17 ± 1.11	2.83 ± 2.10	1.88 ± 2.60	1.81 ± 2.18
PC 40:5|PC 18:0/22:5	9.66 ± 0.78	7.51 ± 0.97	8.33 ± 0.66	5.58 ± 1.33
PC 40:5|PC 18:1/22:4	2.12 ± 1.92	1.14 ± 0.59	2.22 ± 1.47	0.57 ± 0.44
PC 40:5|PC 22:5/18:0	3.21 ± 1.43	3.45 ± 2.24	2.47 ± 1.92	1.56 ± 1.19
PC 40:6|PC 20:2/20:4	117.80 ± 42.43	85.55 ± 3.49	111.95 ± 13.39	84.06 ± 10.98
PC 40:6|PC 20:4/20:2	58.25 ± 52.91	61.25 ± 10.69	30.46 ± 3.51	58.09 ± 19.24
PC 40:8|PC 20:4/20:4	79.05 ± 23.79	48.18 ± 2.58	89.92 ± 14.04	51.88 ± 27.42
PC 42:1|PC 18:1/24:0	145.14 ± 78.87	81.86 ± 20.66	41.51 ± 14.07	35.26 ± 6.62
PC 42:1|PC 24:0/18:1	43.45 ± 23.48	38.31 ± 11.49	12.57 ± 3.91	15.77 ± 6.30
PC 42:10|PC 20:4/22:6	0.00 ± 0.01	0.00 ± 0.00	0.00 ± 0.00	0.00 ± 0.00
PC 42:2|PC 18:1/24:1	69.86 ± 26.57	46.15 ± 12.32	39.88 ± 11.33	35.09 ± 5.90
PC 42:2|PC 24:1/18:1	73.86 ± 42.34	48.46 ± 13.93	34.94 ± 13.32	34.87 ± 7.86
PC 42:4|PC 18:0/24:4	15.29 ± 4.46	8.93 ± 3.67	14.22 ± 5.34	7.76 ± 3.88
PC 42:4|PC 24:4/18:0	21.81 ± 5.47	17.94 ± 4.25	23.89 ± 6.29	14.10 ± 7.22
PC 42:8|PC 20:4/22:4	2.05 ± 0.65	1.73 ± 0.35	2.07 ± 0.09	1.72 ± 0.14
PC 42:8|PC 22:4/20:4	0.87 ± 0.40	0.84 ± 0.21	0.74 ± 0.19	0.87 ± 0.09
PC 44:10|PC 22:6/22:4	8.72 ± 1.62	6.59 ± 0.20	9.80 ± 1.17	6.62 ± 2.60
PC 44:12|PC 22:6/22:6	105.76 ± 18.99	74.72 ± 12.66	141.20 ± 23.83	78.95 ± 42.12
PC 44:5|PC 20:4/24:1	1.97 ± 0.40	1.65 ± 0.25	1.42 ± 0.37	1.34 ± 0.11
PC 44:8|PC 20:4/24:4	0.21 ± 0.11	0.19 ± 0.05	0.21 ± 0.12	0.14 ± 0.05
PC 44:8|PC 24:4/20:4	0.10 ± 0.10	0.06 ± 0.03	0.05 ± 0.01	0.11 ± 0.06
PC O-30:0|PC O-16:0/14:0	0.49 ± 0.29	0.44 ± 0.10	0.35 ± 0.11	0.57 ± 0.22
PC O-31:0|PC O-15:0/16:0	2.41 ± 0.77	2.76 ± 0.59	1.96 ± 0.68	2.90 ± 0.37
PC O-31:1|PC O-15:1/16:0	1.52 ± 0.64	1.36 ± 0.35	2.15 ± 0.58	1.06 ± 0.52
PC O-32:0|PC O-14:0/18:0	0.14 ± 0.07	0.01 ± 0.02	0.01 ± 0.01	0.02 ± 0.04
PC O-32:0|PC O-16:0/16:0	24.66 ± 12.29	20.25 ± 8.09	22.18 ± 4.74	16.90 ± 3.59
PC O-32:1|PC O-16:1/16:0	27.12 ± 4.06	19.47 ± 5.64	30.65 ± 10.95	16.07 ± 5.95
PC O-32:1|PC O-18:1/14:0	8.06 ± 1.77	7.94 ± 3.27	8.45 ± 3.87	4.70 ± 2.42
PC O-32:2|PC O-16:1/16:1	0.72 ± 0.29	0.41 ± 0.13	0.57 ± 0.18	0.55 ± 0.03
PC O-33:0|PC O-17:0/16:0	185.50 ± 61.55	137.76 ± 19.00	218.51 ± 10.84	141.19 ± 22.23
PC O-34:0|PC O-18:0/16:0	97.57 ± 19.78	77.25 ± 17.36	121.55 ± 17.78	75.59 ± 44.07
PC O-34:1 |PC O-18:1/16:0	27.67 ± 3.21	23.31 ± 3.62	36.76 ± 4.15	22.02 ± 10.41
PC O-34:1|PC O-14:0/20:1	9.89 ± 2.96	9.23 ± 2.15	13.38 ± 5.75	10.18 ± 6.61
PC O-34:1|PC O-16:0/18:1	34.86 ± 6.27	28.67 ± 6.44	43.14 ± 5.72	28.57 ± 14.83
PC O-34:2 |PC O-18:1/16:1	8.74 ± 1.43	7.18 ± 0.26	6.85 ± 1.78	6.49 ± 1.01
PC O-34:2|PC O-16:1/18:1	15.56 ± 1.22	12.71 ± 1.08	12.62 ± 1.35	10.46 ± 2.18
PC O-35:0|PC O-17:0/18:0	265.87 ± 128.75	180.89 ± 75.97	340.32 ± 85.34	164.04 ± 80.98
PC O-35:1|PC O-17:0/18:1	56.01 ± 46.14	28.85 ± 32.36	38.95 ± 43.57	11.07 ± 4.97
PC O-35:1|PC O-17:1/18:0	53.71 ± 31.20	26.93 ± 21.93	32.41 ± 20.47	18.77 ± 5.57
PC O-35:2|PC O-17:1/18:1	2.60 ± 0.75	2.58 ± 0.56	2.41 ± 0.78	2.80 ± 0.35
PC O-36:0|PC O-18:0/18:0	11.04 ± 5.03	7.95 ± 0.96	8.98 ± 1.29	5.20 ± 2.30
PC O-36:1|PC O-18:0/18:1	46.07 ± 16.56	41.25 ± 4.84	39.77 ± 11.71	37.03 ± 7.80
PC O-36:1|PC O-18:1/18:0	40.89 ± 17.02	37.22 ± 3.24	12.48 ± 15.89	28.07 ± 2.88
PC O-36:2|PC O-18:0/18:2	36.41 ± 10.92	30.15 ± 3.17	37.77 ± 8.11	34.55 ± 7.01
PC O-36:2|PC O-18:1/18:1	19.41 ± 13.84	18.51 ± 8.21	19.65 ± 12.70	20.42 ± 7.85
PC O-36:3 |PC O-18:2/18:1	5.35 ± 0.56	4.12 ± 0.36	7.42 ± 0.43	6.54 ± 0.51
PC O-36:4|PC O-16:0/20:4	53.20 ± 15.53	47.57 ± 6.55	62.15 ± 4.21	45.43 ± 9.14
PC O-36:5|PC O-16:1/20:5	4.56 ± 1.43	4.05 ± 0.69	5.00 ± 1.06	3.55 ± 0.73
PC O-36:5|PC O-18:4/18:1	0.00 ± 0.00	0.00 ± 0.00	0.00 ± 0.00	0.00 ± 0.00
PC O-37:0|PC O-19:0/18:0	25.20 ± 4.29	18.63 ± 2.67	27.26 ± 1.37	14.79 ± 4.52
PC O-37:1|PC O-19:0/18:1	48.21 ± 8.90	38.42 ± 1.18	50.88 ± 9.13	37.94 ± 12.22
PC O-37:2|PC O-19:1/18:1	13.41 ± 10.62	19.14 ± 4.60	21.65 ± 0.75	16.89 ± 2.15
PC O-38:0|PC O-18:1/20:0	3.03 ± 0.71	2.65 ± 0.72	3.71 ± 0.25	2.44 ± 1.33
PC O-38:1|PC O-18:1/20:1	11.09 ± 3.24	9.31 ± 0.60	13.00 ± 3.45	11.14 ± 2.19
PC O-38:2 |PC O-18:1/20:1	0.68 ± 0.21	0.82 ± 0.31	0.90 ± 0.17	1.04 ± 0.45
PC O-38:3 |PC O-18:2/18:1	0.98 ± 1.01	0.70 ± 0.68	0.62 ± 0.58	1.94 ± 2.50
PC O-38:4|PC O-18:0/20:4	1.58 ± 0.26	1.75 ± 0.46	1.51 ± 0.56	1.56 ± 0.69
PC O-38:5|PC O-16:1/22:4	0.00 ± 0.00	0.00 ± 0.00	0.00 ± 0.00	0.00 ± 0.00
PC O-38:5|PC O-18:1/20:4	0.00 ± 0.01	0.00 ± 0.00	0.00 ± 0.00	0.00 ± 0.00
PC O-38:6|PC O-16:0/22:6	4.59 ± 4.33	2.21 ± 1.43	0.91 ± 0.62	4.06 ± 3.89
PC O-38:6|PC O-18:2/20:4	50.89 ± 17.43	44.59 ± 6.17	55.82 ± 5.82	45.48 ± 6.95
PC O-38:7|PC O-16:1/22:6	53.74 ± 2.82	43.43 ± 1.52	62.41 ± 3.37	49.25 ± 2.64
PC O-39:0|PC O-19:0/20:0	8.64 ± 5.38	5.01 ± 1.56	2.65 ± 0.93	2.67 ± 0.56
PC O-39:1|PC O-19:0/20:1	149.66 ± 20.58	130.94 ± 9.28	146.55 ± 28.72	108.35 ± 27.51
PC O-39:2|PC O-19:0/20:2	6.84 ± 0.94	7.73 ± 1.25	5.53 ± 0.90	6.07 ± 0.78
PC O-39:5|PC O-19:1/20:4	18.36 ± 3.11	17.50 ± 1.42	23.28 ± 0.37	16.49 ± 3.94
PC O-39:7|PC O-17:1/22:6	1.42 ± 0.17	1.12 ± 0.36	1.40 ± 0.31	0.72 ± 0.25
PC O-40:0|PC O-18:0/22:0	0.85 ± 0.29	1.05 ± 0.43	1.10 ± 0.05	1.13 ± 0.23
PC O-40:1|PC O-18:0/22:1	6.81 ± 4.68	5.37 ± 1.64	5.24 ± 1.95	6.29 ± 2.67
PC O-40:3|PC O-18:1/22:2	2.42 ± 1.70	1.79 ± 0.23	2.04 ± 0.76	2.01 ± 0.51
PC O-40:4|PC O-18:0/22:4	2.64 ± 0.34	2.81 ± 1.27	4.10 ± 0.91	2.19 ± 1.29
PC O-40:5 |PC O-18:1/22:4	0.64 ± 0.23	0.60 ± 0.10	0.94 ± 0.42	0.77 ± 0.11
PC O-40:6|PC O-18:0/22:6	2.14 ± 1.57	2.11 ± 0.29	1.01 ± 0.38	2.20 ± 0.25
PC O-40:7 |PC O-18:1/22:6	0.35 ± 0.10	0.38 ± 0.17	0.52 ± 0.21	0.28 ± 0.21
PC O-40:8 |PC O-18:2/22:6	2.66 ± 0.95	1.71 ± 0.19	2.77 ± 0.38	1.47 ± 0.65
PC O-40:9 |PC O-18:3/22:6	0.52 ± 0.13	0.44 ± 0.18	1.00 ± 0.09	0.51 ± 0.34
PC O-41:0|PC O-19:0/22:0	4.99 ± 3.79	2.76 ± 0.47	1.02 ± 0.65	1.25 ± 0.34
PC O-41:5|PC O-19:0/22:4	2.12 ± 1.00	1.59 ± 1.00	0.88 ± 0.60	0.89 ± 0.50
PC O-41:6|PC O-19:0/22:6	34.11 ± 15.81	20.28 ± 1.52	34.31 ± 5.49	21.22 ± 3.04
PC O-41:7|PC O-19:1/22:6	23.68 ± 4.24	16.93 ± 1.82	31.56 ± 1.92	15.77 ± 4.26
PC O-42:1|PC O-20:1/22:0	16.45 ± 8.85	8.84 ± 2.60	9.33 ± 2.90	8.19 ± 2.84
PC O-42:10|PC O-20:4/22:6	21.95 ± 5.90	25.84 ± 5.16	27.65 ± 7.30	21.16 ± 8.06
PC O-42:4|PC O-22:0/20:4	0.66 ± 0.16	0.52 ± 0.12	0.52 ± 0.09	0.40 ± 0.23
PC O-42:6|PC O-20:0/22:6	1.96 ± 1.09	3.18 ± 0.34	3.47 ± 0.41	3.33 ± 0.47
PC O-42:7|PC O-20:1/22:6	24.24 ± 6.54	20.28 ± 3.17	23.41 ± 6.60	22.65 ± 0.99
PE 32:0|PE 16:0/16:0	26.77 ± 9.60	24.88 ± 6.63	23.63 ± 9.33	38.86 ± 20.05
PE 32:1|PE 16:0/16:1	38.96 ± 4.58	31.09 ± 4.31	44.96 ± 4.91	49.40 ± 6.94
PE 32:1|PE 16:1/16:0	42.85 ± 9.52	37.64 ± 4.27	45.07 ± 6.91	50.29 ± 6.12
PE 34:0|PE 16:0/18:0	181.86 ± 36.92	166.74 ± 21.26	222.90 ± 36.66	184.15 ± 57.38
PE 34:0|PE 18:0/16:0	221.48 ± 54.10	233.39 ± 25.15	215.06 ± 48.45	248.15 ± 62.65
PE 34:1|PE 16:0/18:1	229.29 ± 50.84	193.01 ± 40.86	235.38 ± 44.05	252.68 ± 57.63
PE 34:1|PE 18:1/16:0	204.06 ± 39.33	196.44 ± 32.99	201.79 ± 29.72	231.19 ± 57.54
PE 34:2|PE 16:0/18:2	11.99 ± 0.83	12.16 ± 3.36	15.08 ± 0.44	13.42 ± 3.42
PE 34:2|PE 16:1/18:1	72.90 ± 16.65	63.97 ± 4.63	71.60 ± 12.19	74.08 ± 14.67
PE 34:2|PE 18:1/16:1	39.09 ± 5.52	36.23 ± 5.41	40.33 ± 4.47	40.34 ± 6.46
PE 34:3|PE 16:1/18:2	4.01 ± 1.54	2.81 ± 0.66	2.95 ± 0.27	3.70 ± 0.95
PE 34:3|PE 18:2/16:1	8.50 ± 2.74	4.96 ± 2.09	5.31 ± 3.90	7.23 ± 0.91
PE 34:4|PE 14:0/20:4	22.60 ± 4.44	16.26 ± 4.08	15.92 ± 3.76	16.56 ± 2.06
PE 35:2|PE 17:0/18:2	0.03 ± 0.06	0.00 ± 0.00	0.18 ± 0.29	0.00 ± 0.00
PE 35:2|PE 18:2/17:0	0.04 ± 0.06	0.02 ± 0.03	0.01 ± 0.01	0.12 ± 0.16
PE 36:0|PE 18:0/18:0	23.12 ± 2.77	22.95 ± 10.64	14.65 ± 4.79	23.73 ± 16.06
PE 36:1|PE 18:0/18:1	527.18 ± 36.63	436.80 ± 84.63	510.37 ± 112.09	547.72 ± 97.08
PE 36:1|PE 18:1/18:0	446.06 ± 40.46	400.27 ± 52.70	392.90 ± 38.21	498.19 ± 89.54
PE 36:2| PE 18:1/18:1	285.77 ± 48.13	222.62 ± 47.84	269.83 ± 64.30	324.37 ± 127.76
PE 36:2|PE 18:0/18:2	250.12 ± 46.65	235.55 ± 51.76	230.25 ± 65.12	330.35 ± 146.16
PE 36:2|PE 18:2/18:0	79.03 ± 25.53	88.47 ± 16.42	55.13 ± 20.22	113.36 ± 61.22
PE 36:3|PE 16:0/20:3	6.91 ± 0.71	8.80 ± 1.45	9.53 ± 3.66	12.61 ± 3.08
PE 36:3|PE 18:1/18:2	19.80 ± 2.87	23.15 ± 6.20	16.45 ± 3.71	24.37 ± 8.17
PE 36:3|PE 18:2/18:1	16.15 ± 0.33	22.23 ± 5.32	13.49 ± 2.15	20.06 ± 2.19
PE 36:4|PE 16:0/20:4	2423.03 ± 773.52	1988.22 ± 360.35	2618.32 ± 259.87	1998.89 ± 293.06
PE 36:4|PE 20:4/16:0	1640.20 ± 517.71	1721.87 ± 260.15	1933.97 ± 16.87	1577.34 ± 508.54
PE 36:5|PE 16:1/20:4	24.73 ± 11.60	19.97 ± 12.11	24.45 ± 10.80	34.13 ± 21.71
PE 36:5|PE 20:4/16:1	9.49 ± 2.50	8.11 ± 5.34	8.23 ± 0.58	8.52 ± 3.41
PE 36:6|PE 14:0/22:6	0.32 ± 0.49	0.57 ± 0.51	0.74 ± 0.63	0.07 ± 0.05
PE 37:5|PE 17:1/20:4	0.40 ± 0.35	0.18 ± 0.15	0.13 ± 0.22	0.04 ± 0.07
PE 37:5|PE 20:4/17:1	0.21 ± 0.37	0.00 ± 0.00	0.14 ± 0.25	0.00 ± 0.00
PE 37:6|PE 17:1/20:5	1.03 ± 0.48	1.00 ± 0.79	0.96 ± 0.16	0.85 ± 0.60
PE 38:1|PE 18:0/20:1	603.68 ± 29.68	478.00 ± 49.20	627.07 ± 32.03	533.34 ± 102.08
PE 38:1|PE 20:1/18:0	107.78 ± 15.15	88.31 ± 48.87	61.55 ± 17.70	137.83 ± 35.26
PE 38:2|PE 18:1/20:1	37.38 ± 16.79	34.84 ± 11.90	23.99 ± 7.23	41.00 ± 12.33
PE 38:2|PE 20:1/18:1	20.07 ± 4.59	25.18 ± 3.42	13.88 ± 5.12	25.34 ± 7.94
PE 38:3|PE 18:0/20:3	5.78 ± 0.66	4.98 ± 0.72	7.62 ± 0.70	8.67 ± 1.87
PE 38:3|PE 20:3/18:0	6.01 ± 0.68	4.65 ± 2.56	7.75 ± 1.06	7.91 ± 5.30
PE 38:4|PE 18:0/20:4	1521.89 ± 410.08	1254.61 ± 147.36	1436.24 ± 25.69	1404.03 ± 170.07
PE 38:4|PE 20:4/18:0	1742.56 ± 147.39	1254.61 ± 147.35	1436.24 ± 25.69	1404.03 ± 170.07
PE 38:5|PE 18:1/20:4	1543.64 ± 116.24	1252.24 ± 294.56	1062.13 ± 926.38	886.91 ± 781.65
PE 38:5|PE 20:4/18:1	1650.70 ± 397.78	1420.84 ± 38.10	1525.40 ± 61.20	1639.71 ± 138.70
PE 38:6|PE 16:0/22:6	2630.27 ± 6.78	1467.72 ± 88.77	1976.07 ± 433.00	1773.92 ± 234.08
PE 38:6|PE 18:2/20:4	54.25 ± 50.73	32.07 ± 12.19	28.96 ± 11.92	27.55 ± 14.12
PE 38:6|PE 22:6/16:0	2126.55 ± 341.63	2091.98 ± 306.95	2018.20 ± 146.85	2371.85 ± 298.20
PE 38:7|PE 16:1/22:6	83.48 ± 23.11	52.90 ± 37.91	45.34 ± 36.77	53.72 ± 45.05
PE 38:7|PE 22:6/16:1	21.96 ± 3.52	19.20 ± 14.46	16.46 ± 7.39	16.93 ± 10.95
PE 39:7|PE17:1/22:6	2.18 ± 1.76	1.29 ± 1.20	3.09 ± 2.29	2.80 ± 1.19
PE 40:2|PE 18:1/22:1	36.69 ± 1.78	36.55 ± 6.91	42.39 ± 5.08	46.41 ± 9.79
PE 40:2|PE 20:1/20:1	2.64 ± 1.65	2.15 ± 2.15	7.36 ± 3.24	3.97 ± 2.21
PE 40:3|PE 18:0/22:3	10.05 ± 5.20	10.77 ± 6.68	18.08 ± 10.98	25.81 ± 2.88
PE 40:3|PE 22:3/18:0	13.96 ± 3.22	8.13 ± 0.93	10.45 ± 1.26	14.75 ± 2.74
PE 40:4|PE 18:0/22:4	107.89 ± 12.53	100.48 ± 8.67	138.32 ± 9.80	97.27 ± 14.75
PE 40:4|PE 22:4/18:0	154.34 ± 32.79	162.92 ± 21.71	139.09 ± 30.53	159.68 ± 32.50
PE 40:5|PE 18:0/22:5	283.06 ± 44.79	212.13 ± 50.47	304.17 ± 55.63	266.86 ± 39.79
PE 40:5|PE 18:1/22:4	27.43 ± 19.39	5.09 ± 5.18	6.50 ± 5.38	23.49 ± 31.28
PE 40:5|PE 22:5/18:0	204.59 ± 58.76	204.38 ± 26.01	179.69 ± 19.41	217.48 ± 68.30
PE 40:6|PE 18:0/22:6	1489.92 ± 246.95	1183.66 ± 89.05	1675.40 ± 191.13	1728.75 ± 137.23
PE 40:6|PE 22:6/18:0	1721.05 ± 492.19	1623.54 ± 211.82	1744.92 ± 275.07	1907.49 ± 278.41
PE 40:7|PE 18:1/22:6	946.95 ± 180.10	676.25 ± 194.46	854.54 ± 103.37	743.24 ± 90.87
PE 40:7|PE 22:6/18:1	1157.42 ± 205.08	1023.36 ± 218.98	1040.14 ± 147.98	1094.63 ± 174.92
PE 40:8|PE 18:2/22:6	114.20 ± 16.53	91.03 ± 13.61	138.90 ± 15.34	83.37 ± 45.12
PE 40:8|PE 20:4/20:4	3.65 ± 0.36	5.14 ± 0.61	7.08 ± 0.72	5.06 ± 3.04
PE 40:8|PE 22:6/18:2	48.98 ± 13.26	42.51 ± 10.35	43.02 ± 4.78	37.09 ± 21.17
PE 40:9|PE 18:3/22:6	2.41 ± 0.85	2.07 ± 0.98	5.07 ± 2.16	3.15 ± 2.31
PE 42:0|PE 18:0/24:0	8.75 ± 6.62	6.86 ± 3.25	3.69 ± 1.67	4.62 ± 1.40
PE 42:10|PE 20:4/22:6	214.83 ± 35.57	144.55 ± 16.88	254.45 ± 59.28	200.51 ± 101.22
PE 42:4|PE 18:0/24:4	10.30 ± 3.34	14.33 ± 3.43	19.63 ± 5.44	12.89 ± 5.75
PE 42:4|PE 24:4/18:0	5.15 ± 2.18	4.92 ± 0.99	4.71 ± 0.84	4.64 ± 0.58
PE 42:5|PE 20:1/22:4	0.41 ± 0.13	0.34 ± 0.04	0.40 ± 0.16	0.24 ± 0.22
PE 42:5|PE 22:4/20:1	3.50 ± 1.35	2.95 ± 0.53	2.38 ± 1.65	4.10 ± 1.42
PE 42:8|PE 20:4/22:4	58.79 ± 12.17	54.27 ± 5.52	60.17 ± 4.52	47.99 ± 10.78
PE 42:8|PE 22:4/20:4	63.03 ± 23.66	61.86 ± 5.11	58.76 ± 4.65	59.67 ± 14.40
PE 42:9|PE 20:4/22:5	24.90 ± 9.43	22.06 ± 5.55	43.40 ± 5.33	26.88 ± 12.89
PE 42:9|PE 22:5/20:4	1.24 ± 1.33	2.80 ± 0.95	0.06 ± 0.05	2.29 ± 2.16
PE 44:10|PE 22:4/22:6	237.69 ± 34.25	178.61 ± 20.46	284.36 ± 75.12	223.18 ± 68.59
PE 44:10|PE 22:6/22:4	166.69 ± 31.36	138.62 ± 14.36	106.31 ± 95.55	139.84 ± 38.61
PE 44:11|PE 22:5/22:6	11.62 ± 4.67	9.30 ± 1.23	18.49 ± 10.33	13.87 ± 8.61
PE 44:12|PE 22:6/22:6	255.07 ± 86.37	155.06 ± 26.68	184.21 ± 105.80	110.76 ± 76.61
PE 44:9|PE 22:4/22:5	0.82 ± 0.30	0.94 ± 0.52	0.70 ± 0.73	0.37 ± 0.22
PE O-32:1|PE O-16:1/16:0	1.67 ± 2.02	1.09 ± 0.34	0.39 ± 0.30	1.43 ± 1.63
PE O-32:2|PE O-16:1/16:1	6.32 ± 1.07	6.68 ± 3.11	4.96 ± 1.83	7.63 ± 4.35
PE O-34:0|PE O-18:0/16:0	4.85 ± 2.45	5.06 ± 1.90	5.63 ± 0.81	4.08 ± 2.90
PE O-34:1|PE O-16:0/18:1	10.74 ± 1.31	8.99 ± 3.37	11.45 ± 3.97	6.94 ± 2.65
PE O-34:1|PE O-18:1/16:0	1.55 ± 0.73	8.89 ± 4.04	3.99 ± 5.83	2.09 ± 3.47
PE O-34:2|PE O-16:1/18:1	69.99 ± 18.01	51.45 ± 19.81	35.26 ± 8.57	81.44 ± 72.64
PE O-34:3|PE O-18:2/16:1	9.30 ± 3.41	10.85 ± 3.85	10.47 ± 4.25	13.83 ± 5.90
PE O-35:2|PE O-17:1/18:1	19.03 ± 6.90	18.25 ± 6.92	15.25 ± 5.65	18.52 ± 4.15
PE O-36:1|PE O-18:0/18:1	131.69 ± 34.25	125.36 ± 5.42	103.60 ± 11.01	130.69 ± 22.89
PE O-36:1|PE O-20:1/16:0	12.44 ± 5.26	15.76 ± 5.73	18.40 ± 9.81	20.26 ± 5.44
PE O-36:2|PE O-18:1/18:1	423.12 ± 56.26	420.77 ± 47.91	312.84 ± 31.44	394.40 ± 73.16
PE O-36:3|PE O-18:1/18:2	112.50 ± 44.26	106.16 ± 40.42	88.18 ± 22.75	171.34 ± 82.80
PE O-36:3|PE O-18:2/18:1	138.81 ± 46.03	99.64 ± 35.40	125.77 ± 47.54	166.36 ± 68.43
PE O-36:4|PE O-16:0/20:4	44.78 ± 8.34	48.32 ± 4.53	38.69 ± 13.21	37.90 ± 5.69
PE O-36:4|PE O-16:1/20:3	34.08 ± 3.39	33.15 ± 1.33	24.22 ± 9.27	32.96 ± 8.41
PE O-36:4|PE O-18:3/18:1	3.76 ± 0.64	3.74 ± 1.42	1.59 ± 0.37	5.19 ± 2.54
PE O-36:5|PE O-16:1/20:4	265.96 ± 46.18	220.22 ± 3.71	236.41 ± 28.90	185.64 ± 22.23
PE O-37:1|PE O-19:0/18:1	137.16 ± 32.88	126.92 ± 14.76	149.83 ± 52.34	137.04 ± 70.58
PE O-37:3|PE O-18:2/19:1	4.00 ± 2.64	2.30 ± 1.41	4.10 ± 2.21	6.68 ± 3.02
PE O-37:5|PE O-17:1/20:4	0.05 ± 0.09	1.58 ± 1.37	0.02 ± 0.03	0.73 ± 1.23
PE O-38:2|PE O-18:1/20:1	414.96 ± 115.55	344.68 ± 60.96	357.60 ± 112.61	450.87 ± 93.59
PE O-38:3|PE O-18:2/20:1	237.06 ± 44.08	205.35 ± 22.93	280.49 ± 39.22	358.03 ± 88.96
PE O-38:3|PE O-20:3/18:0	222.67 ± 47.66	230.17 ± 35.82	261.48 ± 62.75	346.29 ± 84.54
PE O-38:4|PE O-18:0/20:4	36.26 ± 16.26	31.25 ± 11.18	42.14 ± 9.21	31.71 ± 5.89
PE O-38:4|PE O-18:1/20:3	19.78 ± 1.68	20.72 ± 6.82	13.29 ± 4.01	17.11 ± 5.46
PE O-38:4|PE O-18:2/20:2	54.89 ± 8.46	52.81 ± 9.14	43.58 ± 9.85	50.39 ± 10.67
PE O-38:5|PE O-16:1/22:4	159.29 ± 106.47	150.20 ± 27.87	132.79 ± 35.07	148.07 ± 72.88
PE O-38:5|PE O-18:1/20:4	156.45 ± 71.72	186.92 ± 32.16	142.40 ± 24.70	141.15 ± 61.26
PE O-38:6|PE O-16:1/22:5	224.16 ± 14.94	209.23 ± 19.82	219.57 ± 54.63	283.18 ± 44.54
PE O-38:6|PE O-18:2/20:4	5.75 ± 5.54	139.26 ± 239.78	2.27 ± 1.46	2.30 ± 1.42
PE O-38:7|PE O-16:1/22:6	124.69 ± 76.43	155.39 ± 131.37	120.96 ± 94.19	152.02 ± 74.17
PE O-39:4|PE O-19:0/20:4	1.79 ± 0.07	1.34 ± 0.37	1.30 ± 1.21	1.80 ± 0.65
PE O-39:5|PE O-17:1/22:4	0.01 ± 0.01	0.01 ± 0.01	0.00 ± 0.00	0.01 ± 0.01
PE O-39:5|PE O-19:1/20:4	3.21 ± 0.55	2.80 ± 1.21	3.57 ± 0.45	3.76 ± 0.47
PE O-39:7|PE O-17:1/22:6	16.33 ± 14.44	15.06 ± 12.89	13.29 ± 11.11	14.35 ± 12.46
PE O-40:2|PE O-18:1/22:1	117.03 ± 85.65	119.52 ± 34.11	111.08 ± 25.30	124.52 ± 18.24
PE O-40:3|PE O-18:2/22:1	51.68 ± 25.14	42.05 ± 3.86	26.22 ± 12.02	48.34 ± 10.58
PE O-40:4|PE O-18:0/22:4	78.99 ± 26.85	65.43 ± 10.22	77.07 ± 11.22	72.73 ± 11.48
PE O-40:4|PE O-18:2/22:2	67.74 ± 4.22	48.53 ± 11.43	70.17 ± 19.11	36.87 ± 27.72
PE O-40:5|PE O-16:1/24:4	318.51 ± 24.50	232.07 ± 17.00	277.52 ± 20.35	217.23 ± 68.63
PE O-40:5|PE O-18:1/22:4	506.84 ± 31.49	410.89 ± 54.58	461.34 ± 54.77	388.12 ± 91.30
PE O-40:5|PE O-20:1/20:4	239.27 ± 46.99	227.35 ± 30.44	194.67 ± 40.43	203.15 ± 86.76
PE O-40:6|PE O-18:2/22:4	7.75 ± 2.45	7.34 ± 7.40	12.30 ± 2.03	8.74 ± 2.43
PE O-40:7|PE O-18:1/22:6	450.37 ± 200.67	446.31 ± 190.61	441.61 ± 16.73	570.99 ± 218.17
PE O-40:8|PE O-18:2/22:6	274.91 ± 73.29	223.76 ± 45.10	298.28 ± 34.96	294.25 ± 68.00
PE O-40:9|PE O-18:3/22:6	38.69 ± 31.98	46.64 ± 4.21	53.01 ± 2.47	38.77 ± 15.10
PE O-41:6|PE O-19:0/22:6	21.93 ± 19.12	41.18 ± 2.20	30.07 ± 25.57	34.67 ± 30.14
PE O-41:7|PE O-19:1/22:6	36.34 ± 28.46	11.91 ± 5.50	35.49 ± 25.68	17.89 ± 26.39
PE O-42:7|PE O-20:1/22:6	2.40 ± 0.43	1.57 ± 0.14	1.81 ± 0.47	0.77 ± 0.61
PE O-43:7|PE O-21:1/22:6	8.31 ± 1.74	7.86 ± 1.64	3.73 ± 2.79	13.65 ± 12.03
PE P-34:1|PE P-16:0/18:1	70.00 ± 17.55	51.50 ± 19.77	36.40 ± 9.89	81.12 ± 72.63
PE P-34:1|PE P-18:1/16:0	64.02 ± 21.90	59.80 ± 19.52	33.10 ± 5.91	87.54 ± 76.18
PE P-36:2|PE P-18:1/18:1	110.11 ± 18.46	84.27 ± 30.29	118.24 ± 52.31	146.46 ± 75.50
PE P-36:3|PE P-18:1/18:2	47.68 ± 8.38	52.21 ± 4.42	40.54 ± 12.97	45.71 ± 9.11
PE P-36:4|PE P-16:0/20:4	44.59 ± 74.93	171.21 ± 21.90	59.87 ± 101.26	150.67 ± 12.57
PE P-36:4|PE P-16:1/20:3	252.18 ± 55.34	195.15 ± 16.81	137.55 ± 118.34	166.70 ± 25.84
PE P-38:2|PE P-18:1/20:1	270.95 ± 44.66	242.86 ± 37.61	317.83 ± 65.93	401.70 ± 107.18
PE P-38:3|PE P-18:1/20:2	45.83 ± 13.75	22.02 ± 18.54	32.83 ± 4.85	28.66 ± 5.48
PE P-38:4|PE P-16:0/22:4	129.65 ± 101.93	104.67 ± 5.09	108.14 ± 15.74	153.23 ± 89.84
PE P-38:5|PE P-16:0/22:5	508.92 ± 86.68	430.56 ± 56.48	480.96 ± 8.33	589.31 ± 132.89
PE P-38:5|PE P-18:3/20:2	327.88 ± 19.31	247.74 ± 60.33	344.77 ± 50.94	388.22 ± 72.49
PE P-40:2|PE P-18:0/22:2	55.21 ± 25.48	48.25 ± 4.83	28.68 ± 11.40	55.14 ± 14.36
PE P-40:4|PE P-18:0/22:4	531.68 ± 30.30	422.00 ± 61.23	457.86 ± 54.80	399.84 ± 100.52
PE P-40:5|PE P-18:3/22:2	6.08 ± 4.26	6.12 ± 5.01	11.01 ± 3.53	8.13 ± 2.68
PE P-40:5|PE P-20:1/20:4	5.38 ± 4.66	4.77 ± 2.99	5.71 ± 1.06	4.70 ± 0.99
PE P-40:8|PE P-18:2/22:6	56.50 ± 7.27	50.96 ± 3.41	55.91 ± 2.62	40.88 ± 15.69
PG 30:0|PG 14:0/16:0	0.69 ± 0.28	0.81 ± 0.23	1.11 ± 0.32	0.93 ± 0.78
PG 32:0|PG 16:0/16:0	1676.77 ± 567.75	1364.00 ± 255.06	1824.27 ± 174.97	1360.66 ± 196.67
PG 32:1|PG 16:0/16:1	0.67 ± 0.35	0.41 ± 0.11	0.62 ± 0.50	0.72 ± 0.35
PG 34:1|PG 16:0/18:1	24.82 ± 6.44	22.90 ± 3.37	24.49 ± 5.57	22.91 ± 4.82
PG 34:1|PG 18:1/16:0	13.99 ± 6.62	13.86 ± 1.57	10.51 ± 2.13	14.22 ± 5.63
PG 34:2|PG 16:1/18:1	2367.51 ± 449.43	2049.87 ± 158.52	2077.01 ± 145.98	2191.92 ± 434.17
PG 34:2|PG 18:1/16:1	285.83 ± 185.93	240.48 ± 128.09	212.07 ± 0.86	223.20 ± 144.28
PG 34:3|PG 16:1/18:2	45.39 ± 12.30	42.02 ± 6.84	47.10 ± 0.89	43.64 ± 5.34
PG 34:3|PG 18:2/16:1	14.18 ± 4.79	16.15 ± 0.88	9.80 ± 2.16	19.05 ± 4.22
PG 36:1|PG 18:0/18:1	1.37 ± 0.66	0.98 ± 0.19	1.66 ± 0.24	0.93 ± 0.38
PG 36:1|PG 18:1/18:0	8.89 ± 3.75	6.51 ± 0.65	7.41 ± 1.63	7.51 ± 2.17
PG 36:2|PG 18:1/18:1	1360.35 ± 412.22	1344.81 ± 202.62	1368.19 ± 184.74	1469.89 ± 163.06
PG 36:3|PG 18:1/18:2	929.44 ± 189.35	851.88 ± 87.20	1111.53 ± 108.48	1107.77 ± 176.64
PG 36:3|PG 18:2/18:1	600.32 ± 435.81	834.92 ± 68.83	638.98 ± 489.64	767.49 ± 556.08
PG 36:4|PG 16:0/20:4	318.97 ± 24.49	224.90 ± 16.43	339.46 ± 11.98	322.30 ± 56.78
PG 36:4|PG 18:2/18:2	11.05 ± 6.59	18.06 ± 6.06	24.33 ± 13.42	17.38 ± 4.99
PG 36:4|PG 20:4/16:0	119.79 ± 15.65	136.06 ± 34.62	131.76 ± 35.03	138.15 ± 18.44
PG 36:5|PG 16:1/20:4	4.28 ± 1.30	4.89 ± 2.36	6.16 ± 2.72	5.88 ± 3.04
PG 36:5|PG 20:4/16:1	1.69 ± 0.27	1.54 ± 1.03	2.69 ± 1.06	2.15 ± 0.39
PG 38:1|PG 18:0/20:1	3.38 ± 2.39	2.66 ± 1.41	7.75 ± 3.12	3.97 ± 3.41
PG 38:4|PG 18:0/20:4	17.57 ± 10.46	23.88 ± 7.54	13.68 ± 3.35	28.38 ± 10.28
PG 38:4|PG 20:4/18:0	0.84 ± 0.68	1.05 ± 1.01	1.13 ± 0.59	1.69 ± 0.97
PG 38:5|PG 18:1/20:4	12.17 ± 3.92	9.89 ± 0.71	16.21 ± 1.08	10.75 ± 4.02
PG 38:5|PG 20:4/18:1	11.64 ± 4.31	8.05 ± 2.25	11.38 ± 1.67	11.42 ± 6.24
PG 38:6|PG 16:0/22:6	279.41 ± 224.98	283.48 ± 38.56	261.15 ± 199.69	395.51 ± 35.14
PG 38:6|PG 22:6/16:0	332.95 ± 57.90	325.79 ± 39.18	322.79 ± 78.52	378.80 ± 18.00
PG 38:7|PG 16:1/22:6	0.49 ± 0.21	0.21 ± 0.08	0.21 ± 0.10	0.21 ± 0.12
PG 39:0|PG 18:0/21:0	13.84 ± 2.79	14.20 ± 1.77	14.22 ± 2.99	19.75 ± 11.43
PG 40:4|PG 20:0/20:4	7.46 ± 3.54	9.44 ± 4.81	5.06 ± 2.09	14.40 ± 9.62
PG 40:6|PG 18:0/22:6	200.38 ± 30.87	154.81 ± 37.07	241.92 ± 13.02	176.49 ± 24.37
PG 40:6|PG 22:6/18:0	1.25 ± 1.15	1.05 ± 0.97	0.85 ± 0.45	0.92 ± 0.25
PG 40:7|PG 18:1/22:6	5.08 ± 1.73	3.13 ± 0.99	3.85 ± 0.39	5.70 ± 2.51
PG 40:7|PG 22:6/18:1	0.93 ± 0.33	0.78 ± 0.26	1.64 ± 0.54	1.01 ± 0.24
PG 40:8|PG 18:2/22:6	2280.60 ± 444.19	1935.67 ± 242.91	2403.16 ± 160.29	2175.59 ± 255.45
PG 40:8|PG 20:4/20:4	2065.36 ± 386.06	1671.43 ± 223.45	2247.11 ± 125.71	1784.72 ± 181.86
PG 40:8|PG 22:6/18:2	1611.62 ± 624.09	1621.93 ± 239.69	1538.78 ± 275.67	2006.25 ± 320.63
PG 42:10|PG 20:4/22:6	19.25 ± 6.20	16.12 ± 4.34	30.41 ± 3.51	24.20 ± 12.96
PG 42:11|PG 20:5/22:6	34.71 ± 27.44	21.52 ± 0.93	21.38 ± 8.89	26.89 ± 12.32
PG 42:8|PG 20:4/22:4	12.23 ± 3.33	12.15 ± 3.14	14.43 ± 2.63	11.07 ± 1.24
PG 42:8|PG 22:4/20:4	5.82 ± 2.54	10.36 ± 4.91	6.97 ± 5.52	4.88 ± 0.71
PG 42:9|PG 20:3/22:6	12.08 ± 6.42	12.34 ± 2.08	10.26 ± 1.75	8.19 ± 2.06
PG 42:9|PG 22:6/20:3	2.10 ± 1.04	2.98 ± 0.56	1.93 ± 0.12	1.72 ± 0.43
PG 44:10|PG 22:4/22:6	7.98 ± 0.79	5.53 ± 1.12	7.30 ± 3.39	6.22 ± 0.57
PG 44:11|PG 22:5/22:6	1.20 ± 0.66	2.70 ± 1.34	1.44 ± 0.28	1.66 ± 0.58
PG 44:11|PG 22:6/22:5	1.06 ± 0.29	1.19 ± 0.42	0.88 ± 0.06	1.41 ± 0.54
PG 44:12|PG 22:6/22:6	171.30 ± 46.52	144.63 ± 24.53	203.95 ± 29.24	175.28 ± 25.99
PI 36:1|PI 18:0/18:1	4.17 ± 0.82	3.02 ± 1.22	4.17 ± 1.83	4.15 ± 0.84
PI 36:2|PI 18:1/18:1	0.53 ± 0.46	0.39 ± 0.35	0.44 ± 0.58	0.17 ± 0.21
PI 36:3|PI 16:0/20:3	1319.59 ± 298.86	947.73 ± 134.98	1669.46 ± 430.55	1127.20 ± 497.87
PI 36:4|PI 16:0/20:4	180.68 ± 26.38	152.47 ± 23.92	219.56 ± 19.01	189.50 ± 38.88
PI 36:4|PI 20:4/16:0	21.16 ± 9.94	39.97 ± 3.50	23.00 ± 7.54	34.36 ± 9.39
PI 36:5|PI 16:0/20:5	0.12 ± 0.14	0.26 ± 0.09	0.24 ± 0.07	0.24 ± 0.21
PI 36:5|PI 16:1/20:4	1.92 ± 0.86	1.46 ± 0.54	2.50 ± 0.28	2.66 ± 1.24
PI 37:4|PI 17:0/20:4	3.36 ± 0.69	3.47 ± 0.61	4.44 ± 2.45	4.33 ± 1.70
PI 37:5|PI 17:1/20:4	0.74 ± 0.17	0.76 ± 0.31	1.25 ± 0.26	0.92 ± 0.71
PI 38:3|PI 18:0/20:3	1.84 ± 0.24	1.67 ± 0.67	2.04 ± 1.39	2.14 ± 0.62
PI 38:4|PI 18:0/20:4	189.94 ± 17.10	177.91 ± 13.15	198.43 ± 15.07	200.06 ± 28.59
PI 38:4|PI 20:4/18:0	170.42 ± 11.79	183.72 ± 21.84	140.53 ± 114.35	198.00 ± 47.44
PI 38:5|PI 16:0/22:5	3.88 ± 1.17	3.71 ± 0.95	4.25 ± 0.73	3.23 ± 1.72
PI 38:5|PI 18:1/20:4	155.34 ± 20.76	143.54 ± 20.41	197.91 ± 17.30	178.92 ± 36.46
PI 38:6|PI 16:0/22:6	62.65 ± 22.65	51.01 ± 15.92	92.54 ± 31.97	80.05 ± 22.76
PI 40:4|PI 18:0/22:4	7.10 ± 3.45	6.88 ± 2.05	9.27 ± 2.31	9.21 ± 1.37
PI 40:4|PI 22:4/18:0	0.67 ± 0.39	0.73 ± 0.26	0.80 ± 0.42	1.33 ± 0.21
PI 40:5|PI 20:1/20:4	3.43 ± 0.17	2.33 ± 0.67	3.35 ± 1.00	3.60 ± 1.04
PI 40:6|PI 18:0/22:6	45.15 ± 5.95	36.98 ± 8.48	75.07 ± 3.08	61.45 ± 11.61
PI 40:6|PI 22:6/18:0	3.25 ± 4.05	4.22 ± 1.32	0.02 ± 0.02	7.03 ± 2.70
PI 40:7|PI 18:1/22:6	6.54 ± 3.37	4.82 ± 0.96	9.79 ± 3.58	7.41 ± 2.64
PI 40:7|PI 22:6/18:1	1.28 ± 0.77	1.20 ± 0.69	1.55 ± 0.64	0.81 ± 0.67
PI 40:8|PI 20:4/20:4	4.78 ± 2.71	2.57 ± 0.84	4.88 ± 0.80	4.79 ± 2.92
PI 42:10|PI 20:4/22:6	1.09 ± 0.60	0.74 ± 0.29	1.09 ± 0.24	0.93 ± 0.51
PI 42:8|PI 20:4/22:4	1.03 ± 1.78	0.01 ± 0.02	0.00 ± 0.00	0.00 ± 0.00
PS 34:1|PS 16:0/18:1	45.84 ± 12.60	42.49 ± 6.84	47.79 ± 0.46	41.95 ± 2.72
PS 34:1|PS 18:1/16:0	17.21 ± 4.77	18.81 ± 0.63	18.91 ± 1.79	22.16 ± 3.46
PS 34:2|PS 16:0/18:2	3.32 ± 0.61	3.20 ± 0.92	4.50 ± 0.33	3.99 ± 1.01
PS 34:2|PS 18:2/16:0	0.42 ± 0.27	0.90 ± 0.24	1.45 ± 0.54	0.97 ± 0.32
PS 36:1|PS 18:0/18:1	779.88 ± 138.51	741.14 ± 83.42	931.32 ± 107.61	979.11 ± 166.91
PS 36:1|PS 18:1/18:0	645.67 ± 106.41	686.28 ± 71.98	690.80 ± 99.80	826.19 ± 75.08
PS 36:2|PS 18:1/18:1	286.44 ± 10.54	226.83 ± 22.11	330.07 ± 21.75	306.62 ± 49.66
PS 36:3|PS 16:0/20:3	3.78 ± 1.08	4.57 ± 2.27	5.99 ± 2.19	5.58 ± 2.81
PS 36:3|PS 20:3/16:0	0.41 ± 0.19	0.33 ± 0.24	0.44 ± 0.25	0.28 ± 0.25
PS 36:4|PS 16:0/20:4	11.36 ± 4.73	9.20 ± 2.43	17.81 ± 2.55	14.84 ± 5.77
PS 36:4|PS 20:4/16:0	7.61 ± 1.44	8.37 ± 3.00	9.59 ± 0.91	8.00 ± 1.42
PS 38:1|PS 18:0/20:1	11.96 ± 5.58	28.10 ± 18.35	5.16 ± 2.36	25.53 ± 20.35
PS 38:1|PS 18:1/20:0	6.17 ± 5.33	4.53 ± 5.05	9.82 ± 9.28	7.11 ± 3.68
PS 38:1|PS 20:1/18:0	15.31 ± 6.61	27.02 ± 14.47	5.99 ± 4.58	18.00 ± 8.74
PS 38:1|PS 20:0/18:1	7.85 ± 1.68	11.45 ± 3.72	14.07 ± 4.58	12.67 ± 11.08
PS 38:2|PS 18:0/20:2	15.48 ± 5.52	20.14 ± 7.33	10.05 ± 3.54	21.71 ± 5.94
PS 38:2|PS 20:2/18:0	12.31 ± 2.51	20.76 ± 4.95	9.04 ± 2.15	16.74 ± 2.65
PS 38:3|PS 18:0/20:3	50.27 ± 17.88	65.52 ± 13.49	55.31 ± 4.73	63.50 ± 4.35
PS 38:4|PS 18:0/20:4	384.87 ± 69.01	324.76 ± 58.55	458.34 ± 77.70	401.55 ± 31.10
PS 38:4|PS 20:4/18:0	384.33 ± 77.49	360.17 ± 37.87	404.94 ± 87.24	431.90 ± 17.02
PS 38:5|PS 18:1/20:4	35.35 ± 8.97	28.52 ± 2.80	53.59 ± 3.00	47.18 ± 2.02
PS 38:5|PS 20:4/18:1	33.69 ± 4.17	37.55 ± 6.67	40.75 ± 6.52	44.30 ± 8.23
PS 39:6|PS 17:0/22:6	4.07 ± 1.36	5.39 ± 1.64	5.70 ± 0.39	4.72 ± 1.90
PS 40:2|PS 18:1/22:1	7.45 ± 3.54	9.67 ± 5.05	5.06 ± 2.08	14.27 ± 9.70
PS 40:4|PS 18:0/22:4	417.13 ± 133.31	431.60 ± 47.93	492.82 ± 94.24	428.44 ± 66.41
PS 40:4|PS 22:4/18:0	140.79 ± 54.74	180.33 ± 24.54	119.10 ± 29.10	168.59 ± 57.68
PS 40:5|PS 18:0/22:5	194.34 ± 50.33	181.68 ± 65.77	147.91 ± 5.26	129.80 ± 37.78
PS 40:6|PS 18:0/22:6	2293.64 ± 448.82	1942.74 ± 229.60	2424.38 ± 159.70	2184.84 ± 266.70
PS 40:6|PS 22:6/18:0	1906.97 ± 614.84	1839.46 ± 220.99	1875.88 ± 237.65	2185.60 ± 316.51
PS 40:7|PS 18:1/22:6	173.22 ± 23.09	145.90 ± 25.07	211.46 ± 5.48	169.66 ± 43.10
PS 40:7|PS 22:6/18:1	68.78 ± 11.34	84.86 ± 14.75	81.73 ± 4.99	86.12 ± 12.61
PS 40:8|PS 18:2/22:6	6.37 ± 3.03	5.97 ± 2.11	8.06 ± 1.12	5.11 ± 2.36
PS 40:8|PS 22:6/18:2	1.32 ± 0.60	1.39 ± 0.34	1.37 ± 0.06	1.38 ± 0.93
PS 42:1|PS 18:1/24:0	1.31 ± 0.84	0.98 ± 0.65	0.14 ± 0.20	0.39 ± 0.16
PS 42:10|PS 22:6/20:4	67.05 ± 20.93	50.30 ± 12.69	82.66 ± 15.21	61.10 ± 38.44
PS 42:5|PS 22:1/20:4	12.17 ± 4.99	7.36 ± 1.40	7.48 ± 6.67	7.83 ± 7.06
PS 44:10|PS 22:4/22:6	164.02 ± 36.44	141.15 ± 17.72	192.80 ± 31.37	165.46 ± 28.54
PS 44:10|PS 22:6/22:4	132.71 ± 25.19	136.60 ± 10.75	146.24 ± 18.39	141.32 ± 22.29
PS 44:11|PS 22:6/22:5	20.44 ± 5.29	16.68 ± 4.81	26.96 ± 3.80	19.54 ± 3.89
PS 44:12|PS 22:6/22:6	223.78 ± 52.64	167.66 ± 42.42	292.83 ± 60.26	204.62 ± 53.52
