# Supplementary material for: Spatially and temporally probing distinctive glycerophospholipid alterations in Alzheimer’s disease mouse brain via high-resolution ion mobility-enabled sn-position resolved lipidomics
Source: Nat Commun. 2024 Jul 24;15:6252. doi: 10.1038/s41467-024-50299-9 (PMC11269705; doi:10.1038/s41467-024-50299-9)
Supplement: Supplementary file 14 — Supplementary Data 11 [file 41467_2024_50299_MOESM14_ESM.xlsx]

## Sheet: HCA in Hippocampus
The information of GPs in clusters 1-5 in HCA discrimination of the AD and WT group of hippocampus at age of 3 and 8 months
Lipid species	Cluster
LPC 20:0/0:0	Cluster 1
LPE 0:0/16:0	Cluster 1
LPE 22:6/0:0	Cluster 1
PA 36:2|PA 18:1/18:1	Cluster 1
PC 28:0|PC 14:0/14:0	Cluster 1
PC 31:0|PC 15:0/16:0	Cluster 1
PC 32:0|PC 14:0/18:0	Cluster 1
PC 35:2|PC 15:0/20:2	Cluster 1
PC 35:4|PC 15:0/20:4	Cluster 1
PC 36:1|PC 16:0/20:1	Cluster 1
PC 37:0|PC 15:0/22:0	Cluster 1
PC 37:1|PC 20:2/17:0	Cluster 1
PC 37:5|PC 17:1/20:4	Cluster 1
PC 40:6|PC 20:4/20:2	Cluster 1
PC 42:8|PC 22:4/20:4	Cluster 1
PC 44:5|PC 20:4/24:1	Cluster 1
PC O-34:2 |PC O-18:1/16:1	Cluster 1
PC O-36:3 |PC O-18:2/18:1	Cluster 1
PC O-38:1|PC O-18:1/20:1	Cluster 1
PC O-38:5|PC O-16:1/22:4	Cluster 1
PC O-38:6|PC O-16:0/22:6	Cluster 1
PE 34:0|PE 18:0/16:0	Cluster 1
PE 36:3|PE 18:1/18:2	Cluster 1
PE 38:3|PE 20:3/18:0	Cluster 1
PE 38:4|PE 20:4/18:0	Cluster 1
PE O-36:4|PE O-16:0/20:4	Cluster 1
PE O-38:5|PE O-16:1/22:4	Cluster 1
PE O-39:4|PE O-19:0/20:4	Cluster 1
PE O-40:6|PE O-18:2/22:4	Cluster 1
PE O-41:6|PE O-19:0/22:6	Cluster 1
PE P-40:5|PE P-18:3/22:2	Cluster 1
PE P-40:5|PE P-20:1/20:4	Cluster 1
PG 34:2|PG 16:1/18:1	Cluster 1
PG 34:2|PG 18:1/16:1	Cluster 1
PI 37:4|PI 17:0/20:4	Cluster 1
PI 38:4|PI 18:0/20:4	Cluster 1
PI 38:4|PI 20:4/18:0	Cluster 1
PS 38:1|PS 20:0/18:1	Cluster 1
PS 38:2|PS 18:0/20:2	Cluster 1
PS 39:6|PS 17:0/22:6	Cluster 1
PS 44:11|PS 22:6/22:5	Cluster 1
LPC 0:0/18:0	Cluster 2
LPC 0:0/18:1	Cluster 2
LPC 0:0/20:1	Cluster 2
LPC 15:1/0:0	Cluster 2
LPE 0:0/18:0	Cluster 2
LPE 18:1/0:0	Cluster 2
LPE 20:0/0:0	Cluster 2
LPE 20:1/0:0	Cluster 2
LPE 22:5/0:0	Cluster 2
PA 34:1|PA 16:0/18:1	Cluster 2
PA 38:4|PA 18:0/20:4	Cluster 2
PA 44:12|PA 22:6/22:6	Cluster 2
PC 30:1|PC 17:1/13:0	Cluster 2
PC 33:1|PC 16:0/17:1	Cluster 2
PC 33:1|PC 18:1/15:0	Cluster 2
PC 33:2|PC 15:0/18:2	Cluster 2
PC 35:1|PC 17:0/18:1	Cluster 2
PC 36:2|PC 18:0/18:2	Cluster 2
PC 37:5|PC 20:4/17:1	Cluster 2
PC 38:1|PC 18:1/20:0	Cluster 2
PC 38:1|PC 20:1/18:0	Cluster 2
PC 38:2|PC 18:0/20:2	Cluster 2
PC 40:2|PC 18:1/22:1	Cluster 2
PC O-35:2|PC O-17:1/18:1	Cluster 2
PC O-36:2|PC O-18:0/18:2	Cluster 2
PC O-37:1|PC O-19:0/18:1	Cluster 2
PC O-38:0|PC O-18:1/20:0	Cluster 2
PC O-38:2 |PC O-18:1/20:1	Cluster 2
PC O-38:3 |PC O-18:2/18:1	Cluster 2
PC O-38:6|PC O-18:2/20:4	Cluster 2
PC O-38:7|PC O-16:1/22:6	Cluster 2
PC O-39:1|PC O-19:0/20:1	Cluster 2
PC O-40:1|PC O-18:0/22:1	Cluster 2
PC O-42:4|PC O-22:0/20:4	Cluster 2
PE 32:1|PE 16:1/16:0	Cluster 2
PE 34:1|PE 16:0/18:1	Cluster 2
PE 34:1|PE 18:1/16:0	Cluster 2
PE 34:2|PE 18:1/16:1	Cluster 2
PE 34:4|PE 14:0/20:4	Cluster 2
PE 36:1|PE 18:1/18:0	Cluster 2
PE 36:2| PE 18:1/18:1	Cluster 2
PE 36:2|PE 18:0/18:2	Cluster 2
PE 36:2|PE 18:2/18:0	Cluster 2
PE 36:3|PE 18:2/18:1	Cluster 2
PE 36:4|PE 20:4/16:0	Cluster 2
PE 36:6|PE 14:0/22:6	Cluster 2
PE 38:1|PE 20:1/18:0	Cluster 2
PE 38:2|PE 20:1/18:1	Cluster 2
PE 38:3|PE 18:0/20:3	Cluster 2
PE 38:5|PE 20:4/18:1	Cluster 2
PE 38:6|PE 22:6/16:0	Cluster 2
PE 40:3|PE 18:0/22:3	Cluster 2
PE 40:3|PE 22:3/18:0	Cluster 2
PE 40:5|PE 18:0/22:5	Cluster 2
PE 40:5|PE 18:1/22:4	Cluster 2
PE 40:5|PE 22:5/18:0	Cluster 2
PE 40:9|PE 18:3/22:6	Cluster 2
PE 42:0|PE 18:0/24:0	Cluster 2
PE 42:9|PE 20:4/22:5	Cluster 2
PE 44:12|PE 22:6/22:6	Cluster 2
PE O-34:2|PE O-16:1/18:1	Cluster 2
PE O-34:3|PE O-18:2/16:1	Cluster 2
PE O-36:3|PE O-18:1/18:2	Cluster 2
PE O-36:3|PE O-18:2/18:1	Cluster 2
PE O-36:4|PE O-16:1/20:3	Cluster 2
PE O-36:4|PE O-18:3/18:1	Cluster 2
PE O-37:3|PE O-18:2/19:1	Cluster 2
PE O-37:5|PE O-17:1/20:4	Cluster 2
PE O-38:2|PE O-18:1/20:1	Cluster 2
PE O-38:3|PE O-18:2/20:1	Cluster 2
PE O-38:3|PE O-20:3/18:0	Cluster 2
PE O-40:2|PE O-18:1/22:1	Cluster 2
PE O-40:3|PE O-18:2/22:1	Cluster 2
PE O-43:7|PE O-21:1/22:6	Cluster 2
PE P-34:1|PE P-16:0/18:1	Cluster 2
PE P-36:3|PE P-18:1/18:2	Cluster 2
PE P-38:2|PE P-18:1/20:1	Cluster 2
PE P-38:5|PE P-16:0/22:5	Cluster 2
PE P-38:5|PE P-18:3/20:2	Cluster 2
PE P-40:2|PE P-18:0/22:2	Cluster 2
PG 34:3|PG 18:2/16:1	Cluster 2
PG 36:1|PG 18:0/18:1	Cluster 2
PG 36:1|PG 18:1/18:0	Cluster 2
PG 36:3|PG 18:1/18:2	Cluster 2
PG 36:3|PG 18:2/18:1	Cluster 2
PG 38:6|PG 16:0/22:6	Cluster 2
PG 38:6|PG 22:6/16:0	Cluster 2
PG 40:4|PG 20:0/20:4	Cluster 2
PG 40:8|PG 22:6/18:2	Cluster 2
PG 42:11|PG 22:6/20:5	Cluster 2
PG 42:8|PG 20:4/22:4	Cluster 2
PG 42:8|PG 22:4/20:4	Cluster 2
PG 42:9|PG 22:6/20:3	Cluster 2
PG 44:11|PG 22:5/22:6	Cluster 2
PG 44:11|PG 22:6/22:5	Cluster 2
PI 36:1|PI 18:0/18:1	Cluster 2
PI 36:4|PI 16:0/20:4	Cluster 2
PI 36:4|PI 20:4/16:0	Cluster 2
PI 37:5|PI 17:1/20:4	Cluster 2
PI 38:3|PI 18:0/20:3	Cluster 2
PI 40:4|PI 18:0/22:4	Cluster 2
PI 40:5|PI 20:1/20:4	Cluster 2
PI 40:6|PI 18:0/22:6	Cluster 2
PI 40:6|PI 22:6/18:0	Cluster 2
PI 40:7|PI 22:6/18:1	Cluster 2
PI 42:10|PI 20:4/22:6	Cluster 2
PS 36:1|PS 18:0/18:1	Cluster 2
PS 36:1|PS 18:1/18:0	Cluster 2
PS 36:4|PS 20:4/16:0	Cluster 2
PS 38:1|PS 18:0/20:1	Cluster 2
PS 38:2|PS 20:2/18:0	Cluster 2
PS 38:4|PS 18:0/20:4	Cluster 2
PS 38:4|PS 20:4/18:0	Cluster 2
PS 38:5|PS 20:4/18:1	Cluster 2
PS 40:2|PS 18:1/22:1	Cluster 2
PS 40:6|PS 22:6/18:0	Cluster 2
PS 40:7|PS 22:6/18:1	Cluster 2
PS 40:8|PS 18:2/22:6	Cluster 2
PS 40:8|PS 22:6/18:2	Cluster 2
LPC 0:0/15:1	Cluster 3
LPC 16:0/0:0	Cluster 3
LPC 18:0/0:0	Cluster 3
LPE 0:0/18:1	Cluster 3
PA 34:1|PA 18:1/16:0	Cluster 3
PA 44:10|PA 22:4/22:6	Cluster 3
PA 44:10|PA 22:6/22:4	Cluster 3
PC 31:1|PC 15:0/16:1	Cluster 3
PC 32:1|PC 16:0/16:1	Cluster 3
PC 32:1|PC 16:1/16:0	Cluster 3
PC 33:0|PC 16:0/17:0	Cluster 3
PC 34:0|PC 16:0/18:0	Cluster 3
PC 34:0|PC 18:0/16:0	Cluster 3
PC 34:1|PC 16:0/18:1	Cluster 3
PC 34:3|PC 16:1/18:2	Cluster 3
PC 34:4|PC 20:4/14:0	Cluster 3
PC 35:4|PC 20:4/15:0	Cluster 3
PC 36:1|PC 18:0/18:1	Cluster 3
PC 36:3|PC 18:2/18:1	Cluster 3
PC 36:6|PC 14:1/22:5	Cluster 3
PC 36:7|PC 14:1/22:6	Cluster 3
PC 37:4|PC 17:0/20:4	Cluster 3
PC 37:6|PC 15:1/22:5	Cluster 3
PC 38:2|PC 18:1/20:1	Cluster 3
PC 38:3|PC 18:0/20:3	Cluster 3
PC 38:6|PC 20:4/18:2	Cluster 3
PC 38:7|PC 16:1/22:6	Cluster 3
PC 38:7|PC 22:6/16:1	Cluster 3
PC 40:4|PC 16:0/24:4	Cluster 3
PC 40:5|PC 18:0/22:5	Cluster 3
PC 40:5|PC 18:1/22:4	Cluster 3
PC 40:5|PC 22:5/18:0	Cluster 3
PC 42:4|PC 18:0/24:4	Cluster 3
PC 44:12|PC 22:6/22:6	Cluster 3
PC O-32:1|PC O-18:1/14:0	Cluster 3
PC O-35:0|PC O-17:0/18:0	Cluster 3
PC O-35:1|PC O-17:0/18:1	Cluster 3
PC O-37:3|PC O-21:3/16:0	Cluster 3
PC O-39:2|PC O-19:0/20:2	Cluster 3
PC O-39:7|PC O-17:1/22:6	Cluster 3
PC O-40:5 |PC O-18:1/22:4	Cluster 3
PC O-40:9 |PC O-18:3/22:6	Cluster 3
PC O-41:5|PC O-19:0/22:4	Cluster 3
PC O-41:6|PC O-19:0/22:6	Cluster 3
PE 32:1|PE 16:0/16:1	Cluster 3
PE 34:2|PE 16:1/18:1	Cluster 3
PE 34:3|PE 16:1/18:2	Cluster 3
PE 36:1|PE 18:0/18:1	Cluster 3
PE 36:3|PE 16:0/20:3	Cluster 3
PE 36:4|PE 16:0/20:4	Cluster 3
PE 36:5|PE 16:1/20:4	Cluster 3
PE 36:5|PE 20:4/16:1	Cluster 3
PE 37:6|PE 17:1/20:5	Cluster 3
PE 38:1|PE 18:0/20:1	Cluster 3
PE 38:4|PE 18:0/20:4	Cluster 3
PE 38:5|PE 18:1/20:4	Cluster 3
PE 38:6|PE 16:0/22:6	Cluster 3
PE 39:7|PE17:1/22:6	Cluster 3
PE 40:2|PE 20:1/20:1	Cluster 3
PE 40:4|PE 18:0/22:4	Cluster 3
PE 40:4|PE 22:4/18:0	Cluster 3
PE 40:7|PE 18:1/22:6	Cluster 3
PE 40:7|PE 22:6/18:1	Cluster 3
PE 40:8|PE 18:2/22:6	Cluster 3
PE 40:8|PE 20:4/20:4	Cluster 3
PE 40:8|PE 22:6/18:2	Cluster 3
PE 42:10|PE 20:4/22:6	Cluster 3
PE 42:4|PE 24:4/18:0	Cluster 3
PE 42:5|PE 20:1/22:4	Cluster 3
PE 42:5|PE 22:4/20:1	Cluster 3
PE 42:8|PE 20:4/22:4	Cluster 3
PE 42:8|PE 22:4/20:4	Cluster 3
PE 42:9|PE 22:5/20:4	Cluster 3
PE 44:10|PE 22:4/22:6	Cluster 3
PE 44:10|PE 22:6/22:4	Cluster 3
PE 44:11|PE 22:5/22:6	Cluster 3
PE O-32:2|PE O-16:1/16:1	Cluster 3
PE O-34:0|PE O-18:0/16:0	Cluster 3
PE O-34:1|PE O-16:0/18:1	Cluster 3
PE O-36:1|PE O-18:0/18:1	Cluster 3
PE O-36:1|PE O-20:1/16:0	Cluster 3
PE O-36:2|PE O-18:1/18:1	Cluster 3
PE O-36:5|PE O-16:1/20:4	Cluster 3
PE O-38:4|PE O-18:0/20:4	Cluster 3
PE O-38:4|PE O-18:1/20:3	Cluster 3
PE O-38:6|PE O-16:1/22:5	Cluster 3
PE O-38:6|PE O-18:2/20:4	Cluster 3
PE O-38:7|PE O-16:1/22:6	Cluster 3
PE O-40:4|PE O-18:2/22:2	Cluster 3
PE O-40:5|PE O-16:1/24:4	Cluster 3
PE O-40:5|PE O-18:1/22:4	Cluster 3
PE O-40:7|PE O-18:1/22:6	Cluster 3
PE O-40:8|PE O-18:2/22:6	Cluster 3
PE O-40:9|PE O-18:3/22:6	Cluster 3
PE O-41:7|PE O-19:1/22:6	Cluster 3
PE O-42:7|PE O-20:1/22:6	Cluster 3
PE P-36:4|PE P-16:1/20:3	Cluster 3
PE P-38:3|PE P-18:1/20:2	Cluster 3
PE P-38:4|PE P-16:0/22:4	Cluster 3
PE P-40:4|PE P-18:0/22:4	Cluster 3
PE P-40:8|PE P-18:2/22:6	Cluster 3
PG 30:0|PG 14:0/16:0	Cluster 3
PG 32:0|PG 16:0/16:0	Cluster 3
PG 32:1|PG 16:0/16:1	Cluster 3
PG 34:1|PG 16:0/18:1	Cluster 3
PG 34:3|PG 16:1/18:2	Cluster 3
PG 36:4|PG 16:0/20:4	Cluster 3
PG 36:4|PG 20:4/16:0	Cluster 3
PG 36:5|PG 16:1/20:4	Cluster 3
PG 36:5|PG 20:4/16:1	Cluster 3
PG 38:1|PG 18:0/20:1	Cluster 3
PG 38:4|PG 18:0/20:4	Cluster 3
PG 38:7|PG 16:1/22:6	Cluster 3
PG 39:0|PG 18:0/21:0	Cluster 3
PG 40:6|PG 18:0/22:6	Cluster 3
PG 40:7|PG 22:6/18:1	Cluster 3
PG 40:8|PG 18:2/22:6	Cluster 3
PG 40:8|PG 20:4/20:4	Cluster 3
PG 42:10|PG 20:4/22:6	Cluster 3
PG 42:11|PG 20:5/22:6	Cluster 3
PG 42:9|PG 20:3/22:6	Cluster 3
PG 44:10|PG 22:4/22:6	Cluster 3
PG 44:12|PG 22:6/22:6	Cluster 3
PI 36:2|PI 18:1/18:1	Cluster 3
PI 36:3|PI 16:0/20:3	Cluster 3
PI 38:5|PI 18:1/20:4	Cluster 3
PI 40:4|PI 22:4/18:0	Cluster 3
PS 34:1|PS 16:0/18:1	Cluster 3
PS 34:1|PS 18:1/16:0	Cluster 3
PS 34:2|PS 16:0/18:2	Cluster 3
PS 36:2|PS 18:1/18:1	Cluster 3
PS 36:3|PS 16:0/20:3	Cluster 3
PS 36:3|PS 20:3/16:0	Cluster 3
PS 38:1|PS 18:1/20:0	Cluster 3
PS 38:1|PS 20:1/18:0	Cluster 3
PS 38:5|PS 18:1/20:4	Cluster 3
PS 40:4|PS 18:0/22:4	Cluster 3
PS 40:4|PS 22:4/18:0	Cluster 3
PS 40:5|PS 18:0/22:5	Cluster 3
PS 40:6|PS 18:0/22:6	Cluster 3
PS 40:7|PS 18:1/22:6	Cluster 3
PS 42:10|PS 22:6/20:4	Cluster 3
PS 42:5|PS 20:4/22:1	Cluster 3
PS 44:10|PS 22:4/22:6	Cluster 3
PS 44:10|PS 22:6/22:4	Cluster 3
PS 44:12|PS 22:6/22:6	Cluster 3
LPE 20:4/0:0	Cluster 4
PC 29:1|PC 13:0/16:1	Cluster 4
PC 31:0|PC 16:0/15:0	Cluster 4
PC 32:0|PC 16:0/16:0	Cluster 4
PC 32:2|PC 15:1/17:1	Cluster 4
PC 32:2|PC 17:1/15:1	Cluster 4
PC 34:1|PC 18:1/16:0	Cluster 4
PC 34:2|PC 16:0/18:2	Cluster 4
PC 34:2|PC 18:2/16:0	Cluster 4
PC 34:4|PC 14:0/20:4	Cluster 4
PC 36:1|PC 18:1/18:0	Cluster 4
PC 36:2|PC 15:0/21:2	Cluster 4
PC 36:2|PC 18:1/18:1	Cluster 4
PC 36:3|PC 16:0/20:3	Cluster 4
PC 36:3|PC 18:1/18:2	Cluster 4
PC 36:4|PC 16:0/20:4	Cluster 4
PC 36:4|PC 20:4/16:0	Cluster 4
PC 36:7|PC 22:6/14:1	Cluster 4
PC 37:2|PC 15:1/22:1	Cluster 4
PC 37:4|PC 20:4/17:0	Cluster 4
PC 38:2|PC 20:1/18:1	Cluster 4
PC 38:4|PC 18:0/20:4	Cluster 4
PC 38:4|PC 20:4/18:0	Cluster 4
PC 38:5|PC 18:0/20:5	Cluster 4
PC 38:5|PC 18:1/20:4	Cluster 4
PC 39:6|PC 17:0/22:6	Cluster 4
PC 40:4|PC 18:0/22:4	Cluster 4
PC 40:4|PC 22:4/18:0	Cluster 4
PC 40:6|PC 20:2/20:4	Cluster 4
PC 42:4|PC 24:4/18:0	Cluster 4
PC 42:8|PC 20:4/22:4	Cluster 4
PC O-32:0|PC O-16:0/16:0	Cluster 4
PC O-32:1|PC O-16:1/16:0	Cluster 4
PC O-33:0|PC O-17:0/16:0	Cluster 4
PC O-34:1 |PC O-18:1/16:0	Cluster 4
PC O-34:1|PC O-16:0/18:1	Cluster 4
PC O-34:2|PC O-16:1/18:1	Cluster 4
PC O-35:1|PC O-17:1/18:0	Cluster 4
PC O-36:4|PC O-16:0/20:4	Cluster 4
PC O-36:5|PC O-16:1/20:5	Cluster 4
PC O-38:4|PC O-18:0/20:4	Cluster 4
PC O-38:5|PC O-18:1/20:4	Cluster 4
PC O-39:5|PC O-19:1/20:4	Cluster 4
PC O-40:4|PC O-18:0/22:4	Cluster 4
PC O-40:6|PC O-18:0/22:6	Cluster 4
PC O-41:7|PC O-19:1/22:6	Cluster 4
PC O-42:10|PC O-20:4/22:6	Cluster 4
PC O-42:6|PC O-20:0/22:6	Cluster 4
PE 34:0|PE 16:0/18:0	Cluster 4
PE 40:6|PE 18:0/22:6	Cluster 4
PE 42:4|PE 18:0/24:4	Cluster 4
PE O-32:1|PE O-16:1/16:0	Cluster 4
PE O-38:5|PE O-18:1/20:4	Cluster 4
PE O-39:5|PE O-19:1/20:4	Cluster 4
PE O-40:4|PE O-18:0/22:4	Cluster 4
PE P-36:4|PE P-16:0/20:4	Cluster 4
PG 34:1|PG 18:1/16:0	Cluster 4
PG 38:4|PG 20:4/18:0	Cluster 4
PS 34:2|PS 18:2/16:0	Cluster 4
PS 36:4|PS 16:0/20:4	Cluster 4
LPC 18:1/0:0	Cluster 5
LPC 18:3/0:0	Cluster 5
LPC 20:1/0:0	Cluster 5
LPC 20:4/0:0	Cluster 5
LPC 22:6/0:0	Cluster 5
LPE 16:0/0:0	Cluster 5
LPE 18:0/0:0	Cluster 5
PC 30:1|PC 13:0/17:1	Cluster 5
PC 33:0|PC 17:0/16:0	Cluster 5
PC 33:1|PC 15:0/18:1	Cluster 5
PC 34:3|PC 18:2/16:1	Cluster 5
PC 36:0|PC 18:0/18:0	Cluster 5
PC 38:1|PC 18:0/20:1	Cluster 5
PC 38:6|PC 18:2/20:4	Cluster 5
PC 40:0 PC 18:0/22:0	Cluster 5
PC 40:1|PC 18:0/22:1	Cluster 5
PC 40:8|PC 20:4/20:4	Cluster 5
PC 42:1|PC 18:1/24:0	Cluster 5
PC 42:1|PC 24:0/18:1	Cluster 5
PC 42:2|PC 18:1/24:1	Cluster 5
PC 42:2|PC 24:1/18:1	Cluster 5
PC 44:10|PC 22:6/22:4	Cluster 5
PC O-34:0|PC O-18:0/16:0	Cluster 5
PC O-34:1|PC O-14:0/20:1	Cluster 5
PC O-36:0|PC O-18:0/18:0	Cluster 5
PC O-36:1|PC O-18:0/18:1	Cluster 5
PC O-36:1|PC O-18:1/18:0	Cluster 5
PC O-36:2|PC O-18:1/18:1	Cluster 5
PC O-37:0|PC O-19:0/18:0	Cluster 5
PC O-39:0|PC O-19:0/20:0	Cluster 5
PC O-40:3|PC O-18:1/22:2	Cluster 5
PC O-41:0|PC O-19:0/22:0	Cluster 5
PC O-42:1|PC O-20:1/22:0	Cluster 5
PE 34:2|PE 16:0/18:2	Cluster 5
PE 34:3|PE 18:2/16:1	Cluster 5
PE 36:0|PE 18:0/18:0	Cluster 5
PE 38:2|PE 18:1/20:1	Cluster 5
PE 38:6|PE 18:2/20:4	Cluster 5
PE 38:7|PE 16:1/22:6	Cluster 5
PE 38:7|PE 22:6/16:1	Cluster 5
PE 40:6|PE 22:6/18:0	Cluster 5
PE O-34:1|PE O-18:1/16:0	Cluster 5
PE O-35:2|PE O-17:1/18:1	Cluster 5
PE O-37:1|PE O-19:0/18:1	Cluster 5
PE O-38:4|PE O-18:2/20:2	Cluster 5
PE O-40:5|PE O-20:1/20:4	Cluster 5
PE P-34:1|PE P-18:1/16:0	Cluster 5
PE P-36:2|PE P-18:1/18:1	Cluster 5
PG 36:2|PG 18:1/18:1	Cluster 5
PG 36:4|PG 18:2/18:2	Cluster 5
PG 38:5|PG 18:1/20:4	Cluster 5
PG 38:5|PG 20:4/18:1	Cluster 5
PG 40:6|PG 22:6/18:0	Cluster 5
PG 40:7|PG 18:1/22:6	Cluster 5
PI 38:5|PI 16:0/22:5	Cluster 5
PI 38:6|PI 16:0/22:6	Cluster 5
PI 40:7|PI 18:1/22:6	Cluster 5
PS 38:3|PS 18:0/20:3	Cluster 5
PS 42:1|PS 18:1/24:0	Cluster 5
