# Supplementary material for: Spatially and temporally probing distinctive glycerophospholipid alterations in Alzheimer’s disease mouse brain via high-resolution ion mobility-enabled sn-position resolved lipidomics
Source: Nat Commun. 2024 Jul 24;15:6252. doi: 10.1038/s41467-024-50299-9 (PMC11269705; doi:10.1038/s41467-024-50299-9)
Supplement: Supplementary file 15 — Supplementary Data 12 [file 41467_2024_50299_MOESM15_ESM.xlsx]

## Sheet: HP_AD3_WT3
	FC	log2(FC)	raw.pval	#NAME?
PC O-36:4|PC O-16:0/20:4	0.54129	-0.88554	7.9559e-07	6.0993
PC O-39:5|PC O-19:1/20:4	0.6132	-0.70557	1.6038e-05	4.7948
PC 33:1|PC 18:1/15:0	0.43184	-1.2114	7.9515e-05	4.0996
LPE 16:0/0:0	0.50561	-0.9839	8.6336e-05	4.0638
PS 38:5|PS 20:4/18:1	0.38582	-1.374	0.0001053	3.9776
PE O-36:2|PE O-18:1/18:1	0.52654	-0.92538	0.00038855	3.4106
PE 36:2|PE 18:2/18:0	0.31507	-1.6662	0.0004185	3.3783
PC O-38:3 |PC O-18:2/18:1	0.15625	-2.6781	0.00047839	3.3202
PI 38:4|PI 20:4/18:0	0.47064	-1.0873	0.00058353	3.2339
PE O-38:3|PE O-20:3/18:0	0.51278	-0.9636	0.00059679	3.2242
PC O-36:3 |PC O-18:2/18:1	0.45238	-1.1444	0.00068469	3.1645
PE 40:5|PE 18:0/22:5	0.11253	-3.1516	0.00073582	3.1332
PI 40:4|PI 18:0/22:4	0.26748	-1.9025	0.00075937	3.1195
PC 42:4|PC 24:4/18:0	0.5885	-0.7649	0.0007981	3.0979
PC 36:4|PC 16:0/20:4	0.56537	-0.82273	0.00081839	3.087
PC 32:0|PC 16:0/16:0	0.56225	-0.83071	0.00091804	3.0371
PE 38:5|PE 20:4/18:1	0.56129	-0.83317	0.00099787	3.0009
PC 38:5|PC 18:0/20:5	0.59293	-0.75408	0.0010894	2.9628
PC O-34:2 |PC O-18:1/16:1	0.50981	-0.97197	0.0011022	2.9577
PC O-33:0|PC O-17:0/16:0	0.55515	-0.84904	0.0011402	2.943
PE O-39:5|PE O-19:1/20:4	8.6717	3.1163	0.0011701	2.9318
PC 33:0|PC 16:0/17:0	0.57493	-0.79855	0.0014871	2.8277
PC 34:1|PC 18:1/16:0	0.63007	-0.66642	0.0015464	2.8107
PC 32:0|PC 14:0/18:0	0.49654	-1.01	0.001944	2.7113
LPC 20:4/0:0	0.48777	-1.0357	0.0019636	2.707
PE 38:7|PE 22:6/16:1	0.37251	-1.4246	0.0021077	2.6762
PC 36:4|PC 20:4/16:0	0.60828	-0.71719	0.0021786	2.6618
PS 40:7|PS 22:6/18:1	0.41401	-1.2723	0.0022567	2.6465
PC O-34:2|PC O-16:1/18:1	0.58358	-0.77699	0.002268	2.6444
PS 38:4|PS 18:0/20:4	0.56182	-0.83182	0.00227	2.644
PE O-38:6|PE O-18:2/20:4	0.52372	-0.93312	0.0025624	2.5913
PE 34:2|PE 18:1/16:1	0.40899	-1.2899	0.0026867	2.5708
PS 38:4|PS 20:4/18:0	0.41155	-1.2809	0.002689	2.5704
PE 40:3|PE 18:0/22:3	0.27721	-1.851	0.0027143	2.5663
PI 36:1|PI 18:0/18:1	0.28013	-1.8359	0.002783	2.5555
PE 34:2|PE 16:0/18:2	0.55163	-0.85822	0.0029484	2.5304
PG 38:6|PG 22:6/16:0	0.40898	-1.2899	0.0030694	2.5129
PA 44:12|PA 22:6/22:6	0.5177	-0.94982	0.0032223	2.4918
PC 37:1|PC 20:1/17:0	0.45912	-1.123	0.0034157	2.4665
PS 40:4|PS 22:4/18:0	0.41824	-1.2576	0.0034687	2.4598
PS 36:4|PS 20:4/16:0	0.44292	-1.1749	0.0034754	2.459
PE 36:2|PE 18:0/18:2	0.47173	-1.084	0.0034908	2.4571
PC O-36:5|PC O-16:1/20:5	0.52334	-0.93419	0.0037622	2.4246
PG 40:7|PG 18:1/22:6	0.31575	-1.6631	0.0037827	2.4222
PE 36:0|PE 18:0/18:0	0.48409	-1.0466	0.0037977	2.4205
PE 34:1|PE 16:0/18:1	0.60915	-0.71514	0.0039133	2.4075
PE 40:8|PE 18:2/22:6	0.63929	-0.64546	0.0040537	2.3921
PC O-38:1|PC O-18:1/20:1	0.44735	-1.1605	0.0041685	2.38
LPE 18:0/0:0	0.50454	-0.98696	0.0041912	2.3777
PC 34:2|PC 16:0/18:2	0.65314	-0.61453	0.0044962	2.3472
PS 36:1|PS 18:1/18:0	0.45335	-1.1413	0.0045508	2.3419
PI 42:10|PI 20:4/22:6	0.42206	-1.2445	0.0045513	2.3419
PC 38:1|PC 18:0/20:1	0.47399	-1.0771	0.0045695	2.3401
LPE 22:1/0:0	0.47222	-1.0825	0.0046417	2.3333
PC O-40:6|PC O-18:0/22:6	0.39566	-1.3377	0.004685	2.3293
PC 34:2|PC 18:2/16:0	0.55083	-0.86033	0.0049292	2.3072
PE 38:4|PE 20:4/18:0	0.60377	-0.72793	0.0049686	2.3038
PE O-36:4|PE O-16:0/20:4	0.56309	-0.82855	0.005124	2.2904
PG 36:3|PG 18:2/18:1	0.44152	-1.1794	0.0051294	2.2899
LPC 18:0/0:0	0.62148	-0.68623	0.0051437	2.2887
LPC 22:5/0:0	0.28125	-1.8301	0.0051853	2.2852
PG 34:3|PG 16:1/18:2	0.60456	-0.72604	0.0053625	2.2706
PI 40:8|PI 20:4/20:4	8.3333	3.0589	0.0057115	2.2432
LPE 0:0/22:1	0.41463	-1.2701	0.0057979	2.2367
PC 34:3|PC 16:1/18:2	0.57731	-0.79258	0.0058167	2.2353
LPC 18:1/0:0	0.50697	-0.98002	0.0058178	2.2352
PI 38:4|PI 18:0/20:4	0.61134	-0.70996	0.0058211	2.235
PS 34:1|PS 16:0/18:1	0.60612	-0.72231	0.0058337	2.2341
LPE 20:1/0:0	0.47329	-1.0792	0.0060231	2.2202
PG 36:2|PG 18:1/18:1	0.47237	-1.082	0.0060433	2.2187
PE 42:4|PE 18:0/24:4	0.53684	-0.89743	0.0060569	2.2178
LPE 22:5/0:0	0.25779	-1.9557	0.0060958	2.215
PI 36:4|PI 16:0/20:4	0.57224	-0.80532	0.0061931	2.2081
PC 42:2|PC 18:1/24:1	0.40898	-1.2899	0.0063003	2.2006
PC 37:5|PC 17:1/20:4	0.48817	-1.0345	0.0063058	2.2003
PC 44:12|PC 22:6/22:6	0.579	-0.78836	0.0067091	2.1733
LPC 0:0/19:1	0.60526	-0.72437	0.0067211	2.1726
PC 34:4|PC 14:0/20:4	0.46061	-1.1184	0.0068387	2.165
LPC 22:6/0:0	0.27973	-1.8379	0.0070153	2.154
PC 29:1|PC 13:0/16:1	0.61483	-0.70173	0.0071003	2.1487
PC O-32:1|PC O-18:1/14:0	0.44742	-1.1603	0.0072501	2.1397
PI 36:4|PI 20:4/16:0	0.404	-1.3076	0.007275	2.1382
PC 44:10|PC 22:4/22:6	0.5231	-0.93485	0.007304	2.1364
PE O-37:1|PE O-19:0/18:1	0.35523	-1.4932	0.0073242	2.1352
PC O-40:1|PC O-18:0/22:1	0.31257	-1.6777	0.0073889	2.1314
PS 40:7|PS 18:1/22:6	0.58972	-0.7619	0.0075639	2.1213
PG 38:6|PG 16:0/22:6	0.58557	-0.77208	0.0076065	2.1188
LPE 22:6/0:0	0.44909	-1.1549	0.0076505	2.1163
LPE 0:0/18:0	0.18989	-2.3967	0.0076789	2.1147
LPC 0:0/18:1	0.37679	-1.4082	0.007862	2.1045
PE 42:8|PE 22:4/20:4	0.61833	-0.69355	0.0079152	2.1015
LPC 0:0/18:0	0.35905	-1.4778	0.0082119	2.0856
LPE 18:1/0:0	0.30172	-1.7287	0.0084515	2.0731
PE 38:2|PE 20:1/18:1	0.41685	-1.2624	0.00861	2.065
PC 42:2|PC 24:1/18:1	0.28164	-1.8281	0.0086847	2.0612
PC 40:8|PC 20:4/20:4	0.49858	-1.0041	0.0089708	2.0472
PC 36:2|PC 15:0/21:2	0.66497	-0.58863	0.0091111	2.0404
PE O-36:1|PE O-18:0/18:1	0.61793	-0.69449	0.0092453	2.0341
PC 36:0|PC 18:0/18:0	0.26963	-1.891	0.0092494	2.0339
PG 34:1|PG 18:1/16:0	0.46224	-1.1133	0.009546	2.0202
PC O-42:4|PC O-22:0/20:4	0.32515	-1.6208	0.0096716	2.0145
PC 28:0|PC 14:0/14:0	0.45885	-1.1239	0.0098509	2.0065
PE 42:10|PE 20:4/22:6	0.46303	-1.1108	0.010278	1.9881
PC O-36:2|PC O-18:0/18:2	0.47934	-1.0609	0.010296	1.9873
PE O-38:4|PE O-18:2/20:2	0.45178	-1.1463	0.010915	1.962
PG 42:8|PG 22:4/20:4	0.3124	-1.6786	0.011004	1.9585
PE P-36:3|PE P-18:1/18:2	0.5852	-0.77299	0.011018	1.9579
PC O-42:10|PC O-20:4/22:6	0.63692	-0.6508	0.011037	1.9571
PC 40:1|PC 18:0/22:1	0.40036	-1.3206	0.011096	1.9548
PC 33:1|PC 15:0/18:1	0.56051	-0.83518	0.011161	1.9523
PS 40:5|PS 18:0/22:5	0.52819	-0.92087	0.011395	1.9433
PC O-36:2|PC O-18:1/18:1	0.50436	-0.98747	0.011461	1.9408
PC O-32:1|PC O-16:1/16:0	0.65165	-0.61783	0.011634	1.9343
PC O-34:1|PC O-14:0/20:1	0.36841	-1.4406	0.011966	1.9221
PG 38:5|PG 18:1/20:4	0.35807	-1.4817	0.012044	1.9192
PC O-36:1|PC O-18:1/18:0	0.46823	-1.0947	0.012163	1.915
PC 38:4|PC 20:4/18:0	0.6626	-0.5938	0.012197	1.9137
LPC 24:3/0:0	0.25714	-1.9594	0.012564	1.9009
PE O-37:5|PE O-17:1/20:4	0.42387	-1.2383	0.012651	1.8979
PG 44:11|PG 22:6/22:5	0.38754	-1.3676	0.012655	1.8977
PE O-36:4|PE O-16:1/20:3	0.39717	-1.3322	0.013095	1.8829
PS 42:10|PS 20:4/22:6	0.53212	-0.91016	0.013735	1.8622
PS 39:6|PS 17:0/22:6	0.52924	-0.91801	0.013764	1.8613
PE O-40:5|PE O-20:1/20:4	0.48913	-1.0317	0.013855	1.8584
PI 36:3|PI 16:0/20:3	0.58856	-0.76473	0.013943	1.8556
LPC 0:0/17:1	0.61963	-0.69052	0.013976	1.8546
PC O-36:1|PC O-18:0/18:1	0.52255	-0.93636	0.013983	1.8544
PE 36:1|PE 18:1/18:0	0.42871	-1.2219	0.013995	1.854
PE P-34:1|PE P-18:1/16:0	0.44792	-1.1587	0.014246	1.8463
PC 38:1|PC 18:1/20:0	0.38142	-1.3906	0.014263	1.8458
PC 38:1|PC 20:1/18:0	0.39763	-1.3305	0.014412	1.8413
PE 40:5|PE 22:5/18:0	0.43877	-1.1885	0.014417	1.8411
PC O-36:0|PC O-18:0/18:0	0.41096	-1.2829	0.01458	1.8362
PE 38:4|PE 18:0/20:4	0.59698	-0.74424	0.014637	1.8345
PE 34:0|PE 16:0/18:0	0.57984	-0.78628	0.014785	1.8302
PC O-40:3|PC O-18:1/22:2	0.5831	-0.77819	0.014793	1.83
PC 37:5|PC 20:4/17:1	0.08863	-3.4961	0.015006	1.8237
PE 44:10|PE 22:4/22:6	0.62649	-0.67463	0.015024	1.8232
PS 44:12|PS 22:6/22:6	0.57675	-0.79399	0.015229	1.8173
PI 38:5|PI 16:0/22:5	0.55887	-0.83942	0.015551	1.8083
PS 40:2|PS 18:1/22:1	0.29824	-1.7455	0.015737	1.8031
PE 40:4|PE 22:4/18:0	0.62664	-0.67429	0.015816	1.8009
PE 38:6|PE 22:6/16:0	0.51736	-0.95076	0.015897	1.7987
PE 34:3|PE 18:2/16:1	0.51309	-0.96273	0.016096	1.7933
PC O-38:7|PC O-16:1/22:6	0.5892	-0.76317	0.016239	1.7894
PE P-36:4|PE P-16:1/20:3	0.59722	-0.74367	0.016315	1.7874
LPC 0:0/16:1	0.41935	-1.2538	0.016425	1.7845
PI 40:6|PI 18:0/22:6	0.41302	-1.2757	0.016426	1.7845
PC 40:2|PC 18:1/22:1	0.28516	-1.8101	0.016458	1.7836
PC 32:1|PC 16:0/16:1	0.60392	-0.72757	0.016532	1.7817
PC 38:7|PC 22:6/16:1	0.46341	-1.1097	0.016546	1.7813
PC 42:1|PC 24:0/18:1	0.28484	-1.8118	0.016859	1.7732
PC 38:7|PC 16:1/22:6	0.52236	-0.93689	0.01728	1.7625
PC O-38:0|PC O-18:1/20:0	0.36562	-1.4516	0.017557	1.7556
PE P-38:5|PE P-16:0/22:5	0.5637	-0.827	0.018087	1.7426
PC 42:8|PC 20:4/22:4	0.62833	-0.67041	0.018349	1.7364
PC O-37:0|PC O-19:0/18:0	0.49027	-1.0283	0.01846	1.7338
PC O-38:2 |PC O-18:1/20:1	0.45919	-1.1228	0.018874	1.7241
PC O-39:0|PC O-19:0/20:0	0.33007	-1.5992	0.01967	1.7062
PE O-40:2|PE O-18:1/22:1	0.53472	-0.90316	0.019987	1.6992
PE 32:1|PE 16:1/16:0	0.60188	-0.73244	0.020232	1.694
PS 40:4|PS 18:0/22:4	0.62905	-0.66875	0.020261	1.6933
PC 38:6|PC 20:4/18:2	0.5222	-0.93732	0.020582	1.6865
PC O-34:3|PC O-16:1/18:2	13.333	3.737	0.020932	1.6792
PC 44:8|PC 24:4/20:4	0.51429	-0.95936	0.021359	1.6704
PC O-41:0|PC O-19:0/22:0	0.2364	-2.0807	0.022748	1.6431
PG 34:1|PG 16:0/18:1	0.59084	-0.75917	0.022941	1.6394
LPC 15:1/0:0	0.43	-1.2176	0.022993	1.6384
PG 40:8|PG 22:6/18:2	0.5454	-0.87461	0.023014	1.638
PS 40:6|PS 22:6/18:0	0.53753	-0.89558	0.023168	1.6351
PE 40:5|PE 18:1/22:4	0.51165	-0.96678	0.023487	1.6292
PC 34:5|PC 14:1/20:4	0.63889	-0.64636	0.023923	1.6212
LPC 19:0/0:0	0.53333	-0.90689	0.024136	1.6173
PE 40:6|PE 22:6/18:0	0.56666	-0.81945	0.024253	1.6152
PE O-35:2|PE O-17:1/18:1	0.51321	-0.96238	0.024652	1.6081
PG 34:3|PG 18:2/16:1	0.1511	-2.7265	0.024672	1.6078
PC O-34:1 |PC O-18:1/16:0	0.55653	-0.84546	0.024675	1.6077
PE O-40:7|PE O-18:1/22:6	0.57755	-0.79198	0.024757	1.6063
PC 33:2|PC 15:0/18:2	0.19658	-2.3468	0.024798	1.6056
PE 38:1|PE 20:1/18:0	0.44763	-1.1596	0.024868	1.6044
PG 44:12|PG 22:6/22:6	0.56821	-0.81551	0.024949	1.6029
PE 36:3|PE 18:2/18:1	0.46413	-1.1074	0.025037	1.6014
PC O-40:0|PC O-18:0/22:0	0.37037	-1.433	0.025115	1.6001
PS 40:6|PS 18:0/22:6	0.64827	-0.62533	0.025539	1.5928
PC 33:0|PC 17:0/16:0	0.60593	-0.72278	0.025931	1.5862
PG 40:8|PG 18:2/22:6	0.65544	-0.60947	0.026017	1.5847
LPE 0:0/16:0	0.47589	-1.0713	0.026162	1.5823
PC O-42:1|PC O-20:1/22:0	0.40734	-1.2957	0.026358	1.5791
PG 36:5|PG 20:4/16:1	11.411	3.5124	0.026697	1.5735
PE P-38:2|PE P-18:1/20:1	0.65095	-0.61938	0.026949	1.5695
PE 40:9|PE 18:3/22:6	0.31861	-1.6501	0.02757	1.5596
PS 38:1|PS 20:0/18:1	0.26228	-1.9308	0.028059	1.5519
PE 36:2| PE 18:1/18:1	0.59792	-0.74196	0.028085	1.5515
PE 36:5|PE 16:1/20:4	0.60226	-0.73155	0.028675	1.5425
PS 36:1|PS 18:0/18:1	0.60583	-0.72301	0.029163	1.5352
PC 37:0|PC 15:0/22:0	0.4899	-1.0294	0.029187	1.5348
PE P-36:4|PE P-16:0/20:4	0.60242	-0.73115	0.029854	1.525
PE O-38:4|PE O-18:1/20:3	0.39609	-1.3361	0.030033	1.5224
PS 44:10|PS 22:6/22:4	0.5208	-0.9412	0.030322	1.5182
PE O-40:9|PE O-18:3/22:6	0.66303	-0.59285	0.030726	1.5125
PS 38:1|PS 18:0/20:1	0.30862	-1.6961	0.031226	1.5055
LPC 20:0/0:0	0.32432	-1.6245	0.031744	1.4983
LPC 18:2/0:0	0.6573	-0.60537	0.032035	1.4944
PE 40:7|PE 22:6/18:1	0.63987	-0.64415	0.032207	1.4921
PA 38:4|PA 18:0/20:4	0.54834	-0.86687	0.032451	1.4888
PS 44:10|PS 22:4/22:6	0.5848	-0.774	0.032633	1.4863
PG 36:4|PG 16:0/20:4	0.47592	-1.0712	0.033092	1.4803
PC 36:1|PC 16:0/20:1	0.38418	-1.3802	0.03352	1.4747
PI 37:4|PI 17:0/20:4	0.57195	-0.80605	0.033708	1.4723
PE 38:6|PE 16:0/22:6	0.57306	-0.80323	0.033751	1.4717
PC 42:1|PC 18:1/24:0	0.43744	-1.1928	0.033853	1.4704
PC O-42:6|PC O-20:0/22:6	0.57692	-0.79355	0.034445	1.4629
PE O-38:2|PE O-18:1/20:1	0.52775	-0.92207	0.034644	1.4604
PE O-36:3|PE O-18:1/18:2	0.47427	-1.0762	0.034732	1.4593
LPC 17:0/0:0	3.7143	1.8931	0.0351	1.4547
PE 38:1|PE 18:0/20:1	0.62731	-0.67274	0.035335	1.4518
PC 42:4|PC 18:0/24:4	0.65511	-0.61018	0.035542	1.4493
PC 40:0 PC 18:0/22:0	0.23354	-2.0983	0.035929	1.4446
PE 40:3|PE 22:3/18:0	0.5408	-0.88683	0.036031	1.4433
LPC 16:1/0:0	0.37037	-1.433	0.036195	1.4413
PE 34:1|PE 18:1/16:0	0.55036	-0.86155	0.036367	1.4393
PG 36:1|PG 18:0/18:1	0.14839	-2.7526	0.037367	1.4275
PG 36:3|PG 18:1/18:2	0.62096	-0.68743	0.039882	1.3992
PC 30:1|PC 17:1/13:0	0.32742	-1.6108	0.04002	1.3977
LPC 20:1/0:0	0.62362	-0.68127	0.040028	1.3976
PC 44:5|PC 20:4/24:1	0.30928	-1.693	0.040595	1.3915
PC O-38:5|PC O-16:1/22:4	0.29155	-1.7782	0.040885	1.3884
PG 36:4|PG 20:4/16:0	0.41832	-1.2573	0.041559	1.3813
PE O-36:3|PE O-18:2/18:1	0.51946	-0.94492	0.043045	1.3661
PC O-38:4|PC O-18:0/20:4	0.56061	-0.83494	0.043989	1.3567
PE O-36:4|PE O-18:3/18:1	0.4137	-1.2734	0.044649	1.3502
PC O-34:0|PC O-18:0/16:0	0.53705	-0.89688	0.04485	1.3482
PC 38:2|PC 18:0/20:2	0.23478	-2.0906	0.045651	1.3405
PC 36:6|PC 14:1/22:5	0.56327	-0.82809	0.046505	1.3325
PG 44:11|PG 22:5/22:6	0.4147	-1.2699	0.046783	1.3299
PC 30:1|PC 13:0/17:1	0.53094	-0.91339	0.047572	1.3226
PG 42:10|PG 20:4/22:6	0.53541	-0.9013	0.047966	1.3191
PE O-41:6|PE O-19:0/22:6	0.52465	-0.93057	0.048065	1.3182
PE O-36:5|PE O-16:1/20:4	0.62857	-0.66986	0.049753	1.3032

## Sheet: HP_AD8_WT8
	FC	log2(FC)	raw.pval	#NAME?
PE O-38:3|PE O-18:2/20:1	0.42843	-1.2229	4.2253e-05	4.3741
PC O-37:1|PC O-19:0/18:1	0.64725	-0.6276	0.00058146	3.2355
PE 40:5|PE 22:5/18:0	0.34581	-1.5319	0.00073786	3.132
PE 32:1|PE 16:0/16:1	0.61676	-0.69722	0.00079427	3.1
LPE 0:0/22:5	0.2635	-1.9241	0.0011282	2.9476
LPC 24:3/0:0	0.47449	-1.0756	0.0017853	2.7483
LPC 22:5/0:0	0.45504	-1.1359	0.0019792	2.7035
LPE 22:5/0:0	0.44333	-1.1735	0.0045814	2.339
LPC 14:1/0:0	0.59084	-0.75915	0.0060014	2.2217
PC 38:2|PC 18:0/20:2	0.57886	-0.78871	0.01002	1.9991
LPC 0:0/20:1	0.51221	-0.9652	0.010141	1.9939
PG 40:7|PG 22:6/18:1	0.59997	-0.73703	0.012255	1.9117
LPC 0:0/18:0	0.42	-1.2515	0.015546	1.8084
PE O-37:1|PE O-19:0/18:1	0.59043	-0.76016	0.017184	1.7649
PC O-36:2|PC O-18:0/18:2	0.60533	-0.7242	0.018556	1.7315
PG 44:11|PG 22:6/22:5	0.29515	-1.7605	0.018657	1.7292
PC 40:4|PC 18:0/22:4	0.25878	-1.9502	0.020196	1.6947
PC 42:4|PC 18:0/24:4	0.48901	-1.0321	0.022	1.6576
PC 40:5|PC 18:0/22:5	0.2668	-1.9062	0.022431	1.6492
LPC 0:0/18:1	0.59846	-0.74067	0.022659	1.6448
PC 40:1|PC 18:0/22:1	0.45288	-1.1428	0.024592	1.6092
LPC 22:6/0:0	0.64946	-0.62269	0.026012	1.5848
PE 40:3|PE 22:3/18:0	1.9072	0.93146	0.026697	1.5735
PC O-38:4|PC O-18:0/20:4	0.13595	-2.8788	0.026776	1.5722
LPE 20:1/0:0	0.6576	-0.60473	0.026886	1.5705
PS 42:5|PS 22:1/20:4	0.46413	-1.1074	0.029737	1.5267
PC 33:1|PC 18:1/15:0	0.63927	-0.64549	0.036134	1.4421
LPC 24:0/0:0	0.18364	-2.445	0.03744	1.4267
PE 36:5|PE 20:4/16:1	0.56837	-0.8151	0.039021	1.4087
PC 40:2|PC 18:1/22:1	0.59811	-0.74153	0.039581	1.4025
PC 33:2|PC 15:0/18:2	0.28165	-1.828	0.039803	1.4001
LPE 20:4/0:0	0.66666	-0.58498	0.039996	1.398
PC O-40:4|PC O-18:0/22:4	0.51575	-0.95527	0.044351	1.3531
PI 40:7|PI 18:1/22:6	0.48489	-1.0443	0.046656	1.3311
PC 42:2|PC 24:1/18:1	0.59116	-0.75838	0.046889	1.3289
PC 36:4|PC 16:0/20:4	0.63775	-0.64893	0.049902	1.3019

## Sheet: HP_WT8_WT3
	FC	log2(FC)	raw.pval	#NAME?
PC 40:6|PC 20:2/20:4	0.54944	-0.86396	1.1941e-05	4.923
PC O-36:4|PC O-16:0/20:4	0.61293	-0.70621	3.5671e-05	4.4477
PC O-36:5|PC O-16:1/20:5	0.4163	-1.2643	7.6458e-05	4.1166
PE O-39:4|PE O-19:0/20:4	0.3966	-1.3342	0.00021111	3.6755
PC 42:8|PC 20:4/22:4	0.52906	-0.91851	0.00030398	3.5172
PI 37:4|PI 17:0/20:4	0.46981	-1.0898	0.00050516	3.2966
PE O-40:7|PE O-18:1/22:6	0.27593	-1.8576	0.00053938	3.2681
PC 34:2|PC 18:2/16:0	0.58423	-0.7754	0.00062808	3.202
PE 37:6|PE 17:1/20:5	0.39078	-1.3556	0.00070331	3.1529
PE O-36:1|PE O-18:0/18:1	0.5059	-0.98307	0.0013127	2.8818
PC 36:4|PC 16:0/20:4	0.60251	-0.73094	0.0014681	2.8332
PA 44:10|PA 22:6/22:4	0.37884	-1.4003	0.0014858	2.828
PC 44:12|PC 22:6/22:6	0.42072	-1.2491	0.0016454	2.7837
PC 42:1|PC 18:1/24:0	0.26037	-1.9414	0.0016958	2.7706
PC 40:8|PC 20:4/20:4	0.50918	-0.97375	0.0017103	2.7669
PC 38:5|PC 18:0/20:5	0.58584	-0.77143	0.0017407	2.7593
PC O-39:5|PC O-19:1/20:4	0.58377	-0.77652	0.0017932	2.7464
PC 37:4|PC 17:0/20:4	0.57231	-0.80513	0.0017934	2.7463
PC 34:2|PC 16:0/18:2	0.63757	-0.64935	0.0018353	2.7363
LPC 20:4/0:0	0.49498	-1.0146	0.0019959	2.6999
PC 33:0|PC 16:0/17:0	0.40805	-1.2932	0.0021522	2.6671
PC 44:10|PC 22:4/22:6	0.48331	-1.049	0.0021973	2.6581
PE 42:8|PE 22:4/20:4	0.51557	-0.95577	0.0022311	2.6515
LPC 18:0/0:0	0.61642	-0.69801	0.0022341	2.6509
PE O-38:7|PE O-16:1/22:6	0.47498	-1.074	0.0023352	2.6317
PC 42:4|PC 24:4/18:0	0.53488	-0.9027	0.0025122	2.5999
PE 40:2|PE 20:1/20:1	0.27908	-1.8412	0.002673	2.573
PC 36:0|PC 18:0/18:0	0.38029	-1.3948	0.0028059	2.5519
PE P-36:4|PE P-16:1/20:3	0.46637	-1.1005	0.0031106	2.5072
PE O-36:2|PE O-18:1/18:1	0.524	-0.93236	0.0031503	2.5016
PC 38:5|PC 18:1/20:4	0.54751	-0.86905	0.0031763	2.4981
PC 40:5|PC 18:0/22:5	0.29678	-1.7525	0.0032396	2.4895
PC 34:1|PC 18:1/16:0	0.56363	-0.82717	0.003614	2.442
PC 40:1|PC 18:0/22:1	0.39913	-1.3251	0.0036513	2.4376
PC O-41:7|PC O-19:1/22:6	0.58316	-0.77803	0.004053	2.3922
PE 44:10|PE 22:4/22:6	0.55555	-0.84802	0.0044019	2.3564
PC 36:4|PC 20:4/16:0	0.65797	-0.60392	0.004534	2.3435
PC 32:0|PC 14:0/18:0	0.54432	-0.87748	0.0045936	2.3378
PS 36:4|PS 16:0/20:4	0.54251	-0.88227	0.0048011	2.3187
PC 36:2|PC 18:0/18:2	0.63988	-0.64412	0.0049776	2.303
PC O-41:6|PC O-19:0/22:6	0.47288	-1.0804	0.0051615	2.2872
PC 42:2|PC 18:1/24:1	0.45413	-1.1388	0.0053043	2.2754
PS 40:5|PS 18:0/22:5	0.38848	-1.3641	0.0055503	2.2557
PC O-38:4|PC O-18:0/20:4	0.40152	-1.3165	0.0059016	2.229
PC O-37:0|PC O-19:0/18:0	0.48675	-1.0387	0.0059171	2.2279
PC 40:4|PC 22:4/18:0	0.5235	-0.93372	0.0059874	2.2228
PC 33:0|PC 17:0/16:0	0.4483	-1.1575	0.005992	2.2224
PC 36:7|PC 22:6/14:1	0.059701	-4.0661	0.0062252	2.2058
PC O-36:2|PC O-18:0/18:2	0.6514	-0.61838	0.0063611	2.1965
PE O-40:5|PE O-20:1/20:4	0.45796	-1.1267	0.006878	2.1625
PC O-36:0|PC O-18:0/18:0	0.41787	-1.2589	0.007008	2.1544
PC O-34:2|PC O-16:1/18:1	0.53342	-0.90666	0.0070698	2.1506
PC 38:4|PC 20:4/18:0	0.6359	-0.65312	0.0071134	2.1479
PC O-39:0|PC O-19:0/20:0	0.25108	-1.9938	0.0072399	2.1403
PC O-34:2 |PC O-18:1/16:1	0.40313	-1.3107	0.0072677	2.1386
PC 38:1|PC 18:0/20:1	0.59173	-0.75699	0.0074453	2.1281
PC O-34:1|PC O-16:0/18:1	0.53493	-0.90258	0.0078702	2.104
PC 38:6|PC 18:2/20:4	0.54241	-0.88254	0.0078955	2.1026
PE 34:0|PE 16:0/18:0	0.59833	-0.74099	0.0080718	2.093
PC O-40:6|PC O-18:0/22:6	0.46591	-1.1019	0.0087432	2.0583
PC O-41:0|PC O-19:0/22:0	0.16239	-2.6225	0.0089044	2.0504
PC 34:4|PC 14:0/20:4	0.56667	-0.81943	0.0092846	2.0322
PC 35:2|PC 15:0/20:2	0.66409	-0.59054	0.0094504	2.0246
PC O-40:5 |PC O-18:1/22:4	0.39756	-1.3308	0.0097652	2.0103
PC 35:4|PC 15:0/20:4	0.46758	-1.0967	0.010299	1.9872
PC 40:4|PC 18:0/22:4	0.50455	-0.98692	0.010457	1.9806
PC O-42:10|PC O-20:4/22:6	0.66324	-0.5924	0.010512	1.9783
PC O-42:4|PC O-22:0/20:4	0.55521	-0.84888	0.010926	1.9615
PE O-36:5|PE O-16:1/20:4	0.45048	-1.1505	0.011095	1.9549
PC 44:5|PC 20:4/24:1	0.36598	-1.4502	0.011684	1.9324
PC O-38:6|PC O-18:2/20:4	0.59535	-0.7482	0.011889	1.9248
PE O-38:4|PE O-18:2/20:2	0.53143	-0.91205	0.012211	1.9132
PS 38:3|PS 18:0/20:3	0.66266	-0.59365	0.012334	1.9089
PC 42:2|PC 24:1/18:1	0.44159	-1.1792	0.012444	1.905
PC 32:0|PC 16:0/16:0	0.60494	-0.72513	0.012499	1.9031
PE 40:4|PE 22:4/18:0	0.66384	-0.59108	0.012516	1.9025
LPC 22:5/0:0	0.45312	-1.142	0.012795	1.893
PC O-32:1|PC O-16:1/16:0	0.46156	-1.1154	0.012848	1.8912
PC 40:5|PC 22:5/18:0	0.21057	-2.2477	0.013094	1.8829
LPE 18:0/0:0	0.60784	-0.71824	0.013389	1.8732
PE 38:1|PE 18:0/20:1	0.5637	-0.827	0.013396	1.873
LPC 18:1/0:0	0.6315	-0.66315	0.013731	1.8623
PC 40:0 PC 18:0/22:0	0.15606	-2.6798	0.014057	1.8521
PC O-33:0|PC O-17:0/16:0	0.60786	-0.7182	0.014205	1.8476
PG 38:5|PG 18:1/20:4	0.41592	-1.2656	0.014296	1.8448
PC 38:7|PC 16:1/22:6	0.57504	-0.79826	0.014585	1.8361
PG 34:3|PG 16:1/18:2	0.61421	-0.70319	0.014744	1.8314
PC O-40:4|PC O-18:0/22:4	0.50218	-0.99371	0.014767	1.8307
PG 42:9|PG 20:3/22:6	0.53923	-0.89102	0.015338	1.8142
PC O-36:1|PC O-18:0/18:1	0.64517	-0.63224	0.015789	1.8016
PC O-36:1|PC O-18:1/18:0	0.61717	-0.69625	0.015799	1.8014
PG 40:8|PG 20:4/20:4	0.60142	-0.73356	0.016583	1.7803
LPC 22:6/0:0	0.42169	-1.2458	0.017186	1.7648
PI 36:3|PI 16:0/20:3	0.48757	-1.0363	0.018069	1.7431
PE 42:4|PE 18:0/24:4	0.60823	-0.71731	0.018188	1.7402
PS 39:6|PS 17:0/22:6	0.5586	-0.84012	0.018262	1.7385
PE P-40:4|PE P-18:0/22:4	0.59508	-0.74884	0.018331	1.7368
PE O-40:5|PE O-18:1/22:4	0.59355	-0.75256	0.018779	1.7263
PC 37:6|PC 15:1/22:5	0.46465	-1.1058	0.018959	1.7222
PC 36:2|PC 15:0/21:2	0.49492	-1.0147	0.019719	1.7051
PC O-32:1|PC O-18:1/14:0	0.37907	-1.3995	0.019833	1.7026
PI 38:4|PI 20:4/18:0	0.66524	-0.58805	0.020095	1.6969
PC 38:1|PC 18:1/20:0	0.60768	-0.71862	0.020284	1.6928
PC 38:2|PC 20:1/18:1	0.55773	-0.84236	0.020445	1.6894
PC 42:1|PC 24:0/18:1	0.19334	-2.3708	0.020462	1.6891
PE 34:2|PE 16:0/18:2	0.66558	-0.58732	0.020567	1.6868
PC 38:4|PC 18:0/20:4	0.6291	-0.66864	0.02059	1.6863
PC 34:5|PC 14:1/20:4	0.5	-1	0.020947	1.6789
PC O-34:0|PC O-18:0/16:0	0.48265	-1.051	0.021364	1.6703
PS 34:1|PS 16:0/18:1	0.62227	-0.68438	0.021445	1.6687
PG 34:1|PG 16:0/18:1	0.51163	-0.96684	0.022122	1.6552
PC 37:0|PC 15:0/22:0	0.43264	-1.2088	0.023614	1.6268
PC 30:1|PC 13:0/17:1	0.60096	-0.73466	0.023628	1.6266
PS 40:7|PS 18:1/22:6	0.62905	-0.66874	0.023755	1.6242
PC 38:7|PC 22:6/16:1	0.55759	-0.84272	0.02426	1.6151
LPE 22:6/0:0	0.56753	-0.81723	0.025074	1.6008
LPC 16:1/0:0	0.47531	-1.0731	0.026145	1.5826
PC 42:4|PC 18:0/24:4	0.46056	-1.1185	0.02654	1.5761
PG 40:7|PG 18:1/22:6	0.39231	-1.3499	0.026541	1.5761
PG 44:11|PG 22:6/22:5	0.62941	-0.66792	0.0266	1.5751
PC O-42:1|PC O-20:1/22:0	0.51462	-0.95842	0.027261	1.5645
PE O-40:4|PE O-18:2/22:2	0.57715	-0.79297	0.027277	1.5642
PS 40:6|PS 18:0/22:6	0.60267	-0.73056	0.027699	1.5575
PE O-40:4|PE O-18:0/22:4	0.63725	-0.65008	0.027701	1.5575
PC 38:3|PC 18:0/20:3	0.53628	-0.89894	0.028184	1.55
PC 37:4|PC 20:4/17:0	0.58606	-0.77088	0.028697	1.5422
PC 36:1|PC 16:0/20:1	0.56611	-0.82083	0.028833	1.5401
PS 44:10|PS 22:4/22:6	0.63465	-0.65596	0.029226	1.5342
LPC 15:1/0:0	0.48286	-1.0503	0.029862	1.5249
PG 44:10|PG 22:4/22:6	0.41824	-1.2576	0.030619	1.514
LPE 18:1/0:0	0.49401	-1.0174	0.030634	1.5138
PE O-34:0|PE O-18:0/16:0	0.46864	-1.0935	0.030736	1.5124
PE 36:0|PE 18:0/18:0	0.54078	-0.88688	0.031168	1.5063
PC 34:3|PC 16:1/18:2	0.40964	-1.2876	0.031302	1.5044
LPC 24:3/0:0	0.42857	-1.2224	0.031457	1.5023
PS 34:2|PS 18:2/16:0	0.60658	-0.72122	0.032009	1.4947
LPC 0:0/18:1	0.63971	-0.64452	0.032873	1.4832
PE 34:3|PE 18:2/16:1	0.52066	-0.94158	0.033157	1.4794
PG 44:12|PG 22:6/22:6	0.64239	-0.63847	0.033163	1.4794
PE O-41:6|PE O-19:0/22:6	0.65979	-0.59992	0.033185	1.4791
LPC 18:3/0:0	0.66615	-0.58608	0.034428	1.4631
PC O-36:2|PC O-18:1/18:1	0.66467	-0.58929	0.034499	1.4622
PC O-35:1|PC O-17:1/18:0	0.13206	-2.9208	0.037418	1.4269
PE P-36:4|PE P-16:0/20:4	0.61044	-0.71208	0.037807	1.4224
PE O-40:9|PE O-18:3/22:6	0.55387	-0.85237	0.038193	1.418
PS 44:12|PS 22:6/22:6	0.65876	-0.60217	0.040294	1.3948
PC 38:2|PC 18:1/20:1	0.60307	-0.7296	0.040392	1.3937
PC 31:0|PC 15:0/16:0	0.56787	-0.81636	0.04046	1.393
PG 36:4|PG 20:4/16:0	0.49858	-1.0041	0.040787	1.3895
PC O-32:0|PC O-16:0/16:0	0.5178	-0.94953	0.041708	1.3798
PE O-38:4|PE O-18:1/20:3	0.50679	-0.98053	0.043269	1.3638
PE P-40:8|PE P-18:2/22:6	0.55733	-0.84341	0.043359	1.3629
PE O-42:7|PE O-20:1/22:6	0.41109	-1.2825	0.043483	1.3617
PI 42:10|PI 20:4/22:6	0.65	-0.62149	0.043621	1.3603
PE 38:6|PE 16:0/22:6	0.5363	-0.89888	0.044047	1.3561
PC 38:1|PC 20:1/18:0	0.62657	-0.67446	0.045735	1.3398
PC 36:6|PC 14:1/22:5	0.52446	-0.93109	0.046447	1.333
PC O-34:1 |PC O-18:1/16:0	0.5682	-0.81553	0.046778	1.33
PC O-38:5|PC O-16:1/22:4	0.60325	-0.72918	0.047116	1.3268
PG 36:4|PG 16:0/20:4	0.56191	-0.83158	0.047377	1.3244
PE 38:7|PE 22:6/16:1	0.27834	-1.8451	0.048102	1.3178
PG 42:8|PG 20:4/22:4	0.51463	-0.95838	0.048253	1.3165
PI 38:6|PI 16:0/22:6	0.5697	-0.81172	0.048443	1.3148

## Sheet: HP AD8_AD3
	FC	log2(FC)	raw.pval	#NAME?
PC 39:6|PC 17:0/22:6	0.095056	-3.3951	1.9819e-07	6.7029
PC O-32:0|PC O-16:0/16:0	291.9	8.1893	3.5731e-07	6.447
PC O-33:0|PC O-17:0/16:0	359.54	8.49	7.2115e-07	6.142
PG 40:8|PG 22:6/18:2	1351.1	10.4	1.3428e-06	5.872
PS 36:1|PS 18:1/18:0	152.52	7.2529	1.3561e-06	5.8677
PE O-38:3|PE O-18:2/20:1	218.59	7.7721	1.4666e-06	5.8337
PE 38:4|PE 20:4/18:0	964.96	9.9143	3.0978e-06	5.5089
PE O-37:1|PE O-19:0/18:1	45.372	5.5037	3.1587e-06	5.5005
PG 36:3|PG 18:1/18:2	2350.2	11.199	3.4841e-06	5.4579
PC 37:2|PC 15:1/22:1	0.02282	-5.4536	3.7938e-06	5.4209
PG 40:6|PG 18:0/22:6	469.03	8.8735	5.5536e-06	5.2554
PE 36:5|PE 20:4/16:1	0.010756	-6.5387	6.9608e-06	5.1573
PC 36:6|PC 14:1/22:5	0.024472	-5.3527	6.9905e-06	5.1555
PI 38:4|PI 18:0/20:4	52.275	5.7081	7.0531e-06	5.1516
PS 40:7|PS 22:6/18:1	0.033075	-4.9181	7.2217e-06	5.1414
PE O-37:3|PE O-18:2/19:1	0.015834	-5.9808	9.2744e-06	5.0327
PG 44:12|PG 22:6/22:6	182.52	7.5119	9.7082e-06	5.0129
PC 38:1|PC 18:0/20:1	1469.4	10.521	9.9357e-06	5.0028
PG 34:1|PG 16:0/18:1	0.030883	-5.0171	1.0918e-05	4.9619
PE 38:7|PE 22:6/16:1	0.011137	-6.4885	1.1317e-05	4.9463
PE 40:8|PE 20:4/20:4	0.0043465	-7.8459	1.1772e-05	4.9291
PC 37:0|PC 15:0/22:0	8.6677	3.1156	1.2259e-05	4.9115
PC O-40:0|PC O-18:0/22:0	0.0059571	-7.3912	1.2306e-05	4.9099
PC O-37:2|PC O-19:1/18:1	0.037804	-4.7253	1.3146e-05	4.8812
PC O-41:7|PC O-19:1/22:6	44.974	5.491	1.4115e-05	4.8503
PG 36:4|PG 18:2/18:2	0.0029839	-8.3886	1.4384e-05	4.8421
PS 36:2|PS 18:1/18:1	169.85	7.4081	1.6444e-05	4.784
PG 42:10|PG 20:4/22:6	0.0083746	-6.8998	1.8953e-05	4.7223
PC O-36:4|PC O-16:0/20:4	6.3637	2.6699	1.9281e-05	4.7149
PE 32:1|PE 16:1/16:0	12.405	3.6329	2.0488e-05	4.6885
PC 44:12|PC 22:6/22:6	12.929	3.6925	2.2309e-05	4.6515
PE 40:6|PE 22:6/18:0	67.476	6.0763	2.2629e-05	4.6453
PE 32:1|PE 16:0/16:1	90.502	6.4999	2.2881e-05	4.6405
PS 36:3|PS 16:0/20:3	0.0081069	-6.9466	2.3297e-05	4.6327
PG 40:8|PG 20:4/20:4	623.81	9.285	2.824e-05	4.5491
PC 40:6|PC 20:2/20:4	52.404	5.7116	3.0128e-05	4.521
PE 38:1|PE 18:0/20:1	1621.6	10.663	3.5544e-05	4.4492
PE 36:5|PE 16:1/20:4	0.023602	-5.4049	3.6663e-05	4.4358
PS 34:2|PS 18:2/16:0	0.024564	-5.3473	4.0054e-05	4.3974
PS 42:5|PS 22:1/20:4	6.9106	2.7888	4.0254e-05	4.3952
PE 44:10|PE 22:6/22:4	55.767	5.8013	4.0388e-05	4.3937
PE 38:4|PE 18:0/20:4	525.15	9.0366	4.0605e-05	4.3914
PC 36:4|PC 16:0/20:4	23.209	4.5366	4.1259e-05	4.3845
PC O-40:3|PC O-18:1/22:2	11.427	3.5143	4.2501e-05	4.3716
PG 36:2|PG 18:1/18:1	169.5	7.4051	4.713e-05	4.3267
PE O-37:5|PE O-17:1/20:4	0.010415	-6.5853	4.7408e-05	4.3242
PS 34:1|PS 16:0/18:1	52.486	5.7139	5.3559e-05	4.2712
PC O-36:5|PC O-16:1/20:5	0.083322	-3.5852	5.5699e-05	4.2542
PC 40:5|PC 18:0/22:5	32.049	5.0022	5.5733e-05	4.2539
PG 36:4|PG 20:4/16:0	0.006688	-7.2242	5.7598e-05	4.2396
PI 36:5|PI 16:0/20:5	0.00024753	-11.98	5.9394e-05	4.2263
PI 38:4|PI 20:4/18:0	472.03	8.8827	6.1585e-05	4.2105
PE O-40:5|PE O-18:1/22:4	10.647	3.4123	6.9619e-05	4.1573
PC 40:4|PC 16:0/24:4	0.021729	-5.5243	7.1843e-05	4.1436
PE 44:11|PE 22:5/22:6	0.065265	-3.9376	7.4286e-05	4.1291
PS 36:3|PS 20:3/16:0	0.0051305	-7.6067	7.7349e-05	4.1115
PS 40:8|PS 18:2/22:6	0.00414	-7.9161	8.14e-05	4.0894
PC 42:8|PC 20:4/22:4	0.11	-3.1844	8.4631e-05	4.0725
PG 36:1|PG 18:0/18:1	0.0025983	-8.5882	8.6669e-05	4.0621
PS 39:6|PS 17:0/22:6	0.014693	-6.0887	8.8908e-05	4.0511
PG 38:6|PG 16:0/22:6	53.571	5.7434	9.442e-05	4.0249
PS 38:5|PS 20:4/18:1	0.071593	-3.804	9.8884e-05	4.0049
PC 37:6|PC 15:1/22:5	7.7841	2.9605	9.9699e-05	4.0013
PC 40:1|PC 18:0/22:1	50.431	5.6562	0.00010089	3.9962
PG 42:11|PG 20:5/22:6	0.015656	-5.9971	0.00010178	3.9924
PE 42:4|PE 24:4/18:0	0.032211	-4.9563	0.00010196	3.9916
PC 37:5|PC 20:4/17:1	0.027997	-5.1586	0.00010809	3.9662
PC 38:7|PC 16:1/22:6	0.12396	-3.012	0.00011101	3.9546
PG 40:4|PG 20:0/20:4	0.014336	-6.1242	0.00011456	3.941
PG 30:0|PG 14:0/16:0	0.0060674	-7.3647	0.000116	3.9355
PE O-36:5|PE O-16:1/20:4	5.472	2.4521	0.000133	3.8761
PE 36:1|PE 18:0/18:1	874.55	9.7724	0.00013343	3.8748
PG 40:7|PG 22:6/18:1	0.0094206	-6.73	0.00013678	3.864
PG 36:4|PG 16:0/20:4	0.023137	-5.4337	0.00013916	3.8565
PE O-40:5|PE O-16:1/24:4	5.1951	2.3771	0.00015413	3.8121
PS 36:1|PS 18:0/18:1	62.734	5.9712	0.00015438	3.8114
PE O-40:2|PE O-18:1/22:1	132.2	7.0466	0.00016797	3.7748
PE O-38:4|PE O-18:1/20:3	0.050169	-4.317	0.0001726	3.763
PE 38:2|PE 20:1/18:1	0.11703	-3.0951	0.00020203	3.6946
PE O-36:2|PE O-18:1/18:1	4.7556	2.2496	0.00020353	3.6914
PG 38:6|PG 22:6/16:0	30.669	4.9387	0.00020731	3.6834
PI 37:4|PI 17:0/20:4	0.027359	-5.1918	0.00020858	3.6807
PG 40:8|PG 18:2/22:6	32.106	5.0048	0.00021457	3.6684
PS 42:10|PS 20:4/22:6	17.539	4.1325	0.00021505	3.6675
PE 42:8|PE 20:4/22:4	109.45	6.7741	0.00021562	3.6663
PE 40:5|PE 18:1/22:4	0.02842	-5.137	0.0002189	3.6598
PG 32:0|PG 16:0/16:0	35.924	5.1669	0.00022257	3.6525
PE 40:6|PE 18:0/22:6	242.05	7.9192	0.0002314	3.6356
PC O-34:1|PC O-14:0/20:1	0.1656	-2.5942	0.00024125	3.6175
PC O-35:0|PC O-17:0/18:0	966.03	9.9159	0.00024818	3.6052
PC O-40:5 |PC O-18:1/22:4	10.719	3.4221	0.00024842	3.6048
PE 36:1|PE 18:1/18:0	19.789	4.3066	0.00024974	3.6025
PC 38:4|PC 18:0/20:4	4.313	2.1087	0.00025831	3.5879
PC O-41:6|PC O-19:0/22:6	32.495	5.0222	0.00026865	3.5708
PE 36:4|PE 16:0/20:4	14.939	3.901	0.00028113	3.5511
PC 36:3|PC 18:2/18:1	0.27661	-1.8541	0.0002829	3.5484
PE 38:6|PE 18:2/20:4	0.027225	-5.1989	0.00028442	3.546
PC O-36:3 |PC O-18:2/18:1	0.25427	-1.9756	0.00028869	3.5396
PE 40:8|PE 18:2/22:6	0.12173	-3.0382	0.0002929	3.5333
PS 40:8|PS 22:6/18:2	0.0054031	-7.532	0.00029502	3.5301
PE 34:2|PE 16:0/18:2	0.061118	-4.0323	0.00030568	3.5147
PE 42:9|PE 22:5/20:4	0.055149	-4.1805	0.0003326	3.4781
PC O-34:1|PC O-16:0/18:1	5.2909	2.4035	0.00034618	3.4607
PE O-36:1|PE O-20:1/16:0	23.505	4.5549	0.00035059	3.4552
PE 37:6|PE 17:1/20:5	0.073869	-3.7589	0.00035319	3.452
PE 34:3|PE 16:1/18:2	0.062942	-3.9898	0.00035504	3.4497
PC 37:1|PC 20:1/17:0	5.732	2.519	0.00035624	3.4483
PS 40:4|PS 22:4/18:0	16.257	4.0229	0.00038279	3.417
PC 44:5|PC 20:4/24:1	0.012989	-6.2665	0.00038979	3.4092
PC 42:4|PC 24:4/18:0	3.0002	1.5851	0.00039165	3.4071
PS 40:6|PS 22:6/18:0	8.2054	3.0366	0.00039978	3.3982
PE 40:4|PE 22:4/18:0	11.807	3.5615	0.00040166	3.3961
PE 38:1|PE 20:1/18:0	183.71	7.5213	0.00041337	3.3837
PC O-39:0|PC O-19:0/20:0	0.096769	-3.3693	0.00041351	3.3835
PE 36:6|PE 14:0/22:6	0.016834	-5.8925	0.00044003	3.3565
PE 38:2|PE 18:1/20:1	0.05822	-4.1023	0.00045405	3.3429
PC O-34:3|PC O-16:1/18:2	0.0026396	-8.5655	0.00048016	3.3186
PC O-42:6|PC O-20:0/22:6	0.19324	-2.3715	0.00050584	3.296
PC O-41:0|PC O-19:0/22:0	228.74	7.8376	0.00052004	3.284
PS 44:10|PS 22:4/22:6	380.66	8.5723	0.00053404	3.2724
PE 42:10|PE 20:4/22:6	102.99	6.6863	0.00053466	3.2719
PC 36:7|PC 22:6/14:1	0.099245	-3.3329	0.0005354	3.2713
PC 38:1|PC 18:1/20:0	0.11719	-3.0931	0.00055837	3.2531
PI 36:4|PI 16:0/20:4	45.681	5.5135	0.0005671	3.2463
PE 36:0|PE 18:0/18:0	5.9151	2.5644	0.000591	3.2284
PE O-38:2|PE O-18:1/20:1	74.523	6.2196	0.00060488	3.2183
PE O-32:1|PE O-16:1/16:0	0.0048065	-7.7008	0.00063456	3.1975
PS 38:4|PS 18:0/20:4	22.174	4.4708	0.00074726	3.1265
PE O-40:6|PE O-18:2/22:4	0.11017	-3.1822	0.00074773	3.1263
PC O-39:5|PC O-19:1/20:4	5.1872	2.3749	0.00074817	3.126
PI 40:7|PI 22:6/18:1	0.050191	-4.3164	0.00076012	3.1191
PG 36:3|PG 18:2/18:1	413.64	8.6922	0.00078929	3.1028
PS 36:4|PS 16:0/20:4	0.10367	-3.27	0.00079838	3.0978
PC 40:2|PC 18:1/22:1	0.090094	-3.4724	0.00080407	3.0947
PC 38:3|PC 18:0/20:3	2.4633	1.3006	0.00080425	3.0946
PS 40:4|PS 18:0/22:4	10.238	3.3558	0.00080807	3.0926
PC O-40:1|PC O-18:0/22:1	5.9917	2.583	0.00081659	3.088
PC O-36:1|PC O-18:0/18:1	5.7627	2.5267	0.00082942	3.0812
PS 38:4|PS 20:4/18:0	32.29	5.013	0.00083528	3.0782
PC O-38:1|PC O-18:1/20:1	7.8989	2.9816	0.00087442	3.0583
PG 34:3|PG 16:1/18:2	3.6902	1.8837	0.00091074	3.0406
PE O-36:4|PE O-18:3/18:1	0.073806	-3.7601	0.00092059	3.0359
PC O-40:7 |PC O-18:1/22:6	0.099573	-3.3281	0.0009881	3.0052
PE 40:5|PE 18:0/22:5	0.11111	-3.17	0.000994	3.0026
PE O-39:4|PE O-19:0/20:4	0.0011547	-9.7583	0.0010088	2.9962
PE 36:3|PE 18:1/18:2	2.8337	1.5027	0.0010325	2.9861
PI 40:8|PI 20:4/20:4	0.0326	-4.939	0.0010606	2.9744
PE 44:10|PE 22:4/22:6	9.5906	3.2616	0.0010619	2.9739
PC 38:0|PC 18:0/20:0	0.026113	-5.2591	0.00107	2.9706
PE P-38:5|PE P-16:0/22:5	14.824	3.8899	0.0010701	2.9706
PE P-40:2|PE P-18:0/22:2	0.092602	-3.4328	0.0010808	2.9663
PS 34:1|PS 18:1/16:0	366.46	8.5175	0.0011277	2.9478
PC 38:2|PC 18:0/20:2	0.014645	-6.0934	0.0011431	2.9419
PI 36:1|PI 18:0/18:1	0.15836	-2.6587	0.0011597	2.9357
PE P-38:4|PE P-16:0/22:4	0.26919	-1.8933	0.0011919	2.9238
PC 37:4|PC 17:0/20:4	14.695	3.8773	0.0012193	2.9139
PI 37:5|PI 17:1/20:4	0.021479	-5.541	0.001228	2.9108
PE 38:3|PE 18:0/20:3	0.087607	-3.5128	0.001303	2.8851
PC O-38:3 |PC O-18:2/18:1	0.01686	-5.8903	0.0013593	2.8667
PI 40:4|PI 22:4/18:0	0.0027866	-8.4873	0.0013761	2.8614
PE 34:0|PE 16:0/18:0	4.7037	2.2338	0.0014061	2.852
PS 38:3|PS 18:0/20:3	15.181	3.9242	0.0014778	2.8304
PS 40:5|PS 18:0/22:5	14.104	3.818	0.0014936	2.8258
PG 34:1|PG 18:1/16:0	9.6777	3.2747	0.0015673	2.8049
PE 44:9|PE 22:4/22:5	0.010091	-6.6308	0.0016088	2.7935
PI 40:5|PI 20:1/20:4	0.012845	-6.2827	0.0016693	2.7775
PG 36:5|PG 16:1/20:4	0.30287	-1.7232	0.0018005	2.7446
PC O-42:4|PC O-22:0/20:4	0.071218	-3.8116	0.0018029	2.744
PG 44:11|PG 22:6/22:5	16.979	4.0856	0.0018242	2.7389
PI 36:3|PI 16:0/20:3	5.1395	2.3616	0.0018469	2.7336
PC 36:3|PC 18:1/18:2	2.3179	1.2128	0.0019019	2.7208
PE O-36:1|PE O-18:0/18:1	8.2068	3.0368	0.0019425	2.7116
PC O-32:2|PC O-16:1/16:1	0.076267	-3.7128	0.0019555	2.7088
PE O-42:7|PE O-20:1/22:6	0.020493	-5.6087	0.002071	2.6838
PE 34:4|PE 14:0/20:4	0.034357	-4.8632	0.0022331	2.6511
PC O-32:1|PC O-18:1/14:0	0.33055	-1.597	0.0022583	2.6462
PS 40:6|PS 18:0/22:6	4.0509	2.0182	0.0022921	2.6398
PE O-38:5|PE O-16:1/22:4	7.4377	2.8949	0.0023439	2.6301
PG 42:8|PG 22:4/20:4	0.19877	-2.3308	0.0023738	2.6246
PE 34:3|PE 18:2/16:1	0.083366	-3.5844	0.0024314	2.6141
PS 42:1|PS 18:1/24:0	0.022884	-5.4495	0.0024671	2.6078
PG 42:9|PG 22:6/20:3	0.010468	-6.5778	0.0024718	2.607
PE O-34:0|PE O-18:0/16:0	6.6446	2.7322	0.0024765	2.6062
PE O-32:2|PE O-16:1/16:1	16.82	4.0721	0.0024894	2.6039
PG 38:4|PG 20:4/18:0	6.0768	2.6033	0.0024984	2.6023
PE P-38:5|PE P-18:3/20:2	3.5509	1.8282	0.0028493	2.5453
PC 38:2|PC 20:1/18:1	2.9133	1.5427	0.00286	2.5436
PS 40:2|PS 18:1/22:1	0.14892	-2.7474	0.0029339	2.5326
PE 36:2|PE 18:2/18:0	0.18794	-2.4117	0.0029669	2.5277
PC 44:10|PC 22:4/22:6	7.9552	2.9919	0.0029756	2.5264
PC O-34:2 |PC O-18:1/16:1	0.27742	-1.8498	0.0029795	2.5259
PE 42:8|PE 22:4/20:4	18.736	4.2277	0.003121	2.5057
PE 36:4|PE 20:4/16:0	8.1325	3.0237	0.0033599	2.4737
PE O-40:8|PE O-18:2/22:6	3.1828	1.6703	0.0035391	2.4511
PE 40:4|PE 18:0/22:4	9.4202	3.2358	0.0035758	2.4466
PC O-40:8 |PC O-18:2/22:6	0.04609	-4.4394	0.0035886	2.4451
PE 38:3|PE 20:3/18:0	0.13337	-2.9065	0.0037737	2.4232
PC O-37:0|PC O-19:0/18:0	4.6235	2.209	0.0037797	2.4225
PC 44:8|PC 24:4/20:4	0.23303	-2.1014	0.0037895	2.4214
PG 42:8|PG 20:4/22:4	0.0055823	-7.4849	0.0042014	2.3766
PE O-36:3|PE O-18:1/18:2	0.20899	-2.2585	0.0042971	2.3668
PS 38:1|PS 18:1/20:0	0.38702	-1.3695	0.0044877	2.348
PE 40:3|PE 22:3/18:0	3.1018	1.6331	0.0046901	2.3288
PG 39:0|PG 18:0/21:0	0.020468	-5.6105	0.0046968	2.3282
PE 36:2|PE 18:0/18:2	0.32369	-1.6273	0.0048425	2.3149
PS 34:2|PS 16:0/18:2	5.1327	2.3597	0.0049215	2.3079
PC 38:5|PC 18:1/20:4	1.9542	0.96657	0.0049521	2.3052
PE 42:4|PE 18:0/24:4	79.418	6.3114	0.0050612	2.2957
PI 42:10|PI 20:4/22:6	0.17839	-2.4869	0.0054586	2.2629
PG 38:7|PG 16:1/22:6	0.052014	-4.265	0.005487	2.2607
PE 42:5|PE 20:1/22:4	0.040685	-4.6194	0.0054927	2.2602
PI 40:7|PI 18:1/22:6	5.9164	2.5647	0.0056226	2.2501
PC O-38:4|PC O-18:0/20:4	19.211	4.2638	0.0056855	2.2452
PE P-40:5|PE P-20:1/20:4	0.16874	-2.5672	0.0059594	2.2248
PE 34:2|PE 16:1/18:1	0.28114	-1.8306	0.005985	2.2229
PI 38:6|PI 16:0/22:6	0.25678	-1.9614	0.0061762	2.2093
PG 40:6|PG 22:6/18:0	10.708	3.4206	0.0063553	2.1969
PE 42:0|PE 18:0/24:0	0.0081349	-6.9417	0.006596	2.1807
PE O-41:6|PE O-19:0/22:6	0.21116	-2.2436	0.0068189	2.1663
PE O-36:4|PE O-16:0/20:4	0.27462	-1.8645	0.0068436	2.1647
PI 36:4|PI 20:4/16:0	54.021	5.7555	0.0069758	2.1564
PE P-34:1|PE P-16:0/18:1	40.069	5.3244	0.0070687	2.1507
PE O-38:4|PE O-18:0/20:4	0.12008	-3.058	0.0074598	2.1273
PC O-34:2|PC O-16:1/18:1	1.9628	0.97289	0.0075672	2.1211
PE P-36:4|PE P-16:1/20:3	2.983	1.5768	0.00856	2.0675
PE 34:0|PE 18:0/16:0	4.5595	2.1889	0.0086062	2.0652
PE O-38:6|PE O-18:2/20:4	4.1607	2.0568	0.0096517	2.0154
PE 40:3|PE 18:0/22:3	10.271	3.3605	0.0096948	2.0135
PE O-36:3|PE O-18:2/18:1	0.28896	-1.791	0.010073	1.9968
PE O-36:4|PE O-16:1/20:3	0.17627	-2.5042	0.010422	1.982
PG 34:2|PG 16:1/18:1	0.41924	-1.2542	0.010951	1.9605
LPE 0:0/18:0	0.48046	-1.0575	0.011858	1.926
PE O-40:7|PE O-18:1/22:6	0.38054	-1.3939	0.011956	1.9224
PC O-38:5|PC O-18:1/20:4	0.41397	-1.2724	0.012625	1.8988
PE O-34:2|PE O-16:1/18:1	4.0917	2.0327	0.012818	1.8922
PC O-40:9 |PC O-18:3/22:6	2.8513	1.5116	0.013698	1.8633
PC 38:2|PC 18:1/20:1	3.3669	1.7514	0.013803	1.86
PC O-40:4|PC O-18:0/22:4	0.41001	-1.2863	0.013958	1.8552
PS 38:1|PS 18:0/20:1	5.4917	2.4573	0.014108	1.8505
PI 40:6|PI 18:0/22:6	3.5299	1.8196	0.014438	1.8405
PC O-38:2 |PC O-18:1/20:1	0.47396	-1.0772	0.014725	1.8319
PE O-38:6|PE O-16:1/22:5	1.8495	0.88712	0.01489	1.8271
PG 44:10|PG 22:4/22:6	0.23192	-2.1083	0.015627	1.8061
PI 38:3|PI 18:0/20:3	22.63	4.5002	0.015917	1.7981
PE O-39:5|PE O-19:1/20:4	0.33043	-1.5976	0.016768	1.7755
PE 40:7|PE 18:1/22:6	0.56109	-0.8337	0.016807	1.7745
PC O-37:3|PC O-21:3/16:0	2.2909	1.1959	0.018003	1.7446
PE P-38:2|PE P-18:1/20:1	2.373	1.2467	0.018862	1.7244
PE 36:3|PE 18:2/18:1	2.9173	1.5447	0.020243	1.6937
PI 40:6|PI 22:6/18:0	3.6452	1.866	0.020435	1.6896
PE O-38:4|PE O-18:2/20:2	2.4211	1.2757	0.020952	1.6788
PI 36:2|PI 18:1/18:1	0.089291	-3.4853	0.021805	1.6614
PC 40:0 PC 18:0/22:0	2.6453	1.4034	0.022455	1.6487
PC 42:2|PC 18:1/24:1	7.3688	2.8814	0.022618	1.6455
PS 38:5|PS 18:1/20:4	0.39993	-1.3222	0.023958	1.6206
PC O-38:6|PC O-16:0/22:6	5.9649	2.5765	0.024541	1.6101
PC 33:0|PC 17:0/16:0	5.0858	2.3465	0.024593	1.6092
PC O-36:0|PC O-18:0/18:0	2.0296	1.0212	0.025578	1.5921
LPC 17:0/0:0	5.9198	2.5655	0.026408	1.5783
PS 44:11|PS 22:6/22:5	3.4499	1.7866	0.026785	1.5721
PC 36:2|PC 18:1/18:1	0.17086	-2.5491	0.027015	1.5684
PE O-43:7|PE O-21:1/22:6	0.14328	-2.8031	0.027274	1.5643
PC O-38:0|PC O-18:1/20:0	0.47884	-1.0624	0.027386	1.5625
PS 44:10|PS 22:6/22:4	2.244	1.1661	0.029042	1.537
PC 38:1|PC 20:1/18:0	4.9965	2.3209	0.029569	1.5292
PC 37:4|PC 20:4/17:0	1.9489	0.96267	0.03016	1.5206
PE P-38:3|PE P-18:1/20:2	0.30831	-1.6975	0.030732	1.5124
PC 40:4|PC 18:0/22:4	7.231	2.8542	0.034211	1.4658
PC O-37:1|PC O-19:0/18:1	1.9329	0.95075	0.035441	1.4505
PC 38:6|PC 18:2/20:4	1.8521	0.8892	0.035469	1.4502
PS 38:1|PS 20:0/18:1	0.21002	-2.2514	0.037968	1.4206
PE 34:2|PE 18:1/16:1	1.5795	0.65949	0.040258	1.3951
PE P-36:2|PE P-18:1/18:1	2.3369	1.2246	0.040803	1.3893
PC 42:4|PC 18:0/24:4	0.58999	-0.76124	0.041114	1.386
PC O-35:1|PC O-17:0/18:1	0.316	-1.662	0.041686	1.38
PC 40:6|PC 20:4/20:2	0.45535	-1.135	0.042817	1.3684
PE P-40:8|PE P-18:2/22:6	0.57945	-0.78724	0.044534	1.3513
PE O-38:3|PE O-20:3/18:0	0.49875	-1.0036	0.04491	1.3477
PE O-40:4|PE O-18:2/22:2	1.9505	0.96381	0.048912	1.3106
PA 44:10|PA 22:6/22:4	11.531	3.5274	0.049656	1.304

## Sheet: CB_AD3_WT3
	FC	log2(FC)	p.ajusted	#NAME?
LPC 22:5/0:0	0.21632	-2.2088	0.014345	1.8433
PE O-40:9|PE O-18:3/22:6	0.32245	-1.6329	0.014345	1.8433
LPC 0:0/20:1	0.35759	-1.4836	0.014345	1.8433
LPC 20:1/0:0	0.37313	-1.4223	0.014345	1.8433
PG 40:6|PG 18:0/22:6	0.41256	-1.2773	0.014345	1.8433
PE 38:6|PE 16:0/22:6	0.42134	-1.2469	0.014345	1.8433
PS 39:6|PS 17:0/22:6	0.45806	-1.1264	0.016468	1.7834
LPC 24:3/0:0	0.16084	-2.6363	0.031828	1.4972
LPC 20:0/0:0	0.2639	-1.922	0.031828	1.4972
LPC 20:4/0:0	0.28223	-1.8251	0.031828	1.4972
PC 40:4|PC 18:0/22:4	0.513	-0.96298	0.031828	1.4972
PG 40:7|PG 22:6/18:1	0.16404	-2.6079	0.040028	1.3976
PE 38:5|PE 18:1/20:4	0.36686	-1.4467	0.040028	1.3976
LPC 18:1/0:0	0.38995	-1.3586	0.040028	1.3976
PE 34:0|PE 16:0/18:0	0.41427	-1.2714	0.040028	1.3976
PE 36:3|PE 18:2/18:1	0.4197	-1.2526	0.040028	1.3976
PG 34:2|PG 16:1/18:1	0.46912	-1.092	0.040028	1.3976
PC 40:5|PC 18:0/22:5	0.50158	-0.99545	0.040028	1.3976
LPC 18:0/0:0	0.50422	-0.98787	0.040028	1.3976
PC 42:8|PC 20:4/22:4	0.52579	-0.92744	0.040028	1.3976
PE 42:5|PE 20:1/22:4	0.53055	-0.91444	0.040028	1.3976
PE 40:5|PE 18:1/22:4	0.3172	-1.6565	0.040764	1.3897
LPC 24:0/0:0	0.3493	-1.5174	0.040764	1.3897
PG 38:4|PG 18:0/20:4	0.35359	-1.4998	0.040764	1.3897
PE 34:1|PE 16:0/18:1	0.36187	-1.4664	0.040764	1.3897
PG 32:0|PG 16:0/16:0	0.36459	-1.4557	0.040764	1.3897
LPC 0:0/18:1	0.36675	-1.4471	0.040764	1.3897
PE 34:0|PE 18:0/16:0	0.39928	-1.3245	0.040764	1.3897
PC O-36:0|PC O-18:0/18:0	0.42838	-1.223	0.040764	1.3897
PI 40:6|PI 18:0/22:6	0.44921	-1.1545	0.040764	1.3897
PE 38:6|PE 22:6/16:0	0.46773	-1.0963	0.040764	1.3897
PI 36:4|PI 16:0/20:4	0.47496	-1.0741	0.040764	1.3897
PI 36:4|PI 20:4/16:0	0.484	-1.0469	0.040764	1.3897
PC 38:3|PC 18:0/20:3	0.60564	-0.72346	0.040764	1.3897
PC 44:10|PC 22:4/22:6	0.47703	-1.0678	0.0418	1.3788
LPC 16:1/0:0	0.18032	-2.4713	0.041863	1.3782
PC O-36:3 |PC O-18:2/18:1	0.37052	-1.4324	0.043913	1.3574
PE 40:3|PE 18:0/22:3	0.036207	-4.7876	0.044475	1.3519
LPC 0:0/16:1	0.059143	-4.0797	0.044475	1.3519
PE P-38:5|PE P-18:3/20:2	0.31405	-1.6709	0.044475	1.3519
LPC 22:6/0:0	0.31826	-1.6517	0.044475	1.3519
PE 38:5|PE 20:4/18:1	0.35905	-1.4777	0.044475	1.3519
PE 38:4|PE 20:4/18:0	0.40343	-1.3096	0.044475	1.3519
PE P-36:4|PE P-16:0/20:4	0.41297	-1.2759	0.044475	1.3519
LPE 20:0/0:0	0.42443	-1.2364	0.044475	1.3519
PI 38:6|PI 16:0/22:6	0.43601	-1.1976	0.044475	1.3519
PE O-36:5|PE O-16:1/20:4	0.44441	-1.17	0.044475	1.3519
PE P-36:4|PE P-16:1/20:3	0.45313	-1.142	0.044475	1.3519
PG 40:8|PG 20:4/20:4	0.51247	-0.96446	0.044475	1.3519
PS 40:5|PS 18:0/22:5	0.28416	-1.8152	0.044539	1.3513
PE 36:2|PE 18:0/18:2	0.38047	-1.3941	0.044539	1.3513
LPC 20:2/0:0	0.42022	-1.2508	0.044539	1.3513
PE 40:7|PE 18:1/22:6	0.42819	-1.2237	0.044539	1.3513
PE 36:1|PE 18:0/18:1	0.42183	-1.2453	0.045883	1.3384
PE O-38:7|PE O-16:1/22:6	0.46568	-1.1026	0.045883	1.3384
PI 38:5|PI 18:1/20:4	0.47806	-1.0647	0.045883	1.3384
LPE 16:0/0:0	0.55563	-0.84781	0.045883	1.3384
PE 44:10|PE 22:4/22:6	0.35141	-1.5088	0.046127	1.336
PG 38:4|PG 20:4/18:0	0.38327	-1.3836	0.046127	1.336
PE 38:4|PE 18:0/20:4	0.48675	-1.0387	0.048533	1.314
PG 38:6|PG 16:0/22:6	0.47882	-1.0624	0.049561	1.3049

## Sheet: CB_WT8_WT3
	FC	log2(FC)	raw.pval	#NAME?
PS 39:6|PS 17:0/22:6	0.56906	-0.81334	9.7835e-05	4.0095
PC 42:8|PC 20:4/22:4	0.41212	-1.2789	0.00034195	3.466
LPC 20:1/0:0	0.43907	-1.1875	0.00042155	3.3752
LPC 0:0/18:1	0.45594	-1.1331	0.00054206	3.266
LPC 20:4/0:0	0.31029	-1.6883	0.00082384	3.0842
PE 42:5|PE 20:1/22:4	0.52658	-0.92527	0.0010161	2.9931
PC 34:3|PC 16:1/18:2	0.56444	-0.8251	0.0010949	2.9606
PE 38:6|PE 22:6/16:0	0.52519	-0.9291	0.0011186	2.9513
LPC 24:0/0:0	0.31639	-1.6602	0.0011642	2.934
PE O-40:9|PE O-18:3/22:6	0.20968	-2.2538	0.0012947	2.8878
PE 38:6|PE 16:0/22:6	0.50333	-0.99042	0.001383	2.8592
PC 36:3|PC 18:1/18:2	0.58277	-0.77899	0.001427	2.8456
LPC 0:0/20:1	0.43311	-1.2072	0.0016175	2.7912
PC 35:1|PC 17:0/18:1	0.5438	-0.87884	0.0016716	2.7769
PG 32:1|PG 16:0/16:1	0.22837	-2.1306	0.0019543	2.709
PC 40:8|PC 20:4/20:4	0.4622	-1.1134	0.0019994	2.6991
PG 34:2|PG 16:1/18:1	0.49035	-1.0281	0.0020713	2.6838
PC 44:10|PC 22:4/22:6	0.37856	-1.4014	0.0022846	2.6412
PC 34:2|PC 17:1/17:1	0.58945	-0.76255	0.0026437	2.5778
LPC 20:0/0:0	0.51502	-0.95729	0.0029063	2.5367
PS 40:5|PS 18:0/22:5	0.33216	-1.5901	0.0030072	2.5218
PC 40:5|PC 18:0/22:5	0.35383	-1.4989	0.0030866	2.5105
PE 34:0|PE 16:0/18:0	0.48311	-1.0496	0.0030963	2.5092
PE 36:5|PE 16:1/20:4	0.23685	-2.0779	0.0031562	2.5008
PG 38:4|PG 18:0/20:4	0.37999	-1.396	0.0032966	2.4819
PE 32:1|PE 16:1/16:0	0.39569	-1.3376	0.0034422	2.4632
LPC 18:1/0:0	0.44773	-1.1593	0.0035565	2.449
PE O-38:7|PE O-16:1/22:6	0.54484	-0.87609	0.0036657	2.4358
PS 36:4|PS 16:0/20:4	0.26566	-1.9124	0.0037372	2.4275
LPC 22:6/0:0	0.30467	-1.7147	0.0037492	2.4261
LPC 22:5/0:0	0.16556	-2.5946	0.003846	2.415
PE 42:10|PE 20:4/22:6	0.077627	-3.6873	0.0038671	2.4126
PE 34:0|PE 18:0/16:0	0.45967	-1.1213	0.0039773	2.4004
PE 34:2|PE 18:1/16:1	0.34996	-1.5147	0.0040011	2.3978
PI 40:8|PI 20:4/20:4	0.05457	-4.1957	0.0042252	2.3742
PS 34:1|PS 18:1/16:0	0.64262	-0.63796	0.0042257	2.3741
PE 38:4|PE 18:0/20:4	0.60726	-0.71961	0.0042595	2.3706
LPC 20:2/0:0	0.24121	-2.0516	0.0046988	2.328
LPC 18:0/0:0	0.47356	-1.0784	0.004924	2.3077
LPC 0:0/18:0	0.53004	-0.91581	0.0052547	2.2795
PC 40:4|PC 18:0/22:4	0.5466	-0.87144	0.0054773	2.2614
PE 36:1|PE 18:0/18:1	0.47452	-1.0754	0.0056556	2.2475
PE 34:2|PE 16:1/18:1	0.35518	-1.4934	0.0057494	2.2404
PE 36:3|PE 18:2/18:1	0.41711	-1.2615	0.0057783	2.2382
PC 42:8|PC 22:4/20:4	0.55545	-0.84828	0.006454	2.1902
PC 34:4|PC 14:0/20:4	0.33541	-1.576	0.006773	2.1692
PC 34:2|PC 16:0/18:2	0.61088	-0.71104	0.007102	2.1486
PC O-36:2|PC O-18:1/18:1	0.59025	-0.7606	0.0071299	2.1469
PE 38:1|PE 18:0/20:1	0.50434	-0.98754	0.0071594	2.1451
LPC 24:3/0:0	0.15649	-2.6759	0.0074721	2.1266
PC 36:2|PC 15:0/21:2	0.54613	-0.87268	0.0074812	2.126
LPC 0:0/18:2	0.035591	-4.8123	0.0075197	2.1238
LPE 18:1/0:0	0.53338	-0.90676	0.0075988	2.1193
PC 36:3|PC 16:0/20:3	0.56842	-0.81496	0.007635	2.1172
PC 38:7|PC 16:1/22:6	0.53013	-0.91558	0.0080104	2.0963
PE 44:11|PE 22:5/22:6	0.23648	-2.0802	0.008045	2.0945
PE O-36:5|PE O-16:1/20:4	0.50291	-0.99164	0.0081949	2.0865
PE 44:12|PE 22:6/22:6	0.38222	-1.3875	0.0082292	2.0846
PI 37:4|PI 17:0/20:4	0.4403	-1.1834	0.0086783	2.0616
LPE 20:0/0:0	0.39959	-1.3234	0.0087598	2.0575
PE P-36:4|PE P-16:1/20:3	0.50769	-0.97797	0.0091361	2.0392
PG 32:0|PG 16:0/16:0	0.47857	-1.0632	0.0094682	2.0237
PE P-36:4|PE P-16:0/20:4	0.44882	-1.1558	0.0094994	2.0223
PI 42:8|PI 20:4/22:4	0.39248	-1.3493	0.0098893	2.0048
PG 34:3|PG 18:2/16:1	0.62891	-0.66908	0.0099723	2.0012
PC O-40:9 |PC O-18:3/22:6	0.43817	-1.1904	0.010032	1.9986
PE 40:7|PE 18:1/22:6	0.41201	-1.2793	0.010245	1.9895
LPC 16:1/0:0	0.11876	-3.0738	0.01031	1.9867
PC 34:2|PC 18:2/16:0	0.65468	-0.61114	0.010471	1.98
PG 40:7|PG 22:6/18:1	0.25937	-1.9469	0.010795	1.9668
PC 44:12|PC 22:6/22:6	0.47041	-1.088	0.011074	1.9557
PC 38:2|PC 18:1/20:1	0.47234	-1.0821	0.011423	1.9422
PC O-38:6|PC O-16:0/22:6	0.42612	-1.2307	0.011822	1.9273
PE P-36:3|PE P-18:1/18:2	0.37688	-1.4078	0.011894	1.9247
PI 38:5|PI 18:1/20:4	0.44665	-1.1628	0.011932	1.9233
PC O-36:3 |PC O-18:2/18:1	0.64074	-0.64219	0.012103	1.9171
PG 36:2|PG 18:1/18:1	0.62315	-0.68235	0.012198	1.9137
LPC 16:0/0:0	0.50259	-0.99255	0.012635	1.8984
PE 38:4|PE 20:4/18:0	0.52582	-0.92737	0.012839	1.8915
PE 38:5|PE 18:1/20:4	0.42464	-1.2357	0.013385	1.8734
PI 36:4|PI 16:0/20:4	0.52004	-0.9433	0.013441	1.8716
PS 40:7|PS 18:1/22:6	0.37188	-1.4271	0.013863	1.8582
PC 30:1|PC 17:1/13:0	0.45453	-1.1376	0.014179	1.8483
PC 38:7|PC 22:6/16:1	0.49512	-1.0141	0.014243	1.8464
LPE 22:5/0:0	0.40094	-1.3185	0.014669	1.8336
PC O-37:2|PC O-19:1/18:1	0.57524	-0.79776	0.014748	1.8313
PG 42:11|PG 22:6/20:5	0.35745	-1.4842	0.014753	1.8311
PE O-40:7|PE O-18:1/22:6	0.51387	-0.96053	0.014991	1.8242
PS 42:10|PS 20:4/22:6	0.22673	-2.1409	0.015475	1.8104
PS 44:12|PS 22:6/22:6	0.33025	-1.5984	0.015507	1.8095
PC 36:2|PC 18:0/18:2	0.54574	-0.87371	0.015665	1.8051
LPC 0:0/16:1	0.049121	-4.3475	0.015746	1.8028
PS 38:1|PS 18:1/20:0	0.0117	-6.4174	0.015833	1.8004
PE O-40:5|PE O-16:1/24:4	0.50101	-0.99708	0.016167	1.7914
PE 42:4|PE 18:0/24:4	0.43506	-1.2007	0.016289	1.7881
LPE 16:0/0:0	0.5955	-0.74783	0.016313	1.7875
PC 28:0|PC 14:0/14:0	0.48377	-1.0476	0.016731	1.7765
PE 44:9|PE 22:4/22:5	0.25643	-1.9633	0.017433	1.7586
PE O-36:1|PE O-20:1/16:0	0.45618	-1.1323	0.017806	1.7494
PE 40:7|PE 22:6/18:1	0.4274	-1.2263	0.018304	1.7375
PE 44:10|PE 22:4/22:6	0.37593	-1.4115	0.018654	1.7292
PC 38:3|PC 18:0/20:3	0.55358	-0.85313	0.018798	1.7259
PE O-36:4|PE O-16:0/20:4	0.4187	-1.256	0.019282	1.7149
PE O-36:4|PE O-16:1/20:3	0.41864	-1.2562	0.019327	1.7138
PS 34:2|PS 18:2/16:0	0.10369	-3.2696	0.019578	1.7082
PC 38:2|PC 20:1/18:1	0.60846	-0.71677	0.020336	1.6917
PE 40:4|PE 22:4/18:0	0.40617	-1.2998	0.021304	1.6715
LPE 22:6/0:0	0.44266	-1.1757	0.021344	1.6707
PC O-39:2|PC O-19:0/20:2	0.58869	-0.76442	0.021347	1.6707
PG 38:1|PG 18:0/20:1	0.47072	-1.0871	0.021598	1.6656
PC 39:6|PC 17:0/22:6	0.46279	-1.1116	0.022116	1.6553
PG 38:4|PG 20:4/18:0	0.43947	-1.1862	0.023129	1.6358
PE 40:8|PE 18:2/22:6	0.29879	-1.7428	0.023178	1.6349
PG 40:8|PG 20:4/20:4	0.53502	-0.90235	0.023782	1.6237
LPE 20:4/0:0	0.40327	-1.3102	0.026083	1.5836
LPC 17:0/0:0	0.44165	-1.179	0.026793	1.572
PE 40:8|PE 20:4/20:4	0.19871	-2.3313	0.027495	1.5607
PE O-38:4|PE O-18:2/20:2	0.43768	-1.192	0.027597	1.5591
PG 42:9|PG 20:3/22:6	0.36344	-1.4602	0.027765	1.5565
LPE 0:0/22:5	0.32806	-1.608	0.027834	1.5554
PG 40:8|PG 18:2/22:6	0.54591	-0.87327	0.02798	1.5531
PI 36:5|PI 16:1/20:4	0.22968	-2.1223	0.028252	1.549
PE 34:3|PE 16:1/18:2	0.12363	-3.0159	0.028504	1.5451
PE O-41:6|PE O-19:0/22:6	0.63629	-0.65225	0.028706	1.542
PE O-41:7|PE O-19:1/22:6	0.4903	-1.0283	0.029196	1.5347
PC O-34:1|PC O-16:0/18:1	0.57735	-0.79249	0.029408	1.5315
PG 44:12|PG 22:6/22:6	0.34875	-1.5197	0.029418	1.5314
PE 35:2|PE 17:0/18:2	0.32277	-1.6314	0.030041	1.5223
PE O-36:1|PE O-18:0/18:1	0.45084	-1.1493	0.030987	1.5088
PE 38:5|PE 20:4/18:1	0.48104	-1.0558	0.031102	1.5072
PG 44:11|PG 22:6/22:5	0.2715	-1.881	0.031788	1.4977
PS 40:6|PS 18:0/22:6	0.55516	-0.84903	0.032405	1.4894
PG 39:0|PG 18:0/21:0	0.25151	-1.9913	0.032474	1.4885
PE P-40:4|PE P-18:0/22:4	0.60227	-0.73152	0.032512	1.488
PE O-32:2|PE O-16:1/16:1	0.41978	-1.2523	0.032739	1.4849
PI 36:3|PI 16:0/20:3	0.28631	-1.8044	0.03321	1.4787
PS 44:10|PS 22:4/22:6	0.3682	-1.4414	0.033307	1.4775
PE 36:4|PE 16:0/20:4	0.51242	-0.9646	0.033833	1.4707
PC O-34:2|PC O-16:1/18:1	0.61262	-0.70693	0.033943	1.4692
PE 40:9|PE 18:3/22:6	0.2586	-1.9512	0.034027	1.4682
PC O-34:1 |PC O-18:1/16:0	0.55669	-0.84505	0.035203	1.4534
PS 40:8|PS 18:2/22:6	0.24029	-2.0571	0.035298	1.4523
PS 36:2|PS 18:1/18:1	0.47465	-1.0751	0.035401	1.451
PG 36:4|PG 16:0/20:4	0.47717	-1.0674	0.038346	1.4163
PE P-40:8|PE P-18:2/22:6	0.28331	-1.8196	0.038571	1.4137
PE 42:9|PE 20:4/22:5	0.15198	-2.7181	0.038733	1.4119
PS 40:8|PS 22:6/18:2	0.05277	-4.2441	0.039259	1.4061
PE O-40:5|PE O-18:1/22:4	0.6255	-0.67691	0.039439	1.4041
PI 40:7|PI 18:1/22:6	0.34501	-1.5353	0.039556	1.4028
PE 44:10|PE 22:6/22:4	0.40602	-1.3004	0.040497	1.3926
PE 40:5|PE 18:0/22:5	0.49758	-1.007	0.041144	1.3857
PI 38:3|PI 18:0/20:3	0.27399	-1.8678	0.041449	1.3825
PC 31:1|PC 15:0/16:1	0.57573	-0.79653	0.04206	1.3761
PC 36:1|PC 16:0/20:1	0.41398	-1.2724	0.04245	1.3721
PC 36:4|PC 20:4/16:0	0.57385	-0.80124	0.042868	1.3679
PC 34:4|PC 20:4/14:0	0.47605	-1.0708	0.044861	1.3481
PI 38:6|PI 16:0/22:6	0.53551	-0.901	0.045056	1.3463
PC O-39:1|PC O-19:0/20:1	0.61387	-0.704	0.045071	1.3461
PE P-40:5|PE P-18:3/22:2	0.66578	-0.58688	0.045309	1.3438
PI 38:4|PI 20:4/18:0	0.40499	-1.3041	0.045575	1.3413
PE 39:7|PE17:1/22:6	0.19563	-2.3538	0.045884	1.3383
PC 38:1|PC 18:0/20:1	0.63009	-0.66637	0.04619	1.3355
PS 44:11|PS 22:6/22:5	0.40333	-1.31	0.046891	1.3289
PE 32:1|PE 16:0/16:1	0.55964	-0.83743	0.047265	1.3255
PG 40:7|PG 18:1/22:6	0.35823	-1.481	0.047832	1.3203
PE 42:8|PE 20:4/22:4	0.34921	-1.5178	0.048346	1.3156
LPC 15:1/0:0	0.5803	-0.78513	0.048449	1.3147
PG 38:5|PG 18:1/20:4	0.4524	-1.1443	0.049244	1.3076

## Sheet: CTX_AD3_WT3
	FC	log2(FC)	raw.pval	#NAME?
PE 38:6|PE 16:0/22:6	0.55801	-0.84163	7.8547e-05	4.1049
LPC 22:6/0:0	0.43019	-1.217	0.0011948	2.9227
LPC 19:0/0:0	0.3196	-1.6457	0.0012893	2.8897
LPE 22:5/0:0	0.34198	-1.548	0.0017087	2.7673
LPE 22:6/0:0	0.49136	-1.0252	0.0018281	2.738
PC O-38:7|PC O-16:1/22:6	0.8081	-0.30739	0.0043224	2.3643
PG 36:4|PG 16:0/20:4	0.70509	-0.50412	0.0045735	2.3398
PE O-40:5|PE O-16:1/24:4	0.72861	-0.45678	0.0070474	2.152
LPE 20:2/0:0	0.19067	-2.3909	0.0070478	2.1519
LPE 0:0/18:1	0.48812	-1.0347	0.0089372	2.0488
LPE 0:0/16:0	0.48503	-1.0439	0.010099	1.9957
LPC 0:0/22:4	0.46157	-1.1154	0.010225	1.9903
LPE 18:0/0:0	0.55387	-0.85239	0.011676	1.9327
LPC 20:4/0:0	0.50842	-0.97592	0.012667	1.8973
LPC 0:0/15:1	0.4734	-1.0789	0.013574	1.8673
LPE 16:0/0:0	0.61386	-0.70402	0.013603	1.8664
PE 38:4|PE 20:4/18:0	0.71998	-0.47397	0.016873	1.7728
LPE 0:0/22:5	0.2932	-1.77	0.017666	1.7529
LPE O-18:1	0.6184	-0.69338	0.018325	1.737
LPC 18:0/0:0	0.66429	-0.59011	0.018528	1.7322
PS 36:2|PS 18:1/18:1	0.79189	-0.33662	0.018778	1.7264
PE 40:8|PE 20:4/20:4	1.4103	0.496	0.01959	1.708
PE O-42:7|PE O-20:1/22:6	0.65463	-0.61126	0.02083	1.6813
LPE 16:1/0:0	0.046374	-4.4305	0.021931	1.6589
PE 40:3|PE 22:3/18:0	0.5826	-0.77943	0.022961	1.639
PE 38:1|PE 18:0/20:1	0.79182	-0.33676	0.02374	1.6245
LPE 20:4/0:0	0.59641	-0.74562	0.025776	1.5888
LPC 22:5/0:0	0.3581	-1.4816	0.025848	1.5876
LPE 18:1/0:0	0.7086	-0.49697	0.031013	1.5085
PE 42:10|PE 20:4/22:6	0.67286	-0.57162	0.031284	1.5047
PC O-36:3 |PC O-18:2/18:1	0.77039	-0.37634	0.031496	1.5017
LPC 18:1/0:0	0.73283	-0.44845	0.033214	1.4787
LPC 16:0/0:0	0.70038	-0.51379	0.038086	1.4192
PC O-34:2|PC O-16:1/18:1	0.81706	-0.29149	0.040802	1.3893
PC 40:5|PC 18:0/22:5	0.77733	-0.36341	0.041537	1.3816
PG 44:10|PG 22:4/22:6	0.69274	-0.52961	0.042023	1.3765
PS 38:2|PS 20:2/18:0	1.6861	0.7537	0.045384	1.3431
PC O-41:7|PC O-19:1/22:6	0.71484	-0.4843	0.049255	1.3076

## Sheet: CTX_WT8_WT3
	FC	log2(FC)	raw.pval	#NAME?
PE 40:8|PE 20:4/20:4	1.9406	0.95647	0.0012888	2.8898
PI 40:6|PI 18:0/22:6	1.6628	0.73362	0.0030683	2.5131
LPE 22:5/0:0	0.64173	-0.63996	0.0052676	2.2784
PE 34:2|PE 16:0/18:2	1.2573	0.33029	0.0061605	2.2104
PE O-36:4|PE O-18:3/18:1	0.4224	-1.2433	0.0063813	2.1951
PC O-36:3 |PC O-18:2/18:1	1.387	0.47202	0.0092208	2.0352
PC 34:3|PC 16:1/18:2	1.389	0.47408	0.009748	2.0111
LPE 0:0/22:5	0.28281	-1.8221	0.011781	1.9288
LPC 19:0/0:0	0.54038	-0.88797	0.012058	1.9187
PC O-40:9 |PC O-18:3/22:6	1.9313	0.94954	0.012508	1.9028
LPE 0:0/18:1	0.54589	-0.87331	0.013685	1.8637
LPE O-18:1	0.67145	-0.57465	0.014459	1.8399
LPC 0:0/15:1	0.48794	-1.0352	0.01855	1.7317
PE 38:4|PE 20:4/18:0	0.82422	-0.27891	0.018816	1.7255
PC O-32:0|PC O-14:0/18:0	0.076172	-3.7146	0.020949	1.6788
LPE 0:0/18:0	0.50215	-0.99382	0.021237	1.6729
LPC 18:0/0:0	0.67135	-0.57485	0.025232	1.598
PE 38:3|PE 18:0/20:3	1.3191	0.39959	0.028608	1.5435
PC 42:1|PC 18:1/24:0	0.28598	-1.806	0.029313	1.5329
PC 42:1|PC 24:0/18:1	0.2894	-1.7888	0.031367	1.5035
PA 38:4|PA 20:4/18:0	7.1352	2.835	0.034239	1.4655
PE 40:4|PE 18:0/22:4	1.282	0.35841	0.035815	1.4459
PE O-34:2|PE O-16:1/18:1	0.50389	-0.98883	0.036609	1.4364
PC O-34:1 |PC O-18:1/16:0	1.3286	0.40988	0.036673	1.4357
PC 40:0 PC 18:0/22:0	0.21487	-2.2185	0.039121	1.4076
PC 34:3|PC 18:2/16:1	1.7661	0.82055	0.039705	1.4012
PE 38:1|PE 20:1/18:0	0.57113	-0.80812	0.0401	1.3969
PE O-36:2|PE O-18:1/18:1	0.73936	-0.43565	0.040173	1.3961
PC O-40:4|PC O-18:0/22:4	1.5544	0.63633	0.040689	1.3905
PS 38:5|PS 18:1/20:4	1.5158	0.60011	0.040831	1.389
PE P-34:1|PE P-16:0/18:1	0.52004	-0.94329	0.045631	1.3407
PE P-34:1|PE P-18:1/16:0	0.51706	-0.9516	0.046716	1.3305
PI 37:5|PI 17:1/20:4	1.6791	0.74765	0.047052	1.3274
PC O-41:0|PC O-19:0/22:0	0.2044	-2.2905	0.049618	1.3044
