# Supplementary material for: Spatially and temporally probing distinctive glycerophospholipid alterations in Alzheimer’s disease mouse brain via high-resolution ion mobility-enabled sn-position resolved lipidomics
Source: Nat Commun. 2024 Jul 24;15:6252. doi: 10.1038/s41467-024-50299-9 (PMC11269705; doi:10.1038/s41467-024-50299-9)
Supplement: Supplementary file 16 — Source Data [file 41467_2024_50299_MOESM16_ESM.xlsx]

## Sheet: Figure 1c
Fig. 1c Overlaid drift spectra of the single pulse, 5-bit standard demultiplexing, and 5-bit HRdm
HRdm		DEMP		Single Pulse
X(Milliseconds)	Y(Intensity)	X(Milliseconds)	Y(Intensity)	X(Milliseconds)	Y(Intensity)
40.9	0.09496	40.14	0	39.87	0.00334
40.94	0.94697	40.18	0.01496	39.99	0.0122
40.98	4.8649	40.22	0.06228	40.11	0.03269
41.02	16.4722	40.26	0.13818	40.23	0.06337
41.06	39.5833	40.3	0.35453	40.35	0.11536
41.1	70.418	40.34	0.51085	40.47	0.23992
41.14	95.4186	40.38	0.81731	40.59	0.4856
41.18	100	40.42	1.41426	40.71	0.83938
41.22	81.4512	40.46	2.00503	40.83	1.23963
41.26	51.2696	40.5	2.75128	40.95	1.62776
41.3	24.7374	40.54	3.76496	41.07	1.91918
41.34	9.3094	40.58	4.70858	41.19	1.99241
41.38	3.20161	40.62	5.77358	41.31	1.81635
41.42	1.58129	40.66	7.06596	41.43	1.47896
41.46	1.25811	40.7	8.41443	41.55	1.08741
41.5	1.09501	40.74	9.96019	41.67	0.719
41.54	0.877	40.78	11.7439	41.79	0.43428
41.58	0.62922	40.82	13.6299	41.91	0.24844
41.62	0.40218	40.86	15.6206	42.03	0.13258
41.66	0.2293	40.9	17.6033	42.15	0.06153
41.7	0.11603	40.94	19.3987	42.27	0.02282
41.74	0.05133	40.98	21.0519	42.39	0.00652
41.78	0.01864	41.02	22.3798	42.51	0.00259
41.82	0.00502	41.06	23.4028
41.86	0.000668761	41.1	24.2085
		41.14	24.6236
		41.18	24.6505
		41.22	24.3476
		41.26	23.5737
		41.3	22.4239
		41.34	21.0222
		41.38	19.4213
		41.42	17.6916
		41.46	15.9545
		41.5	14.2026
		41.54	12.4626
		41.58	10.7944
		41.62	9.15141
		41.66	7.66417
		41.7	6.35064
		41.74	5.03778
		41.78	3.9803
		41.82	3.08759
		41.86	2.21009
		41.9	1.56858
		41.94	1.20227
		41.98	0.78554
		42.02	0.56753
		42.06	0.41789
		42.1	0.16401
		42.14	0.07122
		42.18	0.0331

## Sheet: Figure 1d
Fig. 1d Overlaid drift spectra of PE 16:0/18:1(9Z), PE 18:1(9Z)/16:0, and equimolar mixture processed by standard demultiplexing
PE 16:0/18:1		PE18:1/16:0		PE mix
X(Milliseconds)	Y(Intensity)	X(Milliseconds)	Y(Intensity)	X(Milliseconds)	Y(Intensity)
37.41	0.0277	27.45	0	37.58	0.49902
37.47	0.12554	37.69	0	37.63	0.64013
37.52	0.35079	37.74	0.01091	37.69	2.38103
37.58	0.767	37.79	0.06548	37.74	4.75677
37.63	1.33623	37.85	0.25271	37.79	8.77261
37.69	2.1742	37.9	0.70193	37.85	12.8895
37.74	3.44084	37.96	1.35748	37.9	18.1208
37.79	5.23191	38.01	2.28466	37.96	24.6837
37.85	7.58538	38.07	3.56556	38.01	32.2498
37.9	10.5523	38.12	5.30866	38.07	40.4949
37.96	14.2049	38.18	7.61809	38.12	49.2752
38.01	18.4435	38.23	10.6601	38.18	58.2837
38.07	23.181	38.28	14.616	38.23	67.0855
38.12	28.4453	38.34	19.2297	38.28	75.4559
38.18	33.8762	38.39	24.1886	38.34	83.1043
38.23	38.9461	38.45	29.3599	38.39	89.4615
38.28	43.3496	38.5	34.5146	38.45	94.1158
38.34	46.8984	38.56	39.2513	38.5	97.2899
38.39	49.2125	38.61	43.3164	38.56	99.1977
38.45	50	38.67	46.6077	38.61	100
38.5	49.4256	38.72	48.894	38.67	99.5155
38.56	47.6223	38.77	49.9899	38.72	97.5483
38.61	44.6266	38.83	50	38.77	93.9161
38.67	40.6679	38.88	49.0239	38.83	88.8335
38.72	36.1267	38.94	47.1093	38.88	82.5482
38.77	31.1867	38.99	44.3179	38.94	75.1919
38.83	26.0601	39.05	40.7565	38.99	66.9921
38.88	21.123	39.1	36.4423	39.05	58.37
38.94	16.6549	39.16	31.6191	39.1	49.5033
38.99	12.6855	39.21	26.6572	39.16	40.7173
39.05	9.36697	39.26	21.7702	39.21	32.5401
39.1	6.82385	39.32	17.1069	39.26	25.3854
39.16	4.9158	39.37	12.9741	39.32	19.2305
39.21	3.49275	39.43	9.60039	39.37	14.1767
39.26	2.42764	39.48	6.89193	39.43	10.3458
39.32	1.68485	39.54	4.79434	39.48	7.54879
39.37	1.1633	39.59	3.29908	39.54	5.56419
39.43	0.80596	39.65	2.29547	39.59	4.15795
39.48	0.44539	39.7	1.61444	39.65	2.40162
39.54	0.19703	39.75	1.13155	39.7	1.06922
39.59	0.00227	39.81	0.69194	39.75	0
39.65	0	39.86	0.33763
41.28	0	39.92	0.06467
41.33	0.01691	39.97	0
41.39	0.02945	41.61	0
41.44	0.0462	41.66	0.03011
41.5	0.03921	41.72	0.04775
		41.77	0.06752
		41.82	0.05336
		41.88	0.04178
		41.93	0.03489
		41.99	0.01959
		42.04	0.01567

## Sheet: Figure 1e
Fig. 1e Overlaid drift spectra of PE 16:0/18:1(9Z), PE 18:1(9Z)/16:0, and equimolar mixture processed by and HRdm
PE 16:0/18:1		PE18:1/16:0		PE mix
X(Milliseconds)	Y(Intensity)	X(Milliseconds)	Y(Intensity)	X(Milliseconds)	Y(Intensity)
36.98	0.000766642	36.65	0.000674197	38.03	0
37.03	0.000391252	36.71	0.000399124	38.07	0.00847
37.09	0.000174477	36.76	0.000307434	38.11	0.07653
37.14	5.81591e-05	36.81	0.000345189	38.15	0.42329
37.2	0	36.87	0.000431486	38.19	1.76678
37.47	0	36.92	0.00052857	38.23	6.1024
37.52	0.000565729	36.98	0.000614867	38.27	17.3337
37.58	0.00219	37.03	0.000620261	38.31	39.1703
37.63	0.00333	37.09	0.000566325	38.35	68.3817
37.69	0.01045	37.14	0.000474634	38.39	89.6264
37.74	0.03023	37.2	0.000361369	38.42	86.1588
37.79	0.05528	37.25	0.000248104	38.46	60.0044
37.85	0.10001	37.3	0.000188775	38.5	29.9413
37.9	0.15779	37.36	0.000161807	38.54	10.5818
37.96	0.23331	37.41	0.000161807	38.58	3.03075
38.01	0.31691	37.47	0.000167201	38.62	2.87199
38.07	0.4174	37.52	0.000183381	38.66	10.076
38.12	0.54078	37.58	0.000167201	38.7	29.5194
38.18	0.69385	37.63	0.00015102	38.74	61.3936
38.23	1.98086	37.69	0.000118659	38.78	91.8148
38.28	13.1552	37.74	9.16907e-05	38.82	100
38.34	47.5685	37.79	8.62972e-05	38.86	79.383
38.39	89.8168	37.85	0.000140233	38.9	45.599
38.45	100	37.9	0.00119	38.94	18.9526
38.5	67.8463	37.96	0.00197	38.98	5.73536
38.56	27.0681	38.01	0.00831	39.02	1.24175
38.61	6.18534	38.07	0.02335	39.06	0.17473
38.67	1.29554	38.12	0.04157	39.1	0.01271
38.72	0.7959	38.18	0.08089	39.14	0
38.77	0.67392	38.23	0.13619	40.22
38.83	0.54823	38.28	0.21415
38.88	0.42648	38.34	0.30608
38.94	0.32645	38.39	0.41435
38.99	0.24428	38.45	0.54724
39.05	0.17782	38.5	0.69097
39.1	0.12888	38.56	1.03019
39.16	0.0904	38.61	4.35443
39.21	0.07104	38.67	22.5009
39.26	0.05686	38.72	64.1232
39.32	0.05795	38.77	100
39.37	0.07181	38.83	91.1186
39.43	0.09576	38.88	47.9148
39.48	0.12723	38.94	13.261
39.54	0.16049	38.99	2.15848
39.59	0.18543	39.05	0.91371
39.65	0.19213	39.1	0.77721
39.7	0.17858	39.16	0.63541
39.75	0.14882	39.21	0.49824
39.81	0.11223	39.26	0.37642
39.86	0.07903	39.32	0.26989
39.92	0.05597	39.37	0.17863
39.97	0.0444	39.43	0.11437
40.03	0.04095	39.48	0.07098
40.08	0.04034	39.54	0.0504
40.14	0.03801	39.59	0.04065
40.19	0.03174	39.65	0.04501
40.24	0.02278	39.7	0.05513
40.3	0.01389	39.75	0.05964
40.35	0.00711	39.81	0.05725
40.41	0.00304	39.86	0.04795
40.46	0.00108	39.92	0.03513
40.52	0.000311944	39.97	0.0217
40.57	5.81591e-05	40.03	0.01196
		40.08	0.00598
		40.14	0.0031
		40.19	0.00229
		40.24	0.00262
		40.3	0.00343
		40.35	0.00427
		40.41	0.00477
		40.46	0.00476
		40.52	0.00423
		40.57	0.00337
		40.63	0.00238
		40.68	0.00149

## Sheet: Figure 1f
Fig. 1d Overlaid drift spectra of PS 16:0/18:1(9Z), PS 18:1(9Z)/16:0, and equimolar mixture processed by standard demultiplexing
PS 16:0/18:1		PS18:1/16:0		PS mix
X(Milliseconds)	Y(Intensity)	X(Milliseconds)	Y(Intensity)	X(Milliseconds)	Y(Intensity)
38.52	0.54455	38.75	0.0084	38.48	0.02984
38.55	0.94966	38.79	0.07792	38.52	0.37719
38.59	1.49421	38.83	0.07792	38.55	0.5337
38.63	2.33155	38.87	0.13757	38.59	1.01898
38.67	3.17684	38.91	0.33273	38.63	2.00361
38.71	4.23262	38.95	0.75442	38.67	4.05902
38.75	5.60677	38.99	1.30881	38.71	6.3126
38.79	7.22162	39.03	2.12067	38.75	9.28227
38.83	9.09964	39.07	3.157	38.79	12.9647
38.87	11.326	39.11	4.36801	38.83	16.5598
38.91	13.9117	39.15	5.84886	38.87	20.7309
38.95	16.8118	39.19	7.62708	38.91	25.1057
38.99	20.0709	39.23	9.77309	38.95	29.7412
39.03	23.6529	39.27	12.2932	38.99	34.6931
39.07	27.4252	39.31	15.15	39.03	40.0672
39.11	31.2525	39.35	18.3502	39.07	45.867
39.15	35.0591	39.39	21.8747	39.11	52.2099
39.19	38.7202	39.43	25.5682	39.15	59.1514
39.23	42.0245	39.47	29.2985	39.19	66.309
39.27	44.969	39.51	33.0027	39.23	73.3388
39.31	47.4473	39.55	36.5674	39.27	79.9813
39.35	49.1656	39.59	39.8417	39.31	85.9364
39.39	49.9816	39.63	42.8601	39.35	90.7616
39.43	50	39.67	45.5349	39.39	94.3799
39.47	49.0261	39.71	47.6581	39.43	97.0726
39.51	47.2107	39.75	49.1652	39.47	98.82
39.55	44.8685	39.79	50	39.51	99.7393
39.59	42.2036	39.83	49.9187	39.55	100
39.63	39.2625	39.87	48.9017	39.59	99.5113
39.67	36.2202	39.91	47.1597	39.63	98.1754
39.71	33.093	39.95	44.7111	39.67	96.0654
39.75	29.8929	39.99	41.6329	39.71	93.0969
39.79	26.6483	40.03	38.2049	39.75	89.3204
39.83	23.404	40.07	34.5934	39.79	85.025
39.87	20.2421	40.11	30.8013	39.83	80.1952
39.91	17.2492	40.15	27.0017	39.87	74.8904
39.95	14.5093	40.19	23.3664	39.91	69.2927
39.99	12.0557	40.23	19.9347	39.95	63.3461
40.03	9.88683	40.27	16.7684	39.99	57.1219
40.07	8.0396	40.31	13.9906	40.03	50.8718
40.11	6.55856	40.35	11.5976	40.07	44.7793
40.15	5.35037	40.39	9.51312	40.11	39.0595
40.19	4.37379	40.43	7.71855	40.15	33.8576
40.23	3.60752	40.47	6.25641	40.19	29.2126
40.27	2.95433	40.51	5.01034	40.23	25.1186
40.31	2.38035	40.55	3.94411	40.27	21.4363
40.35	1.93651	40.59	3.08925	40.31	18.0049
40.39	1.39312	40.63	2.42144	40.35	14.9942
40.43	0.94889	40.67	1.90533	40.39	12.3983
40.47	0.62123	40.71	1.5514	40.43	10.2371
40.51	0.06681	40.75	1.33032	40.47	8.50199
		40.79	1.14414	40.51	7.21391
		40.83	0.86532	40.55	5.38763
		40.87	0.62406	40.59	3.83946
		40.91	0.34628	40.63	2.60993
				40.67	0.50442
				40.71	0.23983
				40.75	0.16101

## Sheet: Figure 1g
Fig. 1d Overlaid drift spectra of PS 16:0/18:1(9Z), PS 18:1(9Z)/16:0, and equimolar mixture processed by HRdm
PS 16:0/18:1		PS18:1/16:0		PS mix
X(Milliseconds)	Y(Intensity)	X(Milliseconds)	Y(Intensity)	X(Milliseconds)	Y(Intensity)
38.83	0.00732	38.48	0.02761	38.95	0.02563
38.87	0.01347	38.52	0.04758	38.99	0.11961
38.91	0.02764	38.55	0.07605	39.03	0.45852
38.95	0.04034	38.59	0.11043	39.07	1.46669
38.99	0.05279	38.63	0.14655	39.11	4.04978
39.03	0.0598	38.67	0.17989	39.15	9.71435
39.07	0.09072	38.71	0.2035	39.19	20.397
39.11	0.36847	38.75	0.21166	39.23	37.6328
39.15	2.08943	38.79	0.20315	39.27	60.3081
39.19	8.60487	38.83	0.17971	39.31	83.0974
39.23	24.879	38.87	0.14655	39.35	98.3681
39.27	52.2776	38.91	0.10991	39.39	100
39.31	82.4916	38.95	0.07605	39.43	87.0561
39.35	100	38.99	0.04758	39.47	64.7794
39.39	94.0237	39.03	0.02778	39.51	41.4092
39.43	68.3979	39.07	0.01459	39.55	23.2791
39.47	38.0363	39.11	0.00695	39.59	13.4081
39.51	16.8442	39.15	0.00313	39.63	13.9464
39.55	9.21964	39.19	0.00104	39.67	27.2463
39.59	2.08943	39.23	0	39.71	51.7615
39.63	0.86847	39.31	0	39.75	77.5525
39.67	0.36402	39.35	0.01233	39.79	89.9667
39.71	0.30244	39.39	0.02552	39.83	81.4114
39.75	0.09391	39.43	0.04636	39.87	58.0326
39.79	0.02468	39.47	0.0672	39.91	32.8625
39.83	0.00584	39.51	0.1172	39.95	14.8834
39.87	0.00288	39.55	0.55945	39.99	5.41965
39.91	0.00491	39.59	2.88303	40.03	1.592
39.95	0.00997	39.63	11.0939	40.07	0.37308
39.99	0.019	39.67	30.1942	40.11	0.0655
40.03	0.03325	39.71	59.7815	40.15	0.00854
40.07	0.05334	39.75	88.5523	40.19	0.0057
40.11	0.07935	39.79	100	40.23	0.01424
40.15	0.10925	39.83	86.6126	40.27	0.03418
40.19	0.1397	39.87	57.2617	40.31	0.07405
40.23	0.16594	39.91	28.5705	40.35	0.14525
40.27	0.18283	39.95	10.658	40.39	0.26201
40.31	0.18735	39.99	3.22231	40.43	0.42434
40.35	0.17832	40.03	1.28003	40.47	0.6294
40.39	0.15807	40.07	1.08904	40.51	0.86578
40.43	0.13027	40.11	1.27587
40.47	0.09975	40.15	1.42554
40.51	0.07102	40.19	1.40349
40.55	0.04695	40.23	1.22725
40.59	0.02881	40.27	0.94631
40.63	0.01612	40.31	0.64106
40.67	0.00833	40.35	0.3945
40.71	0.00389	40.39	0.22277
40.75	0.00156	40.43	0.12276
40.79	0.000545075	40.47	0.07883
40.83	7.78679e-05	40.51	0.07553
40.87	0	40.55	0.1014
		40.59	0.14846
		40.63	0.20854
		40.67	0.27139

## Sheet: Figure 2c
Fig. 2c MS2 and drift spectra of PC 16:0/18:1(11Z)
MS2 spectrum			Drift spectrum
Mass	Intensity		X(Milliseconds)	Y(Intensity)
49.9372	0		39.74	0
49.9396	0		39.78	0.0037
49.9421	0		39.82	0.00878
49.9445	0		39.86	0.01504
49.947	0		39.9	0.02308
49.9494	0		39.94	0.03372
49.9519	0		39.98	0.04204
49.9543	0		40.02	0.0515
49.9568	0		40.06	0.06878
49.9592	0		40.1	0.25208
49.9617	0		40.14	1.58438
49.9642	0		40.18	7.382
49.9666	0		40.22	23.5041
49.9691	0		40.26	52.3642
49.9715	0		40.3	84.2005
49.974	0		40.34	100
49.9764	0		40.38	88.7176
49.9789	0		40.42	58.7669
49.9813	0		40.46	28.7383
49.9838	0		40.5	10.1982
49.9863	0		40.54	2.57788
49.9887	0		40.58	0.48116
49.9912	0		40.62	0.11148
49.9936	0		40.66	0.07182
49.9961	0		40.7	0.06122
49.9985	0		40.74	0.05438
50.001	0		40.78	0.05684
50.0034	0		40.82	0.09242
50.0059	0
50.0084	0
50.0108	0
50.0133	0
50.0157	0
50.0182	0
50.0206	0
50.0231	0
50.0255	0
50.028	0
50.0305	0
50.0329	0
50.0354	0
50.0378	0
50.0403	0
50.0427	0
50.0452	0
50.0477	0
50.0501	0
50.0526	0
50.055	0
50.0575	0
50.0599	0
50.0624	0
50.0649	0
50.0673	0
50.0698	0
50.0722	0
50.0747	0
50.0771	0
50.0796	0
50.0821	0
50.0845	0.0171556
50.087	0
50.0894	0
50.0919	0
50.0944	0
50.0968	0
50.0993	0
50.1017	0
50.1042	0
50.1066	0
50.1091	0
50.1116	0
50.114	0
50.1165	0
50.1189	0
50.1214	0
50.1239	0
50.1263	0
50.1288	0
50.1312	0
50.1337	0
50.1361	0
50.1386	0
50.1411	0
50.1435	0
50.146	0
50.1484	0
50.1509	0
50.1534	0
50.1558	0
50.1583	0
50.1607	0
50.1632	0
50.1657	0
50.1681	0
50.1706	0
50.173	0
50.1755	0
50.178	0
50.1804	0
50.1829	0
50.1853	0
50.1878	0
50.1903	0
50.1927	0
50.1952	0
50.1976	0
50.2001	0
50.2026	0
50.205	0
50.2075	0
50.21	0
50.2124	0
50.2149	0
50.2173	0
50.2198	0
50.2223	0
50.2247	0
50.2272	0
50.2296	0
50.2321	0
50.2346	0
50.237	0
50.2395	0
50.2419	0
50.2444	0
50.2469	0
50.2493	0
50.2518	0
50.2543	0
50.2567	0
50.2592	0
50.2616	0
50.2641	0
50.2666	0
50.269	0
50.2715	0
50.274	0.214445
50.2764	0.223023
50.2789	0.0514668
50.2813	0.0514668
50.2838	0
50.2863	0
50.2887	0
50.2912	0
50.2937	0
50.2961	0
50.2986	0
50.301	0
50.3035	0
50.306	0.0171556
50.3084	0
50.3109	0
50.3134	0
50.3158	0
50.3183	0
50.3208	0
50.3232	0
50.3257	0
50.3281	0
50.3306	0
50.3331	0
50.3355	0
50.338	0
50.3405	0
50.3429	0
50.3454	0
50.3479	0
50.3503	0.0085778
50.3528	0.0085778
50.3553	0
50.3577	0
50.3602	0
50.3626	0
50.3651	0
50.3676	0
50.37	0
50.3725	0
50.375	0
50.3774	0
50.3799	0
50.3824	0
50.3848	0
50.3873	0
50.3898	0
50.3922	0
50.3947	0
50.3972	0
50.3996	0
50.4021	0
50.4046	0
50.407	0
50.4095	0
50.412	0
50.4144	0
50.4169	0
50.4194	0
50.4218	0
50.4243	0
50.4268	0
50.4292	0
50.4317	0
50.4342	0
50.4366	0
50.4391	0
50.4416	0
50.444	0
50.4465	0
50.449	0
50.4514	0
50.4539	0
50.4564	0
50.4588	0
50.4613	0
50.4638	0
50.4662	0
50.4687	0
50.4712	0
50.4736	0
50.4761	0
50.4786	0
50.481	0
50.4835	0
50.486	0
50.4884	0
50.4909	0
50.4934	0
50.4958	0
50.4983	0
50.5008	0
50.5032	0
50.5057	0
50.5082	0
50.5106	0
50.5131	0
50.5156	0
50.518	0
50.5205	0
50.523	0
50.5255	0
50.5279	0
50.5304	0
50.5329	0
50.5353	0
50.5378	0
50.5403	0
50.5427	0
50.5452	0
50.5477	0
50.5501	0
50.5526	0
50.5551	0
50.5576	0
50.56	0
50.5625	0
50.565	0
50.5674	0
50.5699	0
50.5724	0
50.5748	0
50.5773	0
50.5798	0
50.5822	0
50.5847	0
50.5872	0
50.5897	0
50.5921	0
50.5946	0
50.5971	0
50.5995	0.0171556
50.602	0
50.6045	0
50.607	0
50.6094	0
50.6119	0
50.6144	0
50.6168	0
50.6193	0
50.6218	0
50.6242	0
50.6267	0
50.6292	0
50.6317	0
50.6341	0
50.6366	0
50.6391	0
50.6415	0
50.644	0
50.6465	0
50.649	0
50.6514	0
50.6539	0
50.6564	0
50.6589	0
50.6613	0
50.6638	0
50.6663	0
50.6687	0
50.6712	0.0085778
50.6737	0
50.6762	0
50.6786	0
50.6811	0
50.6836	0
50.686	0
50.6885	0
50.691	0
50.6935	0
50.6959	0
50.6984	0
50.7009	0
50.7034	0
50.7058	0
50.7083	0.0171556
50.7108	0
50.7132	0
50.7157	0
50.7182	0
50.7207	0
50.7231	0
50.7256	0
50.7281	0
50.7306	0
50.733	0
50.7355	0
50.738	0
50.7405	0
50.7429	0
50.7454	0
50.7479	0
50.7504	0
50.7528	0
50.7553	0.0171556
50.7578	0
50.7603	0
50.7627	0
50.7652	0
50.7677	0
50.7702	0
50.7726	0
50.7751	0
50.7776	0
50.7801	0
50.7825	0
50.785	0
50.7875	0
50.79	0
50.7924	0
50.7949	0
50.7974	0
50.7999	0
50.8023	0
50.8048	0
50.8073	0.0085778
50.8098	0
50.8122	0
50.8147	0
50.8172	0
50.8197	0
50.8221	0
50.8246	0
50.8271	0
50.8296	0
50.832	0
50.8345	0
50.837	0
50.8395	0
50.8419	0
50.8444	0
50.8469	0
50.8494	0
50.8518	0
50.8543	0
50.8568	0
50.8593	0
50.8618	0
50.8642	0
50.8667	0
50.8692	0
50.8717	0
50.8741	0
50.8766	0
50.8791	0
50.8816	0
50.8841	0
50.8865	0
50.889	0
50.8915	0
50.894	0
50.8964	0
50.8989	0
50.9014	0
50.9039	0
50.9064	0
50.9088	0
50.9113	0
50.9138	0
50.9163	0
50.9187	0
50.9212	0
50.9237	0
50.9262	0
50.9287	0
50.9311	0
50.9336	0.0257334
50.9361	0.0171556
50.9386	0.0171556
50.941	0
50.9435	0
50.946	0
50.9485	0
50.951	0
50.9534	0
50.9559	0
50.9584	0
50.9609	0
50.9634	0
50.9658	0
50.9683	0
50.9708	0
50.9733	0
50.9758	0
50.9782	0
50.9807	0
50.9832	0
50.9857	0
50.9882	0
50.9906	0
50.9931	0
50.9956	0
50.9981	0
51.0006	0
51.003	0
51.0055	0
51.008	0
51.0105	0
51.013	0
51.0154	0
51.0179	0
51.0204	0
51.0229	0
51.0254	0
51.0278	0
51.0303	0
51.0328	0
51.0353	0
51.0378	0
51.0403	0
51.0427	0
51.0452	0
51.0477	0
51.0502	0
51.0527	0
51.0551	0
51.0576	0
51.0601	0
51.0626	0
51.0651	0
51.0675	0
51.07	0
51.0725	0
51.075	0
51.0775	0
51.08	0
51.0824	0
51.0849	0
51.0874	0
51.0899	0
51.0924	0
51.0949	0
51.0973	0
51.0998	0
51.1023	0
51.1048	0
51.1073	0
51.1097	0
51.1122	0
51.1147	0
51.1172	0
51.1197	0
51.1222	0
51.1246	0
51.1271	0
51.1296	0
51.1321	0
51.1346	0
51.1371	0
51.1395	0
51.142	0
51.1445	0
51.147	0
51.1495	0
51.152	0
51.1545	0
51.1569	0
51.1594	0
51.1619	0
51.1644	0
51.1669	0
51.1694	0
51.1718	0
51.1743	0
51.1768	0
51.1793	0
51.1818	0
51.1843	0
51.1867	0
51.1892	0
51.1917	0
51.1942	0
51.1967	0
51.1992	0.0600446
51.2017	0.0257334
51.2041	0
51.2066	0
51.2091	0
51.2116	0
51.2141	0
51.2166	0
51.2191	0.0343112
51.2215	0
51.224	0
51.2265	0
51.229	0
51.2315	0
51.234	0
51.2365	0.0085778
51.2389	0
51.2414	0
51.2439	0
51.2464	0
51.2489	0
51.2514	0
51.2539	0
51.2563	0
51.2588	0
51.2613	0
51.2638	0
51.2663	0
51.2688	0
51.2713	0
51.2738	0
51.2762	0
51.2787	0
51.2812	0
51.2837	0
51.2862	0
51.2887	0
51.2912	0
51.2937	0
51.2961	0
51.2986	0
51.3011	0
51.3036	0
51.3061	0
51.3086	0
51.3111	0
51.3136	0
51.316	0
51.3185	0
51.321	0
51.3235	0
51.326	0
51.3285	0
51.331	0
51.3335	0
51.3359	0
51.3384	0
51.3409	0
51.3434	0
51.3459	0
51.3484	0
51.3509	0
51.3534	0
51.3559	0
51.3583	0
51.3608	0
51.3633	0
51.3658	0
51.3683	0
51.3708	0
51.3733	0
51.3758	0
51.3783	0
51.3807	0
51.3832	0
51.3857	0
51.3882	0
51.3907	0
51.3932	0
51.3957	0
51.3982	0
51.4007	0
51.4032	0
51.4056	0
51.4081	0
51.4106	0
51.4131	0
51.4156	0
51.4181	0
51.4206	0
51.4231	0
51.4256	0
51.4281	0
51.4306	0
51.433	0
51.4355	0.085778
51.438	0
51.4405	0.0085778
51.443	0
51.4455	0
51.448	0
51.4505	0
51.453	0
51.4555	0
51.458	0
51.4604	0
51.4629	0
51.4654	0
51.4679	0
51.4704	0
51.4729	0
51.4754	0
51.4779	0
51.4804	0
51.4829	0
51.4854	0
51.4879	0.0343112
51.4903	0
51.4928	0
51.4953	0
51.4978	0
51.5003	0
51.5028	0
51.5053	0
51.5078	0.0171556
51.5103	0
51.5128	0
51.5153	0
51.5178	0
51.5203	0
51.5227	0
51.5252	0
51.5277	0
51.5302	0
51.5327	0
51.5352	0
51.5377	0
51.5402	0
51.5427	0
51.5452	0
51.5477	0
51.5502	0
51.5527	0
51.5552	0
51.5577	0
51.5602	0
51.5626	0
51.5651	0
51.5676	0
51.5701	0
51.5726	0
51.5751	0
51.5776	0
51.5801	0
51.5826	0
51.5851	0
51.5876	0
51.5901	0
51.5926	0
51.5951	0
51.5976	0
51.6001	0.0085778
51.6026	0
51.6051	0
51.6075	0
51.61	0
51.6125	0
51.615	0
51.6175	0
51.62	0
51.6225	0
51.625	0
51.6275	0
51.63	0
51.6325	0
51.635	0
51.6375	0
51.64	0
51.6425	0.0085778
51.645	0
51.6475	0
51.65	0
51.6525	0
51.655	0
51.6575	0
51.66	0
51.6625	0
51.6649	0
51.6674	0
51.6699	0
51.6724	0
51.6749	0
51.6774	0
51.6799	0
51.6824	0
51.6849	0
51.6874	0
51.6899	0
51.6924	0
51.6949	0
51.6974	0
51.6999	0
51.7024	0.0343112
51.7049	0
51.7074	0
51.7099	0
51.7124	0
51.7149	0
51.7174	0
51.7199	0
51.7224	0
51.7249	0
51.7274	0
51.7299	0
51.7324	0
51.7349	0
51.7374	0
51.7399	0
51.7424	0
51.7449	0
51.7474	0
51.7499	0
51.7524	0
51.7549	0
51.7574	0
51.7599	0.0171556
51.7624	0
51.7649	0
51.7673	0
51.7698	0
51.7723	0
51.7748	0
51.7773	0
51.7798	0
51.7823	0
51.7848	0
51.7873	0
51.7898	0
51.7923	0
51.7948	0
51.7973	0.0085778
51.7998	0
51.8023	0
51.8048	0
51.8073	0
51.8098	0
51.8123	0
51.8148	0
51.8173	0
51.8198	0
51.8223	0
51.8248	2.18734
51.8273	2.18734
51.8298	1.544
51.8323	0.960714
51.8348	0.729113
51.8373	0.386001
51.8398	0.188712
51.8423	0.180134
51.8448	0.102934
51.8473	0.120089
51.8498	0.0514668
51.8523	0.0257334
51.8548	0.0686224
51.8573	0.0085778
51.8598	0.085778
51.8624	0
51.8649	0.0085778
51.8674	0.0943558
51.8699	0
51.8724	0
51.8749	0.0257334
51.8774	0
51.8799	0.0085778
51.8824	0
51.8849	0
51.8874	0
51.8899	0
51.8924	0
51.8949	0
51.8974	0
51.8999	0
51.9024	0
51.9049	0
51.9074	0
51.9099	0
51.9124	0
51.9149	0
51.9174	0
51.9199	0
51.9224	0
51.9249	0
51.9274	0
51.9299	0.0171556
51.9324	0
51.9349	0
51.9374	0
51.9399	0
51.9424	0
51.9449	0
51.9474	0
51.9499	0
51.9524	0
51.9549	0
51.9574	0
51.9599	0
51.9624	0
51.9649	0
51.9675	0
51.97	0
51.9725	0
51.975	0
51.9775	0
51.98	0
51.9825	0
51.985	0
51.9875	0
51.99	0
51.9925	0
51.995	0
51.9975	0
52	0
52.0025	0
52.005	0
52.0075	0
52.01	0
52.0125	0
52.015	0
52.0175	0
52.02	0
52.0225	0
52.0251	0
52.0276	0
52.0301	0
52.0326	0
52.0351	0
52.0376	0
52.0401	0
52.0426	0
52.0451	0
52.0476	0
52.0501	0
52.0526	0
52.0551	0
52.0576	0
52.0601	0
52.0626	0
52.0651	0
52.0676	0
52.0702	0
52.0727	0
52.0752	0
52.0777	0
52.0802	0
52.0827	0
52.0852	0
52.0877	0
52.0902	0
52.0927	0
52.0952	0
52.0977	0
52.1002	0
52.1027	0
52.1052	0
52.1078	0
52.1103	0
52.1128	0
52.1153	0
52.1178	0
52.1203	0
52.1228	0
52.1253	0
52.1278	0
52.1303	0
52.1328	0
52.1353	0
52.1378	0
52.1404	0
52.1429	0
52.1454	0
52.1479	0
52.1504	0
52.1529	0
52.1554	0
52.1579	0
52.1604	0
52.1629	0
52.1654	0
52.1679	0
52.1704	0
52.173	0
52.1755	0
52.178	0.0085778
52.1805	0
52.183	0
52.1855	0
52.188	0
52.1905	0
52.193	0
52.1955	0
52.198	0
52.2006	0
52.2031	0
52.2056	0
52.2081	0
52.2106	0
52.2131	0
52.2156	0
52.2181	0
52.2206	0
52.2231	0
52.2257	0
52.2282	0
52.2307	0
52.2332	0
52.2357	0
52.2382	0
52.2407	0
52.2432	0
52.2457	0
52.2482	0
52.2508	0
52.2533	0
52.2558	0
52.2583	0
52.2608	0
52.2633	0
52.2658	0
52.2683	0
52.2708	0
52.2734	0
52.2759	0
52.2784	0
52.2809	0
52.2834	0
52.2859	0
52.2884	0
52.2909	0
52.2934	0
52.296	0
52.2985	0
52.301	0.0085778
52.3035	0
52.306	0
52.3085	0
52.311	0
52.3135	0
52.316	0
52.3186	0
52.3211	0
52.3236	0
52.3261	0
52.3286	0
52.3311	0
52.3336	0.0171556
52.3361	0
52.3387	0
52.3412	0
52.3437	0
52.3462	0
52.3487	0
52.3512	0
52.3537	0
52.3562	0
52.3588	0
52.3613	0
52.3638	0
52.3663	0
52.3688	0
52.3713	0
52.3738	0
52.3764	0
52.3789	0
52.3814	0
52.3839	0
52.3864	0
52.3889	0
52.3914	0
52.394	0
52.3965	0
52.399	0
52.4015	0
52.404	0
52.4065	0
52.409	0
52.4116	0
52.4141	0
52.4166	0
52.4191	0
52.4216	0
52.4241	0
52.4266	0
52.4292	0
52.4317	0
52.4342	0
52.4367	0
52.4392	0
52.4417	0
52.4442	0
52.4468	0
52.4493	0
52.4518	0
52.4543	0
52.4568	0
52.4593	0
52.4619	0
52.4644	0
52.4669	0
52.4694	0
52.4719	0
52.4744	0
52.4769	0
52.4795	0
52.482	0
52.4845	0
52.487	0
52.4895	0
52.492	0
52.4946	0
52.4971	0
52.4996	0
52.5021	0
52.5046	0
52.5071	0
52.5097	0
52.5122	0
52.5147	0.0085778
52.5172	0
52.5197	0
52.5222	0
52.5248	0
52.5273	0
52.5298	0
52.5323	0
52.5348	0
52.5373	0
52.5399	0
52.5424	0
52.5449	0
52.5474	0
52.5499	0
52.5525	0
52.555	0
52.5575	0
52.56	0
52.5625	0
52.565	0
52.5676	0
52.5701	0
52.5726	0
52.5751	0
52.5776	0
52.5801	0
52.5827	0
52.5852	0
52.5877	0
52.5902	0
52.5927	0
52.5953	0
52.5978	0
52.6003	0
52.6028	0
52.6053	0
52.6079	0
52.6104	0
52.6129	0
52.6154	0
52.6179	0
52.6205	0
52.623	0
52.6255	0.0085778
52.628	0
52.6305	0
52.633	0
52.6356	0
52.6381	0
52.6406	0
52.6431	0
52.6456	0
52.6482	0
52.6507	0
52.6532	0
52.6557	0
52.6582	0
52.6608	0
52.6633	0
52.6658	0
52.6683	0
52.6709	0
52.6734	0
52.6759	0
52.6784	0
52.6809	0
52.6835	0
52.686	0
52.6885	0
52.691	0
52.6935	0
52.6961	0
52.6986	0
52.7011	0
52.7036	0
52.7061	0
52.7087	0
52.7112	0
52.7137	0
52.7162	0
52.7188	0
52.7213	0
52.7238	0
52.7263	0
52.7288	0
52.7314	0
52.7339	0
52.7364	0
52.7389	0
52.7415	0
52.744	0
52.7465	0
52.749	0
52.7515	0
52.7541	0
52.7566	0
52.7591	0
52.7616	0
52.7642	0
52.7667	0
52.7692	0
52.7717	0
52.7742	0
52.7768	0
52.7793	0
52.7818	0
52.7843	0
52.7869	0.0085778
52.7894	0
52.7919	0
52.7944	0
52.797	0
52.7995	0
52.802	0
52.8045	0
52.8071	0
52.8096	0
52.8121	0
52.8146	0
52.8171	0
52.8197	0
52.8222	0
52.8247	0
52.8272	0
52.8298	0
52.8323	0
52.8348	0
52.8373	0
52.8399	0
52.8424	0
52.8449	0
52.8474	0
52.85	0
52.8525	0
52.855	0
52.8575	0
52.8601	0
52.8626	0
52.8651	0
52.8676	0
52.8702	0
52.8727	0
52.8752	0
52.8777	0
52.8803	0
52.8828	0
52.8853	0
52.8878	0
52.8904	0
52.8929	0
52.8954	0
52.8979	0
52.9005	0
52.903	0
52.9055	0
52.9081	0
52.9106	0
52.9131	0
52.9156	0
52.9182	0
52.9207	0
52.9232	0
52.9257	0
52.9283	0
52.9308	0
52.9333	0
52.9358	0
52.9384	0
52.9409	0
52.9434	0
52.946	0.0686224
52.9485	0
52.951	0
52.9535	0
52.9561	0
52.9586	0
52.9611	0
52.9636	0
52.9662	0
52.9687	0
52.9712	0
52.9738	0
52.9763	0
52.9788	0
52.9813	0
52.9839	0
52.9864	0
52.9889	0
52.9915	0
52.994	0
52.9965	0
52.999	0
53.0016	0
53.0041	0
53.0066	0
53.0092	0
53.0117	0
53.0142	0
53.0167	0
53.0193	0
53.0218	0
53.0243	0
53.0269	0
53.0294	0
53.0319	0
53.0344	0
53.037	0
53.0395	0
53.042	0
53.0446	0
53.0471	0.0085778
53.0496	0
53.0521	0
53.0547	0
53.0572	0
53.0597	0
53.0623	0
53.0648	0.0085778
53.0673	0
53.0699	0
53.0724	0
53.0749	0
53.0774	0
53.08	0
53.0825	0
53.085	0
53.0876	0
53.0901	0
53.0926	0
53.0952	0
53.0977	0
53.1002	0
53.1028	0
53.1053	0
53.1078	0
53.1103	0
53.1129	0
53.1154	0
53.1179	0
53.1205	0
53.123	0
53.1255	0
53.1281	0
53.1306	0
53.1331	0.0343112
53.1357	0
53.1382	0
53.1407	0
53.1433	0
53.1458	0
53.1483	0
53.1509	0
53.1534	0
53.1559	0
53.1584	0
53.161	0
53.1635	0
53.166	0
53.1686	0
53.1711	0
53.1736	0
53.1762	0
53.1787	0
53.1812	0
53.1838	0
53.1863	0
53.1888	0
53.1914	0
53.1939	0
53.1964	0
53.199	0
53.2015	0
53.204	0.0085778
53.2066	0
53.2091	0
53.2116	0
53.2142	0
53.2167	0
53.2192	0
53.2218	0
53.2243	0
53.2268	0
53.2294	0
53.2319	0
53.2344	0
53.237	0
53.2395	0
53.242	0
53.2446	0
53.2471	0
53.2496	0
53.2522	0
53.2547	0
53.2572	0
53.2598	0
53.2623	0
53.2649	0
53.2674	0
53.2699	0
53.2725	0
53.275	0
53.2775	0
53.2801	0
53.2826	0
53.2851	0
53.2877	0
53.2902	0
53.2927	0
53.2953	0
53.2978	0
53.3003	0
53.3029	0
53.3054	0
53.308	0
53.3105	0
53.313	0
53.3156	0
53.3181	0
53.3206	0
53.3232	0
53.3257	0
53.3282	0
53.3308	0
53.3333	0
53.3359	0.0085778
53.3384	0
53.3409	0
53.3435	0
53.346	0
53.3485	0
53.3511	0
53.3536	0
53.3561	0
53.3587	0
53.3612	0
53.3638	0
53.3663	0
53.3688	0
53.3714	0
53.3739	0
53.3764	0
53.379	0
53.3815	0
53.3841	0
53.3866	0
53.3891	0
53.3917	0
53.3942	0
53.3967	0
53.3993	0
53.4018	0
53.4044	0
53.4069	0
53.4094	0
53.412	0
53.4145	0
53.417	0
53.4196	0
53.4221	0
53.4247	0
53.4272	0
53.4297	0.0085778
53.4323	0
53.4348	0
53.4374	0
53.4399	0
53.4424	0
53.445	0
53.4475	0
53.4501	0
53.4526	0
53.4551	0
53.4577	0
53.4602	0
53.4627	0
53.4653	0
53.4678	0
53.4704	0
53.4729	0
53.4754	0
53.478	0
53.4805	0
53.4831	0
53.4856	0.0085778
53.4881	0
53.4907	0
53.4932	0
53.4958	0
53.4983	0
53.5008	0
53.5034	0
53.5059	0
53.5085	0
53.511	0
53.5135	0
53.5161	0
53.5186	0
53.5212	0
53.5237	0
53.5263	0
53.5288	0
53.5313	0
53.5339	0
53.5364	0
53.539	0
53.5415	0
53.544	0
53.5466	0
53.5491	0
53.5517	0
53.5542	0
53.5567	0
53.5593	0
53.5618	0
53.5644	0
53.5669	0
53.5695	0
53.572	0
53.5745	0
53.5771	0
53.5796	0
53.5822	0
53.5847	0
53.5873	0
53.5898	0
53.5923	0
53.5949	0
53.5974	0.0772002
53.6	0
53.6025	0
53.6051	0
53.6076	0
53.6101	0
53.6127	0
53.6152	0
53.6178	0
53.6203	0
53.6229	0
53.6254	0
53.6279	0
53.6305	0
53.633	0
53.6356	0
53.6381	0
53.6407	0
53.6432	0
53.6457	0
53.6483	0
53.6508	0
53.6534	0
53.6559	0
53.6585	0
53.661	0
53.6636	0
53.6661	0
53.6686	0
53.6712	0
53.6737	0
53.6763	0
53.6788	0
53.6814	0
53.6839	0
53.6865	0
53.689	0
53.6915	0
53.6941	0
53.6966	0
53.6992	0
53.7017	0
53.7043	0
53.7068	0
53.7094	0
53.7119	0
53.7145	0
53.717	0
53.7195	0
53.7221	0
53.7246	0
53.7272	0
53.7297	0
53.7323	0
53.7348	0
53.7374	0
53.7399	0
53.7425	0
53.745	0
53.7475	0
53.7501	0
53.7526	0
53.7552	0
53.7577	0
53.7603	0
53.7628	0.0257334
53.7654	0
53.7679	0
53.7705	0
53.773	0
53.7756	0.0085778
53.7781	0
53.7807	0
53.7832	0
53.7857	0
53.7883	0
53.7908	0
53.7934	0
53.7959	0
53.7985	0
53.801	0
53.8036	0
53.8061	0
53.8087	0
53.8112	0
53.8138	0
53.8163	0
53.8189	0
53.8214	0
53.824	0
53.8265	0
53.8291	0
53.8316	0
53.8342	0
53.8367	0
53.8392	0
53.8418	0
53.8443	0
53.8469	0
53.8494	0
53.852	0
53.8545	0
53.8571	0
53.8596	0
53.8622	0
53.8647	0
53.8673	0
53.8698	0.0085778
53.8724	0
53.8749	0
53.8775	0
53.88	0
53.8826	0
53.8851	0
53.8877	0
53.8902	0
53.8928	0
53.8953	0
53.8979	0
53.9004	0
53.903	0
53.9055	0
53.9081	0
53.9106	0
53.9132	0
53.9157	0
53.9183	0
53.9208	0
53.9234	0
53.9259	0
53.9285	0
53.931	0
53.9336	0
53.9361	0
53.9387	0
53.9412	0
53.9438	0
53.9463	0
53.9489	0
53.9514	0
53.954	0
53.9565	0
53.9591	0
53.9616	0
53.9642	0
53.9667	0
53.9693	0
53.9718	0.0171556
53.9744	0
53.9769	0
53.9795	0
53.9821	0
53.9846	0
53.9872	0
53.9897	0
53.9923	0
53.9948	0
53.9974	0
53.9999	0
54.0025	0
54.005	0
54.0076	0
54.0101	0
54.0127	0
54.0152	0
54.0178	0
54.0203	0
54.0229	0
54.0254	0
54.028	0
54.0305	0
54.0331	0
54.0357	0
54.0382	0
54.0408	0
54.0433	0
54.0459	0
54.0484	0
54.051	0
54.0535	0
54.0561	0
54.0586	0
54.0612	0
54.0637	0
54.0663	0
54.0688	0
54.0714	0
54.074	0
54.0765	0
54.0791	0
54.0816	0
54.0842	0
54.0867	0
54.0893	0
54.0918	0
54.0944	0
54.0969	0
54.0995	0
54.1021	0
54.1046	0
54.1072	0
54.1097	0
54.1123	0
54.1148	0
54.1174	0
54.1199	0
54.1225	0
54.125	0
54.1276	0
54.1302	0
54.1327	0
54.1353	0
54.1378	0
54.1404	0
54.1429	0
54.1455	0
54.148	0
54.1506	0
54.1532	0
54.1557	0
54.1583	0
54.1608	0
54.1634	0
54.1659	0
54.1685	0
54.171	0
54.1736	0
54.1762	0
54.1787	0
54.1813	0
54.1838	0
54.1864	0
54.1889	0
54.1915	0
54.1941	0
54.1966	0
54.1992	0
54.2017	0
54.2043	0
54.2068	0
54.2094	0
54.212	0
54.2145	0
54.2171	0
54.2196	0
54.2222	0
54.2247	0
54.2273	0.0085778
54.2299	0
54.2324	0
54.235	0
54.2375	0
54.2401	0
54.2426	0
54.2452	0
54.2478	0
54.2503	0
54.2529	0
54.2554	0
54.258	0
54.2606	0
54.2631	0
54.2657	0
54.2682	0
54.2708	0
54.2733	0
54.2759	0
54.2785	0.042889
54.281	0
54.2836	0
54.2861	0
54.2887	0
54.2913	0
54.2938	0
54.2964	0
54.2989	0
54.3015	0
54.3041	0
54.3066	0
54.3092	0
54.3117	0
54.3143	0
54.3169	0
54.3194	0
54.322	0
54.3245	0
54.3271	0
54.3297	0
54.3322	0
54.3348	0
54.3373	0
54.3399	0
54.3425	0
54.345	0
54.3476	0
54.3501	0.0085778
54.3527	0
54.3553	0
54.3578	0
54.3604	0
54.3629	0
54.3655	0
54.3681	0.0600446
54.3706	0
54.3732	0
54.3757	0
54.3783	0
54.3809	0
54.3834	0
54.386	0
54.3885	0
54.3911	0
54.3937	0
54.3962	0
54.3988	0
54.4014	0
54.4039	0
54.4065	0
54.409	0
54.4116	0
54.4142	0
54.4167	0
54.4193	0
54.4218	0
54.4244	0
54.427	0
54.4295	0
54.4321	0
54.4347	0
54.4372	0
54.4398	0
54.4423	0
54.4449	0
54.4475	0
54.45	0
54.4526	0
54.4552	0
54.4577	0
54.4603	0
54.4629	0
54.4654	0
54.468	0
54.4705	0
54.4731	0
54.4757	0
54.4782	0
54.4808	0
54.4834	0
54.4859	0
54.4885	0
54.491	0
54.4936	0
54.4962	0
54.4987	0
54.5013	0
54.5039	0
54.5064	0
54.509	0
54.5116	0
54.5141	0
54.5167	0
54.5193	0
54.5218	0
54.5244	0
54.5269	0
54.5295	0
54.5321	0
54.5346	0
54.5372	0
54.5398	0
54.5423	0
54.5449	0
54.5475	0
54.55	0
54.5526	0
54.5552	0
54.5577	0
54.5603	0
54.5629	0
54.5654	0
54.568	0
54.5706	0
54.5731	0
54.5757	0
54.5783	0
54.5808	0
54.5834	0
54.5859	0
54.5885	0
54.5911	0
54.5936	0
54.5962	0
54.5988	0
54.6013	0
54.6039	0
54.6065	0
54.609	0
54.6116	0
54.6142	0
54.6167	0
54.6193	0
54.6219	0
54.6244	0
54.627	0
54.6296	0
54.6321	0
54.6347	0
54.6373	0
54.6398	0
54.6424	0
54.645	0
54.6476	0
54.6501	0
54.6527	0
54.6553	0
54.6578	0
54.6604	0
54.663	0
54.6655	0
54.6681	0
54.6707	0
54.6732	0
54.6758	0
54.6784	0
54.6809	0
54.6835	0
54.6861	0
54.6886	0
54.6912	0
54.6938	0
54.6963	0
54.6989	0
54.7015	0
54.704	0
54.7066	0
54.7092	0
54.7118	0
54.7143	0
54.7169	0
54.7195	0
54.722	0
54.7246	0
54.7272	0
54.7297	0
54.7323	0
54.7349	0
54.7374	0
54.74	0.0085778
54.7426	0
54.7452	0
54.7477	0
54.7503	0
54.7529	0
54.7554	0
54.758	0
54.7606	0
54.7631	0
54.7657	0
54.7683	0
54.7709	0
54.7734	0
54.776	0
54.7786	0
54.7811	0
54.7837	0
54.7863	0
54.7889	0
54.7914	0
54.794	0
54.7966	0
54.7991	0
54.8017	0.0085778
54.8043	0
54.8068	0
54.8094	0
54.812	0
54.8146	0
54.8171	0
54.8197	0
54.8223	0
54.8248	0
54.8274	0
54.83	0
54.8326	0
54.8351	0
54.8377	0
54.8403	0
54.8429	0
54.8454	0.0085778
54.848	0
54.8506	0
54.8531	0
54.8557	0
54.8583	0
54.8609	0
54.8634	0
54.866	0
54.8686	0
54.8711	0
54.8737	0
54.8763	0
54.8789	0
54.8814	0
54.884	0
54.8866	0
54.8892	0
54.8917	0
54.8943	0
54.8969	0
54.8994	0
54.902	0
54.9046	0
54.9072	0
54.9097	0
54.9123	0
54.9149	0
54.9175	0
54.92	0
54.9226	0
54.9252	0
54.9278	0
54.9303	0
54.9329	0
54.9355	0
54.9381	0
54.9406	0
54.9432	0
54.9458	0
54.9484	0
54.9509	0.0085778
54.9535	0
54.9561	0
[truncated: 168,819 more rows]

## Sheet: Figure 2d
Fig. 2d MS2 and drift spectra of PC 16:0_20:4
Mass	Intensity			X(Milliseconds)	Y(Intensity)
118.807	0			39.67	0
118.808	0			39.71	0.000302987
118.81	0			39.75	0.00479
118.811	0			39.79	0.0088
120.411	0			39.83	0.01477
120.413	0			39.87	0.02121
120.414	0			39.91	0.02997
120.415	0			39.95	0.04292
120.416	0.000569595			39.99	0.0569
120.418	0.0010602			40.03	0.07436
120.419	0.00127736			40.07	0.09434
120.42	0.0010329			40.11	0.11355
120.421	0.000478775			40.15	0.13357
120.423	4.80295e-06			40.19	0.15413
120.424	0			40.23	0.17595
120.425	0			40.27	0.26187
120.426	0			40.31	0.8813
120.428	0			40.35	3.88289
120.579	0			40.39	13.3958
120.581	0			40.43	33.6694
120.582	0			40.47	62.9224
120.583	0			40.51	89.8717
120.584	0.000600023			40.55	100
120.586	0.00121344			40.59	87.5088
120.587	0.00164211			40.62	60.4331
120.588	0.00163713			40.66	34.3339
120.59	0.00119192			40.7	22.1204
120.591	0.000567862			40.74	28.6651
120.592	0.000105335			40.78	50.2401
120.593	0			40.82	75.5255
120.595	0			40.86	89.9303
120.596	0			40.9	84.2179
120.597	0			40.94	61.5529
120.982	0			40.98	34.4938
120.984	0			41.02	14.4663
120.985	0			41.06	4.43773
120.986	0			41.1	1.02782
120.987	0.000559748			41.14	0.2609
120.989	0.00125915			41.18	0.14957
120.99	0.00166529			41.22	0.13001
120.991	0.0015105			41.26	0.11014
120.992	0.000940979			41.3	0.0926
120.994	3.69675e-05			41.34	0.07764
120.995	0			41.38	0.06218
120.996	0			41.42	0.0489
120.997	0			41.46	0.04038
120.999	0			41.5	0.02982
122.701	0			41.54	0.02132
122.702	0			41.58	0.01606
122.703	0			41.62	0.00939
122.704	0			41.66	0.00589
122.706	0.000465459			41.7	0.0032
122.707	0.00103484			41.74	0.000548261
122.708	0.00135098			41.78	0
122.71	0.00119271
122.711	0.000669313
122.712	0.000129213
122.713	0
122.715	0
122.716	0
122.717	0
124.713	0
124.714	0
124.716	0
124.717	0
124.718	0.000730658
124.72	0.00124824
124.721	0.00146249
124.722	0.00127039
124.723	0.000773462
124.725	8.38445e-05
124.726	0
124.727	0
124.729	0
124.73	0
125.985	0
125.987	0
125.988	0
125.989	0
125.991	0.000481648
125.992	0.00103039
125.993	0.00130296
125.995	0.00112908
125.996	0.000639439
125.998	6.52825e-05
125.999	0
126	0
126.002	0
126.003	0
127.067	0
127.068	0
127.069	0
127.071	0
127.072	0.0127398
127.074	0.025019
127.075	0.0316709
127.076	0.028118
127.078	0.0171058
127.079	0.00184854
127.08	0
127.082	0
127.083	0
127.084	0
127.305	0
127.306	0
127.308	0
127.309	0
127.31	0.000505577
127.312	0.00106686
127.313	0.00148812
127.314	0.00155036
127.316	0.00120714
127.317	0.00064227
127.318	9.17665e-05
127.32	0
127.321	0
127.323	0
127.324	0
128.082	0
128.084	0
128.085	0
128.086	0
128.088	0.000771234
128.089	0.00140056
128.09	0.00159578
128.092	0.0012604
128.093	0.000643925
128.095	0.000112822
128.096	0
128.097	0
128.099	0
128.1	0
131.56	0
131.561	0
131.563	0
131.564	0
131.566	0.00043746
131.567	0.00113512
131.568	0.00170557
131.57	0.00178127
131.571	0.00131747
131.573	0.000611667
131.574	0.000120258
131.576	0
131.577	0
131.578	0
131.58	0
132.379	0
132.381	0
132.382	0
132.384	0
132.385	0.000531142
132.387	0.00116132
132.388	0.00143812
132.39	0.00116582
132.391	0.000583482
132.392	8.12264e-05
132.394	0
132.395	0
132.397	0
132.398	0
133.157	0
133.159	0
133.16	0
133.162	0
133.163	0.00098075
133.164	0.00162871
133.166	0.00184012
133.167	0.00157969
133.169	0.00100145
133.17	0.000321157
133.172	0
133.173	0
133.175	0
133.176	0
133.31	0
133.312	0
133.313	0
133.315	0
133.316	0.0156248
133.318	0.0229736
133.319	0.0251097
133.321	0.0216588
133.322	0.0134343
133.323	0.00440634
133.325	0
133.326	0
133.328	0
133.329	0
134.011	0
134.012	0
134.014	0
134.015	0
134.017	0.000549852
134.018	0.0011142
134.02	0.00139799
134.021	0.00126742
134.023	0.000814638
134.024	0.000179766
134.026	0
134.027	0
134.029	0
134.03	0
134.573	0
134.575	0
134.576	0
134.578	0
134.579	0.0158794
134.581	0.0269244
134.582	0.0297343
134.584	0.0236931
134.585	0.0125307
134.587	0.00344503
134.588	0
134.59	0
134.591	0
134.593	0
135.563	0
135.565	0
135.566	0
135.568	0
135.569	0.000367514
135.571	0.00102883
135.572	0.00156811
135.574	0.00160994
135.575	0.00113191
135.577	0.000317421
135.578	0
135.58	0
135.581	0
135.583	0
136.421	0
136.422	0
136.424	0
136.425	0
136.427	0.00252121
136.428	0.0061659
136.43	0.00884786
136.431	0.00894741
136.433	0.00647037
136.434	0.00169277
136.436	0
136.437	0
136.439	0
136.44	0
139.359	0
139.36	0
139.362	0
139.363	0
139.365	0.000417575
139.366	0.00100642
139.368	0.00139653
139.37	0.00132429
139.371	0.000841
139.373	0.000179676
139.374	0
139.376	0
139.377	0
139.379	0
140.585	0
140.587	0
140.589	0
140.59	0
140.592	0.000642889
140.593	0.00122028
140.595	0.0014479
140.596	0.00127472
140.598	0.00081656
140.6	0.000230682
140.601	0
140.603	0
140.604	0
140.606	0
141.43	0
141.432	0
141.433	0
141.435	0
141.437	0.00228441
141.438	0.00405631
141.44	0.00484528
141.441	0.00450847
141.443	0.00309822
141.445	0.000737386
141.446	0
141.448	0
141.449	0
141.451	0
144.504	0
144.506	0
144.508	0
144.509	0
144.511	0.000436576
144.512	0.00107498
144.514	0.00151501
144.516	0.00151352
144.517	0.00110819
144.519	0.000291848
144.521	0
144.522	0
144.524	0
144.526	0
146.868	0
146.869	0
146.871	0
146.873	0
146.874	0.000459336
146.876	0.00104037
146.878	0.00138294
146.879	0.00127427
146.881	0.000754533
146.883	0.000178831
146.884	0
146.886	0
146.888	0
146.889	0
147.652	0
147.654	0
147.656	0
147.657	0
147.659	0.000719527
147.661	0.00140371
147.662	0.0016348
147.664	0.00135375
147.666	0.000738044
147.668	0.000167425
147.669	0
147.671	0
147.673	0
147.674	0
152.976	0
152.977	0
152.979	0
152.981	0
152.983	0.0023816
152.985	0.00529453
152.986	0.0402423
152.988	0.163425
152.99	0.508683
152.992	1.0387
152.994	1.50075
152.995	1.47349
152.997	0.99197
152.999	0.450946
153.001	0.10493
153.003	0.00688159
153.004	0
153.006	0
153.008	0
153.01	0
153.265	0
153.267	0
153.269	0
153.27	0
153.272	0.000452516
153.274	0.00111924
153.276	0.00155683
153.278	0.00151928
153.279	0.00103708
153.281	0.000292097
153.283	0
153.285	0
153.287	0
153.288	0
153.292	0
153.294	0
153.296	0
153.297	0
153.299	0.0131604
153.301	0.0310342
153.303	0.0425944
153.305	0.0421717
153.306	0.0300869
153.308	0.00911905
153.31	0
153.312	0
153.314	0
153.315	0
153.709	0
153.71	0
153.712	0
153.714	0
153.716	0.000567404
153.718	0.00131135
153.719	0.0018015
153.721	0.00182617
153.723	0.00134836
153.725	0.000515618
153.727	0
153.728	0
153.73	0
153.732	0
157.254	0
157.256	0
157.257	0
157.259	0
157.261	0.000459182
157.263	0.00112431
157.265	0.0015259
157.267	0.00146565
157.269	0.00100606
157.271	0.000307941
157.272	0
157.274	0
157.276	0
157.278	0
159.069	0
159.07	0
159.072	0
159.074	0
159.076	0.00709103
159.078	0.0205359
159.08	0.0302896
159.082	0.0291851
159.084	0.0186527
159.086	0.00536226
159.088	0
159.09	0
159.091	0
159.093	0
160.218	0
160.22	0
160.222	0
160.224	0
160.226	0.00244196
160.228	0.00544063
160.23	0.00663771
160.232	0.00587571
160.234	0.00373449
160.236	0.001097
160.238	0
160.24	0
160.242	0
160.243	0
162.271	0
162.273	0
162.275	0
162.277	0
162.279	0.000451432
162.281	0.00121454
162.283	0.00174918
162.285	0.00173454
162.287	0.00117974
162.289	0.000472707
162.291	0
162.293	0
162.295	0
162.297	0
163.06	0
163.062	0
163.064	0
163.066	0
163.068	0.00505385
163.07	0.0410018
163.072	0.107093
163.074	0.159724
163.076	0.163405
163.078	0.120246
163.08	0.057028
163.082	0.0125242
163.084	0
163.086	0
163.088	0
163.09	0
163.135	0
163.137	0
163.139	0
163.141	0
163.143	0.0120952
163.145	0.0269488
163.147	0.0315686
163.149	0.0259612
163.151	0.0140373
163.153	0.00430523
163.155	0
163.157	0
163.159	0
163.161	0
165.1	0
165.102	0
165.104	0
165.106	0
165.108	0.000402735
165.11	0.00110825
165.112	0.00157652
165.114	0.00157477
165.116	0.00115658
165.118	0.000432284
165.12	0
165.122	0
165.124	0
165.126	0
167.792	0
167.794	0
167.796	0
167.798	0
167.8	0.000449507
167.802	0.00118765
167.804	0.0016029
167.807	0.00151583
167.809	0.00100558
167.811	0.000361424
167.813	0
167.815	0
167.817	0
167.819	0
168.017	0
168.019	0
168.021	0
168.023	0
168.025	0.00306473
168.027	0.0729932
168.029	0.138843
168.031	0.20733
168.034	0.453577
168.036	1.38833
168.038	3.3172
168.04	5.72991
168.042	7.11796
168.044	5.94501
168.046	3.43588
168.048	1.385
168.05	0.327441
168.052	0.0658357
168.054	0.0197158
168.056	0.0445136
168.058	0.0273859
168.06	0
168.062	0
168.065	0
168.067	0
170.332	0
170.334	0
170.336	0
170.338	0
170.34	0.000458834
170.342	0.00125006
170.344	0.00168443
170.346	0.00152031
170.348	0.000870658
170.35	0.000245433
170.353	0
170.355	0
170.357	0
170.359	0
171.444	0
171.446	0
171.448	0
171.45	0
171.452	0.00415334
171.455	0.049638
171.457	0.147645
171.459	0.250413
171.461	0.297208
171.463	0.255998
171.465	0.159148
171.467	0.0683961
171.469	0.0285957
171.472	0.0322421
171.474	0.0403084
171.476	0.0349971
171.478	0.01911
171.48	0.00492124
171.482	0
171.484	0
171.487	0
171.489	0
173.491	0
173.493	0
173.496	0
173.498	0
173.5	0.000649201
173.502	0.00154543
173.504	0.0018023
173.506	0.00163125
173.509	0.00113631
173.511	0.000455623
173.513	0
173.515	0
173.517	0
173.519	0
173.726	0
173.728	0
173.73	0
173.732	0
173.734	0.000340636
173.736	0.00104402
173.739	0.00159666
173.741	0.00168665
173.743	0.00124935
173.745	0.000536424
173.747	0
173.749	0
173.752	0
173.754	0
173.943	0
173.945	0
173.947	0
173.949	0
173.952	0.00835595
173.954	0.0233304
173.956	0.0328714
173.958	0.0332093
173.96	0.0246099
173.963	0.00938797
173.965	0
173.967	0
173.969	0
173.971	0
177.074	0
177.077	0
177.079	0
177.081	0
177.083	0.021063
177.086	0.0926174
177.088	0.193759
177.09	0.264314
177.092	0.25964
177.095	0.185363
177.097	0.0920777
177.099	0.0253302
177.101	0
177.103	0
177.106	0
177.108	0
177.148	0
177.15	0
177.153	0
177.155	0
177.157	0.00893427
177.159	0.0269255
177.162	0.0404669
177.164	0.0426539
177.166	0.0317865
177.168	0.0126775
177.171	0
177.173	0
177.175	0
177.177	0
181.137	0
181.139	0
181.142	0
181.144	0
181.146	0.000377755
181.148	0.00118544
181.151	0.00173961
181.153	0.00176807
181.155	0.00125145
181.158	0.0004808
181.16	0
181.162	0
181.165	0
181.167	0
191.086	0
191.088	0
191.091	0
191.093	0
191.096	0.0027196
191.098	0.0238885
191.101	0.0782707
191.103	0.145506
191.106	0.185979
191.108	0.172004
191.111	0.112755
191.113	0.0485223
191.116	0.00927747
191.118	0
191.121	0
191.123	0
191.126	0
191.673	0
191.676	0
191.678	0
191.681	0
191.683	0.00121583
191.686	0.00387044
191.688	0.00527359
191.691	0.00543317
191.693	0.00442965
191.696	0.00239266
191.698	0
191.701	0
191.703	0
191.706	0
191.802	0
191.804	0
191.807	0
191.809	0
191.812	0.000331315
191.814	0.0011747
191.817	0.0017542
191.819	0.00178394
191.822	0.00127634
191.824	0.000568592
191.827	0
191.829	0
191.832	0
191.834	0
192.334	0
192.337	0
192.339	0
192.342	0
192.345	0.000305645
192.347	0.00104255
192.35	0.00149308
192.352	0.00152844
192.355	0.00109159
192.357	0.000437677
192.36	0
192.362	0
192.365	0
192.367	0
197.136	0
197.139	0
197.141	0
197.144	0
197.146	0.000401693
197.149	0.00133341
197.152	0.001668
197.154	0.00162656
197.157	0.00120249
197.16	0.000533576
197.162	0
197.165	0
197.167	0
197.17	0
198.774	0
198.776	0
198.779	0
198.782	0
198.784	0.00029155
198.787	0.00115321
198.79	0.00184297
198.792	0.00203935
198.795	0.00163433
198.798	0.000780145
198.8	0
198.803	0
198.806	0
198.808	0
198.925	0
198.928	0
198.931	0
198.933	0
198.936	0.000308495
198.939	0.0012043
198.941	0.00185805
198.944	0.00194585
198.947	0.0014106
198.949	0.000601213
198.952	0
198.955	0
198.957	0
198.96	0
205.104	0
205.107	0
205.109	0
205.112	0
205.115	0.000236466
205.118	0.00105685
205.121	0.00181876
205.123	0.00205909
205.126	0.00157613
205.129	0.000671923
205.132	0
205.134	0
205.137	0
205.14	0
205.171	0
205.173	0
205.176	0
205.179	0
205.182	0.0179456
205.185	0.13511
205.187	0.478263
205.19	1.23588
205.193	2.05397
205.196	2.50092
205.199	1.95033
205.201	1.07748
205.204	0.355488
205.207	0.0569175
205.21	0
205.213	0
205.215	0
205.218	0
206.038	0
206.04	0
206.043	0
206.046	0
206.049	0.00281964
206.052	0.0163378
206.054	0.0383759
206.057	0.0534164
206.06	0.0519061
206.063	0.0341571
206.066	0.0124683
206.068	0
206.071	0
206.074	0
206.077	0
206.344	0
206.346	0
206.349	0
206.352	0
206.355	0.000302908
206.358	0.00127395
206.361	0.00191472
206.363	0.00196159
206.366	0.00138883
206.369	0.000587395
206.372	0
206.375	0
206.377	0
206.38	0
208.806	0
208.809	0
208.812	0
208.814	0
208.817	0.000791509
208.82	0.00358126
208.823	0.00613061
208.826	0.00713297
208.829	0.00571008
208.832	0.00262418
208.834	0
208.837	0
208.84	0
208.843	0
209.155	0
209.158	0
209.161	0
209.164	0
209.167	0.00479627
209.17	0.0220468
209.173	0.0380565
209.175	0.045732
209.178	0.0402323
209.181	0.0255606
209.184	0.00976147
209.187	0
209.19	0
209.193	0
209.196	0
209.84	0
209.843	0
209.846	0
209.849	0
209.851	0.000227945
209.854	0.0010311
209.857	0.00160262
209.86	0.0017438
209.863	0.00141431
209.866	0.000746515
209.869	0
209.872	0
209.874	0
209.877	0
211.446	0
211.449	0
211.452	0
211.455	0
211.458	0.000286301
211.461	0.00128116
211.464	0.00188657
211.467	0.00196577
211.47	0.00146501
211.473	0.000657792
211.475	0
211.478	0
211.481	0
211.484	0
211.581	0
211.583	0
211.586	0
211.589	0
211.592	0.00483825
211.595	0.0212573
211.598	0.0312118
211.601	0.0326948
211.604	0.024723
211.607	0.0114702
211.61	0
211.613	0
211.616	0
211.618	0
211.908	0
211.911	0
211.914	0
211.917	0
211.92	0.000219598
211.922	0.00108219
211.925	0.00188148
211.928	0.00213376
211.931	0.0016609
211.934	0.000764364
211.937	0
211.94	0
211.943	0
211.946	0
212.756	0
212.759	0
212.762	0
212.765	0
212.768	0.000244949
212.771	0.00114131
212.774	0.00177366
212.777	0.00194148
212.78	0.00155024
212.782	0.000785513
212.785	0
212.788	0
212.791	0
212.794	0
215.092	0
215.095	0
215.098	0
215.101	0
215.104	0.000267757
215.107	0.00129859
215.109	0.00203192
215.112	0.00209311
215.115	0.00141678
215.118	0.000517753
215.121	0
215.124	0
215.127	0
215.13	0
217.171	0
217.174	0
217.177	0
217.18	0
217.183	0.00322063
217.186	0.024655
217.189	0.0734316
217.192	0.12295
217.195	0.146635
217.198	0.129196
217.201	0.0816869
217.204	0.0312414
217.207	0
217.21	0
217.214	0
217.217	0
217.761	0
217.764	0
217.767	0
217.77	0
217.773	0.00242406
217.776	0.0152895
217.779	0.0354384
217.782	0.0471873
217.786	0.0414424
217.789	0.0212182
217.792	0
217.795	0
217.798	0
217.801	0
219.176	0
219.179	0
219.182	0
219.185	0
219.188	0.000237551
219.192	0.00121543
219.195	0.00185915
219.198	0.00198545
219.201	0.00150203
219.204	0.000679442
219.207	0
219.21	0
219.213	0
219.216	0
224.029	0
224.032	0
224.035	0
224.038	0
224.042	0.00388487
224.045	0.0591176
224.048	0.197226
224.051	0.125795
224.054	0.197138
224.057	0.725978
224.061	2.21011
224.064	4.5202
224.067	6.54185
224.07	6.51263
224.073	4.26559
224.076	2.08546
224.08	0.599781
224.083	0.17901
224.086	0.107896
224.089	0.0568522
224.092	0.0143266
224.096	0.000217942
224.099	0
224.102	0
224.105	0
224.108	0
227.172	0
227.175	0
227.178	0
227.182	0
227.185	3.36134e-05
227.188	0.000588835
227.191	0.00361842
227.195	0.0106201
227.198	0.0179179
227.201	0.0219205
227.204	0.0171465
227.208	0.00937959
227.211	0.00295023
227.214	0.00050425
227.217	0
227.221	0
227.224	0
227.227	0
227.65	0
227.653	0
227.657	0
227.66	0
227.663	0.000258199
227.666	0.00151545
227.67	0.00189452
227.673	0.00187052
227.676	0.00142502
227.679	0.000714136
227.683	0
227.686	0
227.689	0
227.693	0
229.746	0
229.75	0
229.753	0
229.756	0
229.76	0.000198728
229.763	0.00129361
229.766	0.00193535
229.769	0.00205086
229.773	0.00155994
229.776	0.000744526
229.779	0
229.783	0
229.786	0
229.789	0
231.183	0
231.187	0
231.19	0
231.193	0
231.197	0.0107005
231.2	0.0843061
231.203	0.23487
231.207	0.488836
231.21	0.677575
231.213	0.642513
231.217	0.407536
231.22	0.187257
231.223	0.0634251
231.227	0
231.23	0
231.233	0
231.237	0
231.778	0
231.781	0
231.785	0
231.788	0
231.791	0.000675836
231.795	0.00429228
231.798	0.00617636
231.801	0.00658742
231.805	0.00532182
231.808	0.00278157
231.811	0
231.815	0
231.818	0
231.821	0
233.42	0
233.423	0
233.427	0
233.43	0
233.433	0.000150996
233.437	0.00109849
233.44	0.00185
233.443	0.00211049
233.447	0.00169126
233.45	0.000847429
233.454	0
233.457	0
233.46	0
233.464	0
235.072	0
235.076	0
235.079	0
235.083	0
235.086	0.00236689
235.09	0.017972
235.093	0.0344247
235.096	0.0444181
235.1	0.0418301
235.103	0.029824
235.107	0.0149393
235.11	0
235.113	0
235.117	0
235.12	0
236.715	0
236.719	0
236.722	0
236.725	0
236.729	0.000153224
236.732	0.00122882
236.736	0.00201495
236.739	0.00221435
236.743	0.00165012
236.746	0.000723289
236.75	0
236.753	0
236.757	0
236.76	0
237.196	0
237.199	0
237.203	0
237.206	0
237.21	0.000738304
237.213	0.00598647
237.217	0.0125162
237.22	0.0176063
237.224	0.0176926
237.227	0.0127824
237.231	0.0063114
237.234	0.00179866
237.238	0
237.241	0
237.244	0
237.248	0
241.651	0
241.655	0
241.658	0
241.662	0
241.666	0.000153613
241.669	0.00136846
241.673	0.00224336
241.676	0.00259383
241.68	0.00214117
241.683	0.00112213
241.687	0
241.691	0
241.694	0
241.698	0
242.047	0
242.051	0
242.054	0
242.058	0
242.062	0.00041876
242.065	0.0126014
242.069	0.0961121
242.072	0.242976
242.076	0.428779
242.079	0.543592
242.083	0.452652
242.087	0.259784
242.09	0.093237
242.094	0.0201868
242.097	0
242.101	0
242.104	0
242.108	0
250.364	0
250.367	0
250.371	0
250.375	0
250.379	0.0023637
250.382	0.0287425
250.386	0.047264
250.39	0.0561012
250.394	0.0481461
250.397	0.0266669
250.401	0
250.405	0
250.409	0
250.412	0
253.187	0
253.19	0
253.194	0
253.198	0
253.202	0.00014413
253.206	0.0023819
253.21	0.00666112
253.213	0.0106878
253.217	0.0119251
253.221	0.00931183
253.225	0.00476986
253.229	0.00135836
253.232	0
253.236	0
253.24	0
253.244	0
255.182	0
255.185	0
255.189	0
255.193	0
255.197	0.00791766
255.201	0.167601
255.205	0.509307
255.209	1.45438
255.212	2.02842
255.216	3.94373
255.22	13.3205
255.224	40.5094
255.228	72.8721
255.232	100
255.236	85.2189
255.24	51.2288
255.243	20.5384
255.247	5.63544
255.251	2.06286
255.255	1.8092
255.259	0.882045
255.263	0.336892
255.267	0.000836242
255.27	0
255.274	0
255.278	0
255.282	0
256.209	0
256.213	0
256.217	0
256.221	0
256.225	7.7855e-05
256.229	0.00143007
256.233	0.00219762
256.236	0.00238593
256.24	0.00183091
256.244	0.000863155
256.248	0
256.252	0
256.256	0
256.26	0
257.11	0
257.114	0
257.118	0
257.122	0
257.126	5.62525e-05
257.13	0.00108484
257.134	0.00205857
257.137	0.00260236
257.141	0.00238044
257.145	0.0015315
257.149	0
257.153	0
257.157	0
257.161	0
257.831	0
257.835	0
257.839	0
257.843	0
257.847	5.56878e-05
257.851	0.0010994
257.855	0.00169444
257.859	0.00188065
257.863	0.00161889
257.866	0.00106084
257.87	0
257.874	0
257.878	0
257.882	0
259.191	0
259.195	0
259.199	0
259.203	0
259.207	4.28943e-05
259.211	0.00117375
259.215	0.00504971
259.219	0.00709933
259.223	0.10791
259.227	0.405606
259.231	1.51274
259.235	4.39704
259.239	7.43163
259.243	9.43538
259.247	7.24297
259.251	4.18014
259.255	1.35945
259.259	0.339956
259.263	0.0855508
259.266	0.000525896
259.27	0
259.274	0
259.278	0
259.282	0
259.338	0
259.342	0
259.346	0
259.35	0
259.354	0.00119376
259.358	0.0244226
259.362	0.0458729
259.365	0.0562037
259.369	0.0482302
259.373	0.0273503
259.377	0
259.381	0
259.385	0
259.389	0
267.944	0
267.948	0
267.952	0
267.957	0
267.961	1.36169e-05
267.965	0.00130554
267.969	0.00196592
267.973	0.00208684
267.977	0.00157227
267.982	0.00075247
267.986	0
267.99	0
267.994	0
267.998	0
269.893	0
269.898	0
269.902	0
269.906	0
269.91	5.95194e-05
269.914	0.00412896
269.919	0.00883326
269.923	0.0124219
269.927	0.0126042
269.931	0.00915569
269.935	0.00453096
269.94	0
269.944	0
269.948	0
269.952	0
277.179	0
277.183	0
277.187	0
277.192	0
277.196	4.38112e-05
277.2	0.00131609
277.205	0.00607937
277.209	0.0163087
277.214	0.0258665
277.218	0.0289226
277.222	0.0203022
277.227	0.0104146
277.231	0.00269638
277.236	0.00086469
277.24	0
277.244	0
277.249	0
277.253	0
279.199	0
279.203	0
279.207	0
279.212	0
279.216	0.000106716
279.221	0.00549909
279.225	0.0151899
279.23	0.0237145
279.234	0.0255536
279.238	0.0193414
279.243	0.00977857
279.247	0.00212369
279.252	0
279.256	0
279.261	0
279.265	0
281.209	0
281.214	0
281.218	0
281.223	0
281.227	0.000165586
281.232	0.00204741
281.236	0.0130185
281.241	0.0316502
281.245	0.0487683
281.25	0.0520254
281.254	0.0371324
281.259	0.0195237
281.263	0.00503077
281.268	0.00133552
281.272	0
281.277	0
281.281	0
281.286	0
281.469	0
281.474	0
281.478	0
281.483	0
281.487	6.01295e-06
281.491	0.000684452
281.496	0.00171034
281.5	0.00257582
281.505	0.00260382
281.509	0.00176883
281.514	0.000722195
281.518	1.38821e-05
281.523	0
281.527	0
281.532	0
281.536	0
282.201	0
282.205	0
282.21	0
282.214	0
282.219	5.73254e-06
282.223	0.000857184
282.228	0.00170591
282.232	0.00206428
282.237	0.00166495
282.241	0.000837671
282.246	0
282.25	0
282.255	0
282.259	0
283.224	0
283.229	0
283.233	0
283.238	0
283.242	1.21188e-05
283.247	0.00193261
283.251	0.0107668
283.256	0.0294826
283.26	0.0478914
283.265	0.0571155
283.269	0.0391698
283.274	0.020263
283.278	0.00566176
283.283	0.000709398
283.287	0
283.292	0
283.296	0
283.301	0
284.235	0
284.24	0
284.244	0
284.249	0
284.253	3.15042e-06
284.258	0.00282215
284.262	0.00511673
284.267	0.00610109
284.271	0.00499797
284.276	0.00262238
284.28	0.000509409
284.285	0
284.29	0
284.294	0
284.299	0
285.183	0
285.187	0
285.192	0
285.196	0
285.201	0.0116183
285.206	0.104619
285.21	0.436217
285.215	0.902552
285.219	1.32272
285.224	1.30191
285.228	0.849756
285.233	0.410709
285.238	0.120219
285.242	0.037863
285.247	0
285.251	0
285.256	0
285.26	0
291.437	0
291.442	0
291.446	0
291.451	0
291.456	0.00123927
291.46	0.00187598
291.465	0.00208427
291.47	0.00175298
291.475	0.00104811
291.479	0
291.484	0
291.489	0
291.493	0
298.803	0
298.808	0
298.813	0
298.818	0
298.823	0.00155431
298.828	0.00222587
298.833	0.00239119
298.837	0.00188695
298.842	0.000970274
298.847	8.65271e-06
298.852	0
298.857	0
298.862	0
298.867	0
300.175	0
300.18	0
300.185	0
300.189	0
300.194	0.00168918
300.199	0.00253218
300.204	0.00277522
300.209	0.002295
300.214	0.00138634
300.219	8.12754e-06
300.224	0
300.229	0
300.234	0
300.239	0
300.713	0
300.718	0
300.723	0
300.728	0
300.733	0.000915886
300.738	0.00199903
300.743	0.00277971
300.748	0.00273383
300.753	0.00189177
300.758	0.000836283
300.763	0
300.767	0
300.772	0
300.777	0
301.184	0
301.188	0
301.193	0
301.198	0
301.203	0.0418253
301.208	0.146987
301.213	0.246965
301.218	0.284968
301.223	0.232139
301.228	0.127903
301.233	0.0347806
301.238	0.000407291
301.243	0
301.248	0
301.253	0
301.258	0
301.317	0
301.322	0
301.327	0
301.332	0
301.337	0.0015478
301.342	0.00222694
301.347	0.00250936
301.352	0.00225408
301.357	0.00157245
301.362	2.10758e-05
301.367	0
301.372	0
301.377	0
301.382	0
303.171	0
303.176	0
303.181	0
303.186	0
303.191	0.0777032
303.196	0.359384
303.201	1.17201
303.206	1.58711
303.211	3.10703
303.216	10.7233
303.222	34.3648
303.227	62.4986
303.232	87.0559
303.237	74.37
303.242	45.3187
303.247	18.0792
303.252	5.04306
303.257	1.73282
303.262	1.4555
303.267	0.649053
303.272	0.250292
303.277	0.00665399
303.282	5.31417e-05
303.287	0
303.292	0
303.297	0
303.302	0
305.214	0
305.22	0
305.225	0
305.23	0
305.235	0.000602515
305.24	0.0045041
305.245	0.00737047
305.25	0.00813072
305.255	0.00624035
305.26	0.00312986
305.265	0
305.27	0
305.275	0
305.28	0
308.58	0
308.585	0
308.59	0
308.596	0
308.601	0.000952366
308.606	0.00185143
308.611	0.00226628
308.616	0.00189919
308.621	0.00104392
308.626	0
308.632	0
308.637	0
308.642	0
313.249	0
313.255	0
313.26	0
313.265	0
313.271	0.00113843
313.276	0.00213284
313.281	0.00258848
313.286	0.00223168
313.292	0.00133274
313.297	0
313.302	0
313.307	0
313.313	0
323.491	0
323.496	0
323.502	0
323.507	0
323.513	0.000997886
323.518	0.00183509
323.524	0.00222728
323.529	0.00192298
323.535	0.00111896
323.54	0
323.546	0
323.551	0
323.557	0
331.214	0
331.22	0
331.226	0
331.231	0
331.237	6.29093e-05
331.243	0.00110317
331.249	0.00688926
331.254	0.0170321
331.26	0.0271894
331.266	0.0299004
331.271	0.0208848
331.277	0.0108935
331.283	0.00291189
331.289	0.000865124
331.294	0
331.3	0
331.306	0
331.312	0
332.24	0
332.246	0
332.252	0
332.257	0
332.263	0.00130383
332.269	0.00194869
332.275	0.00212162
332.28	0.00180916
332.286	0.00120332
332.292	4.01739e-05
332.298	0
332.303	0
332.309	0
332.315	0
341.308	0
341.314	0
341.32	0
341.325	0
341.331	0.000864936
341.337	0.00180606
341.343	0.00232553
341.349	0.00210653
341.355	0.00133981
341.361	0
341.367	0
341.373	0
341.379	0
347.546	0
347.552	0
347.558	0
347.564	0
347.571	0.000931458
347.577	0.00175931
347.583	0.00212558
347.589	0.0018093
347.595	0.00104822
347.601	0
347.607	0
347.614	0
347.62	0
348.513	0
348.519	0
348.525	0
348.531	0
348.538	0.0239743
348.544	0.0449292
348.55	0.0587034
348.556	0.0581758
348.562	0.0433153
348.568	0
348.575	0
348.581	0
348.587	0
351.481	0
351.488	0
351.494	0
351.5	0
351.506	0.00580005
351.513	0.0104618
351.519	0.013246
351.525	0.012979
351.531	0.00983093
351.538	0
351.544	0
351.55	0
351.556	0
377.318	0
377.325	0
377.332	0
377.339	0
377.346	0.00113762
377.353	0.00219785
377.36	0.00275735
377.367	0.00249074
377.374	0.00161364
377.381	0.000113692
377.388	0
377.395	0
377.402	0
377.409	0
386.795	0
386.802	0
386.809	0
386.816	0
386.823	0.000862055
386.831	0.00180248
386.838	0.00248911
386.845	0.00250607
386.852	0.0018208
386.86	0
386.867	0
386.874	0
386.881	0
404.348	0
404.356	0
404.363	0
404.371	0
404.379	0.000906894
404.387	0.00186215
404.394	0.00237229
404.402	0.00214619
404.41	0.00137371
404.417	9.21935e-05
404.425	0
404.433	0
404.441	0
404.448	0
417.178	0
417.186	0
417.194	0
417.202	0
417.21	0.0212174
417.218	0.0370787
417.226	0.043825
417.234	0.03945
417.242	0.0276892
417.25	0.00329547
417.258	0
417.267	0
417.275	0
417.283	0
427.106	0
427.115	0
427.123	0
427.131	0
427.14	0.000999257
427.148	0.00204725
427.157	0.00261562
427.165	0.00231302
427.173	0.00136312
427.182	0.000100514
427.19	0
427.198	0
427.207	0
427.215	0
438.263	0
438.271	0
438.28	0
438.289	0
438.298	0.00122196
438.306	0.00221695
438.315	0.00266051
438.324	0.00231773
438.332	0.00139291
438.341	0.00019936
438.35	0
438.358	0
438.367	0
438.376	0
443.097	0
443.106	0
443.115	0
443.124	0
443.133	0.000747741
443.142	0.00166787
443.15	0.00225228
443.159	0.00215284
443.168	0.00145733
443.177	0.000129998
443.186	0
443.195	0
443.204	0
443.212	0
462.229	0
462.239	0
462.248	0
462.258	0
462.267	0.0814279
462.277	0.276895
462.286	0.54566
462.295	0.765751
462.305	0.659208
462.314	0.405699
462.324	0.161615
462.333	0.0366289
462.343	0.00377645
462.352	0
462.361	0
462.371	0
462.38	0
480.223	0
480.233	0
480.243	0
480.253	0
480.263	0.0624581
480.273	0.326908
480.283	1.19802
480.293	2.4334
480.303	3.69402
480.313	3.65305
480.323	2.48893
480.333	1.20242
480.343	0.383092
480.353	0.0913125
480.363	0.010383
480.373	0
480.383	0
480.393	0
480.403	0
488.033	0
488.043	0
488.054	0
488.064	0
488.074	0.000944928
488.084	0.00202335
488.095	0.00264127
488.105	0.00250249
488.115	0.00177666
488.125	0.000301014
488.136	0
488.146	0
488.156	0
488.166	0
500.455	0
500.466	0
500.476	0
500.487	0
500.497	0.000957843
500.508	0.00185381
500.519	0.0024732
500.529	0.00257698
500.54	0.00202432
500.551	0.0003323
500.561	0
500.572	0
500.582	0
500.593	0
516.716	0
516.727	0
516.739	0
516.75	0
516.761	0.00133549
516.772	0.00237861
516.783	0.00286307
516.794	0.0302057
516.805	0.0590293
516.817	0.0895214
516.828	0.116207
516.839	0.121054
516.85	0.0887298
516.861	0.0568866
516.872	0.0204372
516.883	0.00385373
516.895	0.00086796
516.906	0.00174043
516.917	0.0042923
516.928	0.00569683
516.939	0.0051844
516.95	0.00307785
516.961	0.00147793
516.973	0.000267683
516.984	0
516.995	0
517.006	0
517.017	0
519.929	0
519.94	0
519.951	0
519.962	0
519.974	0.00147752
519.985	0.00254581
519.996	0.00289379
520.007	0.00253698
520.019	0.00167519
520.03	0.000220017
520.041	0
520.052	0
520.063	0
520.075	0
525.311	0
525.323	0
525.334	0
525.346	0
525.357	0.00083884
525.368	0.00189571
525.38	0.00259473
525.391	0.00253432
525.403	0.00173558
525.414	0.000246181
525.425	0
525.437	0
525.448	0
525.46	0
528.224	0
528.235	0
528.247	0
528.259	0
528.27	0.00453089
528.282	0.020002
528.293	0.0402556
528.305	0.0580351
528.316	0.0521422
528.328	0.0322216
528.339	0.0115474
528.351	0.00108324
528.362	0
528.374	0
528.385	0
528.397	0
554.139	0
554.152	0
554.164	0
554.176	0
554.189	0.00111906
554.201	0.00202356
554.213	0.00246611
554.226	0.0025087
554.238	0.00211451
554.251	0.00053329
554.263	0
554.275	0
554.288	0
554.3	0
575.355	0
575.368	0
575.381	0
575.394	0
575.407	0.00085517
575.42	0.00191737
575.433	0.00252934
575.447	0.00235225
575.46	0.00148007
575.473	0.00025905
575.486	0
575.499	0
575.512	0
575.525	0
595.173	0
595.187	0
595.201	0
595.215	0
595.229	0.000713754
595.242	0.00185764
595.256	0.00282891
595.27	0.00313452
595.284	0.00259991
595.297	0.00159796
595.311	0.00040848
595.325	0
595.339	0
595.353	0
595.366	0
604.171	0
604.185	0
604.199	0
604.213	0
604.227	0.000757293
604.241	0.00183999
604.256	0.0026092
604.27	0.00269796
604.284	0.00207516
[truncated: 307 more rows]

## Sheet: Figure 2e
Fig. 2e MS2 and drift spectra of PE 40:8
Mass	Intensity		X(Milliseconds)	Y(Intensity)
266.456	0		37.71	0
266.461	0		39.11	0
266.467	0		39.15	0.0100795
266.473	0		39.19	0.0613167
266.478	0		39.23	0.262066
266.484	0		39.27	0.921431
266.49	0		39.31	2.74581
266.495	0		39.35	7.02286
266.501	0		39.39	15.5047
266.507	0		39.43	29.6454
266.512	0.0841043		39.47	49.2491
266.518	0		39.51	71.3046
266.524	0		39.55	90.2422
266.529	0		39.59	100
266.535	0		39.63	97.2475
266.541	0		39.67	83.3109
266.546	0		39.71	63.2898
266.552	0		39.75	43.492
266.558	0		39.79	28.5475
266.563	0		39.83	20.1077
266.569	0		39.87	17.1821
266.575	0		39.91	17.403
266.58	0.0841043		39.95	18.2993
266.586	0		39.99	18.1598
266.592	0		40.03	16.4102
266.598	0		40.07	13.3654
266.603	0		40.11	9.77372
266.609	0		40.15	6.42398
266.615	0		40.19	3.79912
266.62	0		40.23	2.02429
266.626	0		40.27	0.969308
266.632	0		40.31	0.416618
266.637	0		40.35	0.161271
266.643	0		40.39	0.0596368
266.649	0		40.43	0.0335982
266.654	0		40.47	0.0537571
266.66	0		40.51	0.119274
266.666	0		40.55	0.262906
266.671	0		40.59	0.526652
266.677	0		40.62	0.960069
266.683	0		40.66	1.60515
266.688	0		40.7	2.45939
266.694	0		40.74	3.45725
266.7	0		40.78	4.46856
266.705	0		40.82	5.30432
266.711	0.0841043		40.86	5.78645
266.717	0		40.9	5.80241
266.722	0		40.94	5.35135
266.728	0		40.98	4.53912
266.734	0		41.02	3.54209
266.739	0		41.06	2.54002
266.745	0		41.1	1.67655
266.751	0		41.14	1.01635
266.756	0		41.18	0.56361
266.762	0		41.22	0.288945
266.768	0		41.26	0.132713
266.773	0		41.3	0.056277
266.779	0		41.34	0.0209989
266.785	0		41.38	0.00587968
266.79	0		41.42	0
266.796	0		42.46	0
266.802	0
266.807	0
266.813	0
266.819	0
266.824	0
266.83	0
266.836	0
266.841	0
266.847	0
266.853	0
266.858	0
266.864	0
266.87	0
266.875	0
266.881	0
266.887	0
266.892	0
266.898	0
266.904	0
266.909	0
266.915	0
266.921	0
266.926	0
266.932	0
266.938	0
266.943	0
266.949	0
266.955	0
266.961	0
266.966	0.168209
266.972	0
266.978	0
266.983	0
266.989	0
266.995	0
267	0
267.006	0
267.012	0
267.017	0
267.023	0
267.029	0
267.034	0
267.04	0
267.046	0
267.051	0
267.057	0
267.063	0
267.068	0
267.074	0
267.08	0
267.085	0
267.091	0
267.097	0
267.102	0
267.108	0
267.114	0
267.12	0
267.125	0
267.131	0
267.137	0
267.142	0
267.148	0
267.154	0
267.159	0
267.165	0
267.171	0
267.176	0
267.182	0
267.188	0
267.193	0
267.199	0
267.205	0
267.21	0
267.216	0
267.222	0
267.227	0
267.233	0
267.239	0
267.244	0
267.25	0
267.256	0
267.261	0
267.267	0
267.273	0
267.278	0
267.284	0
267.29	0
267.296	0
267.301	0
267.307	0
267.312	0
267.318	0
267.324	0
267.329	0
267.335	0
267.341	0
267.347	0
267.352	0
267.358	0
267.364	0
267.369	0
267.375	0
267.381	0
267.386	0
267.392	0
267.398	0
267.403	0
267.409	0
267.415	0
267.42	0
267.426	0
267.432	0
267.437	0
267.443	0
267.449	0
267.454	0
267.46	0
267.466	0.0841043
267.471	0
267.477	0
267.483	0
267.489	0
267.494	0
267.5	0
267.506	0
267.511	0
267.517	0
267.523	0
267.528	0
267.534	0
267.54	0
267.545	0
267.551	0
267.557	0
267.562	0
267.568	0
267.574	0
267.579	0
267.585	0
267.591	0
267.596	0
267.602	0
267.608	0
267.613	0
267.619	0
267.625	0
267.631	0
267.636	0
267.642	0
267.648	0
267.653	0
267.659	0
267.665	0
267.67	0
267.676	0
267.682	0
267.687	0
267.693	0
267.699	0
267.704	0
267.71	0
267.716	0
267.721	0
267.727	0
267.733	0
267.738	0
267.744	0
267.75	0
267.756	0
267.761	0
267.767	0
267.773	0
267.778	0
267.784	0
267.79	0
267.795	0
267.801	0
267.807	0
267.812	0
267.818	0
267.824	0
267.829	0
267.835	0
267.841	0
267.846	0
267.852	0
267.858	0
267.864	0
267.869	0.0841043
267.875	0
267.881	0
267.886	0
267.892	0
267.898	0.0841043
267.903	0
267.909	0
267.915	0
267.92	0
267.926	0
267.932	0
267.938	0
267.943	0
267.949	0
267.954	0
267.96	0
267.966	0
267.972	0
267.977	0
267.983	0
267.989	0
267.994	0
268	0
268.006	0
268.011	0
268.017	0
268.023	0
268.028	0
268.034	0
268.04	0
268.046	0.0841043
268.051	0
268.057	0
268.063	0
268.068	0
268.074	0
268.08	0
268.085	0
268.091	0
268.097	0
268.102	0
268.108	0
268.114	0
268.119	0
268.125	0
268.131	0
268.137	0
268.142	0
268.148	0.0841043
268.154	0
268.159	0
268.165	0
268.171	0
268.176	0
268.182	0
268.188	0
268.193	0
268.199	0
268.205	0
268.21	0
268.216	0
268.222	0
268.228	0
268.233	0
268.239	0
268.245	0
268.25	0
268.256	0
268.262	0
268.267	0
268.273	0
268.279	0
268.284	0
268.29	0
268.296	0
268.301	0
268.307	0
268.313	0
268.318	0
268.324	0
268.33	0
268.336	0
268.341	0
268.347	0
268.353	0
268.358	0
268.364	0
268.37	0
268.375	0.0841043
268.381	0
268.387	0
268.392	0
268.398	0
268.404	0
268.409	0.0841043
268.415	0
268.421	0
268.427	0
268.432	0
268.438	0
268.444	0
268.449	0.0841043
268.455	0.0841043
268.461	0
268.466	0
268.472	0
268.478	0
268.483	0
268.489	0
268.495	0
268.501	0
268.506	0
268.512	0
268.518	0
268.523	0
268.529	0
268.535	0
268.54	0
268.546	0
268.552	0
268.558	0
268.563	0
268.569	0
268.575	0
268.58	0
268.586	0
268.592	0
268.597	0
268.603	0
268.609	0
268.614	0
268.62	0
268.626	0
268.632	0
268.637	0
268.643	0
268.649	0
268.654	0
268.66	0
268.666	0
268.671	0
268.677	0
268.683	0
268.688	0
268.694	0
268.7	0
268.705	0
268.711	0
268.717	0
268.723	0
268.728	0
268.734	0.0841043
268.74	0
268.745	0
268.751	0
268.757	0
268.762	0
268.768	0
268.774	0
268.779	0
268.785	0
268.791	0
268.797	0
268.802	0
268.808	0
268.814	0
268.819	0
268.825	0
268.831	0
268.837	0
268.842	0
268.848	0
268.853	0
268.859	0
268.865	0
268.871	0
268.876	0
268.882	0
268.888	0
268.893	0
268.899	0
268.905	0
268.911	0
268.916	0
268.922	0
268.928	0
268.933	0
268.939	0
268.945	0
268.95	0
268.956	0.0841043
268.962	0
268.967	0
268.973	0
268.979	0
268.985	0
268.99	0
268.996	0.168209
269.002	0
269.007	0
269.013	0
269.019	0
269.024	0
269.03	0
269.036	0
269.041	0
269.047	0
269.053	0
269.059	0
269.064	0
269.07	0
269.076	0
269.081	0
269.087	0
269.093	0
269.099	0
269.104	0
269.11	0
269.116	0
269.121	0
269.127	0
269.133	0
269.138	0
269.144	0
269.15	0
269.155	0
269.161	0
269.167	0
269.173	0
269.178	0
269.184	0
269.19	0
269.195	0
269.201	0
269.207	0
269.212	0
269.218	0
269.224	0
269.229	0
269.235	0
269.241	0
269.247	0
269.252	0
269.258	0
269.264	0
269.269	0
269.275	0
269.281	0
269.286	0
269.292	0
269.298	0
269.304	0
269.309	0
269.315	0
269.321	0
269.326	0
269.332	0
269.338	0
269.344	0
269.349	0
269.355	0
269.361	0
269.366	0
269.372	0
269.378	0
269.383	0
269.389	0
269.395	0
269.401	0
269.406	0
269.412	0
269.418	0
269.423	0
269.429	0
269.435	0
269.44	0
269.446	0
269.452	0
269.457	0
269.463	0
269.469	0
269.475	0
269.48	0
269.486	0
269.492	0
269.497	0
269.503	0
269.509	0
269.514	0
269.52	0
269.526	0
269.532	0
269.537	0
269.543	0
269.549	0
269.554	0
269.56	0
269.566	0
269.572	0
269.577	0
269.583	0
269.589	0
269.594	0
269.6	0
269.606	0
269.611	0
269.617	0
269.623	0
269.629	0
269.634	0
269.64	0
269.646	0
269.651	0
269.657	0
269.663	0
269.668	0
269.674	0
269.68	0
269.686	0
269.691	0
269.697	0
269.703	0
269.708	0
269.714	0
269.72	0
269.726	0
269.731	0
269.737	0
269.743	0
269.748	0
269.754	0
269.76	0
269.765	0
269.771	0
269.777	0
269.783	0
269.788	0
269.794	0.0841043
269.8	0
269.805	0
269.811	0
269.817	0
269.822	0
269.828	0
269.834	0
269.84	0.0841043
269.845	0
269.851	0
269.857	0.0841043
269.862	0
269.868	0
269.874	0
269.88	0
269.885	0
269.891	0
269.897	0
269.902	0
269.908	0.0841043
269.914	0
269.92	0
269.925	0
269.931	0
269.937	0
269.942	0
269.948	0
269.954	0
269.959	0
269.965	0
269.971	0
269.977	0
269.982	0
269.988	0
269.994	0
269.999	0
270.005	0
270.011	0
270.017	0
270.022	0
270.028	0
270.034	0
270.039	0
270.045	0
270.051	0
270.057	0
270.062	0
270.068	0
270.074	0
270.079	0
270.085	0
270.091	0
270.096	0
270.102	0
270.108	0
270.113	0
270.119	0
270.125	0
270.131	0
270.136	0
270.142	0
270.148	0
270.154	0
270.159	0
270.165	0
270.171	0.0841043
270.176	0
270.182	0
270.188	0
270.193	0
270.199	0
270.205	0
270.211	0
270.216	0
270.222	0
270.228	0
270.233	0
270.239	0
270.245	0
270.251	0
270.256	0
270.262	0
270.268	0
270.273	0
270.279	0
270.285	0
270.291	0
270.296	0
270.302	0
270.308	0
270.313	0
270.319	0
270.325	0
270.33	0
270.336	0
270.342	0
270.348	0
270.353	0
270.359	0
270.365	0
270.37	0
270.376	0
270.382	0
270.388	0
270.393	0
270.399	0
270.405	0
270.41	0
270.416	0
270.422	0
270.428	0
270.433	0
270.439	0.0841043
270.445	0
270.45	0
270.456	0
270.462	0
270.468	0
270.473	0
270.479	0
270.485	0
270.49	0
270.496	0
270.502	0
270.507	0
270.513	0
270.519	0
270.525	0
270.53	0
270.536	0
270.542	0
270.548	0
270.553	0
270.559	0
270.565	0
270.57	0
270.576	0
270.582	0
270.587	0
270.593	0
270.599	0
270.605	0
270.61	0
270.616	0
270.622	0
270.627	0
270.633	0
270.639	0
270.645	0
270.65	0
270.656	0
270.662	0
270.668	0
270.673	0
270.679	0
270.685	0
270.69	0
270.696	0
270.702	0
270.707	0
270.713	0
270.719	0
270.725	0
270.73	0
270.736	0
270.742	0
270.748	0
270.753	0.168209
270.759	0
270.765	0
270.77	0
270.776	0
270.782	0
270.788	0
270.793	0
270.799	0
270.805	0
270.81	0
270.816	0
270.822	0
270.827	0
270.833	0
270.839	0
270.845	0
270.85	0
270.856	0
270.862	0
270.868	0
270.873	0
270.879	0
270.885	0
270.89	0
270.896	0
270.902	0
270.908	0
270.913	0
270.919	0
270.925	0
270.93	0
270.936	0
270.942	0
270.948	0
270.953	0
270.959	0
270.965	0
270.97	0
270.976	0
270.982	0
270.988	0
270.993	0
270.999	0
271.005	0
271.01	0
271.016	0
271.022	0
271.028	0
271.033	0
271.039	0
271.045	0
271.05	0
271.056	0
271.062	0
271.068	0
271.073	0
271.079	0
271.085	0.0841043
271.091	0
271.096	0
271.102	0
271.108	0
271.113	0
271.119	0
271.125	0
271.13	0
271.136	0
271.142	0
271.148	0
271.153	0
271.159	0
271.165	0
271.171	0
271.176	0
271.182	0
271.188	0
271.193	0
271.199	0
271.205	0
271.211	0
271.216	0
271.222	0
271.228	0
271.233	0.0841043
271.239	0
271.245	0
271.251	0
271.256	0
271.262	0
271.268	0
271.274	0
271.279	0
271.285	0
271.291	0
271.296	0
271.302	0.0841043
271.308	0
271.314	0
271.319	0
271.325	0
271.331	0
271.336	0
271.342	0
271.348	0
271.354	0
271.359	0
271.365	0
271.371	0
271.377	0
271.382	0
271.388	0
271.394	0.0841043
271.399	0
271.405	0
271.411	0
271.416	0
271.422	0
271.428	0
271.434	0.0841043
271.439	0
271.445	0
271.451	0
271.457	0
271.462	0
271.468	0
271.474	0
271.479	0
271.485	0
271.491	0
271.497	0
271.502	0
271.508	0
271.514	0
271.519	0
271.525	0.0841043
271.531	0
271.537	0
271.542	0
271.548	0
271.554	0
271.56	0
271.565	0
271.571	0
271.577	0
271.582	0
271.588	0
271.594	0
271.6	0
271.605	0.58873
271.611	0
271.617	0
271.623	0
271.628	0
271.634	0
271.64	0
271.646	0
271.651	0.168209
271.657	0
271.663	0
271.668	0
271.674	0
271.68	0
271.685	0
271.691	0
271.697	0
271.703	0
271.708	0
271.714	0
271.72	0
271.726	0
271.731	0
271.737	0
271.743	0
271.748	0
271.754	0
271.76	0
271.766	0
271.771	0
271.777	0
271.783	0
271.789	0
271.794	0
271.8	0
271.806	0
271.812	0
271.817	0
271.823	0.0841043
271.829	0
271.834	0
271.84	0
271.846	0
271.852	0
271.857	0
271.863	0
271.869	0
271.875	0
271.88	0
271.886	0
271.892	0
271.897	0
271.903	0
271.909	0
271.915	0
271.92	0
271.926	0.0841043
271.932	0
271.938	0
271.943	0
271.949	0
271.955	0
271.96	0
271.966	0
271.972	0
271.978	0
271.983	0
271.989	0
271.995	0
272	0
272.006	0
272.012	0
272.018	0
272.023	0
272.029	0
272.035	0
272.041	0
272.046	0
272.052	0
272.058	0
272.063	0
272.069	0
272.075	0
272.081	0
272.086	0
272.092	0
272.098	0
272.104	0
272.109	0
272.115	0
272.121	0
272.127	0
272.132	0
272.138	0
272.144	0
272.149	0
272.155	0
272.161	0
272.167	0
272.172	0
272.178	0
272.184	0
272.19	0
272.195	0
272.201	0
272.207	0
272.212	0
272.218	0
272.224	0
272.23	0
272.235	0
272.241	0
272.247	0
272.253	0
272.258	0
272.264	0
272.27	0
272.276	0
272.281	1.09336
272.287	0.168209
272.293	0
272.298	0
272.304	0
272.31	0
272.316	0
272.321	0
272.327	0
272.333	0
272.339	0
272.344	0
272.35	0
272.356	0
272.361	0
272.367	0
272.373	0
272.379	0
272.384	0.58873
272.39	2.10261
272.396	0.504626
272.402	0.58873
272.407	0
272.413	0
272.419	0
272.425	0
272.43	0
272.436	0
272.442	0
272.447	0
272.453	0
272.459	0
272.465	0
272.47	0
272.476	0
272.482	0
272.488	0
272.493	0
272.499	0
272.505	0
272.51	0
272.516	0
272.522	0
272.528	0
272.533	0
272.539	0
272.545	0
272.551	0
272.556	0
272.562	0
272.568	0
272.574	0
272.579	0
272.585	0
272.591	0
272.596	0
272.602	0
272.608	0
272.614	0
272.619	0
272.625	0
272.631	0
272.637	0
272.642	0
272.648	0
272.654	0
272.66	0
272.665	0
272.671	0
272.677	0
272.683	0
272.688	0
272.694	0
272.7	0
272.705	0
272.711	0
272.717	0
272.723	0
272.728	0
272.734	0
272.74	0
272.746	0
272.751	0
272.757	0
272.763	0
272.769	0
272.774	0
272.78	0
272.786	0
272.791	0
272.797	0
272.803	0.0841043
272.809	0
272.814	0
272.82	0
272.826	0
272.832	0
272.837	0
272.843	0
272.849	0
272.855	0
272.86	0
272.866	0
272.872	0
272.878	0
272.883	0
272.889	0
272.895	0
272.901	0
272.906	0
272.912	0
272.918	0
272.923	0
272.929	0.0841043
272.935	0
272.941	0
272.946	0
272.952	0
272.958	0
272.964	0
272.969	0
272.975	0
272.981	0
272.987	0
272.992	0
272.998	0
273.004	0
273.01	0
273.015	0
273.021	0
273.027	0
273.033	0
273.038	0
273.044	0
273.05	0
273.055	0
273.061	0
273.067	0
273.073	0
273.078	0
273.084	0
273.09	0
273.096	0
273.101	0.0841043
273.107	0
273.113	0
273.119	0
273.124	0
273.13	0
273.136	0
273.142	0
273.147	0
273.153	0
273.159	0
273.164	0
273.17	0
273.176	0
273.182	0
273.187	0
273.193	0
273.199	0
273.205	0
273.21	0
273.216	0
273.222	0
273.228	0
273.233	0
273.239	0
273.245	0
273.251	0
273.256	0
273.262	0.0841043
273.268	0
273.274	0
273.279	0
273.285	0
273.291	0
273.296	0
273.302	0
273.308	0
273.314	0
273.32	0
273.325	0
273.331	0
273.337	0
273.342	0
273.348	0
273.354	0
273.36	0.0841043
273.365	0
273.371	0.0841043
273.377	0
273.383	0
273.388	0
273.394	0
273.4	0.0841043
273.406	0
273.411	0
273.417	0.0841043
273.423	0
273.429	0.168209
273.434	0
273.44	0
273.446	0
273.452	0
273.457	0
273.463	0
273.469	0
273.474	0
273.48	0
273.486	0
273.492	0
273.498	0
273.503	0
273.509	0
273.515	0
273.521	0
273.526	0
273.532	0
273.538	0
273.543	0
273.549	0
273.555	0
273.561	0
273.566	0
273.572	0
273.578	0
273.584	0
273.589	0
273.595	0
273.601	0
273.607	0
273.612	0
273.618	0
273.624	0
273.63	0
273.635	0
273.641	0
273.647	0
273.653	0
273.658	0
273.664	0
273.67	0
273.676	0
273.681	0
273.687	0
273.693	0.0841043
273.699	0.0841043
273.704	0
273.71	0
273.716	0
273.722	0
273.727	0
273.733	0
273.739	0
273.745	0.0841043
273.75	0
273.756	0
273.762	0
273.767	0
273.773	0
273.779	0
273.785	0
273.791	0
273.796	0
273.802	0
273.808	0
273.813	0
273.819	0
273.825	0
273.831	0
273.837	0
273.842	0.0841043
273.848	0
273.854	0
273.86	0
273.865	0
273.871	0
273.877	0
273.882	0
273.888	0
273.894	0
273.9	0
273.906	0
273.911	0
273.917	0
273.923	0
273.928	0
273.934	0
273.94	0
273.946	0
273.952	0
273.957	0
273.963	0
273.969	0
273.974	0
273.98	0
273.986	0
273.992	0
273.997	0
274.003	0
274.009	0
274.015	0
274.02	0
274.026	0
274.032	0
274.038	0
274.043	0
274.049	0
274.055	0
274.061	0
274.066	0
274.072	0.0841043
274.078	0
274.084	0
274.089	0
274.095	0
274.101	0
274.107	0
274.112	0
274.118	0
274.124	0
274.13	0
274.135	0
274.141	0
274.147	0
274.153	0.0841043
274.158	0
274.164	0
274.17	0
274.176	0
274.181	0
274.187	0
274.193	0
274.199	0
274.204	0
274.21	0.0841043
274.216	0
274.222	0
274.227	0
274.233	0
274.239	0
274.245	0
274.25	0
274.256	0
274.262	0
274.268	0
274.274	0
274.279	0
274.285	0
274.291	0
274.296	0
274.302	0
274.308	0
274.314	0
274.32	0
274.325	0
274.331	0
274.337	0
274.342	0.0841043
274.348	0
274.354	0
274.36	0
274.365	0
274.371	0
274.377	0
274.383	0
274.389	0
274.394	0
274.4	0
274.406	0
274.411	0
274.417	0
274.423	0
274.429	0.0841043
274.435	0
274.44	0
274.446	0
274.452	0
274.457	0
274.463	0
274.469	0
274.475	0
274.481	0
274.486	0
274.492	0
274.498	0
274.504	0
274.509	0
274.515	0
274.521	0
274.527	0
274.532	0
274.538	0
274.544	0
274.55	0
274.555	0
274.561	0
274.567	0
274.573	0
274.578	0
274.584	0
274.59	0
274.596	0
274.601	0
274.607	0
274.613	0
274.619	0
274.624	0
274.63	0
274.636	0
274.642	0
274.647	0
274.653	0
274.659	0
274.665	0
274.671	0
274.676	0
274.682	0
274.688	0
274.693	0.0841043
274.699	0
274.705	0.0841043
274.711	0
274.716	0
274.722	0
274.728	0
274.734	0
274.74	0
274.745	0
274.751	0
274.757	0
274.763	0
274.768	0
274.774	0
274.78	0
274.786	0
274.791	0
274.797	0
274.803	0
274.809	0
274.814	0
274.82	0
274.826	0
274.832	0
274.837	0
274.843	0
274.849	0
274.855	0
274.861	0
274.866	0
274.872	0
274.878	0
274.884	0
274.889	0
274.895	0
274.901	0
274.906	0
274.912	0
274.918	0
274.924	0
274.93	0
274.935	0
274.941	0.0841043
274.947	0
274.953	0.0841043
274.958	0
274.964	0
274.97	0
274.976	0
274.981	0
274.987	0
274.993	0
274.999	0
275.004	0
275.01	0
275.016	0
275.022	0
275.027	0
275.033	0
275.039	0
275.045	0
275.05	0
275.056	0
275.062	0
275.068	0
275.074	0
275.079	0
275.085	0
275.091	0
275.097	0
275.102	0
275.108	0
275.114	0
275.12	0
275.125	0
275.131	0
275.137	0
275.143	0
275.148	0
275.154	0
275.16	0
275.166	0
275.171	0
275.177	0
275.183	0
275.189	0
275.195	0
275.2	0
275.206	0
275.212	0
275.218	0
275.223	0
275.229	0
275.235	0
275.241	0.0841043
275.246	0
275.252	0
275.258	0
275.264	0
275.269	0
275.275	0
275.281	0
275.287	0
275.293	0
275.298	0
275.304	0
275.31	0
275.315	0
275.321	0
275.327	0
275.333	0
275.339	0
275.344	0
275.35	0
275.356	0
275.362	0
275.367	0
275.373	0
275.379	0
275.385	0
275.39	0
275.396	0
275.402	0
275.408	0
275.413	0
275.419	0
275.425	0
275.431	0
275.437	0
275.442	0
275.448	0
275.454	0
275.46	0.0841043
275.465	0
275.471	0
275.477	0
275.483	0
275.488	0
275.494	0
275.5	0
275.506	0
275.512	0
275.517	0
275.523	0
275.529	0
275.535	0
275.54	0
275.546	0
275.552	0
275.558	0
275.563	0
275.569	0
275.575	0
275.581	0
275.586	0
275.592	0
275.598	0
275.604	0
275.61	0
275.615	0
275.621	0
275.627	0
275.633	0
275.638	0
275.644	0
275.65	0
275.656	0
275.661	0
275.667	0
275.673	0
275.679	0
275.685	0
275.69	0
275.696	0
275.702	0
275.707	0
275.713	0
275.719	0
275.725	0
275.731	0
275.736	0.0841043
275.742	0
275.748	0
275.754	0
275.759	0
275.765	0
275.771	0
275.777	0
275.783	0
275.788	0
275.794	0
275.8	0
275.806	0
275.811	0
275.817	0
275.823	0
275.829	0
275.834	0
275.84	0
275.846	0
275.852	0
275.858	0
275.863	0
275.869	0
275.875	0
275.881	0
275.886	0
275.892	0
275.898	0
275.904	0
275.909	0
275.915	0
275.921	0
275.927	0
275.933	0
275.938	0
275.944	0
275.95	0.0841043
275.956	0
275.961	0
275.967	0
275.973	0
275.979	0
275.984	0
275.99	0
275.996	0
276.002	0
276.007	0
276.013	0
276.019	0
276.025	0
276.031	0
276.036	0
276.042	0
276.048	0.0841043
276.054	0
276.059	0
276.065	0
276.071	0
276.077	0
276.082	0
276.088	0
276.094	0
276.1	0.0841043
276.106	0
276.111	0
276.117	0
276.123	0
276.129	0
276.134	0
276.14	0
276.146	0
276.152	0
276.158	0
276.163	0
276.169	0
276.175	0
276.181	0
276.186	0
276.192	0
276.198	0
276.204	0
276.209	0
276.215	0
276.221	0
276.227	0
276.233	0
276.238	0
276.244	0
276.25	0
276.256	0
276.261	0
276.267	0
276.273	0
276.279	0
276.284	0
276.29	0
276.296	0
276.302	0
276.308	0
276.313	0
276.319	0
276.325	0
276.331	0
276.337	0
276.342	0
276.348	0
276.354	0
276.36	0
276.365	0
276.371	0
276.377	0
276.383	0
276.388	0
276.394	0
276.4	0
276.406	0.0841043
276.411	0
276.417	0
276.423	0
276.429	0
276.435	0
276.44	0
276.446	0
276.452	0
276.458	0
276.464	0
276.469	0
276.475	0
276.481	0
276.487	0
276.492	0
276.498	0
276.504	0
276.51	0
276.515	0
276.521	0
276.527	0
276.533	0
276.539	0
276.544	0
276.55	0
276.556	0
276.562	0
276.567	0
276.573	0
276.579	0
276.585	0
276.591	0
276.596	0
276.602	0
276.608	0
276.614	0
276.619	0
276.625	0
276.631	0
276.637	0
276.642	0
276.648	0
276.654	0
276.66	0
276.666	0
276.671	0.0841043
276.677	0
276.683	0
276.689	0
276.695	0
276.7	0
276.706	0
276.712	0
276.718	0
276.723	0
276.729	0
276.735	0
276.741	0
276.747	0
276.752	0
276.758	0
276.764	0
276.77	0
276.775	0
276.781	0.0841043
276.787	0
276.793	0
276.798	0
276.804	0
276.81	0
276.816	0
276.822	0
276.827	0
276.833	0
276.839	0
276.845	0
276.851	0
276.856	0.168209
276.862	0
276.868	0
276.874	0
276.879	0
276.885	0
276.891	0
276.897	0
276.903	0
276.908	0
276.914	0
276.92	0
276.926	0
276.932	0
276.937	0
276.943	0
276.949	0
276.955	0
276.96	0
276.966	0
276.972	0
276.978	0
276.983	0
276.989	0
276.995	0
277.001	0
277.007	0
277.012	0
277.018	0
277.024	0
277.03	0
277.036	0
277.041	0.0841043
277.047	0
277.053	0
277.059	0
277.064	0
277.07	0
277.076	0
277.082	0
277.087	0
277.093	0
277.099	0
277.105	0
277.111	0
277.116	0
277.122	0
277.128	0
277.134	0
277.14	0
277.145	0
277.151	0
277.157	0
277.163	0
277.168	0
277.174	0
277.18	0
277.186	0
277.192	0
277.197	0
277.203	0
277.209	0
277.215	0
277.221	0
277.226	0
277.232	0
277.238	1.26156
277.244	0.925147
277.249	0.672834
277.255	0.58873
277.261	0.168209
277.267	0
277.273	0
277.278	0
277.284	0
277.29	0
277.296	0
277.301	0
277.307	0
277.313	0
277.319	0
277.325	0
277.33	0
277.336	0.336417
277.342	0.336417
277.348	0
277.353	0
277.359	0
277.365	0
277.371	0
277.377	0
277.382	0
277.388	0
277.394	0
277.4	0
277.406	0
277.411	0
277.417	0
277.423	0
277.429	0
277.435	0
277.44	0
277.446	0
277.452	0
277.458	0
277.463	0
277.469	0
277.475	0.0841043
277.481	0
277.487	0
277.492	0
277.498	0
277.504	0
277.51	0
277.515	0
277.521	0
277.527	0
277.533	0
277.539	0
277.544	0
277.55	0
277.556	0
277.562	0
277.568	0
277.573	0
277.579	0
277.585	0
277.591	0
277.596	0
277.602	0
277.608	0
277.614	0
277.62	0
277.625	0
277.631	0
277.637	0
277.643	0
277.649	0
277.654	0
277.66	0
277.666	0
277.672	0
277.678	0.0841043
277.683	0
277.689	0
277.695	0
277.701	0
277.707	0
277.712	0
277.718	0
277.724	0
277.73	0.0841043
277.735	0
277.741	0
277.747	0
277.753	0
277.759	0
277.764	0
277.77	0
277.776	0
277.782	0
277.788	0
277.793	0
277.799	0
277.805	0
277.811	0
277.816	0
277.822	0
277.828	0
277.834	0
277.84	0
277.845	0
277.851	0
277.857	0
277.863	0
277.868	0
277.874	0
277.88	0
277.886	0
277.892	0
277.897	0
[truncated: 109,630 more rows]

## Sheet: Figure 2f_g
Fig. 2f-g The idenfication numberof GP molecular species identified by LC–MS/MS (IM off) and LC–HRdm IM–MS/MS.
1	LPC 14:0					Name	Identification Rules
2	LPC 14:1				1	LPC 14:0/0:0	Rule 1+2					sn-position unidentified	sn-position resolved (Rule1)	sn-position resolved (Rule 1+2)
3	LPC 15:1				2	LPC 0:0/14:1	Rule 1+2				PC	138	185	205
4	LPC 16:1				3	LPC 14:1/0:0	Rule 1+2				PE	105	155	173
5	LPC 17:0				4	LPC 15:1/0:0	Rule 1+2				PS	24	38	41
6	LPC 17:1				5	LPC 0:0/15:1	Rule 1+2				PG	28	45	46
7	LPC 18:0				6	LPC 16:1/0:0	Rule 1+2				PI	18	21	25
8	LPC 18:1				7	LPC 0:0/16:1	Rule 1+2				PA	5	8	8
9	LPC 18:2				8	LPC 17:0/0:0	Rule 1+2
10	LPC 18:3				9	LPC 0:0/17:0	Rule 1+2					318	452	498
11	LPC 19:0				10	LPC 17:1/0:0	Rule 1+2
12	LPC 19:1				11	LPC 0:0/17:1	Rule 1+2				Portion
13	LPC 20:1				12	LPC 18:0/0:0	Rule 1+2				PC	43.3962		41.1647
14	LPC 20:2				13	LPC 0:0/18:0	Rule 1+2				PE	33.0189		34.739
15	LPC 20:5				14	LPC 18:1/0:0	Rule 1+2				PS	7.54717		8.23293
16	LPC 21:0				15	LPC 0:0/18:1	Rule 1+2				PG	8.80503		9.23695
17	LPC 22:3				16	LPC 18:2/0:0	Rule 1+2				PI	5.66038		5.02008
18	LPC 22:4				17	LPC 0:0/18:2	Rule 1+2				PA	1.57233		1.60643
19	LPC 24:0				18	LPC 18:3/0:0	Rule 1+2
20	LPE 16:0				19	LPC 19:0/0:0	Rule 1+2
21	LPE 16:1				20	LPC 19:1/0:0	Rule 1+2
22	LPE 18:0				21	LPC 0:0/20:1	Rule 1+2
23	LPE 18:1				22	LPC 20:1/0:0	Rule 1+2
24	LPE 20:1				23	LPC 20:2/0:0	Rule 1+2
25	LPE 20:2				24	LPC 0:0/20:5	Rule 1+2
26	LPE 22:1				25	LPC 20:5/0:0	Rule 1+2
27	LPE 22:5				26	LPC 21:0/0:0	Rule 1+2
28	LPE O-10:0				27	LPC 22:3/0:0	Rule 1+2
29	LPE O-16:1				28	LPC 0:0/22:3	Rule 1+2
30	LPE O-18:1				29	LPC 22:4/0:0	Rule 1+2
31	LPE O-18:2				30	LPC 0:0/22:4	Rule 1+2
32	LPE O-20:3				31	LPC 24:0/0:0	Rule 1+2
33	LPE O-22:3				32	LPE 16:0/0:0	Rule 1+2
34	PA 16:0_18:1				33	LPE 0:0/16:0	Rule 1+2
35	PA 18:1_18:1				34	LPE 16:1/0:0	Rule 1+2
36	PA 18:0_20:4				35	LPE 0:0/16:1	Rule 1+2
37	PA 22:4_22:6				36	LPE 18:0/0:0	Rule 1+2
38	PA 22:6_22:6				37	LPE 0:0/18:0	Rule 1+2
39	PC 14:0_14:0				38	LPE 18:1/0:0	Rule 1+2
40	PC 13:0_16:1				39	LPE 0:0/18:1	Rule 1+2
41	PC 14:0_16:0				40	LPE 20:1/0:0	Rule 1+2
42	PC 17:1_13:0				41	LPE 0:0/20:1	Rule 1+2
43	PC 15:0_16:0				42	LPE 20:2/0:0	Rule 1+2
44	PC 15:0_16:1				43	LPE 0:0/20:2	Rule 1+2
45	PC 14:1_17:1				44	LPE 22:1/0:0	Rule 1+2
46	PC 16:0_16:0				45	LPE 0:0/22:1	Rule 1+2
47	PC 16:0_16:1				46	LPE 22:5/0:0	Rule 1+2
48	PC 15:1_17:1				47	LPE 0:0/22:5	Rule 1+2
49	PC 16:1_16:1				48	LPE O-10:0	Rule 1+2
50	PC 14:1_18:2				49	LPE O-16:1	Rule 1+2
51	PC 16:0_17:0				50	LPE O-18:1	Rule 1+2
52	PC 15:0_18:1				51	LPE O-18:2	Rule 1+2
53	PC 15:0_18:2				52	LPE O-20:3	Rule 1+2
54	PC 15:1_18:2				53	LPE O-22:3	Rule 1+2
55	PC 16:0_18:0				54	PA 34:1|PA 18:1/16:0	Rule 1
56	PC 16:0_18:1				55	PA 34:1|PA 16:0/18:1	Rule 1
57	PC 16:0_18:2				56	PA 36:2|PA 18:1/18:1	Rule 1
58	PC 16:1_18:2				57	PA 38:4|PA 18:0/20:4	Rule 1
59	PC 14:0_20:4				58	PA 38:4|PA 20:4/18:0	Rule 1
60	PC 14:1_20:4				59	PA 44:10|PA 22:4/22:6	Rule 1
61	PC 17:0_18:1				60	PA 44:10|PA 22:6/22:4	Rule 1
62	PC 15:0_20:2				61	PA 44:12|PA 22:6/22:6	Rule 1
63	PC 15:0_20:4				62	PC 28:0|PC 14:0/14:0	Rule 1
64	PC 18:0_18:0				63	PC 29:1|PC 13:0/16:1	Rule 1
65	PC 16:0_20:1				64	PC 30:0|PC 14:0/16:0	Rule 1
66	PC 18:1_18:1				65	PC 30:0|PC 16:0/14:0	Rule 1
67	PC 18:1_18:2				66	PC 30:1|PC 17:1/13:0	Rule 1
68	PC 16:0_20:4				67	PC 30:1|PC 13:0/17:1	Rule 1
69	PC 14:1_22:5				68	PC 31:0|PC 15:0/16:0	Rule 1
70	PC 14:1_22:6				69	PC 31:0|PC 16:0/15:0	Rule 1
71	PC 15:0_22:0				70	PC 31:1|PC 15:0/16:1	Rule 1
72	PC 17:0_20:1				71	PC 31:2|PC 14:1/17:1	Rule 1
73	PC 15:1_22:1				72	PC 32:0|PC 16:0/16:0	Rule 1
74	PC 17:0_20:4				73	PC 32:0|PC 14:0/18:0	Rule 1
75	PC 17:1_20:4				74	PC 32:1|PC 16:1/16:0	Rule 1
76	PC 15:1_22:5				75	PC 32:1|PC 16:0/16:1	Rule 1
77	PC 18:0_20:0				76	PC 32:2|PC 15:1/17:1	Rule 1
78	PC 18:0_20:1				77	PC 32:2|PC 17:1/15:1	Rule 1
79	PC 18:1_20:0				78	PC 32:2|PC 16:1/16:1	Rule 1
80	PC 18:1_20:1				79	PC 32:3|PC 18:2/14:1	Rule 1
81	PC 18:0_20:3				80	PC 32:3|PC 14:1/18:2	Rule 1
82	PC 18:0_20:4				81	PC 33:0|PC 16:0/17:0	Rule 1
83	PC 18:1_20:4				82	PC 33:0|PC 17:0/16:0	Rule 1
84	PC 18:2_20:4				83	PC 33:1|PC 15:0/18:1	Rule 1
85	PC 16:1_22:6				84	PC 33:1|PC 18:1/15:0	Rule 1
86	PC 17:0_22:6				85	PC 33:1|PC 16:0/17:1	Rule 1
87	PC 18:0_22:0				86	PC 33:2|PC 15:0/18:2	Rule 1
88	PC 18:0_22:1				87	PC 33:3|PC 15:1/18:2	Rule 1
89	PC 18:1_22:1				88	PC 33:3|PC 18:2/15:1	Rule 1
90	PC 18:0_22:4				89	PC 34:0|PC 16:0/18:0	Rule 1+2
91	PC 18:0_22:5				90	PC 34:0|PC 18:0/16:0	Rule 1+2
92	PC 20:3_20:4				91	PC 34:1|PC 16:0/18:1	Rule 1
93	PC 20:4_20:4				92	PC 34:1|PC 18:1/16:0	Rule 1
94	PC 18:1_24:0				93	PC 34:2|PC 16:0/18:2	Rule 1+2
95	PC 20:4_22:6				94	PC 34:2|PC 18:2/16:0	Rule 1+2
96	PC 18:1_24:1				95	PC 34:2|PC 17:1/17:1	Rule 1+2
97	PC 18:0_24:4				96	PC 34:3|PC 16:1/18:2	Rule 1
98	PC 20:4_22:4				97	PC 34:3|PC 18:2/16:1	Rule 1
99	PC 20:4_24:1				98	PC 34:4|PC 14:0/20:4	Rule 1
100	PC 22:4_22:6				99	PC 34:4|PC 20:4/14:0	Rule 1
101	PC 22:6_22:6				100	PC 34:5|PC 14:1/20:4	Rule 1
102	PC 20:4_24:4				101	PC 35:1|PC 17:0/18:1	Rule 1
103	PC O-16:0_14:0				102	PC 35:2|PC 15:0/20:2	Rule 1
104	PC O-16:1_14:0				103	PC 35:4|PC 20:4/15:0	Rule 1
105	PC O-15:0_16:0				104	PC 35:4|PC 15:0/20:4	Rule 1
106	PC O-15:1_16:0				105	PC 36:0|PC 18:0/18:0	Rule 1
107	PC O-16:0_16:0				106	PC 36:1|PC 16:0/20:1	Rule 1
108	PC O-16:1_16:0				107	PC 36:1|PC 18:0/18:1	Rule 1
109	PC O-16:1_16:1				108	PC 36:1|PC 18:1/18:0	Rule 1
110	PC O-17:0_16:0				109	PC 36:2|PC 15:0/21:2	Rule 1
111	PC O-18:0_16:0				110	PC 36:2|PC 18:0/18:2	Rule 1
112	PC O-16:0_18:1				111	PC 36:2|PC 18:1/18:1	Rule 1
113	PC O-14:0_20:1				112	PC 36:3|PC 16:0/20:3	Rule 1
114	PC O-16:1_18:1				113	PC 36:3|PC 18:1/18:2	Rule 1
115	PC O-18:1_16:1				114	PC 36:3|PC 18:2/18:1	Rule 1
116	PC O-16:1_18:2				115	PC 36:4|PC 16:0/20:4	Rule 1+2
117	PC O-17:0_18:0				116	PC 36:4|PC 20:4/16:0	Rule 1+2
118	PC O-17:0_18:1				117	PC 36:6|PC 14:1/22:5	Rule 1
119	PC O-17:1_18:1				118	PC 36:6|PC 22:5/14:1	Rule 1
120	PC O-18:0_18:0				119	PC 36:7|PC 14:1/22:6	Rule 1
121	PC O-18:0_18:1				120	PC 36:7|PC 22:6/14:1	Rule 1
122	PC O-18:1_18:1				121	PC 37:0|PC 15:0/22:0	Rule 1
123	PC O-18:2_18:1				122	PC 37:1|PC 17:0/20:1	Rule 1
124	PC O-16:0_20:4				123	PC 37:1|PC 20:1/17:0	Rule 1
125	PC O-16:1_20:5				124	PC 37:2|PC 15:1/22:1	Rule 1
126	PC O-19:0_18:0				125	PC 37:4|PC 17:0/20:4	Rule 1
127	PC O-19:0_18:1				126	PC 37:4|PC 20:4/17:0	Rule 1
128	PC O-19:1_18:1				127	PC 37:5|PC 17:1/20:4	Rule 1
129	PC O-18:0_20:0				128	PC 37:5|PC 20:4/17:1	Rule 1
130	PC O-18:1_20:0				129	PC 37:6|PC 15:1/22:5	Rule 1
131	PC O-18:1_20:1				130	PC 38:0|PC 18:0/20:0	Rule 1
132	PC O-18:2_20:1				131	PC 38:1|PC 18:0/20:1	Rule 1+2
133	PC O-18:0_20:4				132	PC 38:1|PC 20:1/18:0	Rule 1+2
134	PC O-16:1_22:4				133	PC 38:1|PC 18:1/20:0	Rule 1+2
135	PC O-16:0_22:6				134	PC 38:2|PC 18:0/20:2	Rule 1+2
136	PC O-16:1_22:6				135	PC 38:2|PC 18:1/20:1	Rule 1+2
137	PC O-19:0_20:0				136	PC 38:2|PC 20:1/18:1	Rule 1+2
138	PC O-19:0_20:1				137	PC 38:3|PC 18:0/20:3	Rule 1
139	PC O-19:0_20:2				138	PC 38:4|PC 18:0/20:4	Rule 1
140	PC O-19:1_20:4				139	PC 38:4|PC 20:4/18:0	Rule 1
141	PC O-17:1_22:6				140	PC 38:5|PC 18:1/20:4	Rule 1
142	PC O-18:0_22:0				141	PC 38:5|PC 18:0/20:5	Rule 1
143	PC O-18:0_22:1				142	PC 38:6|PC 18:2/20:4	Rule 1
144	PC O-18:1_22:2				143	PC 38:6|PC 20:4/18:2	Rule 1
145	PC O-18:0_22:4				144	PC 38:7|PC 16:1/22:6	Rule 1
146	PC O-18:1_22:4				145	PC 38:7|PC 22:6/16:1	Rule 1
147	PC O-18:0_22:6				146	PC 39:6|PC 17:0/22:6	Rule 1
148	PC O-18:1_22:6				147	PC 40:0 PC 18:0/22:0	Rule 1
149	PC O-18:3_22:6				148	PC 40:1|PC 18:0/22:1	Rule 1
150	PC O-19:0_22:0				149	PC 40:2|PC 18:1/22:1	Rule 1
151	PC O-19:0_22:5				150	PC 40:4|PC 16:0/24:4	Rule 1
152	PC O-19:0_22:6				151	PC 40:4|PC 18:0/22:4	Rule 1
153	PC O-19:1_22:6				152	PC 40:4|PC 22:4/18:0	Rule 1
154	PC O-20:1_22:0				153	PC 40:5|PC 18:0/22:5	Rule 1
155	PC O-20:4_22:6				154	PC 40:5|PC 22:5/18:0	Rule 1
156	PC O-22:0_20:4				155	PC 40:5|PC 18:1/22:4	Rule 1
157	PC O-20:0_22:6				156	PC 40:7|PC 20:3/20:4	Rule 1
158	PE 16:0_16:0				157	PC 40:8|PC 20:4/20:4	Rule 1
159	PE 16:1_16:0				158	PC 42:1|PC 18:1/24:0	Rule 1
160	PE 16:0_18:0				159	PC 42:1|PC 24:0/18:1	Rule 1
161	PE 16:0_18:1				160	PC 42:10|PC 20:4/22:6	Rule 1
162	PE 16:1_18:1				161	PC 42:2|PC 18:1/24:1	Rule 1
163	PE 16:1_18:2				162	PC 42:2|PC 24:1/18:1	Rule 1
164	PE 14:0_20:4				163	PC 42:4|PC 18:0/24:4	Rule 1
165	PE 17:0_18:2				164	PC 42:4|PC 24:4/18:0	Rule 1
166	PE 18:0_18:0				165	PC 42:8|PC 20:4/22:4	Rule 1
167	PE 18:0_18:1				166	PC 42:8|PC 22:4/20:4	Rule 1
168	PE 18:1_18:1				167	PC 44:5|PC 20:4/24:1	Rule 1
169	PE 18:1_18:2				168	PC 44:10|PC 22:6/22:4	Rule 1
170	PE 16:0_20:4				169	PC 44:12|PC 22:6/22:6	Rule 1
171	PE 16:1_20:4				170	PC 44:8|PC 20:4/24:4	Rule 1
172	PE 14:0_22:6				171	PC 44:8|PC 24:4/20:4	Rule 1
173	PE 17:1_20:4				172	PC O-30:0|PC O-16:0/14:0	Rule 1
174	PE 17:1_20:5				173	PC O-30:1|PC O-16:1/14:0	Rule 1
175	PE 18:0_20:1				174	PC O-31:0|PC O-15:0/16:0	Rule 1
176	PE 18:1_20:1				175	PC O-31:1|PC O-15:1/16:0	Rule 1
177	PE 18:0_20:3				176	PC O-32:0|PC O-16:0/16:0	Rule 1
178	PE 18:0_20:4				177	PC O-32:0|PC O-14:0/18:0	Rule 1
179	PE 18:1_20:4				178	PC O-32:1|PC O-16:1/16:0	Rule 1
180	PE 16:0_22:6				179	PC O-32:1|PC O-18:1/14:0	Rule 1
181	PE 16:1_22:6				180	PC O-32:2|PC O-16:1/16:1	Rule 1
182	PE 17:1_22:6				181	PC O-33:0|PC O-17:0/16:0	Rule 1
183	PE 18:1_22:1				182	PC O-34:0|PC O-18:0/16:0	Rule 1
184	PE 18:0_22:3				183	PC O-34:1 |PC O-18:1/16:0	Rule 1
185	PE 18:0_22:4				184	PC O-34:1|PC O-16:0/18:1	Rule 1
186	PE 18:0_22:5				185	PC O-34:1|PC O-14:0/20:1	Rule 1
187	PE 18:0_22:6				186	PC O-34:2|PC O-16:1/18:1	Rule 1
188	PE 18:1_22:6				187	PC O-34:2 |PC O-18:1/16:1	Rule 1
189	PE 18:2_22:6				188	PC O-34:3|PC O-16:1/18:2	Rule 1
190	PE 18:3_22:6				189	PC O-35:0|PC O-17:0/18:0	Rule 1
191	PE 18:0_24:0				190	PC O-35:1|PC O-17:0/18:1	Rule 1
192	PE 20:4_22:6				191	PC O-35:1|PC O-17:1/18:0	Rule 1
193	PE 18:0_24:4				192	PC O-35:2|PC O-17:1/18:1	Rule 1
194	PE 20:1_22:4				193	PC O-36:0|PC O-18:0/18:0	Rule 1
195	PE 20:1_22:6				194	PC O-36:1|PC O-18:0/18:1	Rule 1
196	PE 20:4_22:4				195	PC O-36:1|PC O-18:1/18:0	Rule 1
197	PE 20:3_22:6				196	PC O-36:2|PC O-18:1/18:1	Rule 1
198	PE 22:4_22:6				197	PC O-36:2|PC O-18:0/18:2	Rule 1
199	PE 22:5_22:6				198	PC O-36:3 |PC O-18:2/18:1	Rule 1
200	PE 22:4_22:5				199	PC O-36:4|PC O-16:0/20:4	Rule 1
201	PE 22:6_22:6				200	PC O-36:5|PC O-16:1/20:5	Rule 1
202	PE O-16:1_16:0				201	PC O-36:5|PC O-18:4/18:1	Rule 1
203	PE O-16:1_16:1				202	PC O-37:0|PC O-19:0/18:0	Rule 1
204	PE O-18:0_16:0				203	PC O-37:1|PC O-19:0/18:1	Rule 1
205	PE O-16:0_18:1				204	PC O-37:2|PC O-19:1/18:1	Rule 1
206	PE O-16:1_18:1				205	PC O-38:0|PC O-18:0/20:0	Rule 1
207	PE O-18:2_16:1				206	PC O-38:1|PC O-18:1/20:0	Rule 1
208	PE O-17:1_18:1				207	PC O-38:2|PC O-18:1/20:1	Rule 1
209	PE O-18:0_18:1				208	PC O-38:3 |PC O-18:2/20:1	Rule 1
210	PE O-18:1_18:1				209	PC O-38:4|PC O-18:0/20:4	Rule 1
211	PE O-18:1_18:2				210	PC O-38:5|PC O-16:1/22:4	Rule 1
212	PE O-16:0_20:4				211	PC O-38:5|PC O-18:1/20:4	Rule 1
213	PE O-16:1_20:4				212	PC O-38:6|PC O-16:0/22:6	Rule 1
214	PE O-19:0_18:1				213	PC O-38:6|PC O-18:2/20:4	Rule 1
215	PE O-18:2_19:1				214	PC O-38:7|PC O-16:1/22:6	Rule 1
216	PE O-17:1_20:4				215	PC O-39:0|PC O-19:0/20:0	Rule 1
217	PE O-18:1_20:1				216	PC O-39:1|PC O-19:0/20:1	Rule 1
218	PE O-18:2_20:1				217	PC O-39:2|PC O-19:0/20:2	Rule 1
219	PE O-18:0_20:4				218	PC O-39:5|PC O-19:1/20:4	Rule 1
220	PE O-16:1_22:4				219	PC O-39:7|PC O-17:1/22:6	Rule 1
221	PE O-16:1_22:5				220	PC O-40:0|PC O-18:0/22:0	Rule 1
222	PE O-16:1_22:6				221	PC O-40:1|PC O-18:0/22:1	Rule 1
223	PE O-17:1_22:4				222	PC O-40:3|PC O-18:1/22:2	Rule 1
224	PE O-17:1_22:6				223	PC O-40:4|PC O-18:0/22:4	Rule 1
225	PE O-18:1_22:1				224	PC O-40:5 |PC O-18:1/22:4	Rule 1
226	PE O-18:2_22:1				225	PC O-40:6|PC O-18:0/22:6	Rule 1
227	PE O-18:0_22:4				226	PC O-40:7 |PC O-18:1/22:6	Rule 1
228	PE O-16:1_24:4				227	PC O-40:9 |PC O-18:3/22:6	Rule 1
229	PE O-18:2_22:4				228	PC O-41:0|PC O-19:0/22:0	Rule 1
230	PE O-18:1_22:6				229	PC O-41:5|PC O-19:0/22:4	Rule 1
231	PE O-18:2_22:6				230	PC O-41:6|PC O-19:0/22:6	Rule 1
232	PE O-18:3_22:6				231	PC O-41:7|PC O-19:1/22:6	Rule 1
233	PE O-19:0_22:6				232	PC O-42:1|PC O-20:1/22:0	Rule 1
234	PE O-19:1_22:6				233	PC O-42:10|PC O-20:4/22:6	Rule 1
235	PE O-20:1_22:6				234	PC O-42:4|PC O-22:0/20:4	Rule 1
236	PE O-21:1_22:6				235	PC O-42:6|PC O-20:0/22:6	Rule 1
237	PE P-16:0_18:1				236	PE 32:0|PE 16:0/16:0	Rule 1
238	PE P-18:1_18:1				237	PE 32:1|PE 16:1/16:0	Rule 1
239	PE P-18:1_18:2				238	PE 32:1|PE 16:0/16:1	Rule 1
240	PE P-16:0_20:4				239	PE 34:0|PE 16:0/18:0	Rule 1
241	PE P-18:1_20:1				240	PE 34:0|PE 18:0/16:0	Rule 1
242	PE P-18:1_20:2				241	PE 34:1|PE 16:0/18:1	Rule 1
243	PE P-16:0_22:4				242	PE 34:1|PE 18:1/16:0	Rule 1
244	PE P-16:0_22:5				243	PE 34:2|PE 16:1/18:1	Rule 1
245	PE P-18:0_22:2				244	PE 34:2|PE 18:1/16:1	Rule 1
246	PE P-18:0_22:4				245	PE 34:2|PE 16:0/18:2	Rule 1
247	PE P-18:3_22:2				246	PE 34:2|PE 18:2/16:0	Rule 1
248	PE P-18:2_22:6				247	PE 34:3|PE 16:1/18:2	Rule 1
249	PG 14:0_16:0				248	PE 34:3|PE 18:2/16:1	Rule 1
250	PG 16:0_16:0				249	PE 34:4|PE 14:0/20:4	Rule 1
251	PG 16:0_16:1				250	PE 35:2|PE 17:0/18:2	Rule 1
252	PG 16:0_18:1				251	PE 35:2|PE 18:2/17:0	Rule 1
253	PG 16:1_18:1				252	PE 36:0|PE 18:0/18:0	Rule 1
254	PG 16:1_18:2				253	PE 36:1|PE 18:0/18:1	Rule 1
255	PG 18:0_18:1				254	PE 36:1|PE 18:1/18:0	Rule 1
256	PG 18:1_18:1				255	PE 36:2| PE 18:1/18:1	Rule 1
257	PG 18:1_18:2				256	PE 36:2|PE 18:0/18:2	Rule 1
258	PG 16:0_20:4				257	PE 36:2|PE 18:2/18:0	Rule 1
259	PG 16:1_20:4				258	PE 36:3|PE 18:1/18:2	Rule 1+2
260	PG 18:0_20:1				259	PE 36:3|PE 18:2/18:1	Rule 1+2
261	PG 18:0_20:4				260	PE 36:3|PE 16:0/20:3	Rule 1+2
262	PG 18:1_20:4				261	PE 36:4|PE 16:0/20:4	Rule 1
263	PG 16:0_22:6				262	PE 36:4|PE 20:4/16:0	Rule 1
264	PG 16:1_22:6				263	PE 36:5|PE 16:1/20:4	Rule 1
265	PG 18:0_21:0				264	PE 36:5|PE 20:4/16:1	Rule 1
266	PG 20:0_20:4				265	PE 36:6|PE 14:0/22:6	Rule 1
267	PG 18:0_22:6				266	PE 37:5|PE 17:1/20:4	Rule 1
268	PG 18:1_22:6				267	PE 37:5|PE 20:4/17:1	Rule 1
269	PG 18:2_22:6				268	PE 37:6|PE 17:1/20:5	Rule 1
270	PG 20:4_22:6				269	PE 38:1|PE 18:0/20:1	Rule 1
271	PG 20:5_22:6				270	PE 38:1|PE 20:1/18:0	Rule 1
272	PG 20:4_22:4				271	PE 38:2|PE 18:0/20:2	Rule 1
273	PG 20:3_22:6				272	PE 38:2|PE 18:1/20:1	Rule 1
274	PG 22:4_22:6				273	PE 38:2|PE 20:1/18:1	Rule 1
275	PG 22:5_22:6				274	PE 38:3|PE 18:0/20:3	Rule 1
276	PG 22:6_22:6				275	PE 38:3|PE 20:3/18:0	Rule 1
277	PI 14:0_16:0				276	PE 38:4|PE 18:0/20:4	Rule 1
278	PI 18:0_18:1				277	PE 38:4|PE 20:4/18:0	Rule 1
279	PI 16:0_20:3				278	PE 38:5|PE 18:1/20:4	Rule 1
280	PI 16:0_20:4				279	PE 38:5|PE 20:4/18:1	Rule 1
281	PI 16:1_20:4				280	PE 38:6|PE 16:0/22:6	Rule 1+2
282	PI 17:0_20:4				281	PE 38:6|PE 22:6/16:0	Rule 1+2
283	PI 17:1_20:4				282	PE 38:6|PE 18:2/20:4	Rule 1+2
284	PI 18:0_20:3				283	PE 38:7|PE 16:1/22:6	Rule 1
285	PI 18:0_20:4				284	PE 38:7|PE 22:6/16:1	Rule 1
286	PI 18:1_20:4				285	PE 39:7|PE17:1/22:6	Rule 1
287	PI 16:0_22:6				286	PE 40:2|PE 18:1/22:1	Rule 1
288	PI 18:0_22:4				287	PE 40:2|PE 20:1/20:1	Rule 1
289	PI 20:1_20:4				288	PE 40:3|PE 18:0/22:3	Rule 1+2
290	PI 18:0_22:6				289	PE 40:3|PE 22:3/18:0	Rule 1+2
291	PI 18:1_22:6				290	PE 40:4|PE 18:0/22:4	Rule 1
292	PI 20:4_20:4				291	PE 40:4|PE 22:4/18:0	Rule 1
293	PI 20:4_22:6				292	PE 40:5|PE 18:0/22:5	Rule 1+2
294	PI 20:4_22:4				293	PE 40:5|PE 22:5/18:0	Rule 1+2
295	PS 16:0_18:1				294	PE 40:5|PE 18:1/22:4	Rule 1+2
296	PS 16:0_18:2				295	PE 40:6|PE 18:0/22:6	Rule 1+2
297	PS 18:0_18:1				296	PE 40:6|PE 22:6/18:0	Rule 1+2
298	PS 18:1_18:1				297	PE 40:7|PE 18:1/22:6	Rule 1
299	PS 16:0_20:3				298	PE 40:7|PE 22:6/18:1	Rule 1
300	PS 16:0_20:4				299	PE 40:8|PE 18:2/22:6	Rule 1+2
301	PS 18:0_20:1				300	PE 40:8|PE 22:6/18:2	Rule 1+2
302	PS 18:0_20:2				301	PE 40:8|PE 20:4/20:4	Rule 1+2
303	PS 18:0_20:3				302	PE 40:9|PE 18:3/22:6	Rule 1
304	PS 18:0_20:4				303	PE 42:0|PE 18:0/24:0	Rule 1
305	PS 18:1_20:4				304	PE 42:10|PE 20:4/22:6	Rule 1
306	PS 17:0_22:6				305	PE 42:4|PE 18:0/24:4	Rule 1
307	PS 18:1_22:1				306	PE 42:4|PE 24:4/18:0	Rule 1
308	PS 18:0_22:4				307	PE 42:5|PE 20:1/22:4	Rule 1
309	PS 18:0_22:5				308	PE 42:5|PE 22:4/20:1	Rule 1
310	PS 18:0_22:6				309	PE 42:7|PE 20:1/22:6	Rule 1
311	PS 18:1_22:6				310	PE 42:8|PE 20:4/22:4	Rule 1
312	PS 18:2_22:6				311	PE 42:8|PE 22:4/20:4	Rule 1
313	PS 18:1_24:0				312	PE 42:9|PE 20:3/22:6	Rule 1
314	PS 20:4_22:6				313	PE 42:9|PE 20:4/22:5	Rule 1
315	PS 20:4_22:1				314	PE 42:9|PE 22:5/20:4	Rule 1
316	PS 22:4_22:6				315	PE 44:10|PE 22:4/22:6	Rule 1
317	PS 22:6_22:5				316	PE 44:10|PE 22:6/22:4	Rule 1
318	PS 22:6_22:6				317	PE 44:11|PE 22:5/22:6	Rule 1
					318	PE 44:9|PE 22:4/22:5	Rule 1
					319	PE 44:12|PE 22:6/22:6	Rule 1
					320	PE O-32:1|PE O-16:1/16:0	Rule 1
					321	PE O-32:2|PE O-16:1/16:1	Rule 1
					322	PE O-34:0|PE O-18:0/16:0	Rule 1
					323	PE O-34:1|PE O-16:0/18:1	Rule 1
					324	PE O-34:1|PE O-18:1/16:0	Rule 1
					325	PE O-34:2|PE O-16:1/18:1	Rule 1
					326	PE O-34:3|PE O-18:2/16:1	Rule 1
					327	PE O-35:2|PE O-17:1/18:1	Rule 1
					328	PE O-36:1|PE O-18:0/18:1	Rule 1
					329	PE O-36:1|PE O-20:1/16:0	Rule 1
					330	PE O-36:2|PE O-18:1/18:1	Rule 1
					331	PE O-36:3|PE O-18:2/18:1	Rule 1
					332	PE O-36:3|PE O-18:1/18:2	Rule 1
					333	PE O-36:4|PE O-16:0/20:4	Rule 1
					334	PE O-36:4|PE O-16:1/20:3	Rule 1
					335	PE O-36:4|PE O-18:3/18:1	Rule 1
					336	PE O-36:5|PE O-16:1/20:4	Rule 1
					337	PE O-37:1|PE O-19:0/18:1	Rule 1
					338	PE O-37:3|PE O-18:2/19:1	Rule 1
					339	PE O-37:5|PE O-17:1/20:4	Rule 1
					340	PE O-38:2|PE O-18:1/20:1	Rule 1
					341	PE O-38:3|PE O-18:2/20:1	Rule 1
					342	PE O-38:3|PE O-20:3/18:0	Rule 1
					343	PE O-38:4|PE O-18:0/20:4	Rule 1
					344	PE O-38:4|PE O-18:1/20:3	Rule 1
					345	PE O-38:4|PE O-18:2/20:2	Rule 1
					346	PE O-38:5|PE O-16:1/22:4	Rule 1
					347	PE O-38:5|PE O-18:1/20:4	Rule 1
					348	PE O-38:5|PE O-18:2/20:3	Rule 1
					349	PE O-38:6|PE O-18:2/20:4	Rule 1
					350	PE O-38:6|PE O-16:1/22:5	Rule 1
					351	PE O-38:7|PE O-16:1/22:6	Rule 1
					352	PE O-39:5|PE O-17:1/22:4	Rule 1
					353	PE O-39:5|PE O-19:1/20:4	Rule 1
					354	PE O-39:7|PE O-17:1/22:6	Rule 1
					355	PE O-40:2|PE O-18:1/22:1	Rule 1
					356	PE O-40:3|PE O-18:2/22:1	Rule 1
					357	PE O-40:4|PE O-18:0/22:4	Rule 1
					358	PE O-40:4|PE O-18:2/22:2	Rule 1
					359	PE O-40:5|PE O-16:1/24:4	Rule 1
					360	PE O-40:5|PE O-18:1/22:4	Rule 1
					361	PE O-40:5|PE O-20:1/20:4	Rule 1
					362	PE O-40:6|PE O-18:2/22:4	Rule 1
					363	PE O-40:7|PE O-18:1/22:6	Rule 1
					364	PE O-40:8|PE O-18:2/22:6	Rule 1
					365	PE O-40:9|PE O-18:3/22:6	Rule 1
					366	PE O-41:6|PE O-19:0/22:6	Rule 1
					367	PE O-41:7|PE O-19:1/22:6	Rule 1
					368	PE O-42:7|PE O-20:1/22:6	Rule 1
					369	PE O-43:7|PE O-21:1/22:6	Rule 1
					370	PE P-34:1|PE P-16:0/18:1	Rule 1
					371	PE P-34:1|PE P-18:1/16:0	Rule 1
					372	PE P-36:2|PE P-18:1/18:1	Rule 1
					373	PE P-36:3|PE P-18:1/18:2	Rule 1
					374	PE P-36:4|PE P-16:0/20:4	Rule 1
					375	PE P-36:4|PE P-16:1/20:3	Rule 1
					376	PE P-38:2|PE P-18:1/20:1	Rule 1
					377	PE P-38:2|PE P-20:1/18:1	Rule 1
					378	PE P-38:3|PE P-18:1/20:2	Rule 1
					379	PE P-38:4|PE P-16:0/22:4	Rule 1
					380	PE P-38:5|PE P-16:0/22:5	Rule 1
					381	PE P-38:5|PE P-18:3/20:2	Rule 1
					382	PE P-40:2|PE P-18:0/22:2	Rule 1
					383	PE P-40:4|PE P-18:0/22:4	Rule 1
					384	PE P-40:5|PE P-18:3/22:2	Rule 1
					385	PE P-40:5|PE P-20:1/20:4	Rule 1
					386	PE P-40:8|PE P-18:2/22:6	Rule 1
					387	PG 30:0|PG 14:0/16:0	Rule 1
					388	PG 32:0|PG 16:0/16:0	Rule 1
					389	PG 32:1|PG 16:0/16:1	Rule 1
					390	PG 34:1|PG 16:0/18:1	Rule 1
					391	PG 34:1|PG 18:1/16:0	Rule 1
					392	PG 34:2|PG 16:1/18:1	Rule 1
					393	PG 34:2|PG 18:1/16:1	Rule 1
					394	PG 34:3|PG 16:1/18:2	Rule 1
					395	PG 34:3|PG 18:2/16:1	Rule 1
					396	PG 36:1|PG 18:0/18:1	Rule 1
					397	PG 36:1|PG 18:1/18:0	Rule 1
					398	PG 36:2|PG 18:1/18:1	Rule 1
					399	PG 36:3|PG 18:1/18:2	Rule 1
					400	PG 36:3|PG 18:2/18:1	Rule 1
					401	PG 36:4|PG 16:0/20:4	Rule 1
					402	PG 36:4|PG 20:4/16:0	Rule 1
					403	PG 36:4|PG 18:2/18:2	Rule 1
					404	PG 36:5|PG 16:1/20:4	Rule 1
					405	PG 36:5|PG 20:4/16:1	Rule 1
					406	PG 38:1|PG 18:0/20:1	Rule 1
					407	PG 38:4|PG 18:0/20:4	Rule 1
					408	PG 38:4|PG 20:4/18:0	Rule 1
					409	PG 38:5|PG 18:1/20:4	Rule 1
					410	PG 38:5|PG 20:4/18:1	Rule 1
					411	PG 38:6|PG 16:0/22:6	Rule 1
					412	PG 38:6|PG 22:6/16:0	Rule 1
					413	PG 38:7|PG 16:1/22:6	Rule 1
					414	PG 39:0|PG 18:0/21:0	Rule 1
					415	PG 40:4|PG 20:0/20:4	Rule 1
					416	PG 40:6|PG 18:0/22:6	Rule 1
					417	PG 40:6|PG 22:6/18:0	Rule 1
					418	PG 40:7|PG 18:1/22:6	Rule 1
					419	PG 40:7|PG 22:6/18:1	Rule 1
					420	PG 40:8|PG 18:2/22:6	Rule 1
					421	PG 40:8|PG 22:6/18:2	Rule 1
					422	PG 40:8|PG 20:4/20:4	Rule 1
					423	PG 42:10|PG 20:4/22:6	Rule 1
					424	PG 42:11|PG 20:5/22:6	Rule 1
					425	PG 42:8|PG 20:4/22:4	Rule 1+2
					426	PG 42:8|PG 22:4/20:4	Rule 1+2
					427	PG 42:9|PG 20:3/22:6	Rule 1
					428	PG 42:9|PG 22:6/20:3	Rule 1
					429	PG 44:10|PG 22:4/22:6	Rule 1
					430	PG 44:11|PG 22:5/22:6	Rule 1
					431	PG 44:11|PG 22:6/22:5	Rule 1
					432	PG 44:12|PG 22:6/22:6	Rule 1
					433	PI 30:0|PI 14:0/16:0	Rule 1
					434	PI 36:1|PI 18:0/18:1	Rule 1
					435	PI 36:3|PI 16:0/20:3	Rule 1
					436	PI 36:4|PI 16:0/20:4	Rule 1+2
					437	PI 36:4|PI 20:4/16:0	Rule 1+2
					438	PI 36:5|PI 16:1/20:4	Rule 1
					439	PI 36:5|PI 16:0/20:5	Rule 1
					440	PI 37:4|PI 17:0/20:4	Rule 1
					441	PI 37:5|PI 17:1/20:4	Rule 1
					442	PI 38:3|PI 18:0/20:3	Rule 1
					443	PI 38:4|PI 18:0/20:4	Rule 1+2
					444	PI 38:4|PI 20:4/18:0	Rule 1+2
					445	PI 38:5|PI 18:1/20:4	Rule 1+2
					446	PI 38:5|PI 16:0/22:5	Rule 1+2
					447	PI 38:6|PI 16:0/22:6	Rule 1+2
					448	PI 38:6|PI 22:6/16:0	Rule 1+2
					449	PI 40:4|PI 18:0/22:4	Rule 1
					450	PI 40:5|PI 20:1/20:4	Rule 1
					451	PI 40:6|PI 18:0/22:6	Rule 1
					452	PI 40:6|PI 22:6/18:0	Rule 1
					453	PI 40:7|PI 18:1/22:6	Rule 1
					454	PI 40:7|PI 22:6/18:1	Rule 1
					455	PI 40:8|PI 20:4/20:4	Rule 1
					456	PI 42:10|PI 20:4/22:6	Rule 1
					457	PI 42:8|PI 20:4/22:4	Rule 1
					458	PS 34:1|PS 16:0/18:1	Rule 1
					459	PS 34:1|PS 18:1/16:0	Rule 1
					460	PS 34:2|PS 16:0/18:2	Rule 1
					461	PS 34:2|PS 18:2/16:0	Rule 1
					462	PS 36:1|PS 18:0/18:1	Rule 1
					463	PS 36:1|PS 18:1/18:0	Rule 1
					464	PS 36:2|PS 18:1/18:1	Rule 1
					465	PS 36:3|PS 16:0/20:3	Rule 1
					466	PS 36:3|PS 20:3/16:0	Rule 1
					467	PS 36:4|PS 16:0/20:4	Rule 1
					468	PS 36:4|PS 20:4/16:0	Rule 1
					469	PS 38:1|PS 18:0/20:1	Rule 1+2
					470	PS 38:1|PS 20:1/18:0	Rule 1+2
					471	PS 38:1|PS 18:1/20:0	Rule 1+2
					472	PS 38:1|PS 20:0/18:1	Rule 1+2
					473	PS 38:2|PS 18:0/20:2	Rule 1
					474	PS 38:2|PS 20:2/18:0	Rule 1
					475	PS 38:3|PS 18:0/20:3	Rule 1
					476	PS 38:4|PS 18:0/20:4	Rule 1
					477	PS 38:4|PS 20:4/18:0	Rule 1
					478	PS 38:5|PS 18:1/20:4	Rule 1
					479	PS 38:5|PS 20:4/18:1	Rule 1
					480	PS 39:6|PS 17:0/22:6	Rule 1
					481	PS 40:2|PS 18:1/22:1	Rule 1
					482	PS 40:4|PS 18:0/22:4	Rule 1
					483	PS 40:4|PS 22:4/18:0	Rule 1
					484	PS 40:5|PS 18:0/22:5	Rule 1
					485	PS 40:6|PS 18:0/22:6	Rule 1
					486	PS 40:6|PS 22:6/18:0	Rule 1
					487	PS 40:7|PS 18:1/22:6	Rule 1
					488	PS 40:7|PS 22:6/18:1	Rule 1
					489	PS 40:8|PS 18:2/22:6	Rule 1
					490	PS 40:8|PS 22:6/18:2	Rule 1
					491	PS 42:1|PS 18:1/24:0	Rule 1
					492	PS 42:10|PS 22:6/20:4	Rule 1
					493	PS 42:5|PS 20:4/22:1	Rule 1
					494	PS 42:5|PS 22:1/20:4	Rule 1
					495	PS 44:10|PS 22:4/22:6	Rule 1
					496	PS 44:10|PS 22:6/22:4	Rule 1
					497	PS 44:11|PS 22:6/22:5	Rule 1
					498	PS 44:12|PS 22:6/22:6	Rule 1
					Mean

## Sheet: Figure 3b
Fig. 3b The internal validations of predicted CCS values by using optimized MDs from CDK
	Name	Experimental CCS	Predicted CCS
1	LPC 14:0/0:0	225.579	222.599
2	LPC 0:0/14:1	222.635	220.988
3	LPC 14:1/0:0	220.589	218.763
4	LPC 15:1/0:0	226.185	220.752
5	LPC 0:0/15:1	223.085	224.62
6	LPC 16:1/0:0	223.799	224.318
7	LPC 17:0/0:0	231.191	229.37
8	LPC 0:0/17:0	234.981	233.158
9	LPC 17:1/0:0	226.721	225.914
10	LPC 0:0/17:1	229.81	229.722
11	LPC 0:0/18:1	231.519	231.792
12	LPC 18:2/0:0	225.182	226.404
13	LPC 0:0/18:2	229.08	228.783
14	LPC 19:0/0:0	237.526	234.944
15	LPC 20:2/0:0	231.894	232.339
16	LPC 0:0/20:5	223.996	226.453
17	LPC 20:5/0:0	220.414	224.007
18	LPC 21:0/0:0	243.98	240.422
19	LPC 22:3/0:0	233.878	235.471
20	LPC 0:0/22:3	234.998	237.963
21	LPC 24:0/0:0	249.509	249.249
22	LPE 16:0/0:0	222.519	219.165
23	LPE 0:0/16:0	226.542	223.07
24	LPE 16:1/0:0	214.924	215.098
25	LPE 0:0/16:1	218.03	219.021
26	LPE 18:0/0:0	229.29	224.576
27	LPE 0:0/18:0	232.078	228.406
28	LPE 18:1/0:0	220.037	220.784
29	LPE 0:0/18:1	223.085	224.631
30	LPE 20:1/0:0	229.249	226.419
31	LPE 0:0/20:1	232.525	230.218
32	LPE 20:2/0:0	222.769	223.269
33	LPE 0:0/20:2	226.217	227.073
34	LPE 22:1/0:0	232.827	232.096
35	LPE 0:0/22:1	235.159	235.836
36	LPE 22:5/0:0	220.075	220.454
37	LPE 0:0/22:5	223.369	224.209
38	LPE O-10:0	203.685	203.805
39	LPE O-16:1	212.439	215.134
40	LPE O-18:1	224.722	220.862
41	LPE O-18:2	214.334	217.497
42	LPE O-20:3	216.85	220.194
43	PC 28:0|PC 14:0/14:0	269.553	271.972
44	PC 29:1|PC 13:0/16:1	271.303	272.9
45	PC 30:0|PC 14:0/16:0	273.001	277.518
46	PC 30:0|PC 16:0/14:0	277.052	277.591
47	PC 30:1|PC 17:1/13:0	275.797	275.31
48	PC 31:0|PC 15:0/16:0	279.859	280.765
49	PC 31:0|PC 16:0/15:0	282.644	280.834
50	PC 31:1|PC 15:0/16:1	281.058	278.459
51	PC 31:2|PC 14:1/17:1	278.494	276.114
52	PC 32:0|PC 16:0/16:0	280.873	283.106
53	PC 32:0|PC 14:0/18:0	283.41	283.182
54	PC 32:1|PC 16:0/16:1	277.492	280.849
55	PC 32:2|PC 15:1/17:1	273.807	278.473
56	PC 32:2|PC 16:1/16:1	276.25	278.473
57	PC 32:3|PC 14:1/18:2	279.746	276.421
58	PC 33:0|PC 16:0/17:0	284.15	286.336
59	PC 33:1|PC 15:0/18:1	284.652	284.2
60	PC 33:1|PC 18:1/15:0	281.792	284.276
61	PC 33:1|PC 16:0/17:1	278.582	284.13
62	PC 33:2|PC 15:0/18:2	276.991	282.118
63	PC 33:3|PC 15:1/18:2	273.167	279.78
64	PC 33:3|PC 18:2/15:1	276.237	279.856
65	PC 34:0|PC 16:0/18:0	286.078	288.743
66	PC 34:0|PC18:0/16:0	288.868	288.816
67	PC 34:1|PC 16:0/18:1	283.441	286.583
68	PC 34:1|PC 18:1/16:0	286.092	286.655
69	PC 34:2|PC 16:0/18:2	281.266	284.538
70	PC 34:2|PC 17:1/17:1	281.823	284.282
71	PC 34:3|PC 16:1/18:2	280.469	282.235
72	PC 34:3|PC 18:2/16:1	282.98	282.308
73	PC 34:4|PC 14:0/20:4	277.952	280.679
74	PC 34:4|PC 20:4/14:0	280.412	280.766
75	PC 34:5|PC 14:1/20:4	275.124	278.373
76	PC 35:4|PC 20:4/15:0	285.097	284.126
77	PC 35:4|PC 15:0/20:4	282.064	284.044
78	PC 36:0|PC 18:0/18:0	294.263	294.427
79	PC 36:1|PC 18:0/18:1	289.048	292.358
80	PC 36:2|PC 18:0_18:2	288.712	290.387
81	PC 36:2|PC 18:1_18:1	291.5	290.128
82	PC 36:3|PC 18:1/18:2	287.331	288.154
83	PC 36:4|PC 16:0/20:4	284.346	286.582
84	PC 36:4|PC 20:4/16:0	286.437	286.662
85	PC 36:6|PC 22:5/14:1	283.046	282.584
86	PC 36:7|PC 14:1/22:6	277.133	279.644
87	PC 36:7|PC 22:6/14:1	282.501	279.735
88	PC 37:0|PC 15:0/22:0	299.053	297.88
89	PC 37:1|PC 17:0/20:1	292.863	295.68
90	PC 37:1|PC 20:2/17:0	295.581	293.821
91	PC 37:2|PC 15:1/22:1	287.921	293.66
92	PC 37:4|PC 17:0/20:4	286.838	289.936
93	PC 37:5|PC 17:1/20:4	286.641	287.734
94	PC 37:5|PC 20:4/17:1	289.499	287.81
95	PC 37:6|PC 15:1/22:5	281.607	285.899
96	PC 38:1|PC 18:0/20:1	296.401	298.18
97	PC 38:1|PC20:1 /18:0	298.421	298.252
98	PC 38:1|PC 18:1/20:0	302.88	298.18
99	PC 38:2|PC 18:0/20:2	298.712	296.277
100	PC 38:2|PC 18:1/20:1	292.094	296.014
101	PC 38:2|PC 20:1/18:1	295.02	296.087
102	PC 38:3|PC 18:0/20:3	292.663	294.369
103	PC 38:4|PC 18:0/20:4	289.68	292.528
104	PC 38:4|PC 20:4/18:0	292.327	292.601
105	PC 38:5|PC 18:0/20:5	287.532	290.603
106	PC 38:6|PC 18:2/20:4	286.081	288.411
107	PC 38:6|PC 20:4/18:2	288.45	288.483
108	PC 38:7|PC 22:6/16:1	286.929	285.838
109	PC 39:6|PC 17:0/22:6	291.711	291.324
110	PC 40:2|PC 18:1/22:1	299.174	302.016
111	PC 40:4|PC 16:0/24:4	297.456	298.885
112	PC 40:4|PC 18:0/22:4	296.342	298.602
113	PC 40:4|PC 22:4/18:0	298.849	298.682
114	PC 40:5|PC 18:0/22:5	296.284	296.737
115	PC 40:5|PC 22:5/18:0	299.278	296.816
116	PC 40:5|PC 18:1/22:4	293.916	296.489
117	PC 40:7|PC 20:3/20:4	292.616	292.713
118	PC 40:8|PC 20:4/20:4	289.209	290.919
119	PC 42:1|PC 18:1/24:0	307.547	310.123
120	PC 42:10|PC 20:4/22:6	300.429	292.684
121	PC 42:2|PC 18:1/24:1	305.073	308.074
122	PC 42:2|PC 24:1/18:1	307.161	308.159
123	PC 42:8|PC 20:4/22:4	295.465	297.176
124	PC 42:8|PC 22:4/20:4	297.831	297.248
125	PC 44:5|PC 20:4/24:1	312.438	308.863
126	PC 44:12|PC 22:6/22:6	295.15	294.66
127	PC 44:8|PC 20:4/24:4	301.718	303.675
128	PC 44:8|PC 24:4/20:4	304.988	303.754
129	PC O-30:0|PC O-16:0/14:0	271.848	277.206
130	PC O-30:1|PC O-16:1/14:0	268.929	274.856
131	PC O-31:0|PC O-15:0/16:0	278.568	280.338
132	PC O-31:1|PC O-15:1/16:0	280.814	278.042
133	PC O-32:0|PC O-16:0/16:0	284.279	282.672
134	PC O-32:0|PC O-14:0/18:0	287.77	282.733
135	PC O-32:1|PC O-16:1/16:0	279.315	280.426
136	PC O-32:1|PC O-18:1/14:0	283.495	280.593
137	PC O-32:2|PC O-16:1/16:1	279.072	278.052
138	PC O-34:0|PC O-18:0/16:0	289.407	288.348
139	PC O-34:1 |PC O-18:1/16:0	285.244	286.198
140	PC O-34:1|PC O-16:0/18:1	287.303	286.112
141	PC O-34:2|PC O-16:1/18:1	283.866	283.814
142	PC O-34:2 |PC O-18:1/16:1	286.929	283.9
143	PC O-34:3|PC O-16:1/18:2	280.633	281.77
144	PC O-35:0|PC O-17:0/18:0	290.96	291.452
145	PC O-35:1|PC O-17:0/18:1	280.696	289.35
146	PC O-35:2|PC O-17:1/18:1	288.225	287.09
147	PC O-36:0|PC O-18:0/18:0	293.948	293.914
148	PC O-36:1|PC O-18:0/18:1	290.88	291.856
149	PC O-36:1|PC O-18:1/18:0	293.181	291.856
150	PC O-36:2|PC O-18:1/18:1	289.29	289.628
151	PC O-36:2|PC O-18:0/18:2	291.73	289.889
152	PC O-36:3 |PC O-18:2/18:1	288.423	287.658
153	PC O-36:4|PC O-16:0/20:4	285.097	286.074
154	PC O-36:5|PC O-16:1/20:5	284.275	281.851
155	PC O-37:0|PC O-19:0/18:0	291.633	297.167
156	PC O-37:2|PC O-19:1/18:1	285.538	292.96
157	PC O-38:0|PC O-18:0/20:0	297.385	299.609
158	PC O-38:1|PC O-18:1/20:0	294.616	297.635
159	PC O-38:3 |PC O-18:2/20:1	292.47	293.569
160	PC O-38:4|PC O-18:0/20:4	290.392	291.991
161	PC O-38:5|PC O-16:1/22:4	288.662	289.912
162	PC O-38:5|PC O-18:1/20:4	292.704	289.82
163	PC O-38:6|PC O-18:2/20:4	286.057	287.877
164	PC O-38:7|PC O-16:1/22:6	287.293	285.207
165	PC O-39:0|PC O-19:0/20:0	300.635	302.787
166	PC O-39:1|PC O-19:0/20:1	295.713	300.856
167	PC O-39:5|PC O-19:1/20:4	290.667	293.173
168	PC O-40:0|PC O-18:0/22:0	301.941	305.428
169	PC O-40:1|PC O-18:0/22:1	300.841	303.535
170	PC O-40:3|PC O-18:1/22:2	300.344	299.592
171	PC O-40:4|PC O-18:0/22:4	298.095	298.022
172	PC O-40:7 |PC O-18:1/22:6	297.574	291.324
173	PC O-41:0|PC O-19:0/22:0	305.194	308.601
174	PC O-41:5|PC O-19:0/22:4	298.583	301.328
175	PC O-41:6|PC O-19:0/22:6	297.479	296.806
176	PC O-41:7|PC O-19:1/22:6	291.137	294.72
177	PC O-42:1|PC O-20:1/22:0	304.57	309.352
178	PC O-42:10|PC O-20:4/22:6	296.749	292.057
179	PC O-42:4|PC O-22:0/20:4	300.858	304.152
180	PC O-42:6|PC O-20:0/22:6	300.182	299.54
181	PE 32:0|PE 16:0/16:0	272.337	275.44
182	PE 32:1|PE 16:1/16:0	270.99	273.012
183	PE 32:1|PE 16:0/16:1	269.816	273.012
184	PE 34:0|PE 16:0/18:0	277.088	281.07
185	PE 34:0|PE 18:0/16:0	279.532	281.124
186	PE 34:1|PE 16:0/18:1	275.357	278.751
187	PE 34:1|PE 18:1/16:0	277.522	278.805
188	PE 34:2|PE 16:0/18:2	275.581	276.578
189	PE 34:2|PE 18:2/16:0	277.746	276.633
190	PE 34:3|PE 16:1/18:2	271.406	274.156
191	PE 34:4|PE 14:0/20:4	267.559	272.438
192	PE 35:2|PE 17:0/18:2	285.093	279.917
193	PE 36:0|PE 18:0/18:0	285.183	286.744
194	PE 36:1|PE 18:0/18:1	282.35	284.526
195	PE 36:2|PE 18:0/18:2	278.735	282.438
196	PE 36:3|PE 18:1/18:2	276.237	280.096
197	PE 36:3|PE 18:2/18:1	279.377	280.096
198	PE 36:3|PE 16:0/20:3	273.167	280.409
199	PE 36:4|PE 16:0/20:4	277.228	278.393
200	PE 36:4|PE 20:4/16:0	279.321	278.453
201	PE 36:5|PE 16:1/20:4	270.819	276.047
202	PE 36:6|PE 14:0/22:6	272.3	273.433
203	PE 37:5|PE 20:4/17:1	286.9	279.539
204	PE 37:6|PE 17:1/20:5	274.823	277.421
205	PE 38:1|PE 18:0/20:1	286.376	290.344
206	PE 38:1|PE 20:1/18:0	291.662	290.399
207	PE 38:2|PE 18:0/20:2	290.615	288.334
208	PE 38:2|PE 18:1/20:1	284.618	288.078
209	PE 38:2|PE 20:1/18:1	288.174	288.133
210	PE 38:3|PE 18:0/20:3	287.239	286.323
211	PE 38:3|PE 20:3/18:0	289.666	286.377
212	PE 38:4|PE 20:4/18:0	285.481	284.435
213	PE 38:5|PE 18:1/20:4	277.335	282.107
214	PE 38:5|PE 20:4/18:1	280.055	282.162
215	PE 38:6|PE 16:0/22:6	277.208	279.542
216	PE 38:6|PE 22:6/16:0	279.859	279.604
217	PE 38:6|PE 18:2/20:4	281.184	280.063
218	PE 38:7|PE 16:1/22:6	272.89	277.265
219	PE 38:7|PE 22:6/16:1	275.827	277.328
220	PE 39:7|PE17:1/22:6	276.714	280.741
221	PE 40:2|PE 18:1/22:1	298.381	294.063
222	PE 40:3|PE 18:0/22:3	292.61	292.407
223	PE 40:3|PE 22:3/18:0	296.791	292.467
224	PE 40:4|PE 18:0/22:4	288.536	290.454
225	PE 40:5|PE 22:5/18:0	287.199	288.555
226	PE 40:5|PE 18:1/22:4	290.753	288.248
227	PE 40:6|PE 22:6/18:0	286.026	285.735
228	PE 40:7|PE 18:1/22:6	279.835	283.468
229	PE 40:7|PE 22:6/18:1	282.066	283.525
230	PE 40:8|PE 18:2/22:6	277.459	281.487
231	PE 40:8|PE 22:6/18:2	279.778	281.545
232	PE 40:8|PE 20:4/20:4	285.703	282.42
233	PE 42:0|PE 18:0/24:0	305.554	304.187
234	PE 42:4|PE 18:0/24:4	294.682	296.716
235	PE 42:4|PE 24:4/18:0	299.07	296.781
236	PE 42:5|PE 20:1/22:4	292.604	294.354
237	PE 42:5|PE 22:4/20:1	296.157	294.408
238	PE 42:7|PE 20:1_22:6	293.394	289.698
239	PE 42:8|PE 20:4/22:4	284.768	288.715
240	PE 42:9|PE 20:4/22:5	282.759	286.813
241	PE 42:9|PE 22:5/20:4	287.497	286.867
242	PE 44:10|PE 22:4/22:6	287.488	290.474
243	PE 44:10|PE 22:6/22:4	289.647	290.472
244	PE 44:11|PE 22:5/22:6	283.011	288.624
245	PE 44:12|PE 22:6/22:6	284.134	285.91
246	PE O-32:1|PE O-16:1_16:0	277.565	272.687
247	PE O-32:2|PE O-16:1_16:1	271.5	270.182
248	PE O-34:0|PE O-18:0_16:0	283.477	280.75
249	PE O-34:1|PE O-16:0_18:1	279.419	278.371
250	PE O-34:2|PE O-16:1_18:1	272.751	275.954
251	PE O-34:3|PE O-18:2_16:1	272.203	273.852
252	PE O-36:1|PE O-18:0_18:1	283.773	284.11
253	PE O-36:1|PE O-20:1_16:0	279.495	284.239
254	PE O-36:2|PE O-18:1_18:1	285.896	281.773
255	PE O-36:3|PE O-18:2_18:1	277.729	279.686
256	PE O-36:3|PE O-18:1_18:2	280.522	279.686
257	PE O-36:4|PE O-16:0_20:4	272.648	277.971
258	PE O-36:4|PE O-16:1_20:3	275.44	277.642
259	PE O-36:5|PE O-16:1_20:4	273.422	275.627
260	PE O-37:1|PE O-19:0_18:1	289.878	287.416
261	PE O-37:3|PE O-18:2_19:1	284.819	283.013
262	PE O-37:5|PE O-17:1_20:4	281.659	279.037
263	PE O-38:2|PE O-18:1_20:1	287.43	287.615
264	PE O-38:3|PE O-20:3_18:0	285.7	285.929
265	PE O-38:4|PE O-18:0_20:4	279.854	283.924
266	PE O-38:4|PE O-18:1_20:3	286.411	283.594
267	PE O-38:5|PE O-16:1_22:4	280.984	281.707
268	PE O-38:5|PE O-18:1_20:4	281.263	281.653
269	PE O-38:5|PE O-18:2_20:3	283.983	281.553
270	PE O-38:6|PE O-18:2_20:4	277.422	279.61
271	PE O-38:6|PE O-16:1_22:5	280.206	279.682
272	PE O-38:7|PE O-16:1_22:6	273.169	276.8
273	PE O-39:5|PE O-17:1_22:4	287.307	285.087
274	PE O-39:5|PE O-19:1_20:4	285.557	285.045
275	PE O-40:3|PE O-18:2_22:1	288.611	291.614
276	PE O-40:4|PE O-18:0_22:4	292.572	289.949
277	PE O-40:4|PE O-18:2_22:2	288.737	289.642
278	PE O-40:5|PE O-16:1_24:4	286.132	287.969
279	PE O-40:5|PE O-18:1_22:4	288.959	287.745
280	PE O-40:5|PE O-20:1_20:4	291.399	287.757
281	PE O-40:6|PE O-18:2_22:4	287.02	285.768
282	PE O-40:7|PE O-18:1_22:6	282.501	282.97
283	PE O-40:8|PE O-18:2_22:6	277.545	280.991
284	PE O-40:9|PE O-18:3_22:6	275.972	279.026
285	PE O-41:6|PE O-19:0_22:6	288.047	288.584
286	PE O-41:7|PE O-19:1_22:6	287.92	286.41
287	PE O-43:7|PE O-21:1_22:6	295.205	292.596
288	PE P-34:1|PE P-16:0_18:1	275.812	275.438
289	PE P-34:1|PE P-18:1_16:0	278.32	275.508
290	PE P-36:2|PE P-18:1_18:1	277.015	278.917
291	PE P-36:3|PE P-18:1_18:2	275.231	276.823
292	PE P-36:4|PE P-16:0_20:4	275.651	275.102
293	PE P-36:4|PE P-16:1_20:3	272.865	274.775
294	PE P-38:2|PE P-18:1_20:1	283.506	284.833
295	PE P-38:2|PE P-20:1_18:1	285.455	284.9
296	PE P-38:3|PE P-18:1_20:2	280.531	282.816
297	PE P-38:5|PE P-16:0_22:5	276.865	279.156
298	PE P-40:2|PE P-18:0_22:2	289.167	291.096
299	PE P-40:4|PE P-18:0_22:4	288.637	287.221
300	PE P-40:5|PE P-18:3_22:2	286.702	284.964
301	PE P-40:5|PE P-20:1_20:4	284.441	285.025
302	PS 34:1|PS 16:0/18:1	284.196	284.396
303	PS 34:2|PS 16:0/18:2	279.954	282.261
304	PS 34:2|PS 18:2/16:0	284.418	282.332
305	PS 36:1|PS 18:0/18:1	289.802	290.176
306	PS 36:1|PS 18:1/18:0	292.102	290.176
307	PS 36:2|PS 18:1/18:1	284.97	287.872
308	PS 36:3|PS 16:0/20:3	283.903	286.144
309	PS 36:3|PS 20:3/16:0	287.179	286.222
310	PS 36:4|PS 16:0/20:4	283.776	284.163
311	PS 36:4|PS 20:4/16:0	286.773	284.242
312	PS 38:1|PS 18:0/20:1	294.927	295.996
313	PS 38:1|PS 18:1/20:0	286.846	295.996
314	PS 38:1|PS 20:0/18:1	289.145	296.067
315	PS 38:2|PS 18:0/20:2	294.172	294.016
316	PS 38:2|PS 20:2/18:0	296.68	294.088
317	PS 38:3|PS 18:0/20:3	290.652	292.037
318	PS 38:4|PS 20:4/18:0	291.828	290.199
319	PS 38:5|PS 20:4/18:1	288.147	287.959
320	PS 39:6|PS 17:0/22:6	288.704	288.795
321	PS 40:2|PS 18:1/22:1	298.815	299.762
322	PS 40:4|PS 18:0/22:4	296.818	296.209
323	PS 40:5|PS 18:0/22:5	295.159	294.281
324	PS 40:6|PS 18:0/22:6	291.34	291.492
325	PS 40:6|PS 22:6/18:0	292.872	291.569
326	PS 40:7|PS 18:1/22:6	287.104	289.313
327	PS 40:7|PS 22:6/18:1	289.82	289.39
328	PS 40:8|PS 18:2/22:6	284.12	287.363
329	PS 40:8|PS 22:6/18:2	288.16	287.439
330	PS 42:1|PS 18:1/24:0	309.436	307.919
331	PS 42:10|PS 20:4/22:6	287.054	289.947
332	PS 42:5|PS 20:4/22:1	288.741	300.166
333	PS 44:10|PS 22:4/22:6	291.362	296.349
334	PS 44:10|PS 22:6/22:4	293.241	296.347
335	PS 44:12|PS 22:6/22:6	289.226	291.835

[truncated: 36 more sheets: Figure 3c, Figure 3d, Figure 3e, Figure 4c-d, Figure 4f, Figure 4e, Figure 4g, Figure 4h-m, Figure 5b, Figure 5c-l, Figure 5m, Figure 5n-p, Supplementary Fig 1, Supplementary Fig 2, Supplementary Fig 3, Supplementary Fig 4, Supplementary Fig 5, Supplementary Fig 6, Supplementary Fig 7, Supplementary Fig 8 …]
